# Supplementary material for: Expanded encyclopaedias of DNA elements in the human and mouse genomes
Source: Nature. 2020 Jul 29;583(7818):699–710. doi: 10.1038/s41586-020-2493-4 (PMC7410828; doi:10.1038/s41586-020-2493-4)
Supplement: Supplementary file 3 — | ENCODE phase III transcriptome data. [file 41586_2020_2493_MOESM3_ESM.xlsx]

## Sheet: Contents
Supplementary Table 1. ENCODE phase III transcriptome data
Supplementary Table 1a	ENCODE phase III RNA-seq and RAMPAGE experiments in human
Supplementary Table 1b	ENCODE phase III Poly(A)+ RNA-seq and microRNA-seq experiments in mouse
Supplementary Table 1c	ENCODE phase III scRNA-seq experiments in mouse

## Sheet: Supplementary Table 1a
Supplementary Table 1a. ENCODE phase III RNA-seq and RAMPAGE experiments in human
Total RNA-seq accession	RAMPAGE accession	Short RNA-seq accession	Biosample	Biosample type
ENCSR580GSX	ENCSR208AWA	---	A172	cell line
ENCSR504VXC	ENCSR080XAB	ENCSR376XXO	A375	cell line
ENCSR584JXD	---	---	Caki2	cell line
ENCSR254JJM	ENCSR700NMZ	---	Daoy	cell line
ENCSR653DFZ	---	---	G401	cell line
ENCSR000AEC	ENCSR000AEI	ENCSR000AEJ	GM12878	cell line
ENCSR797BPP	ENCSR949PHV	ENCSR489KNQ	GM23248	cell line
ENCSR938LSP	ENCSR410OSB	ENCSR722POQ	GM23338 originated from GM23248	cell line
ENCSR919QJT	ENCSR850NOP	---	H4	cell line
ENCSR490SQH	ENCSR022VBF	---	H7-hESC	cell line
ENCSR181ZGR	---	---	HepG2	cell line
ENCSR862HPO	---	---	HepG2 cytosolic fraction	cell line
ENCSR813BDU	---	---	HepG2 insoluble cytoplasmic fraction	cell line
ENCSR887ZSY	---	---	HepG2 membrane fraction	cell line
ENCSR061SFU	---	---	HepG2 nuclear fraction	cell line
ENCSR971GPJ	ENCSR295GUQ	ENCSR807KQN	HT-29	cell line
ENCSR535VTR	ENCSR348DYP	---	HT1080	cell line
ENCSR166QLP	ENCSR022PAU	---	HT1080 cytosolic fraction	cell line
ENCSR067UNX	ENCSR352ANU	ENCSR855CYO	HT1080 nuclear fraction	cell line
ENCSR000AEL	ENCSR000AER	ENCSR000AES	K562	cell line
ENCSR860DWK	---	---	K562 cytosolic fraction	cell line
ENCSR696YIB	---	---	K562 insoluble cytoplasmic fraction	cell line
ENCSR038WEK	---	---	K562 membrane fraction	cell line
ENCSR040YBR	---	---	K562 nuclear fraction	cell line
ENCSR314LXG	ENCSR836WAX	ENCSR905KHW	Karpas-422	cell line
ENCSR332DBS	ENCSR002MPN	---	LHCN-M2	cell line
ENCSR696SMK	ENCSR507GYW	---	M059J	cell line
ENCSR971KNW	---	---	MG63	cell line
ENCSR164OCT	ENCSR093UPQ	---	NCI-H460	cell line
ENCSR586SEE	ENCSR824YLV	ENCSR968YZV	NCI-H460 cytosolic fraction	cell line
ENCSR625QJI	ENCSR239ZQA	ENCSR211PJW	NCI-H460 nuclear fraction	cell line
ENCSR001HHK	ENCSR855LXJ	ENCSR740DKM	OCI-LY7	cell line
ENCSR420NLC	ENCSR585QYX	---	PC-3	cell line
ENCSR320BRR	ENCSR104PJD	---	RPMI-7951	cell line
ENCSR568YRP	ENCSR540YVD	---	SJCRH30	cell line
ENCSR880EGO	ENCSR108KHH	---	SJSA1	cell line
ENCSR669KQU	ENCSR054RIR	---	SK-MEL-5	cell line
ENCSR291DJH	ENCSR007RIV	ENCSR571FTT	SK-MEL-5 cytosolic fraction	cell line
ENCSR201WVA	ENCSR506WDZ	ENCSR964EPR	SK-MEL-5 nuclear fraction	cell line
ENCSR569JKX	ENCSR852KOV	ENCSR610CDO	SK-N-DZ cytosolic fraction	cell line
ENCSR255NYQ	ENCSR479BMI	ENCSR626WAX	SK-N-DZ nuclear fraction	cell line
ENCSR136WGP	ENCSR786DTS	---	SK-N-DZ treated with dimethyl sulfoxide for 72 hours	cell line
ENCSR968WKR	---	ENCSR603RPC	bipolar neuron originated from GM23338 treated with 0.5 ?g/mL doxycycline hyclate for 4 days	in vitro differentiated cells
ENCSR379YAE	ENCSR613JNT	---	cardiac muscle cell originated from RUES2	in vitro differentiated cells
ENCSR908ZAS	ENCSR985XGK	ENCSR673PND	hepatocyte originated from H9	in vitro differentiated cells
ENCSR894WMQ	---	---	myocyte originated from LHCN-M2	in vitro differentiated cells
ENCSR828TEI	ENCSR187NWZ	---	myotube originated from skeletal muscle myoblast	in vitro differentiated cells
ENCSR292TAP	ENCSR612EAO	---	neural cell originated from H1-hESC	in vitro differentiated cells
ENCSR244ISQ	ENCSR602PHV	ENCSR828LSC	neural progenitor cell originated from H9	in vitro differentiated cells
ENCSR052FJA	ENCSR337VPD	ENCSR250STJ	smooth muscle cell originated from H9	in vitro differentiated cells
ENCSR822SUG	ENCSR582BUX	---	airway epithelial cell	primary cell
ENCSR000AAA	---	---	aortic smooth muscle cell male adult (21 year) and male adult (54 years)	primary cell
ENCSR233IJT	---	---	astrocyte	primary cell
ENCSR000AAB	---	---	bladder microvascular endothelial cell male adult (46 years) and male adult (60 years)	primary cell
ENCSR000AAD	---	---	bronchial epithelial cell female adult (40 years) and male adult (68 years)	primary cell
ENCSR000AAE	---	---	bronchial smooth muscle cell male adult (52 years) and male adult (59 years)	primary cell
ENCSR620NSN	ENCSR540CRO	---	bronchus fibroblast of lung	primary cell
ENCSR110BDY	ENCSR936TYP	---	cardiac atrium fibroblast male child (2 years)	primary cell
ENCSR369RVN	ENCSR177YJM	---	cardiac ventricle fibroblast NONE and male adult (18 years)	primary cell
ENCSR000AAI	---	---	dermis blood vessel endothelial cell female child (16 years) and male child (13 years)	primary cell
ENCSR000AAJ	---	---	dermis lymphatic vessel endothelial cell female adult (45 years) and male child (6 years)	primary cell
ENCSR000AAK	---	---	dermis microvascular lymphatic vessel endothelial cell female adult (38 years) and female adult (64 years)	primary cell
ENCSR919MZM	ENCSR171YRA	---	endometrial microvascular endothelial cells female adult (34 years)	primary cell
ENCSR000AAF	---	---	endothelial cell of coronary artery female adult (41 year) and male adult (77 years)	primary cell
ENCSR897KTO	ENCSR376IXU	---	epithelial cell of alveolus of lung NONE and female embryo (21 week)	primary cell
ENCSR118TVR	ENCSR861MQP	---	epithelial cell of proximal tubule	primary cell
ENCSR000AAT	---	---	epithelial cell of umbilical artery female newborn and male newborn	primary cell
ENCSR000AAO	---	---	fibroblast of lung female adult (83 years) and male adult (23 years)	primary cell
ENCSR878EUT	ENCSR469ZUS	---	glomerular endothelial cell female embryo (22 weeks) and male embryo (22 weeks)	primary cell
ENCSR680USE	ENCSR166TEB	---	hair follicular keratinocyte male adult (55 years)	primary cell
ENCSR373BDG	ENCSR100NLN	---	kidney epithelial cell male embryo (22 weeks) and male newborn	primary cell
ENCSR000AAP	---	---	lung microvascular endothelial cell female adult (55 years) and male adult (63 years)	primary cell
ENCSR815UVL	ENCSR663WYF	---	mammary microvascular endothelial cell female adult (26 years)	primary cell
ENCSR198TKA	ENCSR356VOK	---	mesangial cell female embryo (21 week)	primary cell
ENCSR371VGV	ENCSR290RXI	---	myometrial cell female adult (34 years)	primary cell
ENCSR000AAL	---	---	nasal cavity respiratory epithelium epithelial cell of viscerocranial mucosa female adult (70 years) and male adult (46 years)	primary cell
ENCSR362HMX	ENCSR419VNG	---	pericardium fibroblast NONE and female embryo (20 weeks)	primary cell
ENCSR000AAM	---	---	pulmonary artery endothelial cell male adult (23 years) and male adult (52 years)	primary cell
ENCSR000AAH	---	---	regular cardiac myocyte female adult (51 year) and male adult (48 years)	primary cell
ENCSR000AAQ	---	---	renal cortical epithelial cell female adult (69 years) and male adult (84 years)	primary cell
ENCSR444WHQ	ENCSR765LMM	---	skeletal muscle myoblast	primary cell
ENCSR000AAC	---	---	smooth muscle cell of bladder female adult (53 years) and male adult (62 years)	primary cell
ENCSR000AAG	---	---	smooth muscle cell of the coronary artery female adult (53 years) and male adult (55 years)	primary cell
ENCSR000AAN	---	---	smooth muscle cell of the pulmonary artery male adult (26 years) and male adult (28 years)	primary cell
ENCSR000AAU	---	---	smooth muscle cell of the umbilical artery female newborn and male newborn	primary cell
ENCSR000AAS	---	---	smooth muscle cell of trachea male adult (28 years) and male adult (56 years)	primary cell
ENCSR000AAR	---	---	tracheal epithelial cell male adult (21 year) and male adult (68 years)	primary cell
ENCSR000AAV	---	---	uterine smooth muscle cell female adult (48 years) and female adult (50 years)	primary cell
ENCSR801MKV	ENCSR743LXD	ENCSR612WDT	adrenal gland female adult (51 year)	tissue
ENCSR754WLW	ENCSR930XIH	ENCSR264COY	adrenal gland female adult (53 years)	tissue
ENCSR276MMH	ENCSR880BIV	---	adrenal gland male adult (37 years)	tissue
ENCSR954PZB	ENCSR970OWZ	---	adrenal gland male adult (54 years)	tissue
ENCSR719PXC	---	---	ascending aorta female adult (53 years)	tissue
ENCSR671IYC	ENCSR918MVG	ENCSR099ACU	body of pancreas female adult (51 year)	tissue
ENCSR586SYA	ENCSR366BLN	ENCSR033TKS	body of pancreas female adult (53 years)	tissue
ENCSR438YPF	ENCSR598TAK	---	breast epithelium female adult (51 year)	tissue
ENCSR434TEU	ENCSR909QWB	---	breast epithelium female adult (53 years)	tissue
ENCSR094VRQ	---	---	breast epithelium male adult (37 years)	tissue
ENCSR000AFO	ENCSR000AHC	---	camera-type eye female embryo (20 weeks) and female embryo (24 weeks)	tissue
ENCSR000AEW	ENCSR000AGK	ENCSR000AFQ	cerebellum female embryo (19 weeks) and female embryo (37 weeks)	tissue
ENCSR000AEX	ENCSR000AGL	ENCSR000AFR	diencephalon female embryo (20 weeks) and male embryo (22 weeks)	tissue
ENCSR620LQN	ENCSR679TCM	ENCSR295NAK	esophagus muscularis mucosa female adult (51 year)	tissue
ENCSR098BUF	ENCSR669JBL	ENCSR383PLJ	esophagus muscularis mucosa female adult (53 years)	tissue
ENCSR182CBU	ENCSR883KJV	ENCSR233DGJ	esophagus muscularis mucosa male adult (37 years)	tissue
ENCSR750ETS	ENCSR454ZQB	---	esophagus muscularis mucosa male adult (54 years)	tissue
ENCSR510MIA	ENCSR201ARN	ENCSR779BVZ	esophagus squamous epithelium female adult (51 year)	tissue
ENCSR351OTL	ENCSR930RDW	ENCSR379GPS	esophagus squamous epithelium female adult (53 years)	tissue
ENCSR354QPN	ENCSR161GPD	ENCSR289GGY	esophagus squamous epithelium male adult (37 years)	tissue
ENCSR474TRG	ENCSR102OEK	ENCSR262TBN	esophagus squamous epithelium male adult (54 years)	tissue
ENCSR000AEY	ENCSR000AGM	ENCSR000AFS	frontal cortex female embryo (20 weeks) and male embryo (22 weeks)	tissue
ENCSR609NZM	ENCSR024MNP	---	gastrocnemius medialis female adult (51 year)	tissue
ENCSR678TMV	ENCSR710LGT	---	gastrocnemius medialis female adult (53 years)	tissue
ENCSR853BNH	ENCSR458JVO	---	gastrocnemius medialis male adult (37 years)	tissue
ENCSR967JPI	---	---	gastrocnemius medialis male adult (54 years)	tissue
ENCSR035SKV	ENCSR779OWH	ENCSR866ZSG	gastroesophageal sphincter female adult (51 year)	tissue
ENCSR740YMS	ENCSR028GEI	ENCSR998CRC	gastroesophageal sphincter female adult (53 years)	tissue
ENCSR528ZKN	ENCSR590VCR	ENCSR646HQQ	gastroesophageal sphincter male adult (37 years)	tissue
ENCSR485WBR	ENCSR315BZA	ENCSR269YSX	gastroesophageal sphincter male adult (54 years)	tissue
ENCSR000AEZ	ENCSR000AGN	ENCSR000AFT	heart female embryo (19 weeks) and female embryo (28 weeks)	tissue
ENCSR436QDU	ENCSR226BLJ	---	heart left ventricle female adult (51 year)	tissue
ENCSR391VGU	ENCSR464UVO	---	heart left ventricle female adult (53 years)	tissue
ENCSR000AHH	ENCSR724SZY	---	heart male adult (34 years)	tissue
ENCSR000AEU	ENCSR285LDX	---	liver female child (6 years) and male adult (32 years)	tissue
ENCSR000AFB	ENCSR000AGP	---	liver female embryo (20 weeks) and male embryo (22 weeks)	tissue
ENCSR551NII	ENCSR030CKH	---	lower leg skin female adult (51 year)	tissue
ENCSR991HIR	ENCSR251EJL	---	lower leg skin female adult (53 years)	tissue
ENCSR321PGV	---	---	lower leg skin male adult (37 years)	tissue
ENCSR460YCS	---	---	lower leg skin male adult (54 years)	tissue
ENCSR000AFC	ENCSR000AGQ	ENCSR000AFW	lung female embryo (20 weeks) and female embryo (24 weeks)	tissue
ENCSR000AFA	ENCSR000AGO	ENCSR000AFU	metanephros female embryo (20 weeks) and female embryo (24 weeks)	tissue
ENCSR000AFD	ENCSR000AGR	ENCSR000AFX	occipital lobe female embryo (20 weeks) and male embryo (22 weeks)	tissue
ENCSR158KFO	ENCSR611YXR	---	omental fat pad female adult (51 year)	tissue
ENCSR645TCG	ENCSR472PZH	---	omental fat pad female adult (53 years)	tissue
ENCSR729CAZ	ENCSR176WZV	ENCSR610GDH	omental fat pad male adult (37 years)	tissue
ENCSR080HPT	ENCSR544IYF	---	omental fat pad male adult (54 years)	tissue
ENCSR042GYH	ENCSR601URL	ENCSR024CRN	ovary female adult (51 year)	tissue
ENCSR841ADZ	ENCSR983ICQ	---	ovary female adult (53 years)	tissue
ENCSR000AFE	ENCSR000AGS	ENCSR000AFY	parietal lobe female embryo (24 weeks) and male embryo (22 weeks)	tissue
ENCSR450BNZ	ENCSR514XCC	---	Peyer's patch female adult (51 year)	tissue
ENCSR544SAU	ENCSR199XGY	ENCSR718AXQ	Peyer's patch female adult (53 years)	tissue
ENCSR802HPM	ENCSR713KWE	---	Peyer's patch male adult (37 years)	tissue
ENCSR257NIR	ENCSR954YVZ	ENCSR091JNF	Peyer's patch male adult (54 years)	tissue
ENCSR495HDM	ENCSR655HUL	ENCSR227FNZ	prostate gland male adult (37 years)	tissue
ENCSR701TST	ENCSR671RMD	ENCSR332RHR	prostate gland male adult (54 years)	tissue
ENCSR457ENP	ENCSR554TZR	---	right atrium auricular region female adult (51 year)	tissue
ENCSR571RXE	ENCSR877SCS	---	right atrium auricular region female adult (53 years)	tissue
ENCSR226KML	ENCSR543DIO	ENCSR634VLA	right lobe of liver female adult (53 years)	tissue
ENCSR504QMK	ENCSR941SAZ	ENCSR634VLA	right lobe of liver female adult (53 years)	tissue
ENCSR827IXS	ENCSR035MAJ	ENCSR882DFF	sigmoid colon female adult (51 year)	tissue
ENCSR094GVZ	ENCSR321NPB	ENCSR635SLB	sigmoid colon female adult (53 years)	tissue
ENCSR857WJK	ENCSR698NAQ	ENCSR880LXP	sigmoid colon male adult (37 years)	tissue
ENCSR812AKX	ENCSR833XGD	ENCSR968DMR	sigmoid colon male adult (54 years)	tissue
ENCSR000AFF	ENCSR000AGT	ENCSR000AFZ	skeletal muscle tissue female embryo (19 weeks) and male embryo (22 weeks)	tissue
ENCSR000AFG	ENCSR000AGU	ENCSR000AGA	skin of body female embryo (24 weeks) and male embryo (22 weeks)	tissue
ENCSR000AFH	ENCSR000AGV	ENCSR000AGB	spinal cord female embryo (24 weeks) and male embryo (22 weeks)	tissue
ENCSR194HVU	ENCSR887SSW	ENCSR593MVW	spleen female adult (51 year)	tissue
ENCSR900SGE	ENCSR236PTD	ENCSR307FBN	spleen female adult (53 years)	tissue
ENCSR330UMQ	ENCSR329YVA	ENCSR917CQJ	spleen male adult (37 years)	tissue
ENCSR106SZN	ENCSR627SPU	ENCSR587CPE	spleen male adult (54 years)	tissue
ENCSR853WOM	ENCSR497BYB	ENCSR573RGL	stomach female adult (51 year)	tissue
ENCSR752UNJ	ENCSR686VRS	ENCSR003SZJ	stomach female adult (53 years)	tissue
ENCSR000AFI	ENCSR000AGW	---	stomach female embryo (40 weeks) and male embryo (36 weeks)	tissue
ENCSR471RUK	ENCSR792XFE	ENCSR418FVT	stomach male adult (37 years)	tissue
ENCSR296PMS	ENCSR081NTK	ENCSR133GQJ	stomach male adult (54 years)	tissue
ENCSR150QJY	ENCSR785OGK	---	subcutaneous adipose tissue female adult (51 year)	tissue
ENCSR504NIU	ENCSR419MZM	ENCSR020VES	subcutaneous adipose tissue female adult (53 years)	tissue
ENCSR708VVE	ENCSR053ZMS	---	subcutaneous adipose tissue male adult (37 years)	tissue
ENCSR671WMH	---	---	subcutaneous adipose tissue male adult (54 years)	tissue
ENCSR480SLD	ENCSR026WQO	---	suprapubic skin female adult (51 year)	tissue
ENCSR450ENK	ENCSR480WCN	---	suprapubic skin female adult (53 years)	tissue
ENCSR862RGX	ENCSR501EGS	---	suprapubic skin male adult (37 years)	tissue
ENCSR108MAU	ENCSR616JRI	---	suprapubic skin male adult (54 years)	tissue
ENCSR000AFJ	ENCSR000AGX	ENCSR000AGD	temporal lobe female embryo (20 weeks) and female embryo (24 weeks)	tissue
ENCSR029KNZ	ENCSR841EQJ	ENCSR229WIW	testis male adult (37 years)	tissue
ENCSR344MQK	ENCSR866SRG	ENCSR626GVP	testis male adult (54 years)	tissue
ENCSR429EWK	ENCSR632GYF	---	thoracic aorta male adult (37 years)	tissue
ENCSR837ZLY	---	---	thoracic aorta male adult (54 years)	tissue
ENCSR687HJY	ENCSR477JQM	---	thyroid gland female adult (51 year)	tissue
ENCSR238ZZD	ENCSR700YLA	ENCSR359CVC	thyroid gland female adult (53 years)	tissue
ENCSR000AFK	ENCSR000AGY	ENCSR000AGE	thyroid gland female embryo (37 weeks) and female embryo (40 weeks)	tissue
ENCSR532LJV	ENCSR260RBO	---	thyroid gland male adult (37 years)	tissue
ENCSR023ZXN	ENCSR069LRO	---	thyroid gland male adult (54 years)	tissue
ENCSR272UNO	ENCSR848OYH	---	tibial nerve female adult (51 year)	tissue
ENCSR858QEL	ENCSR706VZW	---	tibial nerve female adult (53 years)	tissue
ENCSR796HLX	ENCSR722NWC	ENCSR203DPX	tibial nerve male adult (37 years)	tissue
ENCSR648OSR	---	---	tibial nerve male adult (54 years)	tissue
ENCSR000AFL	ENCSR000AGZ	ENCSR000AGF	tongue female embryo (20 weeks) and female embryo (24 weeks)	tissue
ENCSR403SZN	ENCSR297QGC	ENCSR183YQY	transverse colon female adult (51 year)	tissue
ENCSR800WIY	ENCSR855GRG	ENCSR316SXP	transverse colon female adult (53 years)	tissue
ENCSR653ZJF	ENCSR688YRV	ENCSR525WFB	transverse colon male adult (37 years)	tissue
ENCSR630VJN	ENCSR649WDK	ENCSR168XPO	transverse colon male adult (54 years)	tissue
ENCSR000AFM	ENCSR000AHA	---	umbilical cord male embryo (20 weeks) and male embryo (31 week)	tissue
ENCSR425RGZ	ENCSR099FOD	ENCSR961FIG	upper lobe of left lung female adult (51 year)	tissue
ENCSR406SAW	ENCSR790PBX	ENCSR737NPO	upper lobe of left lung female adult (53 years)	tissue
ENCSR313COD	ENCSR738HKC	ENCSR539RDF	upper lobe of left lung male adult (37 years)	tissue
ENCSR839ZDH	ENCSR004UBM	ENCSR996VHB	upper lobe of left lung male adult (54 years)	tissue
ENCSR000AEV	ENCSR000AGJ	---	urinary bladder female embryo (20 weeks) and female embryo (24 weeks)	tissue
ENCSR071ZLM	---	ENCSR887HNW	uterus female adult (51 year)	tissue
ENCSR113HQM	ENCSR502DKA	---	uterus female adult (53 years)	tissue
ENCSR000AFN	ENCSR000AHB	ENCSR000AGH	uterus female embryo (24 weeks) and female embryo (28 weeks)	tissue
ENCSR146LBD	ENCSR219EAT	ENCSR812JEU	vagina female adult (53 years)	tissue

## Sheet: Supplementary Table 1b
Supplementary Table 1b. ENCODE phase III Poly(A)+ RNA-seq and microRNA-seq experiments in mouse
poly(A)+ RNA-seq accession	microRNA-seq accession	Biosample	Biosample type
ENCSR739PEB	ENCSR949VVK	C57BL/6 adrenal gland postnatal (0 days)	tissue
ENCSR809VYL	ENCSR549EOE	C57BL/6 embryonic facial prominence embryo (10.5 days)	tissue
ENCSR848HOX	ENCSR091ZTZ	C57BL/6 embryonic facial prominence embryo (11.5 days)	tissue
ENCSR851HEC	ENCSR005FZJ	C57BL/6 embryonic facial prominence embryo (12.5 days)	tissue
ENCSR538WYL	ENCSR568TUO	C57BL/6 embryonic facial prominence embryo (13.5 days)	tissue
ENCSR823VEE	ENCSR199LBO	C57BL/6 embryonic facial prominence embryo (14.5 days)	tissue
ENCSR636CWO	ENCSR461SRF	C57BL/6 embryonic facial prominence embryo (15.5 days)	tissue
ENCSR304RDL	ENCSR509NLH	C57BL/6 forebrain embryo (10.5 days)	tissue
ENCSR160IIN	ENCSR240IDR	C57BL/6 forebrain embryo (11.5 days)	tissue
ENCSR647QBV	ENCSR715QTV	C57BL/6 forebrain embryo (12.5 days)	tissue
ENCSR970EWM	ENCSR638RNH	C57BL/6 forebrain embryo (13.5 days)	tissue
ENCSR185LWM	ENCSR665JCF	C57BL/6 forebrain embryo (14.5 days)	tissue
ENCSR752RGN	ENCSR758VDY	C57BL/6 forebrain embryo (15.5 days)	tissue
ENCSR080EVZ	ENCSR552WPH	C57BL/6 forebrain embryo (16.5 days)	tissue
ENCSR362AIZ	ENCSR267CQC	C57BL/6 forebrain postnatal (0 days)	tissue
ENCSR049UJU	ENCSR683JZO	C57BL/6 heart embryo (10.5 days)	tissue
ENCSR691OPQ	ENCSR912ATB	C57BL/6 heart embryo (11.5 days)	tissue
ENCSR150CUE	ENCSR829OXY	C57BL/6 heart embryo (12.5 days)	tissue
ENCSR284YKY	ENCSR832SAG	C57BL/6 heart embryo (13.5 days)	tissue
ENCSR727FHP	ENCSR329THX	C57BL/6 heart embryo (14.5 days)	tissue
ENCSR597UZW	ENCSR609EDL	C57BL/6 heart embryo (15.5 days)	tissue
ENCSR020DGG	ENCSR782NFL	C57BL/6 heart embryo (16.5 days)	tissue
ENCSR526SEX	ENCSR481QIP	C57BL/6 heart postnatal (0 days)	tissue
ENCSR943LKA	ENCSR246CIO	C57BL/6 hindbrain embryo (10.5 days)	tissue
ENCSR760TOE	ENCSR834DKI	C57BL/6 hindbrain embryo (11.5 days)	tissue
ENCSR420QTO	ENCSR531LRJ	C57BL/6 hindbrain embryo (12.5 days)	tissue
ENCSR921PRX	ENCSR179ITA	C57BL/6 hindbrain embryo (13.5 days)	tissue
ENCSR559TRB	ENCSR677GOF	C57BL/6 hindbrain embryo (14.5 days)	tissue
ENCSR401BSG	ENCSR110GMH	C57BL/6 hindbrain embryo (15.5 days)	tissue
ENCSR285WZV	ENCSR571RHM	C57BL/6 hindbrain embryo (16.5 days)	tissue
ENCSR017JEG	ENCSR308SIN	C57BL/6 hindbrain postnatal (0 days)	tissue
ENCSR932TRU	ENCSR856ZFY	C57BL/6 intestine embryo (14.5 days)	tissue
ENCSR370SFB	ENCSR580VUW	C57BL/6 intestine embryo (15.5 days)	tissue
ENCSR848GST	ENCSR212RKJ	C57BL/6 intestine embryo (16.5 days)	tissue
ENCSR331XCE	ENCSR832DUZ	C57BL/6 intestine postnatal (0 days)	tissue
ENCSR504GEG	ENCSR497ERE	C57BL/6 kidney embryo (14.5 days)	tissue
ENCSR062VTB	ENCSR008EQG	C57BL/6 kidney embryo (15.5 days)	tissue
ENCSR537GNQ	ENCSR396EAG	C57BL/6 kidney embryo (16.5 days)	tissue
ENCSR173PJN	ENCSR484EVA	C57BL/6 kidney postnatal (0 days)	tissue
ENCSR968QHO	ENCSR715NEZ	C57BL/6 limb embryo (10.5 days)	tissue
ENCSR541XZK	ENCSR900DXS	C57BL/6 limb embryo (11.5 days)	tissue
ENCSR750YSX	ENCSR618GKP	C57BL/6 limb embryo (12.5 days)	tissue
ENCSR347SQR	ENCSR354YFG	C57BL/6 limb embryo (13.5 days)	tissue
ENCSR216NEG	ENCSR669XBU	C57BL/6 limb embryo (14.5 days)	tissue
ENCSR830IVQ	ENCSR070GAZ	C57BL/6 limb embryo (15.5 days)	tissue
ENCSR284AMY	ENCSR489FQD	C57BL/6 liver embryo (11.5 days)	tissue
ENCSR648YEP	ENCSR453ESQ	C57BL/6 liver embryo (12.5 days)	tissue
ENCSR448MXQ	ENCSR809AKO	C57BL/6 liver embryo (13.5 days)	tissue
ENCSR867YNV	ENCSR510TFQ	C57BL/6 liver embryo (14.5 days)	tissue
ENCSR611PTP	ENCSR246FZV	C57BL/6 liver embryo (15.5 days)	tissue
ENCSR826HIQ	ENCSR752QGH	C57BL/6 liver embryo (16.5 days)	tissue
ENCSR096STK	ENCSR456CZD	C57BL/6 liver postnatal (0 days)	tissue
ENCSR039ADS	ENCSR185XJA	C57BL/6 lung embryo (14.5 days)	tissue
ENCSR457RRW	ENCSR631JEQ	C57BL/6 lung embryo (15.5 days)	tissue
ENCSR992WBR	ENCSR713JKD	C57BL/6 lung embryo (16.5 days)	tissue
ENCSR982MRY	ENCSR161PUT	C57BL/6 lung postnatal (0 days)	tissue
ENCSR764OPZ	ENCSR835AJS	C57BL/6 midbrain embryo (10.5 days)	tissue
ENCSR307BCA	ENCSR152ETW	C57BL/6 midbrain embryo (11.5 days)	tissue
ENCSR908JWT	ENCSR591SJC	C57BL/6 midbrain embryo (12.5 days)	tissue
ENCSR792RJV	ENCSR680TRJ	C57BL/6 midbrain embryo (13.5 days)	tissue
ENCSR343YLB	ENCSR863FYW	C57BL/6 midbrain embryo (14.5 days)	tissue
ENCSR557RMA	ENCSR685OON	C57BL/6 midbrain embryo (15.5 days)	tissue
ENCSR367ZPZ	ENCSR625ESQ	C57BL/6 midbrain embryo (16.5 days)	tissue
ENCSR719NAJ	ENCSR353XMS	C57BL/6 midbrain postnatal (0 days)	tissue
ENCSR337FYI	ENCSR553BCA	C57BL/6 neural tube embryo (11.5 days)	tissue
ENCSR508GWZ	ENCSR107JRF	C57BL/6 neural tube embryo (12.5 days)	tissue
ENCSR115TWD	ENCSR917VKY	C57BL/6 neural tube embryo (13.5 days)	tissue
ENCSR928OXI	ENCSR498DIP	C57BL/6 neural tube embryo (14.5 days)	tissue
ENCSR004XCU	ENCSR415KUB	C57BL/6 neural tube embryo (15.5 days)	tissue
ENCSR667TOX	ENCSR236BQO	C57BL/6 neural tube postnatal (0 days)	tissue
ENCSR946HWC	ENCSR242CPC	C57BL/6 skeletal muscle tissue postnatal (0 days)	tissue
ENCSR579FCW	ENCSR940JVJ	C57BL/6 spleen postnatal (0 days)	tissue
ENCSR290RRR	ENCSR974QTI	C57BL/6 stomach embryo (14.5 days)	tissue
ENCSR906YQZ	ENCSR986VCE	C57BL/6 stomach embryo (15.5 days)	tissue
ENCSR466KZY	ENCSR335LKF	C57BL/6 stomach embryo (16.5 days)	tissue
ENCSR178GUS	ENCSR538NTY	C57BL/6 stomach postnatal (0 days)	tissue
ENCSR438XCG	ENCSR047EJT	C57BL/6 thymus postnatal (0 days)	tissue
ENCSR772FQU	ENCSR694SDO	C57BL/6 urinary bladder postnatal (0 days)	tissue

## Sheet: Supplementary Table 1c
Supplementary Table 1c. ENCODE phase III scRNA-seq experiments in mouse
scRNA-seq accession	Biosample	Biosample type
ENCSR822EWO	C57BL/6JxCAST/EiJ cerebellar granule layer male adult (14 months)	tissue
ENCSR236EGS	C57BL/6 cerebral cortex, layer 5 male adult (8 months)	tissue
ENCSR268AXN	C57BL/6 pyramidal neuron male adult (8 months)	primary cell
ENCSR805QYO	C57BL/6JxCAST/EiJ Purkinje cell male adult (14 months)	primary cell
ENCSR758TAD	C57BL/6 Purkinje cell male adult (8 months)	primary cell
ENCSR814JMM	C57BL/6 cerebellar granule layer male adult (8 months)	tissue
