# Supplementary material for: Expanded encyclopaedias of DNA elements in the human and mouse genomes
Source: Nature. 2020 Jul 29;583(7818):699–710. doi: 10.1038/s41586-020-2493-4 (PMC7410828; doi:10.1038/s41586-020-2493-4)
Supplement: Supplementary file 4 — | ENCODE phase III RBP experiments. [file 41586_2020_2493_MOESM4_ESM.xlsx]

## Sheet: Supplementary Table 2
Supplementary Table 2. ENCODE phase III RBP experiments
	eCLIP accession			shRNA-seq accession		CRISPR RNA accession
RBP	K562	HepG2	Bind-N-Seq accession	K562	HepG2	K562	HepG2
GRWD1	---	ENCSR893NWB	---	ENCSR528ASX	ENCSR850FEH	---	---
DDX24	ENCSR999WKT	---	---	ENCSR067LLB	ENCSR300IEW	---	---
FTO	ENCSR989SMC	---	---	ENCSR688GVV	ENCSR389HFU	---	---
PTBP1	ENCSR981WKN	ENCSR384KAN	---	ENCSR527IVX	ENCSR064DXG	ENCSR415DJT	---
IGF2BP1	ENCSR975KIR	ENCSR744GEU	ENCSR928XOW	ENCSR629EWX	ENCSR708GKW	ENCSR543LCG	ENCSR268XHM
LIN28B	ENCSR970NKP	ENCSR861GYE	---	ENCSR598YQX	ENCSR927SLP	---	---
UTP18	---	---	---	ENCSR165VBD	ENCSR269ZAO	---	---
PABPC4	---	---	---	ENCSR047EEG	ENCSR455VZH	---	---
DGCR8	ENCSR947JVR	ENCSR061SZV	---	---	---	ENCSR466TGH	---
SAFB2	ENCSR943MHU	---	---	ENCSR770LYW	ENCSR110ZYD	---	---
DDX3X	ENCSR930BZL	ENCSR648LAH	---	ENCSR000KYM	ENCSR637JLM	---	---
DDX55	ENCSR923NKN	ENCSR845VGB	---	ENCSR856CJK	ENCSR964YTW	---	---
PCBP1	---	---	ENCSR539RTM	ENCSR545AIK	ENCSR635FRH	---	---
SDAD1	---	---	---	---	---	ENCSR103NNB	ENCSR715QWM
U2AF2	ENCSR893RAV	ENCSR202BFN	---	ENCSR904CJQ	ENCSR622MCX	---	---
DDX6	ENCSR893EFU	ENCSR141OIM	---	ENCSR119QWQ	ENCSR147ZBD	---	---
NIPBL	---	---	---	---	---	---	---
LARP4	ENCSR888YTT	ENCSR805SRN	---	ENCSR866XLI	ENCSR744PAQ	---	---
EWSR1	ENCSR887LPK	---	ENCSR063HQO	ENCSR831YGP	ENCSR532ZPP	---	---
FASTKD2	ENCSR887FHF	ENCSR023UHL	---	ENCSR608IAI	ENCSR716WZH	---	---
YWHAG	ENCSR867ZVK	---	---	---	---	---	---
NPM1	ENCSR867DSZ	---	---	ENCSR346DZQ	ENCSR016XPB	---	---
U2AF1	ENCSR862QCH	ENCSR328LLU	---	ENCSR342EDG	ENCSR372UWV	---	---
NONO	ENCSR861PAR	---	---	ENCSR398HXV	ENCSR647NYX	---	---
EFTUD2	ENCSR844RVX	ENCSR527DXF	---	ENCSR117WLY	ENCSR620OKS	---	---
CSTF2T	ENCSR840DRD	ENCSR919HSE	---	ENCSR286OKW	ENCSR914WQV	---	---
AARS	ENCSR825SVO	---	---	ENCSR599UDS	ENCSR547NWD	---	---
AATF	---	---	---	ENCSR973QSV	ENCSR424YSV	---	---
HNRNPL	ENCSR795CAI	ENCSR724RDN	ENCSR954TYO	ENCSR563YIS	ENCSR155BMF	---	---
FXR1	ENCSR774RFN	---	---	ENCSR780YFF	ENCSR009PPI	---	---
RBFOX2	ENCSR756CKJ	ENCSR987FTF	ENCSR441HLP	ENCSR336DFS	ENCSR767LLP	---	---
APOBEC3C	---	---	---	ENCSR963RLK	ENCSR012DAF	---	---
GTF2F1	ENCSR736AAG	ENCSR265ZIS	---	ENCSR188IPO	ENCSR295XKC	---	---
UTP3	---	---	---	ENCSR818TZM	ENCSR910ECL	---	---
AGGF1	ENCSR725ARB	ENCSR543TPH	---	ENCSR812TLY	---	---	ENCSR437GYG
ZC3H11A	ENCSR712IAG	ENCSR907GUB	---	---	---	---	---
BUD13	ENCSR663WES	ENCSR830BSQ	---	ENCSR267RHP	ENCSR382QKD	---	---
ZRANB2	ENCSR663NRA	---	---	ENCSR850PWM	ENCSR081QQH	---	---
PUM2	ENCSR661ICQ	---	---	ENCSR118XYK	ENCSR210DML	---	---
SMNDC1	ENCSR658IQB	ENCSR373ODC	---	ENCSR408SDL	ENCSR995ZGJ	---	---
ZNF622	ENCSR657TZZ	---	---	---	ENCSR518JXY	---	---
XRN2	ENCSR657TZB	ENCSR655NZA	---	ENCSR717SJA	ENCSR347ZHQ	---	---
DROSHA	ENCSR653HQC	ENCSR834YLD	---	ENCSR624XHG	---	---	ENCSR991XFO
GPKOW	ENCSR647CLF	---	---	ENCSR967QNT	ENCSR968YWY	---	---
KHDRBS1	ENCSR628IDK	---	---	ENCSR023HWI	ENCSR784FTX	---	---
AQR	---	---	---	ENCSR624OUI	---	---	---
HLTF	ENCSR589YHM	---	---	ENCSR958NDU	ENCSR010ZMZ	---	---
ZNF800	---	---	---	---	---	ENCSR974RYS	---
TARDBP	ENCSR584TCR	---	ENCSR466JPT	ENCSR455TNF	ENCSR527QNC	---	---
SUPV3L1	---	ENCSR580MFX	---	ENCSR778SIU	ENCSR995RPB	---	---
DDX42	ENCSR576SHT	---	---	---	---	---	---
HNRNPUL1	ENCSR571VHI	ENCSR755TJC	---	ENCSR034VBA	ENCSR689ZJC	---	---
TAF15	ENCSR568DZW	ENCSR841EQA	ENCSR827QYL	ENCSR611ZAL	ENCSR998RZI	---	---
TROVE2	ENCSR539ZTS	ENCSR993FMY	---	ENCSR060KRD	ENCSR946OFN	---	---
PRPF8	ENCSR534YOI	ENCSR121NVA	---	ENCSR137HKS	ENCSR998MZP	---	---
CPSF6	ENCSR532VUB	---	---	ENCSR384BDV	ENCSR676EKU	---	---
DHX30	ENCSR529GSJ	ENCSR565DGW	---	ENCSR345VVZ	ENCSR853PBF	---	---
YBX3	ENCSR529FKI	---	---	ENCSR306EIU	ENCSR494VSD	---	---
HNRNPU	ENCSR520BZQ	ENCSR240MVJ	---	ENCSR732ICL	ENCSR308IKH	---	---
TBRG4	ENCSR506OTC	ENCSR916SRV	---	ENCSR079IPT	ENCSR741YCA	---	---
NCBP2	ENCSR484LTQ	ENCSR018RVZ	---	ENCSR361LBE	ENCSR030ARO	---	---
SAFB	---	---	---	---	---	ENCSR336TYW	---
SLBP	ENCSR483NOP	---	---	ENCSR112YTD	ENCSR519KXM	---	---
SRSF7	ENCSR468FSW	ENCSR513NDD	---	ENCSR464ADT	ENCSR017PRS	ENCSR139LOF	ENCSR845MNM
LARP7	ENCSR456KXI	ENCSR961OKA	---	ENCSR770OWW	ENCSR624FBY	---	---
UPF1	ENCSR456ASB	---	---	ENCSR251ABP	ENCSR689MIY	---	---
MATR3	---	ENCSR290VLT	---	ENCSR792XFP	ENCSR492UFS	---	---
ILF3	ENCSR438KWZ	ENCSR786TSC	---	ENCSR269HQA	ENCSR942MBU	---	---
KHSRP	ENCSR438GZQ	---	ENCSR915BDY	ENCSR561CBC	ENCSR850CKU	---	---
SRSF1	ENCSR432XUP	ENCSR989VIY	---	ENCSR066VOO	ENCSR094KBY	---	---
HNRNPM	ENCSR412NOW	ENCSR267UCX	---	ENCSR746NIM	ENCSR995JMS	---	---
QKI	ENCSR366YOG	ENCSR570WLM	---	ENCSR256PLH	ENCSR330YOU	---	---
TRA2A	ENCSR365NVO	ENCSR314UMJ	ENCSR741VUK	ENCSR916WOI	ENCSR030GZQ	---	---
SSB	---	---	---	ENCSR891AXF	ENCSR278CHI	---	---
UCHL5	ENCSR349KMG	ENCSR490IEE	---	ENCSR678MVE	ENCSR684HTV	---	---
WDR43	---	---	---	ENCSR341PZW	---	---	---
FMR1	ENCSR331VNX	---	---	ENCSR555LCE	ENCSR905HID	---	---
PUM1	---	---	ENCSR845GNW	ENCSR745WVZ	ENCSR945XKW	---	---
EIF4G2	ENCSR307YIW	---	ENCSR600HIW	ENCSR040FSN	ENCSR152MON	---	---
METAP2	ENCSR303OQD	---	---	ENCSR952QDQ	ENCSR992JGE	---	---
GNL3	ENCSR301UQM	---	---	---	---	---	---
RBM22	ENCSR295OKT	ENCSR456JJQ	ENCSR006TPX	ENCSR947OIM	ENCSR330KHN	---	---
PUS1	ENCSR291XPT	---	---	ENCSR618IQH	ENCSR296ERI	---	---
RPS11	ENCSR269AJF	---	---	---	---	---	---
HNRNPK	ENCSR268ETU	ENCSR828ZID	ENCSR368NMO	ENCSR529JNJ	ENCSR853ZJS	---	---
SF3B4	ENCSR267OLV	ENCSR279UJF	---	ENCSR081XRA	ENCSR148MQK	---	---
XRCC6	ENCSR258QKO	ENCSR571ROL	---	ENCSR232CPD	ENCSR500WHE	---	---
HNRNPC	---	ENCSR550DVK	ENCSR569UIU	ENCSR634KBO	ENCSR052IYH	---	---
GEMIN5	ENCSR238CLX	---	---	ENCSR398GHW	ENCSR771QMJ	---	---
FXR2	ENCSR224QWC	---	---	ENCSR577XBW	---	ENCSR376GHG	---
AKAP8L	ENCSR206RXT	---	---	ENCSR809ISU	ENCSR807ODB	---	---
WDR3	---	---	---	ENCSR334BTA	---	---	---
MTPAP	ENCSR200DKE	---	---	ENCSR631RFX	ENCSR701GSV	---	---
PPIL4	ENCSR197INS	---	---	ENCSR556FNN	ENCSR851KEX	---	---
RBM15	ENCSR196INN	ENCSR754NDA	---	ENCSR385UPQ	ENCSR599PXD	---	---
ZC3H8	---	---	---	ENCSR448JAM	ENCSR696JWA	---	---
AKAP1	---	---	---	ENCSR338CON	ENCSR016IDR	---	---
HNRNPA1	ENCSR154HRN	ENCSR769UEW	---	ENCSR048BWH	ENCSR182DAW	---	---
DDX52	---	---	---	ENCSR560RSZ	ENCSR913ZWR	---	---
DDX51	---	---	---	ENCSR029LGJ	---	---	---
SF3B1	ENCSR133QEA	---	---	ENCSR047QHX	ENCSR896CFV	---	---
SND1	ENCSR128VXC	ENCSR061EVO	---	ENCSR232XRZ	ENCSR398LZW	---	---
SERBP1	ENCSR121GQH	---	---	ENCSR925RNE	ENCSR820ROH	---	---
RPS3	ENCSR120EAR	ENCSR766FAC	---	---	---	ENCSR642GBC	---
ABCF1	---	---	---	ENCSR721MXZ	ENCSR610VTA	---	---
NSUN2	ENCSR081JYH	---	---	ENCSR829EFL	ENCSR629RUG	---	---
FUS	---	---	ENCSR936LOF	ENCSR325OOM	ENCSR927JXU	---	---
IGF2BP2	ENCSR062NNB	---	ENCSR588GYZ	ENCSR952RRH	ENCSR478FJK	---	---
SBDS	ENCSR059CWF	---	---	ENCSR219DXZ	ENCSR343DHN	---	---
TIA1	ENCSR057DWB	ENCSR623VEQ	ENCSR064NOY	ENCSR694LKY	ENCSR057GCF	---	---
CPEB4	---	---	---	ENCSR795VAK	---	---	---
DDX21	---	---	---	ENCSR961WVL	ENCSR485ZTC	ENCSR384LKC	ENCSR231RKU
WRN	---	---	---	ENCSR165BCF	---	---	---
EIF3G	---	---	---	ENCSR143UET	ENCSR778AJO	---	---
LSM11	ENCSR022BVV	ENCSR135VMS	---	ENCSR762FEO	ENCSR883BXR	---	---
EXOSC5	ENCSR013CTQ	---	---	---	---	ENCSR406SEH	ENCSR284SZO
FAM120A	ENCSR006OEQ	ENCSR987NYS	---	ENCSR492BKM	ENCSR047VPW	---	---
NOLC1	ENCSR001VAC	ENCSR194HZU	---	---	---	---	ENCSR959HPB
PHF6	---	---	---	ENCSR322XVS	ENCSR681SMT	---	---
SLTM	ENCSR000SSH	ENCSR351PVI	---	ENCSR234YMW	ENCSR185JGT	---	---
IGF2BP3	---	ENCSR993OLA	---	ENCSR481YXD	ENCSR710NWE	---	---
STAU2	---	---	---	---	---	---	---
PRPF4	---	---	---	---	ENCSR215FRI	---	---
SFPQ	---	ENCSR965DLL	ENCSR951YCV	ENCSR535YPK	ENCSR782MXN	---	---
XPO5	---	ENCSR921SXC	---	ENCSR453HKS	ENCSR778RWJ	---	---
EIF3H	---	ENCSR916XIV	---	---	---	ENCSR096WVE	ENCSR964YLV
BCLAF1	---	---	---	ENCSR410ZPU	ENCSR481AYC	---	---
POLR2G	---	ENCSR820WHR	---	ENCSR936TED	---	ENCSR580TGX	---
PABPN1	---	---	---	ENCSR416ZJH	---	---	---
NOL12	---	ENCSR820DQJ	---	ENCSR227AVS	ENCSR643UFV	---	---
CDC40	---	ENCSR815VVI	---	---	---	---	ENCSR278NFF
SRSF9	---	ENCSR773KRC	ENCSR724HZI	---	ENCSR597XHH	ENCSR972AZD	---
G3BP1	---	---	---	ENCSR792CBM	ENCSR074UZM	---	---
GRSF1	---	ENCSR668MJX	---	ENCSR835RMN	ENCSR674KDQ	---	---
SUGP2	---	ENCSR506UPY	---	ENCSR192BPV	ENCSR837QDN	---	---
RBM5	---	ENCSR489ABS	---	---	---	---	ENCSR606PVX
FUBP3	---	ENCSR486YGP	ENCSR697VZN	ENCSR373KOF	ENCSR755KOM	---	---
BCCIP	---	ENCSR485QCG	---	ENCSR606QIX	ENCSR570CWH	---	---
SUB1	---	ENCSR406OOZ	---	ENCSR047AJA	ENCSR997FOT	---	---
CSTF2	---	ENCSR384MWO	---	ENCSR885YOI	ENCSR815JDY	---	---
NIP7	---	---	---	---	ENCSR696LLZ	---	---
PCBP2	---	ENCSR339FUY	ENCSR673FLQ	ENCSR648QFY	ENCSR028ITN	---	---
SF3A3	---	ENCSR331MIC	---	ENCSR454KYR	ENCSR374NMJ	---	---
TIAL1	---	---	---	ENCSR927TSP	ENCSR450VQO	---	---
DKC1	---	ENCSR301TFY	---	ENCSR494UDF	ENCSR118KUN	---	---
NKRF	---	ENCSR277DEO	---	---	ENCSR517JDK	---	---
DDX59	---	ENCSR214BZA	---	---	ENCSR598GKQ	---	---
PPIG	---	ENCSR097NEE	---	ENCSR529MBZ	ENCSR620HAA	---	---
EIF3D	---	ENCSR041NUV	---	ENCSR660ETT	ENCSR788HVK	---	---
FKBP4	---	ENCSR018ZUE	---	ENCSR379VXW	ENCSR639LKS	---	---
CELF1	---	---	ENCSR992NHR	ENCSR605MFS	ENCSR695XOD	---	---
A1CF	---	---	ENCSR934TDK	---	---	---	---
SRSF8	---	---	ENCSR929OLV	---	---	---	---
HNRNPCL1	---	---	ENCSR915CDT	---	---	---	---
SRSF5	---	---	ENCSR914PGB	ENCSR906RHU	ENCSR781YNI	---	---
ILF2	---	---	ENCSR906EKN	ENCSR126ARZ	ENCSR366FFV	---	---
RBM4B	---	---	ENCSR905BJK	---	---	---	---
HNRNPA2B1	---	---	ENCSR890PDQ	ENCSR794NUE	ENCSR769GES	---	---
FUBP1	---	---	ENCSR843QMF	---	---	---	---
NOVA1	---	---	ENCSR834CED	---	---	---	---
CNOT4	---	---	ENCSR806UCE	---	---	---	---
PUF60	---	---	ENCSR773QCC	ENCSR558XNA	ENCSR648BSC	---	---
PCBP4	---	---	ENCSR769AEI	---	---	---	---
RBM25	---	---	ENCSR759QKO	ENCSR149DMY	ENCSR610AEI	---	---
SRSF10	---	---	ENCSR744POX	---	---	---	---
RBM24	---	---	ENCSR742AEU	---	---	---	---
PTBP3	---	---	ENCSR741ZPT	---	---	---	---
RC3H1	---	---	ENCSR728SXZ	---	---	---	---
RBM15B	---	---	ENCSR655NWZ	---	---	---	---
RBM41	---	---	ENCSR637HFY	---	---	---	---
RBM45	---	---	ENCSR626INQ	---	---	---	---
KHDRBS3	---	---	ENCSR583NVI	---	---	---	---
KHDRBS2	---	---	ENCSR575QYE	---	---	---	---
RBM6	---	---	ENCSR548RVM	---	---	---	---
RBM23	---	---	ENCSR525PNM	---	---	---	---
UNK	---	---	ENCSR497VCL	---	---	---	---
BOLL	---	---	ENCSR497LIF	---	---	---	---
RBMS2	---	---	ENCSR492CFG	---	---	---	---
DAZ3	---	---	ENCSR449VKY	---	---	---	---
RBFOX3	---	---	ENCSR421UDF	---	---	---	---
TRNAU1AP	---	---	ENCSR419XDN	---	---	ENCSR889MBF	---
HNRNPF	---	---	ENCSR376SUZ	ENCSR392HSJ	ENCSR693MZJ	ENCSR380RRP	ENCSR599NNK
ZNF326	---	---	ENCSR335JQK	---	---	---	---
PABPN1L	---	---	ENCSR334QCK	---	---	---	---
RBM4	---	---	ENCSR331BKR	---	---	---	---
MSI1g	---	---	ENCSR329RIP	---	---	---	---
HNRNPH2	---	---	ENCSR328PGZ	---	---	---	---
SF1	---	---	ENCSR318HZC	ENCSR628JYB	ENCSR644AIM	---	---
ZFP36	---	---	ENCSR315VQD	---	---	---	---
SRSF2	---	---	ENCSR275JFN	---	---	---	---
RBM47g	---	---	ENCSR264RVK	---	---	---	---
SRSF4	---	---	ENCSR252RIJ	---	---	ENCSR905NIK	ENCSR471INA
RALYL	---	---	ENCSR229VBP	---	---	---	---
RBMS3	---	---	ENCSR224KSF	---	---	---	---
ZCRB1	---	---	ENCSR205HMN	---	---	---	---
PRR3	---	---	ENCSR191PTZ	---	---	---	---
HNRNPD	---	---	ENCSR175OMA	---	ENCSR660MZN	---	---
ELAVL4	---	---	ENCSR171TTH	---	---	---	---
HNRNPA0	---	---	ENCSR170PBM	ENCSR552NBS	ENCSR720BPO	---	---
SNRPA	---	---	ENCSR167ZZB	---	---	---	---
NUPL2	---	---	ENCSR102MQN	---	---	---	---
CPEB1	---	---	ENCSR084YCO	---	---	---	---
ESRP1	---	---	ENCSR082AKW	---	---	---	---
SRSF11	---	---	ENCSR073DSH	---	---	---	---
HNRNPDL	---	---	ENCSR055HDN	---	---	---	---
MBNL1	---	---	ENCSR006QKZ	ENCSR222COT	---	---	---
DAZAP1	---	---	ENCSR005ZRL	ENCSR907UTB	ENCSR840QFR	---	---
PABPC1	---	---	---	ENCSR192GBD	ENCSR910YNJ	---	---
PARN	---	---	---	ENCSR306IOF	ENCSR825QXH	---	---
NELFE	---	---	---	ENCSR201WFU	ENCSR939ZRA	---	---
MAK16	---	---	---	ENCSR517JHY	---	---	---
PRPF6	---	---	---	ENCSR783LUA	ENCSR529QEZ	---	---
HSPD1	---	---	---	ENCSR222ABK	ENCSR243IGA	---	---
EIF3A	---	---	---	ENCSR258VGD	---	---	---
GNB2L1	---	---	---	---	ENCSR116YMU	---	---
CNOT8	---	---	---	ENCSR312HJY	---	---	---
SRPK2	---	---	---	ENCSR524YXQ	---	---	---
MAGOH	---	---	---	ENCSR849STR	ENCSR746EKS	---	---
YTHDC2	---	---	---	ENCSR843LYF	---	---	---
CEBPZ	---	---	---	---	ENCSR929PXS	ENCSR637EFF	---
PA2G4	---	---	---	ENCSR309PPC	ENCSR028YAQ	---	---
PES1	---	---	---	ENCSR891DYO	ENCSR496ETJ	---	---
EIF4G1	---	---	---	ENCSR712CSN	ENCSR509LIV	---	---
DDX47	---	---	---	ENCSR334HNJ	ENCSR388CNS	---	---
DDX5	---	---	---	---	ENCSR808FBR	---	---
CPSF7	---	---	---	ENCSR222LRL	ENCSR594DNW	---	---
DDX1	---	---	---	ENCSR208GPE	ENCSR070LJO	---	---
TRIP6	---	---	---	ENCSR152IWT	---	---	---
DDX28	---	---	---	ENCSR205VSQ	ENCSR222CSF	---	---
DNAJC21	---	---	---	ENCSR079LMZ	ENCSR385KOY	---	---
EIF4A3	---	---	---	ENCSR961YAG	ENCSR957EEG	---	---
KRR1	---	---	---	ENCSR244SIO	ENCSR542ESY	---	---
UBE2L3	---	---	---	ENCSR362XMY	ENCSR424JSU	---	---
CCAR1	---	---	---	ENCSR386YEV	ENCSR081IAO	---	---
STIP1	---	---	---	ENCSR082UWF	ENCSR871BXO	---	---
XRCC5	---	---	---	ENCSR715XZS	ENCSR732IYM	---	---
ATP5C1	---	---	---	ENCSR231DXJ	ENCSR713OLV	---	---
ADAR	---	---	---	ENCSR164TLB	ENCSR104OLN	---	---
RBM34	---	---	---	ENCSR560AYQ	ENCSR318HAT	---	---
RPS3A	---	---	---	ENCSR788YGG	ENCSR118VQR	---	---
RBM39	---	---	---	ENCSR678WOA	ENCSR760EGM	---	---
PKM	---	---	---	ENCSR978CSQ	ENCSR656DQV	---	---
SNRNP200	---	---	---	ENCSR943LIB	ENCSR003LSA	---	---
SNRNP70	---	---	---	---	ENCSR635BOO	---	---
RECQL	---	---	---	ENCSR310VND	ENCSR572AMC	---	---
SART3	---	---	---	ENCSR954HAY	ENCSR011BBS	---	---
NUSAP1	---	---	---	ENCSR927XBT	ENCSR180XTP	---	---
NUFIP2	---	---	---	ENCSR754RJA	ENCSR584JRB	---	---
EIF4B	---	---	---	ENCSR774BXV	ENCSR313CHR	---	---
NAA15	---	---	---	ENCSR945GUR	ENCSR355OQC	---	---
SUPT6H	---	---	---	ENCSR530BOP	ENCSR281KCL	---	---
DNAJC2	---	---	---	ENCSR577OVP	ENCSR004OSI	---	---
AKAP8	---	---	---	ENCSR000YYN	ENCSR958KSY	---	---
SSRP1	---	---	---	ENCSR902WSK	ENCSR422JMS	---	---
SUCLG1	---	---	---	ENCSR101OPF	ENCSR810JYX	---	---
CCDC124	---	---	---	ENCSR874ZLI	---	---	---
BOP1	---	---	---	ENCSR775TMW	ENCSR925SYZ	---	---
SMN1	---	---	---	ENCSR129ROE	ENCSR090UMI	---	---
AGO3	---	---	---	ENCSR207QGW	---	---	---
HDGF	---	---	---	---	ENCSR634KHL	---	---
SRSF3	---	---	---	---	ENCSR376FGR	---	---
CIRBP	---	---	---	ENCSR056QEW	ENCSR230ORC	---	---
PPP1R8	---	---	---	ENCSR844QNT	---	---	---
ACO1	---	---	---	---	ENCSR511SYK	---	---
RPS5	---	---	---	---	ENCSR838SMC	---	---
RPS10	---	---	---	ENCSR004RGI	ENCSR410UHJ	---	---
RPS2	---	---	---	---	ENCSR667RIA	---	---
UPF2	---	---	---	ENCSR810FHY	ENCSR318OXM	---	---
RBM3	---	---	---	ENCSR675KPR	---	---	---
AGO2	---	---	---	ENCSR495YSS	---	---	---
ETF1	---	---	---	---	ENCSR840QOH	---	---
FASTKD1	---	---	---	---	ENCSR728BOL	---	---
PAPOLA	---	---	---	ENCSR368ZRP	---	---	---
HNRNPAB	---	---	---	ENCSR778WPL	ENCSR354XQY	---	---
RBM17	---	---	---	ENCSR898OPN	ENCSR385TMY	---	---
DDX19B	---	---	---	ENCSR281IUF	ENCSR312SFA	---	---
PNPT1	---	---	---	ENCSR191VWK	ENCSR880DEH	---	---
MARK2	---	---	---	---	ENCSR105OXX	---	---
HNRNPLL	---	---	---	---	ENCSR490DYI	---	---
RCC2	---	---	---	ENCSR921KDS	ENCSR685JXU	---	---
PSIP1	---	---	---	ENCSR611LQB	ENCSR744YVR	---	---
STAU1	---	---	---	ENCSR777EDL	ENCSR124KCF	---	---
KIF1C	---	---	---	ENCSR823WTA	ENCSR182GKG	---	---
RPLP0	---	---	---	---	ENCSR082YGI	---	ENCSR000SKS
AUH	---	---	---	ENCSR395FYF	ENCSR409CSO	---	---
TFIP11	---	---	---	ENCSR911DGK	ENCSR573UBF	---	---
SRP68	---	---	---	ENCSR312SRB	ENCSR167JPY	---	---
EXOSC9	---	---	---	ENCSR812EIA	ENCSR597IYB	---	---
RPL23A	---	---	---	---	ENCSR706SXN	---	---
RPS19	---	---	---	ENCSR098NHI	ENCSR486AIO	---	---
RBM47	---	---	---	---	ENCSR711ZJQ	---	---
EIF2S1	---	---	---	ENCSR546MBH	ENCSR861ENA	---	---
CCAR2	---	---	---	ENCSR984CLJ	ENCSR237IWZ	---	---
EIF2S2	---	---	---	ENCSR076PMZ	ENCSR110HAA	---	---
NFX1	---	---	---	ENCSR007XKL	---	---	---
RAVER1	---	---	---	ENCSR904BCZ	ENCSR576GOW	---	---
SRFBP1	---	---	---	ENCSR813NZP	ENCSR153GKS	---	---
CKAP4	---	---	---	ENCSR952OOP	ENCSR269SJB	---	---
G3BP2	---	---	---	ENCSR246SOU	ENCSR945UYL	---	---
RRP9	---	---	---	ENCSR210KJB	ENCSR471GIS	---	---
FIP1L1	---	---	---	ENCSR511BNY	ENCSR116QBU	---	---
CNOT7	---	---	---	ENCSR113PYX	ENCSR274KWA	---	---
ESF1	---	---	---	ENCSR077BPR	ENCSR060IWW	---	---
MSI2	---	---	---	ENCSR169QQW	ENCSR896MMU	---	---
RTF1	---	---	---	ENCSR783YSQ	ENCSR906WTM	---	---
ASCC1	---	---	---	ENCSR253DCB	ENCSR193FFA	---	---
DDX27	---	---	---	ENCSR584LDM	ENCSR210RWL	---	---
AGO1	---	---	---	ENCSR268JDD	ENCSR533HXS	---	---
CALR	---	---	---	---	ENCSR040WAK	---	---
NUP35	---	---	---	---	ENCSR457WBK	---	---
TUFM	---	---	---	ENCSR602AWR	ENCSR459EMR	---	---
EEF2	---	---	---	ENCSR181RLB	ENCSR477TRX	---	---
GLRX3	---	---	---	ENCSR874DVZ	---	---	---
TRIM56	---	---	---	ENCSR300QFQ	ENCSR309HXK	---	---
RBM27	---	---	---	---	ENCSR222SMI	---	---
