# Supplementary material for: Expanded encyclopaedias of DNA elements in the human and mouse genomes
Source: Nature. 2020 Jul 29;583(7818):699–710. doi: 10.1038/s41586-020-2493-4 (PMC7410828; doi:10.1038/s41586-020-2493-4)
Supplement: Supplementary file 5 — | ENCODE phase III ChIP-seq of DNA associated proteins. [file 41586_2020_2493_MOESM5_ESM.xlsx]

## Sheet: Contents
Supplementary Table 3. ENCODE phase III ChIP-seq of DNA associated proteins experiments
Supplementary Table 3a	ENCODE phase III ChIP-seq experiments of DNA-associated proteins in K562
Supplementary Table 3b	ENCODE phase III ChIP-seq experiments of DNA-associated proteins in HepG2
Supplementary Table 3c	ENCODE phase III ChIP-seq experiments of DNA-associated proteins in human
Supplementary Table 3d	ENCODE phase III ChIP-seq experiments of DNA-associated proteins in mouse

## Sheet: Supplementary Table 3a
Supplementary Table 3a. ENCODE phase III ChIP-seq experiments of DNA-associated proteins in K562
Experiment accession	Cell type	Target
ENCSR000FCB	K562	MITF
ENCSR000FCC	K562	NFE2
ENCSR000FCD	K562	SMAD5
ENCSR000FCE	K562	ETV6
ENCSR004GKA	K562	ZEB2
ENCSR011NOZ	K562	ZNF407
ENCSR024CNP	K562	EGR1
ENCSR024LKA	K562	HDAC3
ENCSR028UIU	K562	ATF3
ENCSR030TJP	K562	DACH1
ENCSR031TFS	K562	POLR2A
ENCSR033NQK	K562	ZNF830
ENCSR033VAZ	K562	TARDBP
ENCSR038DJJ	K562	SMAD1
ENCSR038RGL	K562	MCM7
ENCSR041AXL	K562	RFX1
ENCSR051OUX	K562	NFATC3
ENCSR065XVO	K562	CHAMP1
ENCSR068VRA	K562	MCM7
ENCSR075HTM	K562	HDAC2
ENCSR076YPO	K562	RNF2
ENCSR077DKV	K562	CREM
ENCSR079WHK	K562	MCM5
ENCSR085DDI	K562	NFXL1
ENCSR085QEV	K562	NBN
ENCSR086FZL	K562	KAT8
ENCSR090JNM	K562	HLTF
ENCSR091JXL	K562	HES1
ENCSR099NCH	K562	ZNF24
ENCSR100UQX	K562	TAF9B
ENCSR102KIN	K562	ZMYM3
ENCSR106FRG	K562	TAL1
ENCSR107GRP	K562	MLLT1
ENCSR107RHZ	K562	YBX1
ENCSR109YGM	K562	CREB3L1
ENCSR113LAS	K562	MTA2
ENCSR115BBC	K562	ASH1L
ENCSR115SMW	K562	PKNOX1
ENCSR119ULQ	K562	NCOA4
ENCSR119VCX	K562	PHF21A
ENCSR120MPG	K562	PRDM10
ENCSR121PFY	K562	CDC5L
ENCSR124BJR	K562	ETV6
ENCSR130HEG	K562	COPS2
ENCSR137ZMQ	K562	REST
ENCSR138FUZ	K562	RNF2
ENCSR138SFL	K562	MCM2
ENCSR138YYY	K562	GABPB1
ENCSR142YYA	K562	EWSR1
ENCSR143CEO	K562	ZC3H8
ENCSR145TSJ	K562	ATF4
ENCSR154EIH	K562	TRIP13
ENCSR155KHM	K562	ARNT
ENCSR157TCS	K562	SMARCE1
ENCSR159OCC	K562	3xFLAG-ATF1
ENCSR160QYK	K562	GATAD2A
ENCSR162IEM	K562	MYBL2
ENCSR167KBO	K562	ZNF316
ENCSR168CEE	K562	NCOA6
ENCSR171CAY	K562	E2F7
ENCSR175EOM	K562	EHMT2
ENCSR175SZH	K562	ZSCAN29
ENCSR177XCS	K562	BRD9
ENCSR189PYJ	K562	SMAD2
ENCSR189TRZ	K562	TCF12
ENCSR189VXS	K562	GTF2F1
ENCSR195QFV	K562	3xFLAG-ZNF3
ENCSR197ALX	K562	HDGF
ENCSR200JYP	K562	ZNF316
ENCSR201NQZ	K562	CTBP1
ENCSR211LTF	K562	EGR1
ENCSR213HBY	K562	TOE1
ENCSR213VUI	K562	TRIM25
ENCSR219BXP	K562	DPF2
ENCSR221GAN	K562	MBD2
ENCSR223MLH	K562	BRCA1
ENCSR230PTV	K562	ZBTB2
ENCSR237VLT	K562	ZBTB40
ENCSR241LIH	K562	AFF1
ENCSR249BHQ	K562	ZNF592
ENCSR264CZJ	K562	THRA
ENCSR272JAT	K562	CBX5
ENCSR283ZNI	K562	ZBTB8A
ENCSR286PCG	K562	ZBED1
ENCSR288MOZ	K562	LARP7
ENCSR298JCG	K562	NCOR1
ENCSR302AWT	K562	FOXK2
ENCSR315NNL	K562	CHAMP1
ENCSR322CFO	K562	ZEB2
ENCSR325DER	K562	NR3C1
ENCSR325RLL	K562	POLR2B
ENCSR331BDJ	K562	NKRF
ENCSR331GDC	K562	ZBTB11
ENCSR334HSW	K562	ZNF318
ENCSR336DXE	K562	SKIL
ENCSR343ELW	K562	LEF1
ENCSR343IFJ	K562	CC2D1A
ENCSR349TZO	K562	NCOA2
ENCSR350XWY	K562	C11orf30
ENCSR352BJL	K562	ZNF318
ENCSR353HEP	K562	TARDBP
ENCSR360HRA	K562	KDM1A
ENCSR364SNE	K562	POU5F1
ENCSR370NFS	K562	ZNF280A
ENCSR376WCJ	K562	IRF2
ENCSR385AHH	K562	ZNF24
ENCSR387SYS	K562	DEAF1
ENCSR387UWP	K562	HDAC1
ENCSR388QZF	K562	POLR2A
ENCSR389PWB	K562	ZBTB5
ENCSR390VGH	K562	MNT
ENCSR395HWC	K562	IKZF1
ENCSR402XII	K562	CSDE1
ENCSR411UYA	K562	MTA2
ENCSR412CTM	K562	SUZ12
ENCSR414TYY	K562	RUNX1
ENCSR426MDV	K562	MIER1
ENCSR426URK	K562	AFF1
ENCSR429QPP	K562	FOXM1
ENCSR431XGJ	K562	PYGO2
ENCSR439OCL	K562	ZNF407
ENCSR446LAV	K562	DDX20
ENCSR474CVP	K562	TRIM28
ENCSR486IFJ	K562	ESRRA
ENCSR491EBY	K562	ARID2
ENCSR492LTS	K562	BCLAF1
ENCSR494PWZ	K562	ZC3H8
ENCSR494TDU	K562	NRF1
ENCSR494UQJ	K562	NR3C1
ENCSR497VFH	K562	ZNF639
ENCSR502OEK	K562	ELF1
ENCSR508DQA	K562	FOXK2
ENCSR512NLO	K562	MNT
ENCSR519WMW	K562	SMARCC2
ENCSR524BUE	K562	RAD51
ENCSR530XQI	K562	L3MBTL2
ENCSR542WJU	K562	MCM7
ENCSR546IHU	K562	ZNF184
ENCSR547LKC	K562	GATAD2B
ENCSR552PSV	K562	MCM2
ENCSR557RVF	K562	ZHX1
ENCSR563LLO	K562	E2F1
ENCSR563YDA	K562	HDGF
ENCSR567JEU	K562	YBX3
ENCSR568PGX	K562	HDAC1
ENCSR571BUF	K562	ARHGAP35
ENCSR574XEO	K562	NUFIP1
ENCSR587OQL	K562	SMARCA4
ENCSR588AKU	K562	RUNX1
ENCSR594SMP	K562	PHF20
ENCSR608XTF	K562	RNF2
ENCSR613NUC	K562	ARNT
ENCSR618GDK	K562	CEBPZ
ENCSR621ATC	K562	ZNF184
ENCSR626QJQ	K562	CSDE1
ENCSR628APV	K562	MCM5
ENCSR632TJQ	K562	ILF3
ENCSR633EIC	K562	3xFLAG-PBX2
ENCSR635EXI	K562	ZSCAN29
ENCSR638QHV	K562	ELF4
ENCSR642VZY	K562	KDM4B
ENCSR643VTW	K562	SMARCA4
ENCSR654CQU	K562	SNIP1
ENCSR657EOF	K562	NFRKB
ENCSR657JLK	K562	SIN3B
ENCSR658WFQ	K562	NCOA1
ENCSR660RNO	K562	KDM4B
ENCSR664AOA	K562	TRIM25
ENCSR669NFS	K562	ARNT
ENCSR670FDA	K562	NFATC3
ENCSR670JDQ	K562	RB1
ENCSR675LRO	K562	MLLT1
ENCSR686EYO	K562	KHSRP
ENCSR695EQB	K562	ZNF24
ENCSR697YLJ	K562	CBFA2T3
ENCSR699PVC	K562	CBFA2T2
ENCSR707QWA	K562	NR2F6
ENCSR710WLO	K562	MGA
ENCSR711SNW	K562	NCOA1
ENCSR711VWL	K562	HDAC1
ENCSR713IFY	K562	3xFLAG-ZNF146
ENCSR715CCR	K562	DPF2
ENCSR718SDE	K562	RLF
ENCSR720HUL	K562	E2F1
ENCSR731LHZ	K562	E4F1
ENCSR737LTZ	K562	MYNN
ENCSR742IDN	K562	NR2C1
ENCSR742TMU	K562	ZNF282
ENCSR744WOO	K562	TCF12
ENCSR757IIU	K562	HMBOX1
ENCSR760UVO	K562	KLF16
ENCSR764YDL	K562	NR0B1
ENCSR776CYN	K562	ZFP36
ENCSR780BBJ	K562	ZZZ3
ENCSR782WRO	K562	BMI1
ENCSR786OQY	K562	ZBTB5
ENCSR788RSW	K562	SOX6
ENCSR792IYC	K562	BCLAF1
ENCSR795IYP	K562	JUNB
ENCSR796ITY	K562	NFIC
ENCSR797SWM	K562	MITF
ENCSR798ILC	K562	NCOR1
ENCSR803EKW	K562	NCOA2
ENCSR807BGP	K562	MTA1
ENCSR808AKZ	K562	BCOR
ENCSR815ZDS	K562	SREBF1
ENCSR817QKV	K562	EP400
ENCSR819LHG	K562	FOXA1
ENCSR820GND	K562	RNF2
ENCSR822CCM	K562	ARID1B
ENCSR832OGB	K562	LEF1
ENCSR837EYC	K562	NRF1
ENCSR851BNE	K562	MEIS2
ENCSR851XLW	K562	ZNF830
ENCSR863KUB	K562	TCF7
ENCSR869IUD	K562	ATF2
ENCSR871TKJ	K562	THRAP3
ENCSR876GXA	K562	ZBTB33
ENCSR882ERE	K562	ZKSCAN1
ENCSR886RYH	K562	NONO
ENCSR888XZK	K562	TCF7L2
ENCSR893WSB	K562	HDAC2
ENCSR894CGX	K562	SUPT5H
ENCSR895HSJ	K562	SMARCA5
ENCSR898XMH	K562	ZFP91
ENCSR907JPB	K562	ZMIZ1
ENCSR907MZR	K562	TRIM24
ENCSR908CMW	K562	KDM1A
ENCSR910JAI	K562	NCOR1
ENCSR914NEI	K562	MTA3
ENCSR920BLG	K562	SIN3A
ENCSR924GXX	K562	PHB2
ENCSR928KOR	K562	GMEB1
ENCSR931HNY	K562	NCOA1
ENCSR948QLZ	K562	CBX1
ENCSR948VFL	K562	IKZF1
ENCSR949NVY	K562	ZNF639
ENCSR953DVM	K562	E2F8
ENCSR957LDM	K562	TRIM24
ENCSR968GIB	K562	RFX1
ENCSR970NKQ	K562	NR2F1
ENCSR972ZBV	K562	ATF7
ENCSR979QYJ	K562	MNT
ENCSR986CDX	K562	NEUROD1
ENCSR987PBI	K562	DNMT1
ENCSR990AZC	K562	MCM3
ENCSR991ELG	K562	SP1
ENCSR996ESX	K562	NFRKB
ENCSR997NGQ	K562	XRCC3
ENCSR998AJK	K562	NRF1

## Sheet: Supplementary Table 3b
Supplementary Table 3b. ENCODE phase III ChIP-seq experiments of DNA-associated proteins in HepG2
Experiment accession	Cell type	Target
ENCSR009KLQ	HepG2	3xFLAG-KLF16
ENCSR011CIR	HepG2	3xFLAG-ZNF614
ENCSR015TKV	HepG2	BCLAF1
ENCSR019KPC	HepG2	PLRG1
ENCSR019NPF	HepG2	3xFLAG-SP5
ENCSR029IBC	HepG2	ARNT
ENCSR029LBT	HepG2	FOXP1
ENCSR031ING	HepG2	3xFLAG-KDM6A
ENCSR047BUZ	HepG2	ATF2
ENCSR054FKH	HepG2	3xFLAG-RAD21
ENCSR066EBK	HepG2	FOXA2
ENCSR071YVR	HepG2	3xFLAG-KMT2B
ENCSR072GJV	HepG2	3xFLAG-HMG20A
ENCSR081WLS	HepG2	RAD51
ENCSR087NSR	HepG2	3xFLAG-KDM1A
ENCSR092OVN	HepG2	3xFLAG-FOXA3
ENCSR096IIB	HepG2	3xFLAG-ETV5
ENCSR101FJS	HepG2	TBL1XR1
ENCSR101FJU	HepG2	ZNF384
ENCSR103SZL	HepG2	TFAP4
ENCSR108TYQ	HepG2	3xFLAG-GATAD1
ENCSR112ALD	HepG2	CREB1
ENCSR115PIK	HepG2	3xFLAG-MIER2
ENCSR117CHD	HepG2	3xFLAG-HOMEZ
ENCSR125DAD	HepG2	3xFLAG-MLX
ENCSR130VQL	HepG2	3xFLAG-PPARG
ENCSR142IGM	HepG2	3xFLAG-CEBPA
ENCSR145BHD	HepG2	NFRKB
ENCSR156CWW	HepG2	3xFLAG-DNMT3B
ENCSR157CAU	HepG2	ZKSCAN1
ENCSR157CEN	HepG2	3xFLAG-ZNF205
ENCSR159DQO	HepG2	3xFLAG-ERF
ENCSR170DNV	HepG2	PHB2
ENCSR171FUX	HepG2	FOXK2
ENCSR173CTF	HepG2	3xFLAG-ZNF580
ENCSR174GOO	HepG2	3xFLAG-HMGXB4
ENCSR182QWU	HepG2	3xFLAG-ZNF3
ENCSR184SVO	HepG2	3xFLAG-ZBTB26
ENCSR191TLD	HepG2	3xFLAG-PHF5A
ENCSR201GGK	HepG2	3xFLAG-NFIL3
ENCSR210HBN	HepG2	3xFLAG-IKZF5
ENCSR210ZYL	HepG2	NBN
ENCSR219NRT	HepG2	GTF2F1
ENCSR226QQM	HepG2	3xFLAG-NFIA
ENCSR235OVI	HepG2	3xFLAG-NFKBIZ
ENCSR238QRG	HepG2	TBX3
ENCSR253OON	HepG2	3xFLAG-ATF1
ENCSR260UJI	HepG2	3xFLAG-MBD1
ENCSR261EDU	HepG2	MNT
ENCSR267DFA	HepG2	FOXA1
ENCSR269TNX	HepG2	3xFLAG-GABPA
ENCSR278JQG	HepG2	IKZF1
ENCSR327RFM	HepG2	3xFLAG-PAF1
ENCSR331ORD	HepG2	3xFLAG-CREB1
ENCSR334KIQ	HepG2	SP1
ENCSR337NWW	HepG2	HDAC2
ENCSR340BXT	HepG2	3xFLAG-KAT7
ENCSR362NWP	HepG2	ZNF24
ENCSR369YUK	HepG2	3xFLAG-FOXP1
ENCSR372JXR	HepG2	3xFLAG-ZNF511
ENCSR382XLA	HepG2	ZFP36
ENCSR387JKT	HepG2	3xFLAG-KDM3A
ENCSR396QWK	HepG2	3xFLAG-MBD1
ENCSR396SOH	HepG2	3xFLAG-ZNF792
ENCSR407BEZ	HepG2	ZHX2
ENCSR412ZDC	HepG2	3xFLAG-AHR
ENCSR415AEB	HepG2	3xFLAG-ZNF48
ENCSR430JGJ	HepG2	3xFLAG-THRB
ENCSR441KFW	HepG2	3xFLAG-MXD4
ENCSR444LIN	HepG2	TCF7
ENCSR445ACU	HepG2	SOX13
ENCSR452YHM	HepG2	SIN3B
ENCSR455DOO	HepG2	3xFLAG-RCOR2
ENCSR462KYU	HepG2	3xFLAG-GABPB1
ENCSR476BQA	HepG2	NONO
ENCSR485OYR	HepG2	3xFLAG-ZBTB25
ENCSR487CPI	HepG2	3xFLAG-ZFP64
ENCSR488EES	HepG2	NFE2L2
ENCSR497JLX	HepG2	3xFLAG-TEAD1
ENCSR500WXT	HepG2	3xFLAG-RARA
ENCSR502GAX	HepG2	3xFLAG-ZNF652
ENCSR506HXN	HepG2	TRIM22
ENCSR518WPL	HepG2	NR2F6
ENCSR523XCR	HepG2	RNF2
ENCSR525YFS	HepG2	ZBTB40
ENCSR528PSI	HepG2	3xFLAG-HLF
ENCSR529JYA	HepG2	HCFC1
ENCSR531VIJ	HepG2	3xFLAG-MIER3
ENCSR543BVU	HepG2	SOX6
ENCSR545FXC	HepG2	ATF7
ENCSR553QMC	HepG2	3xFLAG-ZNF7
ENCSR558OMR	HepG2	3xFLAG-TFDP1
ENCSR560SEP	HepG2	3xFLAG-RXRB
ENCSR562POI	HepG2	3xFLAG-THAP11
ENCSR569ARC	HepG2	3xFLAG-NFYC
ENCSR571PDN	HepG2	3xFLAG-SSRP1
ENCSR578CXC	HepG2	3xFLAG-ZNF644
ENCSR586DEH	HepG2	3xFLAG-ZFP1
ENCSR589SNT	HepG2	3xFLAG-TFE3
ENCSR590CNM	HepG2	GATA4
ENCSR596FEL	HepG2	3xFLAG-RBPJ
ENCSR604UJV	HepG2	3xFLAG-IRF2
ENCSR605YWG	HepG2	TBX3
ENCSR616OSG	HepG2	3xFLAG-KLF11
ENCSR616WEG	HepG2	3xFLAG-HBP1
ENCSR620YNB	HepG2	KAT2B
ENCSR633OVO	HepG2	3xFLAG-RFX3
ENCSR639IIZ	HepG2	3xFLAG-CEBPG
ENCSR656JZL	HepG2	3xFLAG-HHEX
ENCSR656SIB	HepG2	3xFLAG-ZBED5
ENCSR659SCK	HepG2	TOE1
ENCSR662EOU	HepG2	3xFLAG-NR2F1
ENCSR665UFC	HepG2	3xFLAG-ZNF639
ENCSR666QNP	HepG2	3xFLAG-TEAD3
ENCSR670YPQ	HepG2	3xFLAG-DMAP1
ENCSR681WHQ	HepG2	ETS1
ENCSR683CSF	HepG2	ZNF207
ENCSR704IGU	HepG2	3xFLAG-ZGPAT
ENCSR712FAM	HepG2	3xFLAG-ZSCAN9
ENCSR714YZG	HepG2	ETV4
ENCSR715UCI	HepG2	3xFLAG-SOX13
ENCSR730TBC	HepG2	MNT
ENCSR745VSQ	HepG2	3xFLAG-GMEB2
ENCSR752NDX	HepG2	ZNF282
ENCSR754MUD	HepG2	SKI
ENCSR757EKM	HepG2	3xFLAG-KLF6
ENCSR759BDG	HepG2	3xFLAG-BCL6
ENCSR765MKZ	HepG2	3xFLAG-DRAP1
ENCSR770AOR	HepG2	3xFLAG-ELF3
ENCSR771GTF	HepG2	SUZ12
ENCSR791AGT	HepG2	ZNF24
ENCSR792MZV	HepG2	3xFLAG-MYRF
ENCSR798IJO	HepG2	3xFLAG-NR2F6
ENCSR799GOY	HepG2	YBX1
ENCSR800QIT	HepG2	HNF1A
ENCSR808FFI	HepG2	3xFLAG-ZKSCAN8
ENCSR819WZE	HepG2	CBX1
ENCSR823ADL	HepG2	3xFLAG-RFXANK
ENCSR826YMT	HepG2	3xFLAG-SMAD4
ENCSR848YWD	HepG2	ZMYM3
ENCSR849DFF	HepG2	3xFLAG-PBX2
ENCSR853ADA	HepG2	NRF1
ENCSR859JGF	HepG2	ATM
ENCSR887LYD	HepG2	SMARCC2
ENCSR894SXR	HepG2	TCF12
ENCSR903ELW	HepG2	CREM
ENCSR909GJR	HepG2	3xFLAG-MXD3
ENCSR925BFV	HepG2	3xFLAG-GATAD2A
ENCSR925QAW	HepG2	3xFLAG-HMG20B
ENCSR928API	HepG2	RFX1
ENCSR938ETG	HepG2	3xFLAG-KLF9
ENCSR950NAZ	HepG2	LCORL
ENCSR954KIC	HepG2	3xFLAG-KAT8
ENCSR959OMS	HepG2	3xFLAG-SAP130
ENCSR961WLZ	HepG2	3xFLAG-SOX5
ENCSR966PJY	HepG2	3xFLAG-MIXL1
ENCSR968QDP	HepG2	SMARCE1
ENCSR988LZG	HepG2	3xFLAG-ARID4B
ENCSR988ZSI	HepG2	3xFLAG-RERE
ENCSR993LMB	HepG2	3xFLAG-TGIF2

## Sheet: Supplementary Table 3c
Supplementary Table 3c. ENCODE phase III ChIP-seq experiments of DNA-associated proteins in human
Experiment accession	Biosample	Target
ENCSR000FCB	K562	MITF
ENCSR000FCC	K562	NFE2
ENCSR000FCD	K562	SMAD5
ENCSR000FCE	K562	ETV6
ENCSR000HPG	IMR-90	SMC3
ENCSR000MMZ	upper lobe of left lung female adult (51 year)	EP300
ENCSR003SZZ	esophagus squamous epithelium female adult (51 year)	CTCF
ENCSR004GKA	K562	ZEB2
ENCSR004PLU	HEK293 genetically modified using site-specific recombination originated from HEK293	eGFP-ZBTB10
ENCSR005LPI	omental fat pad male adult (54 years)	CTCF
ENCSR005NMT	K562 genetically modified using stable transfection	eGFP-ID3
ENCSR006GAQ	HEK293 genetically modified using site-specific recombination originated from HEK293	eGFP-KLF10
ENCSR006WUS	MCF-7	NEUROD1
ENCSR009KLQ	HepG2 genetically modified using CRISPR	3xFLAG-KLF16
ENCSR009MBP	GM12878	HSF1
ENCSR009TKN	SK-N-SH	RCOR1
ENCSR011CIR	HepG2 genetically modified using CRISPR	3xFLAG-ZNF614
ENCSR011CKE	HEK293 genetically modified using site-specific recombination originated from HEK293	eGFP-ZNF2
ENCSR011NOZ	K562	ZNF407
ENCSR011PEI	K562 genetically modified using CRISPR	eGFP-ZNF175
ENCSR011XCI	HEK293 genetically modified using site-specific recombination originated from HEK293	eGFP-ZNF585B
ENCSR014GSQ	adrenal gland female adult (51 year)	CTCF
ENCSR014RCS	K562	HNRNPK
ENCSR014YCR	GM12878	ATF7
ENCSR015TKV	HepG2	BCLAF1
ENCSR016BMM	liver female child (4 years)	TAF1
ENCSR016UEH	GM12878	TARDBP
ENCSR017CEO	MCF-7	CUX1
ENCSR017GBO	K562 genetically modified using stable transfection	eGFP-TFDP1
ENCSR017QBI	HEK293 genetically modified using site-specific recombination originated from HEK293	eGFP-ZNF600
ENCSR018MQH	MCF-7	ZNF579
ENCSR018MSO	K562 genetically modified using stable transfection	eGFP-ZNF148
ENCSR019KPC	HepG2	PLRG1
ENCSR019NPF	HepG2 genetically modified using CRISPR	3xFLAG-SP5
ENCSR019WUS	HEK293 genetically modified using site-specific recombination originated from HEK293	eGFP-ZNF10
ENCSR020UPN	HEK293 genetically modified using site-specific recombination originated from HEK293	eGFP-ZNF184
ENCSR021DJC	HEK293 genetically modified using site-specific recombination originated from HEK293	eGFP-BCL11A
ENCSR022IZK	HEK293 genetically modified using site-specific recombination originated from HEK293	eGFP-ZNF623
ENCSR024CNP	K562	EGR1
ENCSR024LKA	K562	HDAC3
ENCSR025ZZA	suprapubic skin female adult (51 year)	POLR2A
ENCSR027FSZ	upper lobe of left lung male adult (37 years)	CTCF
ENCSR027HML	OCI-LY7	CTCF
ENCSR027UFT	C4-2B	ZFX
ENCSR028EGI	HEK293 genetically modified using site-specific recombination originated from HEK293	eGFP-ZNF26
ENCSR028NUR	MCF-7	ZNF592
ENCSR028UIU	K562	ATF3
ENCSR028YEV	spleen male adult (54 years)	CTCF
ENCSR029IBC	HepG2	ARNT
ENCSR029LBT	HepG2	FOXP1
ENCSR030TJP	K562	DACH1
ENCSR031ING	HepG2 genetically modified using CRISPR	3xFLAG-KDM6A
ENCSR031KWR	adrenal gland female adult (53 years)	POLR2A
ENCSR031TFS	K562	POLR2A
ENCSR031URL	HepG2	XRCC5
ENCSR033FDW	stomach male adult (37 years)	POLR2AphosphoS5
ENCSR033NHF	upper lobe of left lung male adult (54 years)	POLR2A
ENCSR033NQK	K562	ZNF830
ENCSR033VAZ	K562	TARDBP
ENCSR038DJJ	K562	SMAD1
ENCSR038FOS	suprapubic skin male adult (54 years)	CTCF
ENCSR038GMB	liver male adult (32 years)	GABPA
ENCSR038RGL	K562	MCM7
ENCSR038RXU	MCF-7 genetically modified using stable transfection	eGFP-GABPA
ENCSR038XIA	MCF-7	ZNF444
ENCSR038YKU	stomach female adult (51 year)	POLR2A
ENCSR041AXL	K562	RFX1
ENCSR041XML	GM12878	SRF
ENCSR041ZIQ	HEK293 genetically modified using site-specific recombination originated from HEK293	eGFP-SALL1
ENCSR042TWZ	MCF-7	SNIP1
ENCSR044FMM	HEK293 genetically modified using site-specific recombination originated from HEK293	eGFP-SALL2
ENCSR045YHA	GM23338 originated from GM23248	EZH2
ENCSR046HGP	HCT116	EZH2
ENCSR047BUZ	HepG2	ATF2
ENCSR047LSJ	K562	TAF15
ENCSR051DXE	K562	FUS
ENCSR051OUX	K562	NFATC3
ENCSR052PTN	K562	PCBP1
ENCSR054FKH	HepG2 genetically modified using CRISPR	3xFLAG-RAD21
ENCSR055WBT	body of pancreas male adult (37 years)	POLR2A
ENCSR061DGF	GM23338 originated from GM23248	NANOG
ENCSR062HDL	MCF-7	HSF1
ENCSR064LJN	A549	RFX5
ENCSR065WUF	HEK293 genetically modified using site-specific recombination originated from HEK293	eGFP-KLF17
ENCSR065XVO	K562	CHAMP1
ENCSR066BZZ	bipolar neuron originated from GM23338 treated with 0.5 ?g/mL doxycycline hyclate for 4 days	CTCF
ENCSR066EBK	HepG2	FOXA2
ENCSR066FXN	HepG2	HNRNPH1
ENCSR066GBX	right atrium auricular region female adult (53 years)	CTCF
ENCSR066TET	MCF-7	RFX1
ENCSR067HGI	A549	CHD2
ENCSR068VRA	K562	MCM7
ENCSR068WNI	upper lobe of left lung female adult (53 years)	POLR2A
ENCSR069DPL	neural progenitor cell originated from H9	EZH2
ENCSR070HWF	HEK293 genetically modified using site-specific recombination originated from HEK293	eGFP-ZNF768
ENCSR071NFQ	GM23338 originated from GM23248	STAT1
ENCSR071XWO	gastrocnemius medialis female adult (51 year)	CTCF
ENCSR071YVR	HepG2 genetically modified using CRISPR	3xFLAG-KMT2B
ENCSR072EUE	OCI-LY1	CTCF
ENCSR072GJV	HepG2 genetically modified using CRISPR	3xFLAG-HMG20A
ENCSR072LQF	HEK293 genetically modified using site-specific recombination originated from HEK293	eGFP-ZNF76
ENCSR072PWP	GM12878	ZNF24
ENCSR072VUO	K562	SAFB
ENCSR074SFL	esophagus muscularis mucosa female adult (53 years)	CTCF
ENCSR074VAI	HEK293 genetically modified using site-specific recombination originated from HEK293	eGFP-ZIK1
ENCSR075FNZ	GM12878	ZNF622
ENCSR075HTM	K562	HDAC2
ENCSR076EZB	HEK293 genetically modified using site-specific recombination originated from HEK293	eGFP-KLF9
ENCSR076KZW	HEK293 genetically modified using site-specific recombination originated from HEK293	eGFP-ZNF280C
ENCSR076STQ	HEK293 genetically modified using site-specific recombination originated from HEK293	eGFP-ZBTB44
ENCSR076YPO	K562	RNF2
ENCSR077DKV	K562	CREM
ENCSR079WHK	K562	MCM5
ENCSR080CST	HEK293 genetically modified using site-specific recombination originated from HEK293	eGFP-ZNF639
ENCSR080XEY	liver female child (4 years)	FOXA2
ENCSR081WLS	HepG2	RAD51
ENCSR084RDK	DOHH2	CTCF
ENCSR085DDI	K562	NFXL1
ENCSR085IXF	liver male adult (32 years)	SP1
ENCSR085QEV	K562	NBN
ENCSR086FZL	K562	KAT8
ENCSR087NSR	HepG2 genetically modified using CRISPR	3xFLAG-KDM1A
ENCSR088HZI	SU-DHL-6	EZH2phosphoT487
ENCSR089DTY	omental fat pad male adult (37 years)	CTCF
ENCSR090JNM	K562	HLTF
ENCSR090ZDO	HEK293T	SUZ12
ENCSR091BOQ	GM12878	SUZ12
ENCSR091CSG	gastroesophageal sphincter male adult (54 years)	POLR2A
ENCSR091GVJ	K562 genetically modified using stable transfection originated from K562	eGFP-ATF1
ENCSR091JXL	K562	HES1
ENCSR092OVN	HepG2 genetically modified using CRISPR	3xFLAG-FOXA3
ENCSR093FKD	K562 genetically modified using stable transfection	eGFP-CREB3
ENCSR093HXE	HEK293 genetically modified using site-specific recombination originated from HEK293	eGFP-ZNF16
ENCSR094WHO	HEK293T	FOXA1
ENCSR094ZCF	MCF-7 genetically modified using stable transfection	eGFP-CEBPG
ENCSR096IIB	HepG2 genetically modified using CRISPR	3xFLAG-ETV5
ENCSR096KPA	GM23248	EZH2phosphoT487
ENCSR096KWU	MCF-7	ZNF207
ENCSR096LSN	HEK293 genetically modified using site-specific recombination originated from HEK293	eGFP-ZNF311
ENCSR097EEA	gastroesophageal sphincter female adult (53 years)	POLR2A
ENCSR098XMN	liver male adult (32 years)	RXRA
ENCSR098YLE	HEK293 genetically modified using site-specific recombination originated from HEK293	eGFP-PRDM1
ENCSR099NCH	K562	ZNF24
ENCSR100UQX	K562	TAF9B
ENCSR101FJS	HepG2	TBL1XR1
ENCSR101FJU	HepG2	ZNF384
ENCSR102CSD	transverse colon male adult (37 years)	CTCF
ENCSR102KIN	K562	ZMYM3
ENCSR103GAK	HEK293 genetically modified using site-specific recombination originated from HEK293	eGFP-ZNF175
ENCSR103SZL	HepG2	TFAP4
ENCSR103UPR	gastrocnemius medialis female adult (53 years)	POLR2A
ENCSR106EBH	HEK293 genetically modified using site-specific recombination originated from HEK293	eGFP-ZNF366
ENCSR106FRG	K562	TAL1
ENCSR107EUS	transverse colon female adult (53 years)	POLR2A
ENCSR107GRP	K562	MLLT1
ENCSR107RHZ	K562	YBX1
ENCSR108TYQ	HepG2 genetically modified using CRISPR	3xFLAG-GATAD1
ENCSR109ODF	MCF-7	HES1
ENCSR109YGM	K562	CREB3L1
ENCSR112ALD	HepG2	CREB1
ENCSR112RNT	K562	HNRNPLL
ENCSR113GDB	SK-N-MC	EZH2
ENCSR113LAS	K562	MTA2
ENCSR115BBC	K562	ASH1L
ENCSR115BLD	HepG2	KDM1A
ENCSR115PIK	HepG2 genetically modified using CRISPR	3xFLAG-MIER2
ENCSR115SMW	K562	PKNOX1
ENCSR116QUR	MCF-7	CSDE1
ENCSR117CHD	HepG2 genetically modified using CRISPR	3xFLAG-HOMEZ
ENCSR117KWH	GM12878	ZNF207
ENCSR117WTM	K562 genetically modified using stable transfection	eGFP-ZNF24
ENCSR119ULQ	K562	NCOA4
ENCSR119VCX	K562	PHF21A
ENCSR120MPG	K562	PRDM10
ENCSR121PFY	K562	CDC5L
ENCSR122EYE	stomach male adult (54 years)	POLR2A
ENCSR122LGV	prostate gland male adult (54 years)	POLR2A
ENCSR124AIG	IMR-90	FOS
ENCSR124BJR	K562	ETV6
ENCSR125DAD	HepG2 genetically modified using CRISPR	3xFLAG-MLX
ENCSR125DKL	SU-DHL-6	CTCF
ENCSR125DNC	HEK293 genetically modified using site-specific recombination originated from HEK293	eGFP-ZNF394
ENCSR125NBL	neural progenitor cell originated from H9	CTCF
ENCSR125ULS	HEK293 genetically modified using site-specific recombination originated from HEK293	eGFP-ZNF561
ENCSR125ZYC	MCF-7 genetically modified using stable transfection	eGFP-KLF9
ENCSR126FZN	K562 genetically modified using stable transfection	eGFP-PTRF
ENCSR126YEB	MCF-7	FOXA1
ENCSR128IYN	HepG2	SNRNP70
ENCSR130HEG	K562	COPS2
ENCSR130PDE	K562 genetically modified using stable transfection	eGFP-NR4A1
ENCSR130VQL	HepG2 genetically modified using CRISPR	3xFLAG-PPARG
ENCSR131FFJ	GM23248	EZH2
ENCSR132XRW	transverse colon male adult (54 years)	POLR2A
ENCSR134QIE	HEK293 genetically modified using site-specific recombination originated from HEK293	eGFP-ZFP3
ENCSR135ANT	MCF-7	NRF1
ENCSR137ZMQ	K562	REST
ENCSR138FUZ	K562	RNF2
ENCSR138RCE	HEK293 genetically modified using site-specific recombination originated from HEK293	eGFP-ZNF132
ENCSR138SFL	K562	MCM2
ENCSR138YYY	K562	GABPB1
ENCSR140DSL	HeLa-S3	MAFF
ENCSR141PZA	HEK293 genetically modified using site-specific recombination originated from HEK293	eGFP-SP3
ENCSR142IGM	HepG2 genetically modified using CRISPR	3xFLAG-CEBPA
ENCSR142SQX	uterus female adult (53 years)	POLR2A
ENCSR142YYA	K562	EWSR1
ENCSR143CEO	K562	ZC3H8
ENCSR145BHD	HepG2	NFRKB
ENCSR145CXH	HepG2	TARDBP
ENCSR145TSJ	K562	ATF4
ENCSR145XQO	GM12878	HDGF
ENCSR146BGM	gastroesophageal sphincter female adult (51 year)	CTCF
ENCSR146NLL	HEK293 genetically modified using site-specific recombination originated from HEK293	eGFP-REPIN1
ENCSR147PYL	esophagus squamous epithelium female adult (53 years)	POLR2A
ENCSR149ZBI	K562 genetically modified using CRISPR	eGFP-ZNF584
ENCSR151NQL	HepG2	AGO2
ENCSR153AGA	lower leg skin male adult (54 years)	POLR2A
ENCSR154EIH	K562	TRIP13
ENCSR154GUK	tibial nerve female adult (51 year)	POLR2A
ENCSR155KHM	K562	ARNT
ENCSR155VDK	MCF-7	ZBTB11
ENCSR156APP	HepG2	PTBP1
ENCSR156CWW	HepG2 genetically modified using CRISPR	3xFLAG-DNMT3B
ENCSR156UQO	esophagus squamous epithelium male adult (37 years)	POLR2A
ENCSR157CAU	HepG2	ZKSCAN1
ENCSR157CEN	HepG2 genetically modified using CRISPR	3xFLAG-ZNF205
ENCSR157TCS	K562	SMARCE1
ENCSR158RYZ	K562 genetically modified using CRISPR	eGFP-ZBTB40
ENCSR159DQO	HepG2 genetically modified using CRISPR	3xFLAG-ERF
ENCSR159GFL	HEK293 genetically modified using site-specific recombination originated from HEK293	eGFP-ZNF518A
ENCSR159OCC	K562 genetically modified using CRISPR	3xFLAG-ATF1
ENCSR160QYK	K562	GATAD2A
ENCSR162IEM	K562	MYBL2
ENCSR163RYW	HEK293 genetically modified using site-specific recombination originated from HEK293	eGFP-ZNF189
ENCSR167JBG	K562 genetically modified using stable transfection	eGFP-DIDO1
ENCSR167KBO	K562	ZNF316
ENCSR167XFW	HEK293 genetically modified using site-specific recombination originated from HEK293	eGFP-ZNF544
ENCSR168CEE	K562	NCOA6
ENCSR168SMX	liver female child (4 years)	NR2F2
ENCSR170DNV	HepG2	PHB2
ENCSR170NMC	transverse colon female adult (51 year)	POLR2AphosphoS5
ENCSR171CAY	K562	E2F7
ENCSR171FUX	HepG2	FOXK2
ENCSR173AIR	stomach female adult (51 year)	CTCF
ENCSR173CTF	HepG2 genetically modified using CRISPR	3xFLAG-ZNF580
ENCSR173EEH	MCF-7	COPS2
ENCSR173ZVL	GM12878	ZNF592
ENCSR174GOO	HepG2 genetically modified using CRISPR	3xFLAG-HMGXB4
ENCSR175BVD	lower leg skin male adult (37 years)	POLR2A
ENCSR175EOM	K562	EHMT2
ENCSR175FLL	coronary artery female adult (53 years)	CTCF
ENCSR175SZH	K562	ZSCAN29
ENCSR176EXN	MCF-7	JUN
ENCSR177DNR	K562	FIP1L1
ENCSR177VFS	GM12878	MEF2B
ENCSR177XCS	K562	BRD9
ENCSR178DEG	K562 genetically modified using stable transfection	eGFP-NR2C1
ENCSR178NTX	K562 genetically modified using CRISPR	eGFP-CUX1
ENCSR178QVJ	HEK293 genetically modified using site-specific recombination originated from HEK293	eGFP-ZNF274
ENCSR179SAO	A673	EZH2
ENCSR182QWU	HepG2 genetically modified using CRISPR	3xFLAG-ZNF3
ENCSR183AXJ	HepG2	HNRNPUL1
ENCSR184MFH	HeLa-S3	ZFP36
ENCSR184SVO	HepG2 genetically modified using CRISPR	3xFLAG-ZBTB26
ENCSR185FOY	HEK293 genetically modified using site-specific recombination originated from HEK293	eGFP-ZNF341
ENCSR185QFX	HEK293 genetically modified using site-specific recombination originated from HEK293	eGFP-ZNF549
ENCSR186NVR	gastroesophageal sphincter male adult (37 years)	CTCF
ENCSR189PYJ	K562	SMAD2
ENCSR189TRZ	K562	TCF12
ENCSR189VXS	K562	GTF2F1
ENCSR189YMA	K562 genetically modified using CRISPR	eGFP-VEZF1
ENCSR189YYK	GM12878	ZBTB40
ENCSR191TLD	HepG2 genetically modified using CRISPR	3xFLAG-PHF5A
ENCSR192AFN	GM12878	PAX8
ENCSR194BBY	HEK293 genetically modified using site-specific recombination originated from HEK293	eGFP-ZNF221
ENCSR194IJN	K562 genetically modified using CRISPR	eGFP-ZNF766
ENCSR194KWL	HEK293 genetically modified using site-specific recombination originated from HEK293	eGFP-ZNF704
ENCSR195QFV	K562 genetically modified using CRISPR	3xFLAG-ZNF3
ENCSR196HGZ	liver female child (4 years)	JUND
ENCSR196HOM	epithelial cell of prostate male	CTCF
ENCSR197ALX	K562	HDGF
ENCSR197DJH	MCF-7	SREBF1
ENCSR197WGI	IMR-90	NFE2L2
ENCSR198ZYJ	neural cell originated from H1	RAD21
ENCSR199WXF	GM12878	EED
ENCSR200CUA	MCF-7	HDGF
ENCSR200JYP	K562	ZNF316
ENCSR201GGK	HepG2 genetically modified using CRISPR	3xFLAG-NFIL3
ENCSR201NQZ	K562	CTBP1
ENCSR203QEB	Panc1	CTCF
ENCSR205FOW	liver female child (4 years)	ATF3
ENCSR205SKQ	GM12878	YBX1
ENCSR206ETG	gastroesophageal sphincter female adult (53 years)	CTCF
ENCSR207PFI	GM12878	ZBED1
ENCSR210HBN	HepG2 genetically modified using CRISPR	3xFLAG-IKZF5
ENCSR210MET	HEK293 genetically modified using site-specific recombination originated from HEK293	eGFP-ZNF391
ENCSR210ZYL	HepG2	NBN
ENCSR211GNP	HEK293 genetically modified using site-specific recombination originated from HEK293	eGFP-ZSCAN4
ENCSR211LTF	K562	EGR1
ENCSR211PZO	HEK293 genetically modified using site-specific recombination originated from HEK293	eGFP-GLI4
ENCSR212YKD	GM12878	SKIL
ENCSR213HBY	K562	TOE1
ENCSR213VUI	K562	TRIM25
ENCSR217HTK	HEK293 genetically modified using site-specific recombination originated from HEK293	eGFP-ATF2
ENCSR217KAL	esophagus muscularis mucosa male adult (37 years)	POLR2AphosphoS5
ENCSR217QCK	HEK293 genetically modified using site-specific recombination originated from HEK293	eGFP-ZNF697
ENCSR217WRC	HEK293 genetically modified using site-specific recombination originated from HEK293	eGFP-TSHZ1
ENCSR218GSN	HEK293T	ZFX
ENCSR218QFN	PC-3	EZH2
ENCSR219BXP	K562	DPF2
ENCSR219MKK	HeLa-S3	DEK
ENCSR219NRT	HepG2	GTF2F1
ENCSR220YXI	K562	PRPF4
ENCSR221GAN	K562	MBD2
ENCSR222MYK	K562	SRSF7
ENCSR222SQE	sigmoid colon male adult (54 years)	CTCF
ENCSR223MLH	K562	BRCA1
ENCSR223TAV	HEK293 genetically modified using site-specific recombination originated from HEK293	eGFP-PRDM10
ENCSR224NFP	HEK293 genetically modified using site-specific recombination originated from HEK293	eGFP-ZNF426
ENCSR224QDY	HEK293 genetically modified using site-specific recombination originated from HEK293	eGFP-ZNF121
ENCSR225OKX	omental fat pad female adult (51 year)	CTCF
ENCSR226QQM	HepG2 genetically modified using CRISPR	3xFLAG-NFIA
ENCSR228PGT	HEK293 genetically modified using site-specific recombination originated from HEK293	eGFP-ZNF292
ENCSR229DYF	HEK293 genetically modified using site-specific recombination originated from HEK293	eGFP-ZBTB26
ENCSR230PTV	K562	ZBTB2
ENCSR230ZWH	liver female child (4 years)	RAD21
ENCSR231ENE	MCF-7	ARID3A
ENCSR231YFE	MCF-7	ZBTB33
ENCSR233FAG	HEK293T	PKNOX1
ENCSR233MWH	HEK293 genetically modified using site-specific recombination originated from HEK293	eGFP-ZNF670
ENCSR234HEM	spleen male adult (37 years)	CTCF
ENCSR234VCE	MCF-7	DPF2
ENCSR235OVI	HepG2 genetically modified using CRISPR	3xFLAG-NFKBIZ
ENCSR237TFX	HEK293T	CTBP1
ENCSR237VLT	K562	ZBTB40
ENCSR238QRG	HepG2	TBX3
ENCSR239ZLZ	K562 genetically modified using stable transfection	eGFP-FOSL1
ENCSR240PRQ	HCT116	CTCF
ENCSR240XWM	HEK293T	LEF1
ENCSR241LIH	K562	AFF1
ENCSR242BGR	HEK293 genetically modified using site-specific recombination originated from HEK293	eGFP-ZNF770
ENCSR243INX	PC-9	CTCF
ENCSR243LNQ	HepG2	PRPF4
ENCSR244ZAO	sigmoid colon female adult (51 year)	EP300
ENCSR246MLJ	22Rv1	ZFX
ENCSR247XFV	HepG2	CCAR2
ENCSR248IMH	MCF-7	NFRKB
ENCSR249BHQ	K562	ZNF592
ENCSR251OVJ	GM12878	SMAD5
ENCSR252QYR	hepatocyte originated from H9	CTCF
ENCSR252XWG	lower leg skin male adult (54 years)	CTCF
ENCSR253CKN	HEK293 genetically modified using site-specific recombination originated from HEK293	eGFP-ZSCAN21
ENCSR253OON	HepG2 genetically modified using CRISPR	3xFLAG-ATF1
ENCSR254YRM	liver female child (6 years) and male adult (32 years)	CTCF
ENCSR257XVY	K562 genetically modified using stable transfection	eGFP-ZNF83
ENCSR258SXK	HepG2	SFPQ
ENCSR260UJI	HepG2 genetically modified using CRISPR	3xFLAG-MBD1
ENCSR261EDU	HepG2	MNT
ENCSR261VAS	smooth muscle cell originated from H9	CTCF
ENCSR263DFP	K562 genetically modified using stable transfection	eGFP-PBX2
ENCSR264CZJ	K562	THRA
ENCSR264RJX	GM23338 originated from GM23248	POU5F1
ENCSR265ARE	VCaP	CTCF
ENCSR265PFQ	body of pancreas male adult (54 years)	CTCF
ENCSR265WJC	MCF-7 genetically modified using stable transfection	eGFP-KLF4
ENCSR266XFE	spleen male adult (54 years)	POLR2A
ENCSR267DFA	HepG2	FOXA1
ENCSR268QIQ	K562	SRSF3
ENCSR269TNX	HepG2 genetically modified using CRISPR	3xFLAG-GABPA
ENCSR272JAT	K562	CBX5
ENCSR274LVQ	HEK293 genetically modified using site-specific recombination originated from HEK293	eGFP-ZNF776
ENCSR274SLQ	SK-N-SH	CHD2
ENCSR277BXW	MCF-7	ZBTB7B
ENCSR277DMR	K562 genetically modified using stable transfection	eGFP-ETV1
ENCSR277OOQ	A549	ZC3H11A
ENCSR277VIC	HepG2	HDAC6
ENCSR278JQG	HepG2	IKZF1
ENCSR278SQL	GM12878	NBN
ENCSR279IEM	MCF-7	SIX4
ENCSR279KDC	HEK293 genetically modified using site-specific recombination originated from HEK293	eGFP-ZNF677
ENCSR283DOU	HEK293 genetically modified using site-specific recombination originated from HEK293	eGFP-ZNF660
ENCSR283MWQ	HEK293 genetically modified using site-specific recombination originated from HEK293	eGFP-ZNF133
ENCSR283ZNI	K562	ZBTB8A
ENCSR283ZRI	K562	POLR2G
ENCSR286PCG	K562	ZBED1
ENCSR288IJC	MCF-7	MAZ
ENCSR288MOZ	K562	LARP7
ENCSR289NSN	HEK293 genetically modified using site-specific recombination originated from HEK293	eGFP-ZNF354C
ENCSR289VTP	spleen female adult (53 years)	POLR2A
ENCSR290MUH	K562 genetically modified using stable transfection	eGFP-GABPA
ENCSR290QBB	upper lobe of left lung male adult (54 years)	EP300
ENCSR290SSQ	HEK293 genetically modified using site-specific recombination originated from HEK293	eGFP-MAZ
ENCSR290ZOS	liver female child (4 years)	EGR1
ENCSR293QAR	GM12878	MTA2
ENCSR294JWV	A549	ZFP36
ENCSR295BIP	HEK293 genetically modified using site-specific recombination originated from HEK293	eGFP-ZNF777
ENCSR295GRB	HEK293 genetically modified using site-specific recombination originated from HEK293	eGFP-ZNF213
ENCSR296MXW	K562	HNRNPUL1
ENCSR297GII	liver female child (4 years)	HNF4G
ENCSR297MUV	SK-N-SH	EZH2phosphoT487
ENCSR298JCG	K562	NCOR1
ENCSR298QUH	HEK293 genetically modified using site-specific recombination originated from HEK293	eGFP-MZF1
ENCSR299CAV	breast epithelium female adult (53 years)	POLR2A
ENCSR302AWT	K562	FOXK2
ENCSR303GFI	RWPE1	CTCF
ENCSR304AMN	HEK293 genetically modified using site-specific recombination originated from HEK293	eGFP-IKZF3
ENCSR304IVU	breast epithelium female adult (51 year)	POLR2A
ENCSR304XUZ	breast epithelium female adult (53 years)	CTCF
ENCSR307CKC	HEK293 genetically modified using site-specific recombination originated from HEK293	eGFP-ZNF680
ENCSR307PFP	body of pancreas male adult (37 years)	CTCF
ENCSR309ELI	MCF-7	ZBTB1
ENCSR310NYI	liver male adult (32 years)	FOXA2
ENCSR313BMV	sigmoid colon female adult (53 years)	EP300
ENCSR313VZG	HepG2	FIP1L1
ENCSR314BBS	K562 genetically modified using stable transfection	eGFP-PTTG1
ENCSR315JJE	HepG2	HNRNPL
ENCSR315NAC	LNCAP	CTCF
ENCSR315NNL	K562	CHAMP1
ENCSR318LVG	MCF-7	ZBTB40
ENCSR321BJQ	A549	EHMT2
ENCSR321MSF	HEK293 genetically modified using site-specific recombination originated from HEK293	eGFP-ZBTB21
ENCSR322CFO	K562	ZEB2
ENCSR322JEO	sigmoid colon female adult (53 years)	POLR2A
ENCSR324LTM	HEK293 genetically modified using site-specific recombination originated from HEK293	eGFP-OSR2
ENCSR324RCI	liver female child (4 years)	FOXA1
ENCSR325DER	K562	NR3C1
ENCSR325RLL	K562	POLR2B
ENCSR327RFM	HepG2 genetically modified using CRISPR	3xFLAG-PAF1
ENCSR328SUD	HEK293 genetically modified using site-specific recombination originated from HEK293	eGFP-ZNF335
ENCSR330ADN	MCF-7	DDX20
ENCSR330EXS	GM12878	RBBP5
ENCSR330OEO	GM12878	HDAC2
ENCSR331BDJ	K562	NKRF
ENCSR331GDC	K562	ZBTB11
ENCSR331HPA	GM12878	GABPA
ENCSR331ORD	HepG2 genetically modified using CRISPR	3xFLAG-CREB1
ENCSR332EYT	GM12878	STAT1
ENCSR334HSW	K562	ZNF318
ENCSR334KIQ	HepG2	SP1
ENCSR336DXE	K562	SKIL
ENCSR336PTS	parathyroid adenoma male adult (65 years)	CTCF
ENCSR336YRS	heart left ventricle female adult (53 years)	POLR2A
ENCSR337NQP	MCF-7	ESRRA
ENCSR337NWW	HepG2	HDAC2
ENCSR338DGO	HEK293 genetically modified using site-specific recombination originated from HEK293	eGFP-SCRT2
ENCSR338MMB	liver male adult (32 years)	NR2F2
ENCSR338SEM	HEK293 genetically modified using site-specific recombination originated from HEK293	eGFP-ZNF248
ENCSR339JTP	HepG2	RBM39
ENCSR340BXT	HepG2 genetically modified using CRISPR	3xFLAG-KAT7
ENCSR341VYI	hepatocyte originated from H9	EZH2phosphoT487
ENCSR342THD	GM12878	BCLAF1
ENCSR343ELW	K562	LEF1
ENCSR343IFJ	K562	CC2D1A
ENCSR344SBD	HEK293 genetically modified using site-specific recombination originated from HEK293	eGFP-ZNF596
ENCSR345YWJ	liver female child (4 years)	ZBTB33
ENCSR347NOB	GM12878	CEBPZ
ENCSR348JOJ	MCF-7	MTA1
ENCSR348ONY	HEK293 genetically modified using site-specific recombination originated from HEK293	eGFP-ZFP41
ENCSR349TZO	K562	NCOA2
ENCSR350ORK	liver female child (4 years)	GABPA
ENCSR350PUV	spleen female adult (51 year)	POLR2AphosphoS5
ENCSR350XWY	K562	C11orf30
ENCSR351NON	HEK293 genetically modified using site-specific recombination originated from HEK293	eGFP-ZNF629
ENCSR352BJL	K562	ZNF318
ENCSR352QSB	liver female child (4 years)	RXRA
ENCSR353DFU	esophagus muscularis mucosa female adult (51 year)	CTCF
ENCSR353HEP	K562	TARDBP
ENCSR356ECR	HepG2	RBM22
ENCSR357QJR	HEK293 genetically modified using site-specific recombination originated from HEK293	eGFP-ZSCAN5A
ENCSR359LOD	PC-3	CTCF
ENCSR359NFW	K562 genetically modified using CRISPR	eGFP-USF2
ENCSR360BLQ	esophagus muscularis mucosa male adult (37 years)	EP300
ENCSR360HRA	K562	KDM1A
ENCSR360JOC	MCF-7	CHD1
ENCSR362CPB	HepG2	HDAC1
ENCSR362NWP	HepG2	ZNF24
ENCSR362VCG	bipolar neuron originated from GM23338 treated with 0.5 ?g/mL doxycycline hyclate for 4 days	POU5F1
ENCSR363XBR	HEK293 genetically modified using site-specific recombination originated from HEK293	eGFP-ZNF488
ENCSR364SNE	K562	POU5F1
ENCSR365DQH	HEK293 genetically modified using site-specific recombination originated from HEK293	eGFP-ZNF211
ENCSR365GRX	HEK293 genetically modified using site-specific recombination originated from HEK293	eGFP-ZFP37
ENCSR367UUC	gastroesophageal sphincter female adult (51 year)	POLR2A
ENCSR369NGL	GM23338 originated from GM23248	POLR2AphosphoS5
ENCSR369YUK	HepG2 genetically modified using CRISPR	3xFLAG-FOXP1
ENCSR370NFS	K562	ZNF280A
ENCSR371LLY	HEK293 genetically modified using site-specific recombination originated from HEK293	eGFP-ZNF37A
ENCSR372GIN	GM12878	CBX5
ENCSR372JXR	HepG2 genetically modified using CRISPR	3xFLAG-ZNF511
ENCSR375VXU	Peyer's patch female adult (53 years)	CTCF
ENCSR376FMN	HepG2	EHMT2
ENCSR376WCJ	K562	IRF2
ENCSR377BLZ	K562	GTF2F1
ENCSR381VYR	HEK293 genetically modified using site-specific recombination originated from HEK293	eGFP-ZFP69B
ENCSR382AIB	K562 genetically modified using stable transfection	eGFP-DDX20
ENCSR382GSF	HEK293 genetically modified using site-specific recombination originated from HEK293	eGFP-INSM2
ENCSR382MOM	liver male adult (32 years)	YY1
ENCSR382PVA	HepG2	GTF2F1
ENCSR382WLL	MCF-7	ELK1
ENCSR382XLA	HepG2	ZFP36
ENCSR384LYW	hepatocyte originated from H9	EZH2
ENCSR385AHH	K562	ZNF24
ENCSR386YIH	liver female child (4 years)	SP1
ENCSR387JKT	HepG2 genetically modified using CRISPR	3xFLAG-KDM3A
ENCSR387QUV	GM12878	RELB
ENCSR387SYS	K562	DEAF1
ENCSR387UWP	K562	HDAC1
ENCSR388QZF	K562	POLR2A
ENCSR389BLX	MCF-7	GATAD2B
ENCSR389PWB	K562	ZBTB5
ENCSR390VGH	K562	MNT
ENCSR391IWM	GM12878	KDM1A
ENCSR391JII	MCF-7	RCOR1
ENCSR391KQC	MCF-7	MTA3
ENCSR391ZKN	Peyer's patch female adult (51 year)	CTCF
ENCSR392SFJ	uterus female adult (53 years)	CTCF
ENCSR395HWC	K562	IKZF1
ENCSR396QWK	HepG2 genetically modified using CRISPR	3xFLAG-MBD1
ENCSR396SKI	HEK293 genetically modified using site-specific recombination originated from HEK293	eGFP-ZNF331
ENCSR396SOH	HepG2 genetically modified using CRISPR	3xFLAG-ZNF792
ENCSR397DQC	HEK293 genetically modified using site-specific recombination originated from HEK293	eGFP-KLF16
ENCSR400FSM	K562 genetically modified using stable transfection	eGFP-POLR2H
ENCSR400WEK	breast epithelium female adult (51 year)	POLR2AphosphoS5
ENCSR401ORC	vagina female adult (53 years)	POLR2A
ENCSR402IDP	MM.1S	CTCF
ENCSR402JAC	MCF-7	ZNF574
ENCSR402XII	K562	CSDE1
ENCSR403USE	sigmoid colon female adult (53 years)	POLR2AphosphoS5
ENCSR404BPV	neural cell originated from H1	SMC3
ENCSR404VWY	prostate gland male adult (37 years)	POLR2AphosphoS5
ENCSR407BEZ	HepG2	ZHX2
ENCSR408JQO	GM12878	IRF3
ENCSR408XTO	body of pancreas female adult (51 year)	CTCF
ENCSR410DWC	K562 genetically modified using stable transfection	eGFP-PYGO2
ENCSR411UYA	K562	MTA2
ENCSR412CTM	K562	SUZ12
ENCSR412QBS	GM12878	TARDBP
ENCSR412QGD	adrenal gland female adult (51 year)	POLR2A
ENCSR412YGM	GM12878	ZSCAN29
ENCSR412ZDC	HepG2 genetically modified using CRISPR	3xFLAG-AHR
ENCSR414SWG	gastrocnemius medialis female adult (51 year)	POLR2A
ENCSR414TPL	gastroesophageal sphincter male adult (37 years)	POLR2A
ENCSR414TYY	K562	RUNX1
ENCSR415AEB	HepG2 genetically modified using CRISPR	3xFLAG-ZNF48
ENCSR415MOW	right lobe of liver female adult (53 years)	POLR2A
ENCSR415TXN	K562	NONO
ENCSR416QLJ	K562 genetically modified using stable transfection	eGFP-CEBPB
ENCSR417DKD	MCF-7	NFXL1
ENCSR417VWF	HEK293 genetically modified using site-specific recombination originated from HEK293	eGFP-ZEB2
ENCSR418KUS	bipolar neuron originated from GM23338 treated with 0.5 ?g/mL doxycycline hyclate for 4 days	ZEB1
ENCSR418MKG	HEK293 genetically modified using site-specific recombination originated from HEK293	eGFP-ZNF692
ENCSR418NZA	HEK293 genetically modified using site-specific recombination originated from HEK293	eGFP-ZNF524
ENCSR418RRF	H1	KDM1A
ENCSR419ANE	Peyer's patch male adult (37 years)	CTCF
ENCSR419KSZ	HepG2	NCOR1
ENCSR419ODQ	MCF-7	ZNF507
ENCSR421QXA	HEK293 genetically modified using site-specific recombination originated from HEK293	eGFP-ZNF571
ENCSR422ZAO	SK-N-SH	IRF3
ENCSR423FCW	K562	RBM14
ENCSR423RTK	MCF-7	GATA3
ENCSR426MDV	K562	MIER1
ENCSR426URK	K562	AFF1
ENCSR427BBI	MCF-7	MLLT1
ENCSR428BKN	gastrocnemius medialis female adult (53 years)	CTCF
ENCSR429CLV	HCT116	EZH2phosphoT487
ENCSR429JTR	transverse colon male adult (37 years)	EP300
ENCSR429QPP	K562	FOXM1
ENCSR429XTR	K562	TARDBP
ENCSR430JGJ	HepG2 genetically modified using CRISPR	3xFLAG-THRB
ENCSR430TEE	lower leg skin female adult (53 years)	CTCF
ENCSR430YRJ	KMS-11	CTCF
ENCSR431EHE	sigmoid colon male adult (37 years)	POLR2A
ENCSR431FOF	HepG2	CHD4
ENCSR431TLD	MCF-7	SMARCE1
ENCSR431XGJ	K562	PYGO2
ENCSR432GAO	thyroid gland female adult (51 year)	POLR2A
ENCSR434MWV	stomach female adult (53 years)	POLR2A
ENCSR434XLP	tibial nerve male adult (37 years)	CTCF
ENCSR435OQD	MCF-7	ZFX
ENCSR437GBJ	GM12878	NFATC3
ENCSR439OCL	K562	ZNF407
ENCSR439WAF	GM12878	E4F1
ENCSR440COG	HEK293 genetically modified using site-specific recombination originated from HEK293	eGFP-ZNF239
ENCSR440VKE	K562 genetically modified using stable transfection	eGFP-ADNP
ENCSR441KFW	HepG2 genetically modified using CRISPR	3xFLAG-MXD4
ENCSR441UBA	HEK293 genetically modified using site-specific recombination originated from HEK293	eGFP-RBAK
ENCSR441VHN	GM12878	IKZF1
ENCSR442CIF	prostate gland male adult (54 years)	POLR2AphosphoS5
ENCSR442VBJ	MCF-7	RAD51
ENCSR442ZTI	esophagus muscularis mucosa female adult (51 year)	POLR2AphosphoS5
ENCSR443MVV	HEK293 genetically modified using site-specific recombination originated from HEK293	eGFP-PRDM4
ENCSR444LIN	HepG2	TCF7
ENCSR445ACU	HepG2	SOX13
ENCSR445PDR	HEK293 genetically modified using site-specific recombination originated from HEK293	eGFP-GFI1B
ENCSR445QRF	liver female child (4 years)	HNF4A
ENCSR446LAV	K562	DDX20
ENCSR447ZTA	HEK293 genetically modified using site-specific recombination originated from HEK293	eGFP-ZNF558
ENCSR448UKK	K562 genetically modified using CRISPR	eGFP-ZKSCAN8
ENCSR449UFF	MCF-7	ZKSCAN1
ENCSR450BLH	adrenal gland male adult (54 years)	CTCF
ENCSR450FRI	esophagus squamous epithelium male adult (54 years)	CTCF
ENCSR451CYX	HEK293 genetically modified using site-specific recombination originated from HEK293	eGFP-ZNF280D
ENCSR452YHM	HepG2	SIN3B
ENCSR455DOO	HepG2 genetically modified using CRISPR	3xFLAG-RCOR2
ENCSR459FTB	GM12878	UBTF
ENCSR460LGH	C4-2B	CTCF
ENCSR460MBI	HEK293 genetically modified using site-specific recombination originated from HEK293	eGFP-ZBTB20
ENCSR460XGV	MCF-7	MNT
ENCSR461ZJT	HEK293 genetically modified using site-specific recombination originated from HEK293	eGFP-ZNF501
ENCSR462FWS	HEK293 genetically modified using site-specific recombination originated from HEK293	eGFP-ZNF101
ENCSR462KYU	HepG2 genetically modified using CRISPR	3xFLAG-GABPB1
ENCSR462QZZ	K562 genetically modified using CRISPR	eGFP-ZNF395
ENCSR464CSO	suprapubic skin male adult (37 years)	POLR2AphosphoS5
ENCSR464DKE	Loucy	CTCF
ENCSR464KFG	HEK293 genetically modified using site-specific recombination originated from HEK293	eGFP-ZNF140
ENCSR465BWW	HepG2	SRSF1
ENCSR465VLK	MCF-7	FOXK2
ENCSR465XQW	MCF-7	ZNF217
ENCSR466VYP	HEK293 genetically modified using site-specific recombination originated from HEK293	eGFP-ZNF266
ENCSR468IJT	HEK293 genetically modified using site-specific recombination originated from HEK293	eGFP-SP7
ENCSR468LUO	MCF-7	SIN3A
ENCSR469POZ	tibial nerve female adult (53 years)	CTCF
ENCSR469WAO	A549	CBX2
ENCSR469WII	GM12878	BMI1
ENCSR472VBD	sigmoid colon male adult (54 years)	POLR2A
ENCSR473SUA	A549	ESRRA
ENCSR474CVP	K562	TRIM28
ENCSR475SOC	MCF-7 genetically modified using stable transfection	eGFP-ELF1
ENCSR476BQA	HepG2	NONO
ENCSR477OJI	HEK293 genetically modified using site-specific recombination originated from HEK293	eGFP-ZNF423
ENCSR479QAJ	K562	U2AF2
ENCSR480LIS	liver male adult (32 years)	ATF3
ENCSR481FEC	HEK293 genetically modified using site-specific recombination originated from HEK293	eGFP-ZBTB8A
ENCSR481YWD	A549	SMC3
ENCSR482BBZ	HEK293 genetically modified using site-specific recombination originated from HEK293	eGFP-GLIS1
ENCSR482PMN	spleen female adult (51 year)	CTCF
ENCSR482TWQ	GM12878	RAD51
ENCSR483VJQ	HEK293 genetically modified using site-specific recombination originated from HEK293	eGFP-ZNF662
ENCSR484DDO	body of pancreas female adult (53 years)	CTCF
ENCSR485BEB	thyroid gland female adult (53 years)	POLR2A
ENCSR485OYR	HepG2 genetically modified using CRISPR	3xFLAG-ZBTB25
ENCSR486IFJ	K562	ESRRA
ENCSR487ASM	MCF-7	SMARCA5
ENCSR487CPI	HepG2 genetically modified using CRISPR	3xFLAG-ZFP64
ENCSR487LUQ	HepG2	PHF8
ENCSR488EES	HepG2	NFE2L2
ENCSR490LWA	K562 genetically modified using stable transfection	eGFP-CEBPG
ENCSR491EBY	K562	ARID2
ENCSR491PTJ	suprapubic skin female adult (51 year)	POLR2AphosphoS5
ENCSR492LTS	K562	BCLAF1
ENCSR492ZIW	thyroid gland male adult (54 years)	CTCF
ENCSR493APD	ovary female adult (53 years)	CTCF
ENCSR494PWZ	K562	ZC3H8
ENCSR494TDU	K562	NRF1
ENCSR494TNM	testis male adult (37 years)	CTCF
ENCSR494UQJ	K562	NR3C1
ENCSR497IAS	HEK293 genetically modified using site-specific recombination originated from HEK293	eGFP-ZNF747
ENCSR497JLX	HepG2 genetically modified using CRISPR	3xFLAG-TEAD1
ENCSR497VFH	K562	ZNF639
ENCSR500WXT	HepG2 genetically modified using CRISPR	3xFLAG-RARA
ENCSR501DKS	GM12878	TCF7
ENCSR501NSC	HEK293 genetically modified using site-specific recombination originated from HEK293	eGFP-ZSCAN26
ENCSR502GAX	HepG2 genetically modified using CRISPR	3xFLAG-ZNF652
ENCSR502KPJ	HEK293 genetically modified using site-specific recombination originated from HEK293	eGFP-ZNF843
ENCSR502NRF	MCF-7	ELF1
ENCSR502OEK	K562	ELF1
ENCSR503DPC	HEK293 genetically modified using site-specific recombination originated from HEK293	eGFP-ZNF513
ENCSR503GVO	HCT116	ZFX
ENCSR503VTG	MCF-7	ZNF24
ENCSR504VDV	HEK293 genetically modified using site-specific recombination originated from HEK293	eGFP-ZNF654
ENCSR505NMN	MCF-7 genetically modified using stable transfection	eGFP-E2F4
ENCSR506HXN	HepG2	TRIM22
ENCSR506KWJ	K562	XRCC5
ENCSR508DQA	K562	FOXK2
ENCSR508LMH	HepG2	ASH2L
ENCSR509DOK	MCF-7	PPP1R10
ENCSR509FWH	GM12878	DPF2
ENCSR511CUH	neural cell originated from H1	EZH2
ENCSR512NLO	K562	MNT
ENCSR513MGG	HEK293 genetically modified using site-specific recombination originated from HEK293	eGFP-ZNF302
ENCSR513UQG	IMR-90	USF2
ENCSR513XQX	A549	SIN3A
ENCSR514EOE	HepG2	BRD4
ENCSR514VAY	GM12878	HCFC1
ENCSR514VYD	GM12878	NR2F1
ENCSR515LRI	suprapubic skin female adult (53 years)	CTCF
ENCSR516HUP	liver male adult (32 years)	ZBTB33
ENCSR516VQK	HEK293 genetically modified using site-specific recombination originated from HEK293	eGFP-ZNF174
ENCSR517DDU	HEK293 genetically modified using site-specific recombination originated from HEK293	eGFP-ZNF48
ENCSR517FVL	body of pancreas male adult (54 years)	POLR2A
ENCSR518WPL	HepG2	NR2F6
ENCSR519QAA	HepG2	HNRNPK
ENCSR519WMW	K562	SMARCC2
ENCSR520VTO	OCI-LY1	EZH2
ENCSR521IID	liver male adult (32 years)	MAX
ENCSR522LDJ	HEK293T	HDGF
ENCSR523XCR	HepG2	RNF2
ENCSR524BUE	K562	RAD51
ENCSR525YFS	HepG2	ZBTB40
ENCSR528PSI	HepG2 genetically modified using CRISPR	3xFLAG-HLF
ENCSR529JYA	HepG2	HCFC1
ENCSR530XQI	K562	L3MBTL2
ENCSR531VIJ	HepG2 genetically modified using CRISPR	3xFLAG-MIER3
ENCSR532EMP	K562 genetically modified using stable transfection	eGFP-ZNF740
ENCSR532KTI	K562 genetically modified using stable transfection	eGFP-GTF2E2
ENCSR534NZI	HEK293 genetically modified using site-specific recombination originated from HEK293	eGFP-ZNF195
ENCSR534VHI	GM23338 originated from GM23248	ETS1
ENCSR535DIA	HEK293 genetically modified using site-specific recombination originated from HEK293	eGFP-GLIS2
ENCSR538RDA	HEK293 genetically modified using site-specific recombination originated from HEK293	eGFP-ZNF560
ENCSR541AMF	SK-N-SH	CTCF
ENCSR541AOQ	A549	PHF8
ENCSR541WQI	A549	MAFK
ENCSR542FLV	GM12878	ZBTB33
ENCSR542WJU	K562	MCM7
ENCSR543BVU	HepG2	SOX6
ENCSR543DUC	lower leg skin female adult (51 year)	POLR2A
ENCSR543KOA	HEK293 genetically modified using site-specific recombination originated from HEK293	eGFP-ZBTB12
ENCSR544APK	heart left ventricle female adult (53 years)	CTCF
ENCSR545FXC	HepG2	ATF7
ENCSR546IHU	K562	ZNF184
ENCSR546KCN	MCF-7 genetically modified using stable transfection	eGFP-FOSL2
ENCSR547LKC	K562	GATAD2B
ENCSR547TGL	HEK293 genetically modified using site-specific recombination originated from HEK293	eGFP-ZNF701
ENCSR548DDS	ovary female adult (51 year)	CTCF
ENCSR549NPZ	GM12878	CBX3
ENCSR549WAU	stomach male adult (54 years)	CTCF
ENCSR550HCT	K562 genetically modified using stable transfection	eGFP-KLF1
ENCSR550SCU	A549	CHD4
ENCSR550ZZK	HEK293 genetically modified using site-specific recombination originated from HEK293	eGFP-ZNF493
ENCSR551KAP	HEK293 genetically modified using site-specific recombination originated from HEK293	eGFP-ZNF138
ENCSR551MLB	gastroesophageal sphincter male adult (37 years)	EP300
ENCSR551ZDZ	MCF-7	MTA2
ENCSR552PSV	K562	MCM2
ENCSR552XSN	GM12878	MLLT1
ENCSR552YGL	K562 genetically modified using stable transfection	eGFP-NFE2
ENCSR553QMC	HepG2 genetically modified using CRISPR	3xFLAG-ZNF7
ENCSR555DCF	MCF-7	ZNF512B
ENCSR555PBN	MCF-7	MAFK
ENCSR555ZMV	HepG2	AGO1
ENCSR557JTZ	MCF-7	GTF2F1
ENCSR557RVF	K562	ZHX1
ENCSR558HTE	transverse colon female adult (51 year)	CTCF
ENCSR558OMR	HepG2 genetically modified using CRISPR	3xFLAG-TFDP1
ENCSR559IOZ	HEK293 genetically modified using site-specific recombination originated from HEK293	eGFP-ZXDB
ENCSR559KAB	esophagus muscularis mucosa male adult (37 years)	CTCF
ENCSR560BUE	MCF-7	CTCF
ENCSR560SEP	HepG2 genetically modified using CRISPR	3xFLAG-RXRB
ENCSR562NOP	DOHH2	EZH2phosphoT487
ENCSR562POI	HepG2 genetically modified using CRISPR	3xFLAG-THAP11
ENCSR563FBT	A549	USF2
ENCSR563LLO	K562	E2F1
ENCSR563YDA	K562	HDGF
ENCSR564YYW	HEK293 genetically modified using site-specific recombination originated from HEK293	eGFP-ZNF157
ENCSR565XSL	OCI-LY7	EZH2phosphoT487
ENCSR567JEU	K562	YBX3
ENCSR567XAM	HEK293 genetically modified using site-specific recombination originated from HEK293	eGFP-ZNF473
ENCSR568PGX	K562	HDAC1
ENCSR569ARC	HepG2 genetically modified using CRISPR	3xFLAG-NFYC
ENCSR569SZK	tibial nerve female adult (51 year)	EP300
ENCSR569XNP	MCF-7	FOS
ENCSR571BUF	K562	ARHGAP35
ENCSR571PDN	HepG2 genetically modified using CRISPR	3xFLAG-SSRP1
ENCSR573OJP	MCF-7	NCOA3
ENCSR574XEO	K562	NUFIP1
ENCSR576PII	Peyer's patch male adult (54 years)	POLR2A
ENCSR578CXC	HepG2 genetically modified using CRISPR	3xFLAG-ZNF644
ENCSR580IAO	K562 genetically modified using CRISPR	eGFP-ZNF197
ENCSR580XUK	tibial nerve male adult (37 years)	EP300
ENCSR581CVA	K562	HNRNPH1
ENCSR582MTM	lower leg skin male adult (37 years)	CTCF
ENCSR582ZOA	MCF-7	NFIB
ENCSR583ACG	K562	BRD4
ENCSR584ATA	OCI-LY3	EZH2phosphoT487
ENCSR584GHV	A549	NFE2L2
ENCSR586BRJ	HEK293 genetically modified using site-specific recombination originated from HEK293	eGFP-ZNF433
ENCSR586DEH	HepG2 genetically modified using CRISPR	3xFLAG-ZFP1
ENCSR587OQL	K562	SMARCA4
ENCSR588AKU	K562	RUNX1
ENCSR588MQZ	HEK293 genetically modified using site-specific recombination originated from HEK293	eGFP-ZNF626
ENCSR589SNT	HepG2 genetically modified using CRISPR	3xFLAG-TFE3
ENCSR590CNM	HepG2	GATA4
ENCSR590KEQ	GM12878	ARNT
ENCSR590QQP	HepG2	FUS
ENCSR591CCL	K562 genetically modified using stable transfection	eGFP-ZNF512
ENCSR591DTH	GM23338 originated from GM23248	EZH2phosphoT487
ENCSR591EBL	MCF-7	NBN
ENCSR592KSP	HEK293 genetically modified using site-specific recombination originated from HEK293	eGFP-ZFP64
ENCSR594BNR	K562	HNRNPL
ENCSR594SMP	K562	PHF20
ENCSR595FAO	HEK293 genetically modified using site-specific recombination originated from HEK293	eGFP-ZNF510
ENCSR596FEL	HepG2 genetically modified using CRISPR	3xFLAG-RBPJ
ENCSR596IKD	K562 genetically modified using stable transfection	eGFP-ETS2
ENCSR597VGC	GM12878	ETV6
ENCSR598GER	K562	CCAR2
ENCSR598TIR	K562 genetically modified using stable transfection	eGFP-ZNF507
ENCSR601OGE	liver male adult (32 years)	HNF4A
ENCSR603REQ	K562	PCBP2
ENCSR603XLW	K562 genetically modified using CRISPR	eGFP-ZNF589
ENCSR604CNJ	HEK293 genetically modified using site-specific recombination originated from HEK293	eGFP-ZNF416
ENCSR604UJV	HepG2 genetically modified using CRISPR	3xFLAG-IRF2
ENCSR604VWJ	HEK293 genetically modified using site-specific recombination originated from HEK293	eGFP-KLF7
ENCSR605MGM	HEK293 genetically modified using site-specific recombination originated from HEK293	eGFP-SCRT1
ENCSR605YWG	HepG2	TBX3
ENCSR606TNN	vagina female adult (53 years)	CTCF
ENCSR608HVP	K562 genetically modified using stable transfection	eGFP-KLF13
ENCSR608XTF	K562	RNF2
ENCSR610EFT	body of pancreas female adult (51 year)	POLR2A
ENCSR611JJS	A673	CTCF
ENCSR611WZO	HeLa-S3	SREBF2
ENCSR613NUC	K562	ARNT
ENCSR616MOB	A549	CBX8
ENCSR616OSG	HepG2 genetically modified using CRISPR	3xFLAG-KLF11
ENCSR616WEG	HepG2 genetically modified using CRISPR	3xFLAG-HBP1
ENCSR617IFZ	HEK293 genetically modified using site-specific recombination originated from HEK293	eGFP-CTCF
ENCSR617RSQ	PC-3	EZH2phosphoT487
ENCSR618GDK	K562	CEBPZ
ENCSR618ICR	A549	RCOR1
ENCSR618QYE	stomach male adult (37 years)	CTCF
ENCSR619GFP	K562 genetically modified using stable transfection	eGFP-HINFP
ENCSR619IUE	bipolar neuron originated from GM23338 treated with 0.5 ?g/mL doxycycline hyclate for 4 days	CTCF
ENCSR619OUC	HEK293 genetically modified using site-specific recombination originated from HEK293	eGFP-ZBTB6
ENCSR619QFT	HEK293 genetically modified using site-specific recombination originated from HEK293	eGFP-ZNF300
ENCSR620DUQ	MCF-7	CREB1
ENCSR620VIC	K562 genetically modified using stable transfection	eGFP-CEBPG
ENCSR620YNB	HepG2	KAT2B
ENCSR621ATC	K562	ZNF184
ENCSR623KNM	A549	ELK1
ENCSR624GNZ	HepG2	SRSF9
ENCSR625ORP	HepG2	SYNCRIP
ENCSR626QJQ	K562	CSDE1
ENCSR626VUC	GM12878	ETV6
ENCSR628APV	K562	MCM5
ENCSR631WAA	HEK293 genetically modified using site-specific recombination originated from HEK293	eGFP-ZBTB17
ENCSR632DCH	K562 genetically modified using stable transfection	eGFP-ATF3
ENCSR632SHZ	K562 genetically modified using stable transfection	eGFP-NFE2L1
ENCSR632SIM	HEK293 genetically modified using site-specific recombination originated from HEK293	eGFP-ZFHX2
ENCSR632TJQ	K562	ILF3
ENCSR633EIC	K562 genetically modified using CRISPR	3xFLAG-PBX2
ENCSR633OEO	sigmoid colon female adult (51 year)	POLR2AphosphoS5
ENCSR633OVO	HepG2 genetically modified using CRISPR	3xFLAG-RFX3
ENCSR634OAQ	NCI-H929	CTCF
ENCSR634ZGP	HeLa-S3	UBTF
ENCSR635EXI	K562	ZSCAN29
ENCSR635GTR	K562 genetically modified using stable transfection	eGFP-TEAD2
ENCSR635NOQ	HEK293 genetically modified using site-specific recombination originated from HEK293	eGFP-KLF8
ENCSR635OSG	liver female child (6 years) and male adult (32 years)	RAD21
ENCSR635XLM	upper lobe of left lung female adult (53 years)	EP300
ENCSR636EYA	MCF-7	CTBP1
ENCSR636MKU	GM12878	BACH1
ENCSR636YLV	A549	MAZ
ENCSR637QAM	GM12878	TRIM22
ENCSR638QHV	K562	ELF4
ENCSR638QYO	A549	SREBF2
ENCSR639GWS	A549	KDM1A
ENCSR639IIZ	HepG2 genetically modified using CRISPR	3xFLAG-CEBPG
ENCSR641BSL	K562	AGO1
ENCSR642VZY	K562	KDM4B
ENCSR643VTW	K562	SMARCA4
ENCSR645JVW	vagina female adult (51 year)	POLR2AphosphoS5
ENCSR647PJW	K562	SFPQ
ENCSR647ZXA	K562 genetically modified using stable transfection	eGFP-MEF2D
ENCSR648INT	K562 genetically modified using stable transfection	eGFP-ILK
ENCSR654CQU	K562	SNIP1
ENCSR655ECZ	vagina female adult (51 year)	CTCF
ENCSR656JZL	HepG2 genetically modified using CRISPR	3xFLAG-HHEX
ENCSR656MXA	neural progenitor cell originated from H9	EZH2phosphoT487
ENCSR656SIB	HepG2 genetically modified using CRISPR	3xFLAG-ZBED5
ENCSR657EOF	K562	NFRKB
ENCSR657JLK	K562	SIN3B
ENCSR657PEW	GM12878	LARP7
ENCSR658WFQ	K562	NCOA1
ENCSR659LJJ	A549	HDAC2
ENCSR659SCK	HepG2	TOE1
ENCSR660RNO	K562	KDM4B
ENCSR661AXW	HEK293 genetically modified using site-specific recombination originated from HEK293	eGFP-ZNF169
ENCSR661NXJ	breast epithelium female adult (51 year)	CTCF
ENCSR661XNQ	gastroesophageal sphincter male adult (54 years)	CTCF
ENCSR662EOU	HepG2 genetically modified using CRISPR	3xFLAG-NR2F1
ENCSR663WAR	H1	REST
ENCSR663ZZZ	MCF-7	MNT
ENCSR664AOA	K562	TRIM25
ENCSR664OKA	IMR-90	ELK1
ENCSR665KYH	HEK293 genetically modified using site-specific recombination originated from HEK293	eGFP-ZNF521
ENCSR665UFC	HepG2 genetically modified using CRISPR	3xFLAG-ZNF639
ENCSR666QNP	HepG2 genetically modified using CRISPR	3xFLAG-TEAD3
ENCSR667UWT	transverse colon male adult (37 years)	POLR2A
ENCSR668BTN	thoracic aorta male adult (37 years)	CTCF
ENCSR668HOP	HEK293 genetically modified using site-specific recombination originated from HEK293	eGFP-ZNF580
ENCSR669GUM	HEK293 genetically modified using site-specific recombination originated from HEK293	eGFP-ZNF404
ENCSR669NFS	K562	ARNT
ENCSR670FDA	K562	NFATC3
ENCSR670JDQ	K562	RB1
ENCSR670YPQ	HepG2 genetically modified using CRISPR	3xFLAG-DMAP1
ENCSR671GFC	K562 genetically modified using stable transfection	eGFP-TAF7
ENCSR673SGK	HEK293 genetically modified using site-specific recombination originated from HEK293	eGFP-BCL6B
ENCSR673WZL	LNCAP treated with 10 nM 17?-hydroxy-5?-androstan-3-one for 4 hours	CTCF
ENCSR674IEI	upper lobe of left lung male adult (37 years)	POLR2A
ENCSR674SCQ	K562 genetically modified using stable transfection	eGFP-ZNF354B
ENCSR675LRO	K562	MLLT1
ENCSR676ZEF	HEK293 genetically modified using site-specific recombination originated from HEK293	eGFP-ZNF398
ENCSR679KXF	HEK293 genetically modified using site-specific recombination originated from HEK293	eGFP-ZNF23
ENCSR679STZ	HEK293 genetically modified using site-specific recombination originated from HEK293	eGFP-ZNF792
ENCSR680OFU	HeLa-S3	EP300
ENCSR680UQE	GM12878	IKZF2
ENCSR681NOM	GM12878	CEBPB
ENCSR681WHQ	HepG2	ETS1
ENCSR683CSF	HepG2	ZNF207
ENCSR684NJD	stomach male adult (54 years)	EP300
ENCSR686EYO	K562	KHSRP
ENCSR686SOV	MCF-7	NCOA3
ENCSR689YFA	HEK293 genetically modified using site-specific recombination originated from HEK293	eGFP-ZNF146
ENCSR690GUG	K562	U2AF1
ENCSR691CPM	spleen female adult (51 year)	POLR2A
ENCSR691TXI	HEK293 genetically modified using site-specific recombination originated from HEK293	eGFP-ZNF610
ENCSR692HSE	HEK293 genetically modified using site-specific recombination originated from HEK293	eGFP-YY2
ENCSR692ILH	spleen female adult (53 years)	CTCF
ENCSR695EQB	K562	ZNF24
ENCSR696HTM	vagina female adult (51 year)	POLR2A
ENCSR696LQU	ovary female adult (53 years)	EP300
ENCSR696MBC	HepG2	SRSF4
ENCSR697CUP	MCF-7	HCFC1
ENCSR697YIN	breast epithelium male adult (54 years)	CTCF
ENCSR697YLJ	K562	CBFA2T3
ENCSR699BEK	tibial artery male adult (37 years)	CTCF
ENCSR699PVC	K562	CBFA2T2
ENCSR699YFX	MCF-7	CLOCK
ENCSR699ZGH	heart left ventricle female adult (51 year)	POLR2A
ENCSR701AQS	MCF-7	ZNF592
ENCSR701RXW	HEK293 genetically modified using site-specific recombination originated from HEK293	eGFP-ZNF530
ENCSR702BYX	MCF-7	NFIB
ENCSR702GMW	PC-9	EZH2phosphoT487
ENCSR703KWN	MM.1S	EZH2
ENCSR703TNG	MCF-7 genetically modified using CRISPR	3xFLAG-RAD21
ENCSR704IGU	HepG2 genetically modified using CRISPR	3xFLAG-ZGPAT
ENCSR705ASR	HEK293 genetically modified using site-specific recombination originated from HEK293	eGFP-ZSCAN23
ENCSR706BJO	K562 genetically modified using CRISPR	eGFP-ZBTB11
ENCSR706YUH	GM12878	SMARCA5
ENCSR707BNG	HEK293 genetically modified using site-specific recombination originated from HEK293	eGFP-MYNN
ENCSR707IUN	HeLa-S3	NFE2L2
ENCSR707QWA	K562	NR2F6
ENCSR709DRM	K562 genetically modified using CRISPR	eGFP-E2F5
ENCSR710WLO	K562	MGA
ENCSR711SNW	K562	NCOA1
ENCSR711UOA	HEK293 genetically modified using site-specific recombination originated from HEK293	eGFP-ZNF837
ENCSR711VWL	K562	HDAC1
ENCSR711XNY	GM12878	PKNOX1
ENCSR712FAM	HepG2 genetically modified using CRISPR	3xFLAG-ZSCAN9
ENCSR713IFY	K562 genetically modified using CRISPR	3xFLAG-ZNF146
ENCSR713SXF	cardiac muscle cell originated from RUES2	CTCF
ENCSR714EQS	transverse colon female adult (53 years)	POLR2AphosphoS5
ENCSR714JRB	stomach female adult (51 year)	POLR2AphosphoS5
ENCSR714LYA	HEK293 genetically modified using site-specific recombination originated from HEK293	eGFP-PRDM2
ENCSR714LZQ	HEK293 genetically modified using site-specific recombination originated from HEK293	eGFP-ZNF664
ENCSR714YZG	HepG2	ETV4
ENCSR715CCR	K562	DPF2
ENCSR715QNO	HEK293 genetically modified using site-specific recombination originated from HEK293	eGFP-ZNF362
ENCSR715UCI	HepG2 genetically modified using CRISPR	3xFLAG-SOX13
ENCSR718SDE	K562	RLF
ENCSR720HUL	K562	E2F1
ENCSR720USO	prostate gland male adult (37 years)	CTCF
ENCSR721AHD	sigmoid colon male adult (37 years)	CTCF
ENCSR721QZV	HEK293 genetically modified using site-specific recombination originated from HEK293	eGFP-ZSCAN18
ENCSR724FCJ	sigmoid colon female adult (51 year)	POLR2A
ENCSR724GSW	K562	SAFB2
ENCSR725ELR	MCF-7	LARP7
ENCSR725VFL	GM12878	TCF12
ENCSR727HME	lower leg skin female adult (51 year)	CTCF
ENCSR727PIC	HEK293 genetically modified using site-specific recombination originated from HEK293	eGFP-ZNF34
ENCSR728MWW	HEK293 genetically modified using site-specific recombination originated from HEK293	eGFP-ZIC2
ENCSR729GXE	spleen male adult (37 years)	POLR2A
ENCSR729HVR	K562 genetically modified using stable transfection	eGFP-ZNF644
ENCSR729LGA	MCF-7	SP1
ENCSR730TBC	HepG2	MNT
ENCSR731AGO	HEK293 genetically modified using site-specific recombination originated from HEK293	eGFP-ZSCAN5C
ENCSR731LHZ	K562	E4F1
ENCSR732PJX	GM12878	NKRF
ENCSR734ZOZ	esophagus squamous epithelium male adult (54 years)	POLR2A
ENCSR735KEY	liver male adult (32 years)	FOXA1
ENCSR736BUG	liver male adult (32 years)	EGR1
ENCSR736ZKL	HEK293 genetically modified using site-specific recombination originated from HEK293	eGFP-ZNF148
ENCSR737LTZ	K562	MYNN
ENCSR737UST	K562 genetically modified using stable transfection	eGFP-ZNF740
ENCSR738SLS	HEK293 genetically modified using site-specific recombination originated from HEK293	eGFP-ZNF449
ENCSR739IHN	GM12878	TBX21
ENCSR740NPG	K562 genetically modified using stable transfection	eGFP-BACH1
ENCSR742IDN	K562	NR2C1
ENCSR742TMU	K562	ZNF282
ENCSR744WOO	K562	TCF12
ENCSR744YJR	thyroid gland female adult (53 years)	CTCF
ENCSR745VSQ	HepG2 genetically modified using CRISPR	3xFLAG-GMEB2
ENCSR746XEG	GM12878	NFXL1
ENCSR750LYM	K562 genetically modified using stable transfection	eGFP-NR2C2
ENCSR751CJG	GM12878	CHD4
ENCSR751PNN	HEK293 genetically modified using site-specific recombination originated from HEK293	eGFP-ZNF112
ENCSR752NDX	HepG2	ZNF282
ENCSR753GIA	HEK293T	TARDBP
ENCSR754DWU	ovary female adult (53 years)	POLR2A
ENCSR754MUD	HepG2	SKI
ENCSR754SOI	HEK293 genetically modified using site-specific recombination originated from HEK293	eGFP-ZNF529
ENCSR754ZHU	K562	SNRNP70
ENCSR756KRS	suprapubic skin female adult (51 year)	CTCF
ENCSR756ZKG	OCI-LY3	CTCF
ENCSR757EKM	HepG2 genetically modified using CRISPR	3xFLAG-KLF6
ENCSR757EMK	MCF-7	SUZ12
ENCSR757IIU	K562	HMBOX1
ENCSR759BDG	HepG2 genetically modified using CRISPR	3xFLAG-BCL6
ENCSR760AAY	HEK293 genetically modified using site-specific recombination originated from HEK293	eGFP-PRDM12
ENCSR760UKJ	HEK293T	ARNT
ENCSR760UVO	K562	KLF16
ENCSR761LRR	MCF-7	ZNF512B
ENCSR762DQP	HEK293 genetically modified using site-specific recombination originated from HEK293	eGFP-ZNF658
ENCSR762PCG	subcutaneous adipose tissue female adult (53 years)	CTCF
ENCSR764CZW	GM12878	ZNF217
ENCSR764OXF	K562	RBM39
ENCSR764YDL	K562	NR0B1
ENCSR765MKZ	HepG2 genetically modified using CRISPR	3xFLAG-DRAP1
ENCSR767XSF	HEK293 genetically modified using site-specific recombination originated from HEK293	eGFP-ZNF555
ENCSR768HOH	HEK293 genetically modified using site-specific recombination originated from HEK293	eGFP-ZNF324
ENCSR768LIO	HEK293 genetically modified using site-specific recombination originated from HEK293	eGFP-OVOL3
ENCSR768VNZ	HEK293 genetically modified using site-specific recombination originated from HEK293	eGFP-ZSCAN30
ENCSR769JRS	HEK293 genetically modified using site-specific recombination originated from HEK293	eGFP-AEBP2
ENCSR769WKR	transverse colon female adult (53 years)	CTCF
ENCSR770AOR	HepG2 genetically modified using CRISPR	3xFLAG-ELF3
ENCSR770IWO	adrenal gland female adult (53 years)	CTCF
ENCSR770PQN	HEK293 genetically modified using site-specific recombination originated from HEK293	eGFP-BCL11B
ENCSR771GTF	HepG2	SUZ12
ENCSR771SNW	H1	CBX8
ENCSR772EEN	K562 genetically modified using stable transfection	eGFP-RELA
ENCSR773JBP	esophagus squamous epithelium female adult (53 years)	CTCF
ENCSR773REP	HEK293 genetically modified using site-specific recombination originated from HEK293	eGFP-ZBTB7A
ENCSR775HFF	HEK293 genetically modified using site-specific recombination originated from HEK293	eGFP-ZNF791
ENCSR775VUA	stomach male adult (37 years)	POLR2A
ENCSR776AEL	stomach female adult (53 years)	CTCF
ENCSR776CYN	K562	ZFP36
ENCSR776LDJ	HEK293 genetically modified using site-specific recombination originated from HEK293	eGFP-ZNF645
ENCSR776MDR	HEK293 genetically modified using site-specific recombination originated from HEK293	eGFP-ZNF577
ENCSR777YSB	HEK293 genetically modified using site-specific recombination originated from HEK293	eGFP-ZNF781
ENCSR778QLY	HEK293T	ELF4
ENCSR778UBR	GM12878	ARID3A
ENCSR780BBJ	K562	ZZZ3
ENCSR780ESQ	HEK293 genetically modified using site-specific recombination originated from HEK293	eGFP-KLF14
ENCSR780OZE	parathyroid adenoma male adult (62 years)	CTCF
ENCSR781DPA	HEK293 genetically modified using site-specific recombination originated from HEK293	eGFP-ZNF830
ENCSR781EQJ	HEK293 genetically modified using site-specific recombination originated from HEK293	eGFP-ZBTB48
ENCSR782WRO	K562	BMI1
ENCSR783QUL	Loucy	EZH2phosphoT487
ENCSR784FYS	HepG2	RBFOX2
ENCSR784VIQ	GM12878	NR2C1
ENCSR784VUY	H1	RNF2
ENCSR785OKZ	GM12878	RB1
ENCSR785UCD	MCF-7	ZNF8
ENCSR785YRL	neutrophil	CTCF
ENCSR786OQY	K562	ZBTB5
ENCSR787RVK	K562 genetically modified using stable transfection	eGFP-TSC22D4
ENCSR788RSW	K562	SOX6
ENCSR788XNX	MCF-7	RFX1
ENCSR789GVU	HEK293T	BHLHE40
ENCSR790VEV	subcutaneous adipose tissue female adult (51 year)	CTCF
ENCSR791AGT	HepG2	ZNF24
ENCSR791AYW	heart left ventricle female adult (51 year)	CTCF
ENCSR791OZM	K562	RBM25
ENCSR792IYC	K562	BCLAF1
ENCSR792MZV	HepG2 genetically modified using CRISPR	3xFLAG-MYRF
ENCSR793HVL	GM12878	E2F8
ENCSR793USK	PC-9	EZH2
ENCSR795IYP	K562	JUNB
ENCSR796ITY	K562	NFIC
ENCSR797SWM	K562	MITF
ENCSR798EGJ	A549	RNF2
ENCSR798IJO	HepG2 genetically modified using CRISPR	3xFLAG-NR2F6
ENCSR798ILC	K562	NCOR1
ENCSR798NVH	uterus female adult (51 year)	CTCF
ENCSR799GOY	HepG2	YBX1
ENCSR799WDT	Peyer's patch male adult (54 years)	CTCF
ENCSR800QIT	HepG2	HNF1A
ENCSR801BWR	HEK293 genetically modified using site-specific recombination originated from HEK293	eGFP-ZNF155
ENCSR801GJU	HepG2	CBX2
ENCSR801RPW	K562 genetically modified using stable transfection	eGFP-GTF2A2
ENCSR801SWX	MCF-7	TARDBP
ENCSR803EKW	K562	NCOA2
ENCSR803FAP	testis male adult (54 years)	POLR2A
ENCSR803GYT	HEK293 genetically modified using site-specific recombination originated from HEK293	eGFP-HIC1
ENCSR804HMZ	HepG2	HNRNPLL
ENCSR807BGP	K562	MTA1
ENCSR807LQP	HEK293 genetically modified using site-specific recombination originated from HEK293	eGFP-SP2
ENCSR808AKZ	K562	BCOR
ENCSR808FFI	HepG2 genetically modified using CRISPR	3xFLAG-ZKSCAN8
ENCSR810WXH	MCF-7	TOE1
ENCSR811JJM	HEK293 genetically modified using site-specific recombination originated from HEK293	eGFP-ZNF19
ENCSR813DCK	GM12878	SMAD1
ENCSR814AJH	K562	SRSF9
ENCSR814KIO	H1	CBX5
ENCSR815ZDS	K562	SREBF1
ENCSR817QKV	K562	EP400
ENCSR818DQV	K562 genetically modified using stable transfection	eGFP-MAFG
ENCSR819ATC	GM12878	MYB
ENCSR819LHG	K562	FOXA1
ENCSR819WZE	HepG2	CBX1
ENCSR820GND	K562	RNF2
ENCSR822AHX	GM12878	IKZF2
ENCSR822CCM	K562	ARID1B
ENCSR822CEA	neural cell originated from H1	CTCF
ENCSR822LBD	K562	RBFOX2
ENCSR822PJT	tibial nerve female adult (51 year)	CTCF
ENCSR823ADL	HepG2 genetically modified using CRISPR	3xFLAG-RFXANK
ENCSR823FFR	stomach female adult (53 years)	POLR2AphosphoS5
ENCSR825MZS	HepG2	TAF15
ENCSR825RBI	suprapubic skin female adult (53 years)	POLR2A
ENCSR826YMT	HepG2 genetically modified using CRISPR	3xFLAG-SMAD4
ENCSR827NWO	HEK293 genetically modified using site-specific recombination originated from HEK293	eGFP-FEZF1
ENCSR828NCB	GM12878	GATAD2B
ENCSR828PZH	upper lobe of left lung male adult (37 years)	EP300
ENCSR829HTO	prostate gland male adult (54 years)	CTCF
ENCSR831EIW	HEK293T	FOXM1
ENCSR832DMO	K562	SRSF1
ENCSR832OGB	K562	LEF1
ENCSR833FWC	transverse colon male adult (54 years)	CTCF
ENCSR835TCD	K562 genetically modified using stable transfection	eGFP-HDAC8
ENCSR835XKS	GM12878	TRIM22
ENCSR836COE	K562	RBM17
ENCSR837EYC	K562	NRF1
ENCSR837GTK	liver male adult (32 years)	JUND
ENCSR838RUX	esophagus squamous epithelium male adult (37 years)	CTCF
ENCSR839SFJ	bipolar neuron originated from GM23338 treated with 0.5 ?g/mL doxycycline hyclate for 4 days	SMARCA4
ENCSR839XZU	GM12878	CREM
ENCSR841NDX	GM12878	ELF1
ENCSR841YWU	MCF-7	E4F1
ENCSR843ZUP	neural cell originated from H1	EP300
ENCSR844PVS	breast epithelium male adult (54 years)	POLR2AphosphoS5
ENCSR845BCL	K562 genetically modified using CRISPR	eGFP-ZNF639
ENCSR847DIT	liver female child (4 years)	MAX
ENCSR847LBF	K562 genetically modified using stable transfection	eGFP-FOXJ2
ENCSR847XGE	22Rv1 treated with 10 nM 17?-hydroxy-5?-androstan-3-one for 4 hours	CTCF
ENCSR848AOP	K562	RBM22
ENCSR848YWD	HepG2	ZMYM3
ENCSR849DFF	HepG2 genetically modified using CRISPR	3xFLAG-PBX2
ENCSR849WCQ	GM12878	ASH2L
ENCSR850KIP	H1	ASH2L
ENCSR850WUE	K562	RBM15
ENCSR851BNE	K562	MEIS2
ENCSR851XLW	K562	ZNF830
ENCSR853ADA	HepG2	NRF1
ENCSR854IPI	HEK293 genetically modified using site-specific recombination originated from HEK293	eGFP-ZNF707
ENCSR854JES	HepG2	POLR2G
ENCSR854MCV	K562 genetically modified using stable transfection	eGFP-IRF1
ENCSR854ORP	HEK293 genetically modified using site-specific recombination originated from HEK293	eGFP-ZNF350
ENCSR856JJB	RWPE2	CTCF
ENCSR857PBV	22Rv1	CTCF
ENCSR858FAN	HEK293 genetically modified using site-specific recombination originated from HEK293	eGFP-ZNF621
ENCSR859BMR	HEK293 genetically modified using site-specific recombination originated from HEK293	eGFP-KLF1
ENCSR859FDL	GM12878	ZNF687
ENCSR859JGF	HepG2	ATM
ENCSR859RAO	HEK293 genetically modified using site-specific recombination originated from HEK293	eGFP-YY1
ENCSR860UHK	GM12878	CBFB
ENCSR861JUQ	GM12878	FOXK2
ENCSR861XGM	suprapubic skin male adult (54 years)	POLR2AphosphoS5
ENCSR862PNL	HEK293T	L3MBTL2
ENCSR863KUB	K562	TCF7
ENCSR864KNH	MCF-7	YBX1
ENCSR864VJE	HEK293 genetically modified using site-specific recombination originated from HEK293	eGFP-ZSCAN16
ENCSR866QPZ	MCF-7	ATF7
ENCSR867WPH	liver male adult (32 years)	REST
ENCSR868JLS	HepG2	U2AF1
ENCSR869IUD	K562	ATF2
ENCSR871KYB	GM23338 originated from GM23248	REST
ENCSR871TKJ	K562	THRAP3
ENCSR872BOU	HEK293T	FOXK2
ENCSR872EVQ	HepG2	PCBP1
ENCSR872ZHM	HepG2	KDM5A
ENCSR874AFU	GM12878	IKZF1
ENCSR875PEI	MCF-7	TRIM22
ENCSR876GXA	K562	ZBTB33
ENCSR876UYH	MCF-7	ZHX2
ENCSR877OYD	esophagus squamous epithelium female adult (51 year)	POLR2A
ENCSR878DES	HEK293 genetically modified using site-specific recombination originated from HEK293	eGFP-ZNF624
ENCSR882ERE	K562	ZKSCAN1
ENCSR882ICT	HEK293T	ZNF384
ENCSR882ZTS	HEK293 genetically modified using site-specific recombination originated from HEK293	eGFP-ZBTB11
ENCSR886KKK	bipolar neuron originated from GM23338 treated with 0.5 ?g/mL doxycycline hyclate for 4 days	EZH2phosphoT487
ENCSR886RYH	K562	NONO
ENCSR887LYD	HepG2	SMARCC2
ENCSR887MXT	HeLa-S3	ZHX1
ENCSR888HXN	lower leg skin female adult (53 years)	POLR2A
ENCSR888OWU	upper lobe of left lung female adult (51 year)	POLR2A
ENCSR888XZK	K562	TCF7L2
ENCSR889GGV	bipolar neuron originated from GM23338 treated with 0.5 ?g/mL doxycycline hyclate for 4 days	POLR2AphosphoS5
ENCSR892DRK	A549	REST
ENCSR892QHR	HEK293 genetically modified using site-specific recombination originated from HEK293	eGFP-PRDM6
ENCSR892ZTO	HEK293 genetically modified using site-specific recombination originated from HEK293	eGFP-ZNF548
ENCSR893MYW	upper lobe of left lung female adult (51 year)	POLR2AphosphoS5
ENCSR893QWP	liver female child (4 years)	REST
ENCSR893WSB	K562	HDAC2
ENCSR894CGX	K562	SUPT5H
ENCSR894QWM	MM.1S	EZH2phosphoT487
ENCSR894SXR	HepG2	TCF12
ENCSR895HSJ	K562	SMARCA5
ENCSR896UBV	HEK293 genetically modified using site-specific recombination originated from HEK293	eGFP-REST
ENCSR897JAS	MCF-7	CREB1
ENCSR897JCM	HEK293 genetically modified using site-specific recombination originated from HEK293	eGFP-ZNF491
ENCSR897MMC	GM12878	JUNB
ENCSR897MYK	A549	SREBF1
ENCSR897RVP	HEK293 genetically modified using site-specific recombination originated from HEK293	eGFP-ZNF514
ENCSR897ZXU	MCF-7	E2F8
ENCSR898XMH	K562	ZFP91
ENCSR899BKM	MCF-7	ZNF687
ENCSR899GSH	K562	RBM34
ENCSR899JSO	adrenal gland male adult (37 years)	CTCF
ENCSR900XDB	GM12878	ZFP36
ENCSR903ELW	HepG2	CREM
ENCSR906OMM	gastroesophageal sphincter male adult (54 years)	EP300
ENCSR906PCS	HEK293 genetically modified using site-specific recombination originated from HEK293	eGFP-ZNF223
ENCSR906PEI	HEK293T	SP1
ENCSR906UPC	sigmoid colon male adult (37 years)	EP300
ENCSR907JPB	K562	ZMIZ1
ENCSR907MZR	K562	TRIM24
ENCSR908CMW	K562	KDM1A
ENCSR909GJR	HepG2 genetically modified using CRISPR	3xFLAG-MXD3
ENCSR909HMT	HEK293 genetically modified using site-specific recombination originated from HEK293	eGFP-ZEB1
ENCSR909TSW	HEK293 genetically modified using site-specific recombination originated from HEK293	eGFP-ZNF547
ENCSR910JAI	K562	NCOR1
ENCSR911GFJ	right lobe of liver female adult (53 years)	CTCF
ENCSR911JAX	prostate gland male adult (37 years)	POLR2A
ENCSR912ATU	MCF-7	ZNF217
ENCSR912NMR	MCF-7	NONO
ENCSR914NEI	K562	MTA3
ENCSR916JAC	gastroesophageal sphincter male adult (37 years)	POLR2AphosphoS5
ENCSR917MAH	GM23338 originated from GM23248	JUNB
ENCSR917QNE	liver male adult (32 years)	RAD21
ENCSR919CZU	HEK293 genetically modified using site-specific recombination originated from HEK293	eGFP-EGR2
ENCSR919UCY	vagina female adult (53 years)	POLR2AphosphoS5
ENCSR920ASP	K562 genetically modified using CRISPR	eGFP-ZFX
ENCSR920BLG	K562	SIN3A
ENCSR920FID	sigmoid colon male adult (37 years)	POLR2AphosphoS5
ENCSR922GUA	esophagus muscularis mucosa female adult (53 years)	POLR2A
ENCSR923UTX	HepG2	NONO
ENCSR923WJS	sigmoid colon male adult (54 years)	EP300
ENCSR924GRG	HEK293 genetically modified using site-specific recombination originated from HEK293	eGFP-ZBTB49
ENCSR924GXX	K562	PHB2
ENCSR924TVL	MCF-7	RFX5
ENCSR925BFV	HepG2 genetically modified using CRISPR	3xFLAG-GATAD2A
ENCSR925GDS	sigmoid colon female adult (53 years)	CTCF
ENCSR925QAW	HepG2 genetically modified using CRISPR	3xFLAG-HMG20B
ENCSR926KTP	K562 genetically modified using stable transfection	eGFP-IRF9
ENCSR927UJQ	HEK293 genetically modified using site-specific recombination originated from HEK293	eGFP-ZBTB1
ENCSR928API	HepG2	RFX1
ENCSR928KOR	K562	GMEB1
ENCSR928LDG	suprapubic skin female adult (53 years)	EP300
ENCSR930CPA	transverse colon male adult (37 years)	POLR2AphosphoS5
ENCSR931HNY	K562	NCOA1
ENCSR932ZMX	GM23338 originated from GM23248	CTCF
ENCSR933EYC	GM12878	HDAC6
ENCSR933MHJ	A549	KDM5A
ENCSR934JDG	MCF-7	CLOCK
ENCSR934NHU	neural cell originated from H1	MXI1
ENCSR935XOT	tibial nerve female adult (53 years)	POLR2A
ENCSR936JHB	esophagus muscularis mucosa female adult (53 years)	POLR2AphosphoS5
ENCSR936XTK	GM12878	ZNF143
ENCSR938ETG	HepG2 genetically modified using CRISPR	3xFLAG-KLF9
ENCSR939FGB	breast epithelium female adult (53 years)	POLR2AphosphoS5
ENCSR940MHE	MCF-7	MBD2
ENCSR945NFL	SK-N-SH	USF2
ENCSR945NSF	HepG2	PCBP2
ENCSR946ZLI	HEK293 genetically modified using site-specific recombination originated from HEK293	eGFP-KLF13
ENCSR948KMB	K562	PTBP1
ENCSR948QLZ	K562	CBX1
ENCSR948VFL	K562	IKZF1
ENCSR949IWY	MCF-7	PAX8
ENCSR949NVY	K562	ZNF639
ENCSR950ACO	HEK293 genetically modified using site-specific recombination originated from HEK293	eGFP-ZNF785
ENCSR950CUQ	spleen male adult (37 years)	POLR2AphosphoS5
ENCSR950NAZ	HepG2	LCORL
ENCSR953DVM	K562	E2F8
ENCSR954KIC	HepG2 genetically modified using CRISPR	3xFLAG-KAT8
ENCSR954WVZ	MCF-7	ESRRA
ENCSR955BIB	thyroid gland female adult (51 year)	CTCF
ENCSR957KYB	IMR-90	BHLHE40
ENCSR957LDM	K562	TRIM24
ENCSR959OMS	HepG2 genetically modified using CRISPR	3xFLAG-SAP130
ENCSR959UQA	spleen female adult (53 years)	POLR2AphosphoS5
ENCSR960MDF	ascending aorta female adult (51 year)	CTCF
ENCSR961PPA	GM12878	ATF2
ENCSR961WLZ	HepG2 genetically modified using CRISPR	3xFLAG-SOX5
ENCSR964BKO	upper lobe of left lung male adult (54 years)	CTCF
ENCSR966PJJ	HEK293 genetically modified using site-specific recombination originated from HEK293	eGFP-WT1
ENCSR966PJY	HepG2 genetically modified using CRISPR	3xFLAG-MIXL1
ENCSR966ULI	HEK293 genetically modified using site-specific recombination originated from HEK293	eGFP-PATZ1
ENCSR966YYJ	MCF-7	BMI1
ENCSR968GIB	K562	RFX1
ENCSR968QDP	HepG2	SMARCE1
ENCSR970NKQ	K562	NR2F1
ENCSR970UZD	upper lobe of left lung female adult (53 years)	CTCF
ENCSR972LYL	upper lobe of left lung female adult (51 year)	CTCF
ENCSR972ZBV	K562	ATF7
ENCSR974HQI	transverse colon female adult (51 year)	POLR2A
ENCSR974OFJ	GM12878	KLF5
ENCSR975SSR	K562 genetically modified using stable transfection	eGFP-ELF1
ENCSR976TBC	GM12878	IRF5
ENCSR977HTH	HEK293 genetically modified using site-specific recombination originated from HEK293	eGFP-ZNF18
ENCSR978EQY	HEK293 genetically modified using site-specific recombination originated from HEK293	eGFP-GLI2
ENCSR978LQC	sigmoid colon male adult (54 years)	POLR2AphosphoS5
ENCSR979DMN	body of pancreas female adult (53 years)	POLR2A
ENCSR979FQP	MCF-7	GATAD2B
ENCSR979QYJ	K562	MNT
ENCSR981CID	testis male adult (54 years)	CTCF
ENCSR984MDV	HEK293 genetically modified using site-specific recombination originated from HEK293	eGFP-ZNF24
ENCSR985MYI	HEK293 genetically modified using site-specific recombination originated from HEK293	eGFP-ZNF114
ENCSR986CDX	K562	NEUROD1
ENCSR986QAR	upper lobe of left lung female adult (53 years)	POLR2AphosphoS5
ENCSR986XYK	MCF-7	PKNOX1
ENCSR987GXT	GM23338 originated from GM23248	CTCF
ENCSR987MTA	GM12878	BHLHE40
ENCSR987PBI	K562	DNMT1
ENCSR988LZG	HepG2 genetically modified using CRISPR	3xFLAG-ARID4B
ENCSR988ZSI	HepG2 genetically modified using CRISPR	3xFLAG-RERE
ENCSR990AZC	K562	MCM3
ENCSR991ADX	HepG2	U2AF2
ENCSR991ELG	K562	SP1
ENCSR993DED	HEK293 genetically modified using site-specific recombination originated from HEK293	eGFP-ZNF214
ENCSR993LMB	HepG2 genetically modified using CRISPR	3xFLAG-TGIF2
ENCSR994YLZ	liver female child (4 years)	YY1
ENCSR995QNB	Peyer's patch female adult (53 years)	POLR2A
ENCSR996DUT	A549	JUN
ENCSR996ESX	K562	NFRKB
ENCSR996FYT	HEK293 genetically modified using site-specific recombination originated from HEK293	eGFP-ZNF202
ENCSR997GPO	HEK293T	NFRKB
ENCSR997NGQ	K562	XRCC3
ENCSR998AJK	K562	NRF1
ENCSR998NQG	gastrocnemius medialis male adult (54 years)	CTCF
ENCSR999QVR	uterus female adult (51 year)	POLR2A

## Sheet: Supplementary Table 3d
Supplementary Table 3d. ENCODE phase III ChIP-seq experiments of DNA-associated proteins in mouse
Experiment accession	Biosample	Target
ENCSR002ZAG	C57BL/6 intestine postnatal (0 days)	CTCF
ENCSR041SMK	C57BL/6 liver postnatal (0 days)	CTCF
ENCSR104QEN	C57BL/6 stomach postnatal (0 days)	CTCF
ENCSR143WOK	C57BL/6 kidney postnatal (0 days)	CTCF
ENCSR150RGT	C57BL/6 hindbrain postnatal (0 days)	CTCF
ENCSR397RHW	C57BL/6 liver embryo (14.5 days)	CTCF
ENCSR418SBY	C57BL/6 lung postnatal (0 days)	CTCF
ENCSR450KVW	C57BL/6 stomach postnatal (0 days)	EP300
ENCSR491NUM	C57BL/6 heart postnatal (0 days)	CTCF
ENCSR527DME	C57BL/6 lung postnatal (0 days)	EP300
ENCSR677HXC	C57BL/6 forebrain postnatal (0 days)	CTCF
ENCSR677SIH	C57BL/6 lung embryo (14.5 days)	CTCF
ENCSR765RPR	C57BL/6 liver postnatal (0 days)	EP300
ENCSR777VNA	C57BL/6 heart postnatal (0 days)	EP300
ENCSR982LJQ	C57BL/6 liver embryo (14.5 days)	EP300
ENCSR985ZTV	C57BL/6 midbrain postnatal (0 days)	CTCF
