# Supplementary material for: Expanded encyclopaedias of DNA elements in the human and mouse genomes
Source: Nature. 2020 Jul 29;583(7818):699–710. doi: 10.1038/s41586-020-2493-4 (PMC7410828; doi:10.1038/s41586-020-2493-4)
Supplement: Supplementary file 6 — | ENCODE phase III chromatin accessibility experiments. [file 41586_2020_2493_MOESM6_ESM.xlsx]

## Sheet: Contents
Supplementary Table 4. ENCODE phase III chromatin accessbility experiments
Supplementary Table 4a	ENCODE phase III DNase-seq experiments (Human)
Supplementary Table 4b	ENCODE phase III DNase-seq experiments (Mouse)
Supplementary Table 4c	ENCODE phase III ATAC-seq experiments (Human)
Supplementary Table 4d	ENCODE phase III ATAC-seq experiments (Mouse)

## Sheet: Supplementary Table 4a
Supplementary Table 4a. ENCODE phase III DNase-seq experiments (Human)
Experiment Accession	Biosample	Biosample type
ENCSR000FDI	HT1080	cell line
ENCSR000FEK	SK-MEL-5	cell line
ENCSR000FFJ	SJCRH30	cell line
ENCSR000FJH	NCI-H460	cell line
ENCSR000FJL	SK-N-DZ treated with dimethyl sulfoxide for 72 hours	cell line
ENCSR004SUL	GM23338 originated from GM23248	cell line
ENCSR008SDL	SK-MEL-5	cell line
ENCSR015BGH	caudate nucleus male adult (78 years)	tissue
ENCSR017OZH	H9 S1 phase genetically modified using stable transfection	cell line
ENCSR019JDO	Karpas-422	cell line
ENCSR037PGI	RCC 7860	cell line
ENCSR038XTK	HCEC 1CT	cell line
ENCSR052AWE	PC-3	cell line
ENCSR060HPL	coronary artery female adult (53 years)	tissue
ENCSR066WZJ	kidney embryo (80 days)	tissue
ENCSR070CMW	heart left ventricle female adult (53 years)	tissue
ENCSR080ISA	tibial artery female adult (53 years)	tissue
ENCSR083STA	MG63	cell line
ENCSR095GWE	stomach male embryo (58 days) and male embryo (76 days)	tissue
ENCSR097BWW	left kidney female embryo (59 days) and male embryo (91 day)	tissue
ENCSR098PTC	hematopoietic multipotent progenitor cell	in vitro differentiated cells
ENCSR115YPI	hematopoietic multipotent progenitor cell treated with erythropoietin for 20 days, hydrocortisone succinate for 20 days, kit ligand for 20 days, interleukin-3 for 20 days	in vitro differentiated cells
ENCSR121ZSL	trophoblast cell embryo (21 week)	primary cell
ENCSR127PWK	eye female embryo (76 days)	tissue
ENCSR131JVA	stomach female adult (53 years)	tissue
ENCSR136KEL	kidney glomerular epithelial cell male adult (43 years) and male adult (62 years)	primary cell
ENCSR141IUS	lung female embryo (76 days)	tissue
ENCSR148VUP	hematopoietic multipotent progenitor cell treated with interleukin-3 for 4 days, kit ligand for 4 days, hydrocortisone succinate for 4 days, erythropoietin for 4 days	in vitro differentiated cells
ENCSR149XIL	HepG2	cell line
ENCSR154OUQ	omental fat pad female adult (53 years)	tissue
ENCSR158VAT	thyroid gland male adult (37 years)	tissue
ENCSR158YXM	liver embryo (59 days) and embryo (80 days)	tissue
ENCSR163PKT	stomach male adult (54 years)	tissue
ENCSR164WOF	upper lobe of left lung male adult (37 years)	tissue
ENCSR166KPV	endodermal cell	in vitro differentiated cells
ENCSR171ADO	gastrocnemius medialis male adult (37 years)	tissue
ENCSR171ETY	gastrocnemius medialis male adult (54 years)	tissue
ENCSR175IWT	kidney tubule cell female adult (80 years) and male adult (62 years)	primary cell
ENCSR191FOV	adrenal gland male adult (37 years)	tissue
ENCSR206FSY	Peyer's patch male adult (54 years)	tissue
ENCSR207TUX	amniotic stem cell male embryo (15 weeks)	primary cell
ENCSR217SET	SW480	cell line
ENCSR217TAW	GM23248	cell line
ENCSR224FOA	islet precursor cell	in vitro differentiated cells
ENCSR224IYD	medulla oblongata male adult (78 years) and male adult (84 years)	tissue
ENCSR228IKB	body of pancreas male adult (54 years)	tissue
ENCSR236SFP	gastrocnemius medialis female adult (51 year)	tissue
ENCSR237WJY	uterus female adult (53 years)	tissue
ENCSR240TPI	ELR	cell line
ENCSR244ZEJ	omental fat pad female adult (51 year)	tissue
ENCSR257BGZ	ACHN	cell line
ENCSR257CIZ	kidney tubule cell female adult (80 years) treated with 5 ?M cisplatin	primary cell
ENCSR265TEK	NCI-H226	cell line
ENCSR269SIA	G401	cell line
ENCSR274SDO	arm bone male embryo (81 day)	tissue
ENCSR275ICP	H9	cell line
ENCSR278SKG	right atrium auricular region female adult (51 year)	tissue
ENCSR301OGM	NAMALWA treated with Sendai virus for 2 hours	cell line
ENCSR314EZY	L1-S8	cell line
ENCSR318PRQ	middle frontal gyrus male adult (78 years)	tissue
ENCSR322UXF	Peyer's patch female adult (53 years)	tissue
ENCSR332MRT	tibial artery male adult (37 years)	tissue
ENCSR337IRF	renal cell carcinoma	cell line
ENCSR346IHH	Daoy	cell line
ENCSR346JWH	A673	cell line
ENCSR360XIS	ecto neural progenitor cell originated from H9	in vitro differentiated cells
ENCSR362JSZ	hematopoietic multipotent progenitor cell treated with interleukin-3 for 17 days, kit ligand for 17 days, hydrocortisone succinate for 17 days, erythropoietin for 17 days	in vitro differentiated cells
ENCSR364MFN	hepatocyte originated from H9	in vitro differentiated cells
ENCSR373BIX	CD1c-positive myeloid dendritic cell	primary cell
ENCSR382JUJ	superior temporal gyrus male adult (84 years)	tissue
ENCSR385SZQ	MCF 10A treated with 1 ?M tamoxifen for 6 hours	cell line
ENCSR391YAV	sigmoid colon male adult (54 years)	tissue
ENCSR401ESD	tibial nerve female adult (51 year)	tissue
ENCSR405TXU	adipocyte	in vitro differentiated cells
ENCSR412NMI	left cardiac atrium female embryo (101 day)	tissue
ENCSR420NOA	hematopoietic multipotent progenitor cell treated with interleukin-3 for 11 day, kit ligand for 11 day, hydrocortisone succinate for 11 day, erythropoietin for 11 day	in vitro differentiated cells
ENCSR420RWU	brain male embryo (105 days)	tissue
ENCSR421KNA	body of pancreas female adult (53 years)	tissue
ENCSR426IEA	KBM-7	cell line
ENCSR429RHR	RKO	cell line
ENCSR431UEM	leg bone male embryo (81 day)	tissue
ENCSR432SZT	glomerular visceral epithelial cell child (3 years)	primary cell
ENCSR435NHO	embryonic facial prominence embryo (53 days) and embryo (58 days)	tissue
ENCSR437AYW	vagina female adult (53 years)	tissue
ENCSR449HOQ	leg bone male embryo (81 day)	tissue
ENCSR452ZMO	Peyer's patch female adult (51 year)	tissue
ENCSR458LIB	MM.1S	cell line
ENCSR462XTM	sigmoid colon female adult (51 year)	tissue
ENCSR474GZQ	retina embryo (125 days) and male embryo (103 days)	tissue
ENCSR475VQD	brain male embryo (72 days) and male embryo (76 days)	tissue
ENCSR489NAM	OCI-LY7	cell line
ENCSR490JVQ	upper lobe of left lung female adult (51 year)	tissue
ENCSR493IAY	hematopoietic multipotent progenitor cell treated with interleukin-3 for 18 days, kit ligand for 18 days, hydrocortisone succinate for 18 days, erythropoietin for 18 days	in vitro differentiated cells
ENCSR493VDS	putamen male adult (78 years)	tissue
ENCSR499IFY	placenta embryo (53 days)	tissue
ENCSR501FWC	heart left ventricle female embryo (136 days)	tissue
ENCSR503BEM	LoVo	cell line
ENCSR503HIB	cerebellar cortex male adult (78 years) and male adult (84 years)	tissue
ENCSR504WYA	transverse colon female adult (53 years)	tissue
ENCSR507GFJ	brain embryo (80 days)	tissue
ENCSR512CWR	umbilical cord embryo (59 days) and male embryo (76 days)	tissue
ENCSR515EWI	Caki2	cell line
ENCSR522WLH	body of pancreas male adult (37 years)	tissue
ENCSR524OCB	body of pancreas female adult (51 year)	tissue
ENCSR532CRI	limb embryo (58 days) and embryo (59 days)	tissue
ENCSR542KIX	ovary female adult (53 years)	tissue
ENCSR548MMD	EH	cell line
ENCSR552RKI	placenta embryo (102 days)	tissue
ENCSR552XJI	placenta embryo (56 days) and embryo (59 days)	tissue
ENCSR555QAY	right lobe of liver female adult (53 years)	tissue
ENCSR559WMK	tongue male embryo (72 days)	tissue
ENCSR562FNN	liver female embryo (101 day) and female embryo (113 days)	tissue
ENCSR564JUY	hematopoietic multipotent progenitor cell treated with interleukin-3 for 6 days, kit ligand for 6 days, hydrocortisone succinate for 6 days, erythropoietin for 6 days	in vitro differentiated cells
ENCSR575VMI	placenta female embryo (101 day) and male embryo (105 days)	tissue
ENCSR582IPV	lung embryo (80 days) and male embryo (76 days)	tissue
ENCSR584LUZ	Ammon's horn male adult (84 years)	tissue
ENCSR593LTJ	trophoblast cell embryo (17 weeks) and embryo (18 weeks)	primary cell
ENCSR594NOE	RPMI8226	cell line
ENCSR595CSH	brain embryo (56 days) and male embryo (58 days)	tissue
ENCSR597NVK	adrenal gland female adult (53 years)	tissue
ENCSR600KUR	breast epithelium female adult (51 year)	tissue
ENCSR620QNS	HAP-1	cell line
ENCSR620WAR	SJSA1	cell line
ENCSR621ENC	retina embryo (74 days) and embryo (85 days)	tissue
ENCSR626RVD	bipolar neuron originated from GM23338 treated with 0.5 ug/mL doxycycline hyclate for 4 days	in vitro differentiated cells
ENCSR627NIF	lung male embryo (54 days) and male embryo (58 days)	tissue
ENCSR634YVQ	HK-2	cell line
ENCSR638HMQ	NCI-H460	cell line
ENCSR641ZPF	stomach female adult (51 year)	tissue
ENCSR657DFR	thyroid gland female adult (51 year)	tissue
ENCSR662HMO	NAMALWA	cell line
ENCSR664PKM	heart embryo (59 days) and female embryo (76 days)	tissue
ENCSR678ILN	ELF-1	cell line
ENCSR691MQJ	EL	cell line
ENCSR696TPW	thyroid gland female adult (53 years)	tissue
ENCSR700ILE	SJCRH30	cell line
ENCSR705CNJ	heart male embryo (72 days) and male embryo (76 days)	tissue
ENCSR706IDL	midbrain male adult (78 years) and male adult (84 years)	tissue
ENCSR733YNW	vagina female adult (51 year)	tissue
ENCSR746RDJ	heart right ventricle female embryo (101 day) and female embryo (103 days)	tissue
ENCSR746ZPP	L1-S8R	cell line
ENCSR749BWV	heart female embryo (116 days) and female embryo (98 days)	tissue
ENCSR752EPH	MCF 10A treated with 1 ?M tamoxifen for 24 hours	cell line
ENCSR754LIN	H9 G1 phase genetically modified using stable transfection	cell line
ENCSR754WNA	tibial nerve male adult (37 years)	tissue
ENCSR759UNY	tongue female embryo (59 days) and female embryo (76 days)	tissue
ENCSR760QZM	transverse colon female adult (51 year)	tissue
ENCSR768OLL	right kidney male embryo (91 day)	tissue
ENCSR771DAX	globus pallidus male adult (78 years) and male adult (84 years)	tissue
ENCSR777DXQ	right atrium auricular region female adult (53 years)	tissue
ENCSR782XFY	eye embryo (56 days) and male embryo (76 days)	tissue
ENCSR783OCW	esophagus squamous epithelium male adult (37 years)	tissue
ENCSR785BDQ	glomerular visceral epithelial cell child (3 years)	primary cell
ENCSR789VGQ	MCF 10A	cell line
ENCSR790FIS	transverse colon male adult (54 years)	tissue
ENCSR792ZXA	kidney embryo (59 days) and female embryo (59 days)	tissue
ENCSR804RSI	heart embryo (80 days)	tissue
ENCSR805XIF	femur female embryo (98 days)	tissue
ENCSR809CEA	H4	cell line
ENCSR809LCE	trophoblast cell embryo (23 weeks)	primary cell
ENCSR813CKU	urinary bladder male embryo (76 days)	tissue
ENCSR814KRX	HT-29	cell line
ENCSR818JGZ	limb embryo (53 days) and embryo (56 days)	tissue
ENCSR820ICX	retina female embryo (89 days)	tissue
ENCSR820WLP	dedifferentiated amniotic fluid mesenchymal stem cell male embryo (15 weeks)	primary cell
ENCSR820WNB	upper lobe of left lung female adult (53 years)	tissue
ENCSR829MXU	pons male adult (78 years)	tissue
ENCSR842KCP	cardiac muscle cell originated from RUES2	in vitro differentiated cells
ENCSR845CFB	hematopoietic multipotent progenitor cell treated with interleukin-3 for 8 days, kit ligand for 8 days, hydrocortisone succinate for 8 days, erythropoietin for 8 days	in vitro differentiated cells
ENCSR848XIY	adrenal gland male adult (54 years)	tissue
ENCSR850YHJ	spleen male adult (54 years)	tissue
ENCSR852TRT	ascending aorta female adult (51 year)	tissue
ENCSR855DJV	ovary female adult (51 year)	tissue
ENCSR855FOP	hematopoietic multipotent progenitor cell treated with interleukin-3 for 13 days, kit ligand for 13 days, hydrocortisone succinate for 13 days, erythropoietin for 13 days	in vitro differentiated cells
ENCSR856NXV	cardiac fibroblast female embryo (94 days) and female embryo (98 days)	primary cell
ENCSR859CZM	occipital lobe male adult (84 years)	tissue
ENCSR864IGD	lower leg skin female adult (53 years)	tissue
ENCSR865ICK	adrenal gland female adult (51 year)	tissue
ENCSR873ANE	kidney female embryo (76 days) and male embryo (76 days)	tissue
ENCSR902XFY	thyroid gland male adult (54 years)	tissue
ENCSR910OQF	spinal cord female embryo (59 days) and male embryo (72 days)	tissue
ENCSR921NMD	K562	cell line
ENCSR932KWJ	A172	cell line
ENCSR937UWI	hematopoietic multipotent progenitor cell treated with interleukin-3 for 15 days, kit ligand for 15 days, hydrocortisone succinate for 15 days, erythropoietin for 15 days	in vitro differentiated cells
ENCSR940NLN	PC-9	cell line
ENCSR943SYS	H9 G2 phase genetically modified using stable transfection	cell line
ENCSR944JCE	esophagus muscularis mucosa male adult (37 years)	tissue
ENCSR946DXB	heart left ventricle female embryo (101 day) and female embryo (103 days)	tissue
ENCSR946MVP	SK-N-DZ	cell line
ENCSR954AJK	Peyer's patch male adult (37 years)	tissue
ENCSR958QXU	prostate gland male adult (37 years)	tissue
ENCSR959ZXU	HeLa-S3	cell line
ENCSR963ALV	neural progenitor cell originated from H9	in vitro differentiated cells
ENCSR964MZQ	trophoblast cell embryo (39 weeks) and embryo (40 weeks)	primary cell
ENCSR964WHY	H9 G1 phase genetically modified using stable transfection	cell line
ENCSR976XOY	arm bone male embryo (81 day)	tissue
ENCSR978QUT	testis male adult (54 years)	tissue
ENCSR979ZJS	transverse colon male adult (37 years)	tissue
ENCSR986YWZ	inferior parietal cortex male adult (84 years)	tissue
ENCSR988YKR	kidney capillary endothelial cell female embryo (113 days)	primary cell
ENCSR999TSD	coronary artery female adult (51 year)	tissue

## Sheet: Supplementary Table 4b
Supplementary Table 4b. ENCODE phase III DNase-seq experiments (Mouse)
Experiment Accession	Biosample	Biosample type
ENCSR005WPU	C57BL/6 heart postnatal (0 days)	tissue
ENCSR014SFF	C57BL/6 forebrain embryo (11.50 days)	tissue
ENCSR066DPD	C57BL/6 kidney postnatal (0 days)	tissue
ENCSR094XAY	C57BL/6 lung postnatal (0 days)	tissue
ENCSR130IPN	C57BL/6 liver adult (8-10 weeks) treated with darkness for 54 days	tissue
ENCSR172RHR	C57BL/6 embryo embryo (10.5 days)	tissue
ENCSR179PIH	C57BL/6 hindbrain embryo (14.5 days)	tissue
ENCSR196VDE	C57BL/6 embryonic facial prominence embryo (11.5 days)	tissue
ENCSR216UMD	C57BL/6 liver postnatal (0 days)	tissue
ENCSR289BTM	C57BL/6 hindbrain embryo (10.50 days)	tissue
ENCSR292QBA	C57BL/6 midbrain embryo (11.5 days)	tissue
ENCSR297YSC	C57BL/6 liver adult (8-10 weeks) treated with darkness for 58 days	tissue
ENCSR312QVY	C57BL/6 neural tube embryo (11.5 days)	tissue
ENCSR319PWR	C57BL/6 R1	cell line
ENCSR337EDG	C57BL/6 forebrain embryo (14.5 days)	tissue
ENCSR358ESL	C57BL/6 hindbrain embryo (11.5 days)	tissue
ENCSR367FCW	C57BL/6 midbrain embryo (14.5 days)	tissue
ENCSR372SMH	DBA/2 MEL cell line treated with 125 uM zinc dichloride for 24 hours	cell line
ENCSR380VCU	C57BL/6 limb embryo (10.50 days)	tissue
ENCSR446MUM	DBA/2 MEL cell line	cell line
ENCSR469VGZ	C57BL/6 hindbrain postnatal (0 days)	tissue
ENCSR488VEQ	C57BL/6 retina embryo (14.5 days)	tissue
ENCSR498GAH	C57BL/6 liver adult (8-10 weeks) treated with darkness for 50 days	tissue
ENCSR561FZE	C57BL/6 liver embryo (11.50 days)	tissue
ENCSR636NXY	C57BL/6 limb embryo (14.5 days)	tissue
ENCSR655WKX	C57BL/6 intestine embryo (14.50 days)	tissue
ENCSR661GMU	C57BL/6 neural tube embryo (10.50 days)	tissue
ENCSR661HDP	C57BL/6 limb embryo (11.5 days)	tissue
ENCSR666HFH	C57BL/6 Muller cell postnatal (12 days)	primary cell
ENCSR687EAW	C57BL/6 3T3-L1	cell line
ENCSR687JCD	C57BL/6 embryo embryo (9.50 days)	tissue
ENCSR723IXU	C57BL/6 embryo embryo (10 days)	tissue
ENCSR732IZK	C57BL/6 MN1	cell line
ENCSR742DUR	C57BL/6 lung embryo (14.5 days)	tissue
ENCSR749ILN	C57BL/6 heart embryo (10.50 days)	tissue
ENCSR756SPS	C57BL/6 forebrain embryo (10.50 days)	tissue
ENCSR765TON	C57BL/6 liver adult (8-10 weeks) treated with darkness for 62 days	tissue
ENCSR767AJS	C57BL/6 midbrain postnatal (0 days)	tissue
ENCSR773SAG	C57BL/6 midbrain embryo (10.50 days)	tissue
ENCSR774TQO	C57BL/6 embryo embryo (11 day)	tissue
ENCSR775YJL	C57BL/6 embryonic facial prominence embryo (10.50 days)	tissue
ENCSR791AJY	C57BL/6 forebrain postnatal (0 days)	tissue
ENCSR802MKV	C57BL/6 liver adult (8-10 weeks) treated with darkness for 70 days	tissue
ENCSR855ASN	C57BL/6 leukemia stem cell genetically modified using transduction	primary cell
ENCSR894HWV	C57BL/6 yolk sac embryo (10.50 days)	tissue
ENCSR898KAX	C57BL/6 MN1 treated with 10 nM 17-hydroxy-17-methylestra-4,9,11-trien-3-one	cell line
ENCSR935RRY	C57BL/6 thymus postnatal (0 days)	tissue
ENCSR959HKR	C57BL/6 embryonic facial prominence embryo (14.5 days)	tissue
ENCSR964VDK	C57BL/6 R1	cell line
ENCSR969OPE	C57BL/6 stomach postnatal (0 days)	tissue
ENCSR982PCS	C57BL/6 liver adult (8-10 weeks) treated with darkness for 66 days	tissue
ENCSR998KYQ	C57BL/6 adipocyte	in vitro differentiated cells

## Sheet: Supplementary Table 4c
Supplementary Table 4c. ENCODE phase III ATAC-seq experiments (Human)
Experiment Accession	Biosample	Biosample type
ENCSR017RQC	Peyer's patch female adult (53 years)	tissue
ENCSR062SVK	right atrium auricular region female adult (51 year)	tissue
ENCSR078EBD	spleen female adult (51 year)	tissue
ENCSR086OGH	sigmoid colon male adult (54 years)	tissue
ENCSR096BPX	esophagus squamous epithelium female adult (51 year)	tissue
ENCSR113MBR	adrenal gland male adult (54 years)	tissue
ENCSR117PYB	heart left ventricle female adult (51 year)	tissue
ENCSR152PSA	body of pancreas male adult (37 years)	tissue
ENCSR201FIW	thyroid gland female adult (51 year)	tissue
ENCSR210NKB	testis male adult (37 years)	tissue
ENCSR258JCL	gastrocnemius medialis male adult (37 years)	tissue
ENCSR260ZIV	gastroesophageal sphincter female adult (51 year)	tissue
ENCSR308HPZ	gastrocnemius medialis male adult (54 years)	tissue
ENCSR337UIU	stomach female adult (53 years)	tissue
ENCSR344ZTM	thoracic aorta male adult (54 years)	tissue
ENCSR355SGJ	sigmoid colon female adult (51 year)	tissue
ENCSR373TDL	right lobe of liver female adult (53 years)	tissue
ENCSR386HAZ	transverse colon female adult (51 year)	tissue
ENCSR404LLJ	transverse colon female adult (53 years)	tissue
ENCSR414DVK	adrenal gland female adult (51 year)	tissue
ENCSR474XFV	thyroid gland male adult (54 years)	tissue
ENCSR490MSG	ovary female adult (53 years)	tissue
ENCSR515CDW	body of pancreas female adult (53 years)	tissue
ENCSR540BML	subcutaneous adipose tissue female adult (53 years)	tissue
ENCSR548KIL	adrenal gland male adult (37 years)	tissue
ENCSR548QCP	sigmoid colon male adult (37 years)	tissue
ENCSR584AXZ	coronary artery female adult (51 year)	tissue
ENCSR609GST	esophagus muscularis mucosa male adult (54 years)	tissue
ENCSR630REB	tibial artery male adult (54 years)	tissue
ENCSR654UYP	breast epithelium female adult (53 years)	tissue
ENCSR668VCT	transverse colon male adult (37 years)	tissue
ENCSR670REK	gastroesophageal sphincter female adult (53 years)	tissue
ENCSR689SDA	gastrocnemius medialis female adult (53 years)	tissue
ENCSR729FNL	posterior cingulate cortex male adult (20 years)	tissue
ENCSR761TKU	transverse colon male adult (54 years)	tissue
ENCSR765MXG	body of pancreas male adult (54 years)	tissue
ENCSR773USD	body of pancreas female adult (51 year)	tissue
ENCSR788TRR	omental fat pad female adult (51 year)	tissue
ENCSR802GEV	cerebellum male adult (20 years)	tissue
ENCSR823ZCR	gastrocnemius medialis female adult (51 year)	tissue
ENCSR831KAH	tibial nerve female adult (51 year)	tissue
ENCSR846VLJ	sigmoid colon female adult (53 years)	tissue
ENCSR846ZBX	breast epithelium female adult (51 year)	tissue
ENCSR851EBF	heart left ventricle female adult (53 years)	tissue
ENCSR851SBY	stomach male adult (54 years)	tissue
ENCSR914DTI	thyroid gland female adult (53 years)	tissue
ENCSR955JSO	breast epithelium male adult (54 years)	tissue
ENCSR999NKW	prostate gland male adult (54 years)	tissue

## Sheet: Supplementary Table 4d
Supplementary Table 4d. ENCODE phase III ATAC-seq experiments (Mouse)
Experiment Accession	Biosample	Biosample type
ENCSR280ZDP	C57BL/6 G1E	cell line
ENCSR428BSK	C57BL/6 G1E-ER4 treated with 10 nM 17?-estradiol for 24 hours	cell line
ENCSR914PYX	C57BL/6 common myeloid progenitor male adult (5-6 weeks)	primary cell
ENCSR793RAV	C57BL/6 erythroblast male adult (5-6 weeks)	primary cell
ENCSR136XSY	C57BL/6 erythroid progenitor cell male adult (5-6 weeks)	primary cell
ENCSR257PGU	C57BL/6 granulocyte monocyte progenitor cell male adult (5-6 weeks)	primary cell
ENCSR366VBB	C57BL/6 hematopoietic stem cell adult (5-6 weeks)	primary cell
ENCSR453AWR	C57BL/6 hematopoietic stem cell male adult (5-6 weeks)	primary cell
ENCSR498DQA	C57BL/6 megakaryocyte male adult (5-6 weeks)	primary cell
ENCSR229QKB	C57BL/6 megakaryocyte progenitor cell male adult (5-6 weeks)	primary cell
ENCSR064IHX	C57BL/6 megakaryocyte-erythroid progenitor cell male adult (5-6 weeks)	primary cell
ENCSR862JVD	C57BL/6 monocyte adult (5-6 weeks)	primary cell
ENCSR351YUI	C57BL/6 neutrophil adult (5-6 weeks)	primary cell
ENCSR554JQP	C57BL/6 cerebellum adult	tissue
ENCSR150RMQ	C57BL/6 embryonic facial prominence embryo (11.5 days)	tissue
ENCSR031HDN	C57BL/6 embryonic facial prominence embryo (12.5 days)	tissue
ENCSR358MOW	C57BL/6 embryonic facial prominence embryo (13.5 days)	tissue
ENCSR876SYO	C57BL/6 embryonic facial prominence embryo (14.5 days)	tissue
ENCSR261ICG	C57BL/6 embryonic facial prominence embryo (15.5 days)	tissue
ENCSR273UFV	C57BL/6 forebrain embryo (11.5 days)	tissue
ENCSR559FAJ	C57BL/6 forebrain embryo (12.5 days)	tissue
ENCSR903GMO	C57BL/6 forebrain embryo (13.5 days)	tissue
ENCSR810HQR	C57BL/6 forebrain embryo (14.5 days)	tissue
ENCSR976LWP	C57BL/6 forebrain embryo (15.5 days)	tissue
ENCSR836PUC	C57BL/6 forebrain embryo (16.5 days)	tissue
ENCSR310MLB	C57BL/6 forebrain postnatal (0 days)	tissue
ENCSR889WQX	C57BL/6 frontal cortex adult	tissue
ENCSR820ACB	C57BL/6 heart embryo (11.5 days)	tissue
ENCSR652CNN	C57BL/6 heart embryo (12.5 days)	tissue
ENCSR552ABC	C57BL/6 heart embryo (13.5 days)	tissue
ENCSR068YGC	C57BL/6 heart embryo (14.5 days)	tissue
ENCSR603MWL	C57BL/6 heart embryo (15.5 days)	tissue
ENCSR371KFW	C57BL/6 heart embryo (16.5 days)	tissue
ENCSR451NAE	C57BL/6 heart postnatal (0 days)	tissue
ENCSR012YAB	C57BL/6 hindbrain embryo (11.5 days)	tissue
ENCSR088UYE	C57BL/6 hindbrain embryo (12.5 days)	tissue
ENCSR176BYZ	C57BL/6 hindbrain embryo (13.5 days)	tissue
ENCSR798FDL	C57BL/6 hindbrain embryo (14.5 days)	tissue
ENCSR662KNY	C57BL/6 hindbrain embryo (15.5 days)	tissue
ENCSR623GSD	C57BL/6 hindbrain embryo (16.5 days)	tissue
ENCSR312LQX	C57BL/6 hindbrain postnatal (0 days)	tissue
ENCSR150EOO	C57BL/6 intestine embryo (14.5 days)	tissue
ENCSR961SMM	C57BL/6 intestine embryo (15.5 days)	tissue
ENCSR966ORC	C57BL/6 intestine embryo (16.5 days)	tissue
ENCSR079GOY	C57BL/6 intestine postnatal (0 days)	tissue
ENCSR758IRM	C57BL/6 kidney embryo (14.5 days)	tissue
ENCSR023QZX	C57BL/6 kidney embryo (15.5 days)	tissue
ENCSR732OTZ	C57BL/6 kidney embryo (16.5 days)	tissue
ENCSR389CLN	C57BL/6 kidney postnatal (0 days)	tissue
ENCSR377YDY	C57BL/6 limb embryo (11.5 days)	tissue
ENCSR551WBK	C57BL/6 limb embryo (12.5 days)	tissue
ENCSR896XIN	C57BL/6 limb embryo (13.5 days)	tissue
ENCSR460BUL	C57BL/6 limb embryo (14.5 days)	tissue
ENCSR204ZTY	C57BL/6 limb embryo (15.5 days)	tissue
ENCSR785NEL	C57BL/6 liver embryo (11.5 days)	tissue
ENCSR302LIV	C57BL/6 liver embryo (12.5 days)	tissue
ENCSR343TXK	C57BL/6 liver embryo (13.5 days)	tissue
ENCSR032HKE	C57BL/6 liver embryo (14.5 days)	tissue
ENCSR465PYP	C57BL/6 liver embryo (15.5 days)	tissue
ENCSR255XTC	C57BL/6 liver embryo (16.5 days)	tissue
ENCSR609OHJ	C57BL/6 liver postnatal (0 days)	tissue
ENCSR335VJW	C57BL/6 lung embryo (14.5 days)	tissue
ENCSR668EIA	C57BL/6 lung embryo (15.5 days)	tissue
ENCSR627OCR	C57BL/6 lung embryo (16.5 days)	tissue
ENCSR102NGD	C57BL/6 lung postnatal (0 days)	tissue
ENCSR382RUC	C57BL/6 midbrain embryo (11.5 days)	tissue
ENCSR154BXN	C57BL/6 midbrain embryo (12.5 days)	tissue
ENCSR819QOJ	C57BL/6 midbrain embryo (13.5 days)	tissue
ENCSR384JBF	C57BL/6 midbrain embryo (14.5 days)	tissue
ENCSR468GUI	C57BL/6 midbrain embryo (15.5 days)	tissue
ENCSR096JCC	C57BL/6 midbrain embryo (16.5 days)	tissue
ENCSR211OCS	C57BL/6 midbrain postnatal (0 days)	tissue
ENCSR282YTE	C57BL/6 neural tube embryo (11.5 days)	tissue
ENCSR690VOH	C57BL/6 neural tube embryo (12.5 days)	tissue
ENCSR217NOA	C57BL/6 neural tube embryo (13.5 days)	tissue
ENCSR700QBR	C57BL/6 neural tube embryo (14.5 days)	tissue
ENCSR983JWA	C57BL/6 neural tube embryo (15.5 days)	tissue
ENCSR618HDK	C57BL/6 stomach embryo (14.5 days)	tissue
ENCSR486XAS	C57BL/6 stomach embryo (15.5 days)	tissue
ENCSR363SKQ	C57BL/6 stomach embryo (16.5 days)	tissue
ENCSR597BGP	C57BL/6 stomach postnatal (0 days)	tissue
