# Supplementary material for: Expanded encyclopaedias of DNA elements in the human and mouse genomes
Source: Nature. 2020 Jul 29;583(7818):699–710. doi: 10.1038/s41586-020-2493-4 (PMC7410828; doi:10.1038/s41586-020-2493-4)
Supplement: Supplementary file 7 — | ENCODE phase III histone ChIP-seq experiments. [file 41586_2020_2493_MOESM7_ESM.xlsx]

## Sheet: Contents
Supplementary Table 5. ENCODE phase III Histone ChIP-seq experiments
Supplementary Table 5a	ENCODE phase III Histone ChIP-seq (human)
Supplementary Table 5b	ENCODE phase III Histone ChIP-seq (mouse)
Supplementary Table 5c	ENCODE phase III chromatin modifying protein ChIP-seq (human)

## Sheet: Supplementary Table 5a
Supplementary Table 5a. ENCODE phase III Histone ChIP-seq (human)
Biosample	Biosample type	H3K27ac	H3K9me3	H3K4me3	H3K4me1	H3K9me2	H3K36me3	H3K4me2	H3K79me2	H3K9ac	H3K27me3	H4K20me1	H2AFZ	H3F3A
A673	cell line	ENCSR714TJD	ENCSR988EGR	ENCSR435FGK	ENCSR521IZK	---	ENCSR581PUR	---	---	---	ENCSR747BYL	---	---	---
ACC112	cell line	ENCSR059MVB	---	ENCSR778VGY	ENCSR726ZZX	---	ENCSR897FOZ	---	ENCSR741GJT	---	ENCSR475NLR	---	ENCSR311DQO	---
adrenal gland female adult (53 years)	tissue	ENCSR189QAD	---	ENCSR605QAV	---	---	---	---	---	---	---	---	---	---
adrenal gland male adult (37 years)	tissue	ENCSR094VJC	ENCSR053PIY	ENCSR620TXL	ENCSR455JUO	---	ENCSR204DMS	---	---	---	---	---	---	---
adrenal gland male adult (54 years)	tissue	ENCSR177QFY	ENCSR408ZEW	ENCSR926NMC	ENCSR406PCK	---	ENCSR857XRG	---	---	---	---	---	---	---
ascending aorta female adult (51 year)	tissue	ENCSR982QIF	ENCSR441YQA	ENCSR645FBM	ENCSR202XTW	---	ENCSR736PKV	---	---	---	---	---	---	---
ascending aorta female adult (53 years)	tissue	ENCSR069UMW	ENCSR723IKM	ENCSR122LOZ	---	---	ENCSR248PES	---	---	---	ENCSR589GII	---	---	---
B cell female adult (27 years)	primary cell	---	---	---	ENCSR290YLQ	---	---	---	ENCSR051VDI	---	ENCSR162DGX	---	---	---
B cell female adult (27 years) and female adult (43 years)	primary cell	---	---	---	---	---	ENCSR424XBP	---	---	ENCSR799SLA	---	---	---	---
B cell female adult (43 years)	primary cell	---	ENCSR005WWZ	ENCSR878JSF	---	---	---	---	---	---	---	---	---	---
bipolar neuron originated from GM23338 treated with 0.5 ?g/mL doxycycline hyclate for 4 days	in vitro differentiated cells	ENCSR905TYC	ENCSR247PYK	ENCSR849YFO	ENCSR301AEA	ENCSR175OYG	ENCSR375IXS	ENCSR821IAK	ENCSR484PTR	ENCSR592ETL	ENCSR472SEY	ENCSR821GUG	ENCSR983CSB	ENCSR683ORH
body of pancreas female adult (53 years)	tissue	ENCSR748TFF	ENCSR719COF	---	ENCSR429XBU	---	---	---	---	---	ENCSR903GLL	---	---	---
body of pancreas male adult (37 years)	tissue	ENCSR520BIM	ENCSR760EGQ	ENCSR876DCP	ENCSR827NKO	---	ENCSR689SFJ	---	---	---	ENCSR977CEC	---	---	---
body of pancreas male adult (54 years)	tissue	ENCSR596PFU	ENCSR863TAL	ENCSR554RQQ	ENCSR348TQM	---	ENCSR523JCB	---	---	---	ENCSR774CFO	---	---	---
breast epithelium female adult (53 years)	tissue	ENCSR034ZKE	ENCSR403UOU	ENCSR416AUW	ENCSR553IAW	---	ENCSR543YQF	---	---	---	ENCSR770WSE	---	---	---
cardiac muscle cell originated from RUES2	in vitro differentiated cells	ENCSR000NPF	ENCSR269ULZ	ENCSR652QNW	ENCSR276OLB	---	ENCSR994NPK	---	---	---	ENCSR864LRY	---	---	---
coronary artery female adult (53 years)	tissue	ENCSR443UYU	---	ENCSR343ZOV	---	---	---	---	---	---	---	---	---	---
DND-41	cell line	---	---	ENCSR564VIX	---	---	---	---	---	---	---	---	---	---
DOHH2	cell line	ENCSR741STU	ENCSR627TNG	ENCSR052WRV	ENCSR460SEN	ENCSR463DSJ	ENCSR784AQY	ENCSR992YSL	ENCSR623GZY	---	ENCSR350RYG	ENCSR279JHU	ENCSR859FGW	ENCSR966HBM
endothelial cell of umbilical vein male newborn	primary cell	---	---	ENCSR578QSO	---	---	---	---	---	---	---	---	---	---
esophagus muscularis mucosa female adult (53 years)	tissue	ENCSR095YMD	ENCSR578MTT	ENCSR607ARN	ENCSR229KWP	---	ENCSR743KZR	---	---	---	ENCSR177CGN	---	---	---
esophagus squamous epithelium female adult (53 years)	tissue	ENCSR909UAG	ENCSR057YVO	ENCSR508UPW	ENCSR121RSS	---	ENCSR078ZGC	---	---	---	ENCSR057BFO	---	---	---
gastrocnemius medialis female adult (53 years)	tissue	ENCSR736ALU	ENCSR899TDF	ENCSR785DJD	ENCSR776EAH	---	ENCSR101NFY	---	---	---	ENCSR201OSX	---	---	---
gastrocnemius medialis male adult (37 years)	tissue	ENCSR801IPH	ENCSR922OXX	ENCSR206STN	ENCSR148FWR	---	ENCSR380KNE	---	---	---	ENCSR519WQH	---	---	---
gastrocnemius medialis male adult (54 years)	tissue	ENCSR948YYZ	ENCSR697RIW	ENCSR972ETR	ENCSR161HZJ	---	ENCSR105YNJ	---	---	---	ENCSR423LXQ	---	---	---
gastroesophageal sphincter female adult (53 years)	tissue	ENCSR677LBH	ENCSR025CGR	ENCSR510NXV	ENCSR872WVR	---	---	---	---	---	---	---	---	---
GM12878	cell line	---	---	ENCSR057BWO	---	---	---	---	---	---	---	---	---	---
GM23248	cell line	ENCSR007YOT	ENCSR673OPX	ENCSR479HKJ	ENCSR906NGD	ENCSR328AVV	ENCSR914AWT	ENCSR124MTJ	ENCSR611CRY	ENCSR562MOC	ENCSR866KFY	ENCSR900AQX	ENCSR397TUH	ENCSR377QMP
GM23338 originated from GM23248	cell line	ENCSR729ENO	---	ENCSR657DYL	ENCSR249YGG	ENCSR700VCN	ENCSR236YPE	ENCSR740FYN	ENCSR154HDX	---	ENCSR386RIJ	ENCSR293NAJ	ENCSR908FQA	ENCSR313NJN
H1	cell line	---	---	ENCSR814XPE	---	---	---	---	---	---	---	---	---	---
H9 genetically modified using stable transfection	cell line	---	ENCSR516KSY	ENCSR716ZJH	ENCSR967HXD	---	ENCSR870IUC	---	---	---	ENCSR754VAJ	---	---	---
HCT116	cell line	ENCSR661KMA	ENCSR179BUC	ENCSR333OPW	ENCSR161MXP	ENCSR555LYM	ENCSR091QXP	ENCSR794ULT	ENCSR494CCN	ENCSR093SHE	ENCSR810BDB	ENCSR474DOV	ENCSR227XNT	---
heart left ventricle female adult (53 years)	tissue	ENCSR854OXF	ENCSR000XAA	ENCSR901SIL	ENCSR438QZN	---	ENCSR500ZGF	---	---	---	ENCSR988JLN	---	---	---
HeLa-S3	cell line	---	---	ENCSR340WQU	---	---	---	---	---	---	---	---	---	---
hepatocyte originated from H9	in vitro differentiated cells	ENCSR507UDH	ENCSR758GMX	ENCSR442ZOI	ENCSR689QUB	ENCSR484MFB	ENCSR034BEQ	ENCSR220XCD	ENCSR695HYL	ENCSR850ODD	ENCSR637RLN	ENCSR289TGF	ENCSR883XRM	---
HepG2	cell line	---	---	ENCSR575RRX	---	---	---	---	---	---	---	---	---	---
K562	cell line	---	---	ENCSR668LDD	---	---	---	---	---	---	---	---	---	---
Karpas-422	cell line	ENCSR660IQS	ENCSR978BQI	ENCSR910XKX	ENCSR306VSH	ENCSR473TDG	ENCSR867UKC	ENCSR870IGD	ENCSR604III	ENCSR058SHN	ENCSR963HAR	ENCSR159CDJ	ENCSR317NQG	---
keratinocyte female	primary cell	---	---	ENCSR970FPM	---	---	---	---	---	---	---	---	---	---
KMS-11	cell line	ENCSR955IXZ	---	ENCSR539TKY	ENCSR976JHS	---	ENCSR835YBD	ENCSR806XIU	ENCSR847UJW	ENCSR521AIV	ENCSR474VGQ	ENCSR790QWJ	ENCSR499RMZ	---
KOPT-K1	cell line	ENCSR719FEJ	ENCSR438PYA	---	ENCSR630IBN	---	ENCSR879WTY	---	---	---	---	---	---	---
Loucy	cell line	---	ENCSR884QDT	ENCSR657RRI	ENCSR036KFJ	ENCSR186EAD	ENCSR837SUQ	ENCSR165LOF	ENCSR429QYS	ENCSR543IKB	ENCSR183CQK	ENCSR760ZVL	ENCSR900HAP	ENCSR267UCE
MCF-7	cell line	ENCSR752UOD	ENCSR999WHE	ENCSR985MIB	ENCSR493NBY	ENCSR374RZR	ENCSR610IYQ	ENCSR875KOJ	ENCSR059ICA	ENCSR056UBA	ENCSR761DLU	ENCSR639RHG	ENCSR057MWG	ENCSR197XDQ
mid-neurogenesis radial glial cells genetically modified using stable transfection originated from H9	in vitro differentiated cells	---	ENCSR691BNO	ENCSR922CAT	ENCSR290EHP	---	---	---	---	---	ENCSR113LFZ	---	---	---
MM.1S	cell line	ENCSR758OEC	ENCSR461LTR	ENCSR361FWQ	ENCSR094VCE	ENCSR399VPY	ENCSR120LGC	ENCSR086YIH	ENCSR542YRH	ENCSR872PRJ	ENCSR404LJZ	ENCSR684BMS	ENCSR698CKZ	ENCSR562SRW
NCI-H929	cell line	---	---	ENCSR082NQB	ENCSR011CSR	---	ENCSR562JTY	ENCSR692HIO	ENCSR339FOO	ENCSR327OGS	---	---	ENCSR559IFS	ENCSR536SZD
neural cell originated from H1	in vitro differentiated cells	ENCSR124VOE	ENCSR405NQJ	ENCSR608VNA	---	ENCSR397HSO	ENCSR714KGG	ENCSR045HLL	ENCSR076NBJ	ENCSR531QHM	ENCSR654VRX	ENCSR958ZMM	ENCSR816JBG	ENCSR873EIA
neural progenitor cell originated from H9	in vitro differentiated cells	ENCSR449AXO	ENCSR256KTR	ENCSR661MUS	ENCSR274OIJ	---	ENCSR573CWZ	ENCSR645BCH	ENCSR518LDN	ENCSR105NMJ	ENCSR139PIA	ENCSR720ZAX	ENCSR677XPJ	ENCSR591KSN
neuroepithelial stem cell genetically modified using stable transfection originated from H9	in vitro differentiated cells	ENCSR842NGQ	---	ENCSR662PLB	ENCSR890NXD	---	ENCSR688ZOS	---	---	---	---	---	---	---
neutrophil	primary cell	ENCSR267YXV	ENCSR524RIH	ENCSR393SYU	ENCSR826VJY	---	ENCSR373WCB	---	---	---	ENCSR058FCG	---	---	---
OCI-LY1	cell line	ENCSR597UDW	ENCSR189AGR	ENCSR422JNY	ENCSR184QUS	ENCSR768JED	ENCSR449AYM	ENCSR790EDQ	ENCSR155XXB	ENCSR076JBA	ENCSR859JNA	ENCSR960ZMM	ENCSR874HSH	ENCSR678AFU
OCI-LY3	cell line	ENCSR857GMX	ENCSR604JFH	ENCSR548PZS	ENCSR581LZU	---	ENCSR638FRE	ENCSR701ZDB	ENCSR957CQH	ENCSR996GHD	ENCSR867TPP	ENCSR779KYW	ENCSR629TDG	---
OCI-LY7	cell line	ENCSR447ZGY	ENCSR389WWC	ENCSR005SXO	ENCSR060WGK	ENCSR199KHR	ENCSR243AIS	ENCSR850QKN	ENCSR347DAG	---	---	ENCSR747ZDF	ENCSR331RGM	---
parathyroid adenoma male adult (62 years)	tissue	ENCSR735SLW	ENCSR688SJY	ENCSR033OKS	ENCSR434NUA	---	ENCSR481IYI	ENCSR106GXJ	ENCSR619AAK	ENCSR492DBQ	ENCSR370KYM	---	ENCSR256KRN	---
parathyroid adenoma male adult (65 years)	tissue	ENCSR034RQV	---	---	ENCSR486GER	---	---	---	ENCSR086FIZ	ENCSR335LTZ	---	---	ENCSR249LNW	---
PC-3	cell line	ENCSR826UTD	ENCSR339ZMJ	ENCSR275NCH	ENCSR566UMF	ENCSR943LZX	ENCSR849APH	ENCSR788EQL	ENCSR695SCQ	ENCSR197QXT	ENCSR881TWJ	ENCSR764KFK	ENCSR946QFD	ENCSR461HUD
PC-9	cell line	ENCSR769FOC	ENCSR555TAX	ENCSR441JWF	ENCSR913MGR	ENCSR521GRK	ENCSR402SJV	ENCSR513KNS	ENCSR705SZP	ENCSR945KBK	ENCSR726LZG	ENCSR152YYY	ENCSR491WAP	ENCSR180AAB
Peyer's patch female adult (53 years)	tissue	ENCSR837SGJ	ENCSR005UXZ	ENCSR878KIY	ENCSR621BZD	---	ENCSR363CJF	---	---	---	ENCSR982PLJ	---	---	---
radial glial cell genetically modified using stable transfection originated from H9	in vitro differentiated cells	---	ENCSR104BSN	ENCSR433PUR	ENCSR279HKO	---	ENCSR136NUH	---	---	---	---	---	---	---
right atrium auricular region female adult (53 years)	tissue	ENCSR593KDJ	---	ENCSR791KFQ	ENCSR368ORV	---	ENCSR967KZJ	---	---	---	ENCSR793PLF	---	---	---
right lobe of liver female adult (53 years)	tissue	ENCSR981UJA	ENCSR614JFD	ENCSR344TLI	ENCSR489DUV	---	ENCSR080QVO	---	---	---	---	---	---	---
sigmoid colon female adult (53 years)	tissue	ENCSR268ZCF	ENCSR682GOI	ENCSR900UIP	ENCSR812POE	---	ENCSR150YAU	---	---	---	---	---	---	---
SK-N-MC	cell line	ENCSR835MMN	ENCSR679CHH	ENCSR287VPM	ENCSR152QRE	---	ENCSR526PZM	---	---	ENCSR111QAW	---	---	---	---
SK-N-SH	cell line	ENCSR564IGJ	ENCSR657OGA	ENCSR975GZA	ENCSR661BMA	ENCSR423UOT	ENCSR978CNH	ENCSR791INM	ENCSR074TRC	ENCSR121INC	ENCSR914QOK	ENCSR878HPJ	ENCSR366QMB	ENCSR125IJY
smooth muscle cell originated from H9	in vitro differentiated cells	ENCSR210ZPC	ENCSR090QTV	ENCSR515PKY	ENCSR130IMV	---	ENCSR651JDA	ENCSR783AXV	ENCSR493FIV	ENCSR540UZV	ENCSR143RMH	ENCSR189XIE	ENCSR301VIW	ENCSR672HBY
spleen female adult (53 years)	tissue	ENCSR726HTS	ENCSR105URN	ENCSR197QDK	ENCSR659RJP	---	ENCSR589TCU	---	---	---	ENCSR161FEJ	---	---	---
stomach female adult (53 years)	tissue	ENCSR133NBJ	ENCSR546HZF	ENCSR489ZLL	ENCSR903QBX	---	ENCSR166CNR	---	---	---	---	---	---	---
SU-DHL-6	cell line	ENCSR307DQT	ENCSR587FCM	ENCSR494LJG	---	ENCSR018LUP	ENCSR316KHQ	ENCSR804MDH	ENCSR471VHW	ENCSR114GLZ	ENCSR511OIE	ENCSR538KLU	ENCSR869HJR	ENCSR771QCM
thoracic aorta male adult (37 years)	tissue	ENCSR015GFK	ENCSR974OMC	ENCSR984KWT	ENCSR803IBD	---	ENCSR083MAZ	---	---	---	ENCSR939RLS	---	---	---
thoracic aorta male adult (54 years)	tissue	ENCSR318HUC	ENCSR909VUB	ENCSR930HLX	ENCSR416CYZ	---	ENCSR988DFT	---	---	---	---	---	---	---
thyroid gland female adult (53 years)	tissue	ENCSR716FUH	ENCSR658VPF	ENCSR761WVQ	---	---	ENCSR855XNQ	---	---	---	---	---	---	---
thyroid gland male adult (37 years)	tissue	ENCSR597BWL	ENCSR266EYO	ENCSR901BRV	ENCSR906YES	---	ENCSR225VCV	---	---	---	ENCSR748LUA	---	---	---
thyroid gland male adult (54 years)	tissue	ENCSR203KCB	ENCSR699FHH	ENCSR975NOU	ENCSR639NMN	---	ENCSR908DTR	---	---	---	ENCSR582PKH	---	---	---
tibial artery female adult (53 years)	tissue	---	ENCSR166VXF	---	ENCSR233LCT	---	ENCSR127ZSP	---	---	---	ENCSR543DAS	---	---	---
tibial nerve female adult (53 years)	tissue	ENCSR771YJT	ENCSR479GPU	ENCSR314SPW	ENCSR850RVA	---	ENCSR157ZVP	---	---	---	ENCSR611YUJ	---	---	---
transverse colon female adult (53 years)	tissue	ENCSR208QRN	---	ENCSR933BVL	ENCSR791LZY	---	---	---	---	---	ENCSR840VWD	---	---	---
upper lobe of left lung female adult (53 years)	tissue	ENCSR738SXD	---	ENCSR208WDY	---	---	ENCSR869GBP	---	---	---	ENCSR859MXQ	---	---	---
uterus female adult (53 years)	tissue	ENCSR249INE	---	---	---	---	---	---	---	---	---	---	---	---
vagina female adult (53 years)	tissue	ENCSR718BTD	---	ENCSR258UUX	---	---	ENCSR962MYX	---	---	---	---	---	---	---

## Sheet: Supplementary Table 5b
Supplementary Table 5b. ENCODE phase III Histone ChIP-seq (mouse)
Biosample	Biosample type	H3K4me3	H3K4me2	H3K4me1	H3K27ac	H3K9ac	H3K36me3	H3K9me3	H3K27me3
C57BL/6 embryonic facial prominence embryo (10.5 days)	tissue	ENCSR765JWZ	---	ENCSR914QGB	ENCSR151APL	---	ENCSR538DPG	ENCSR779MSI	ENCSR285IQN
C57BL/6 embryonic facial prominence embryo (11.5 days)	tissue	ENCSR320CCJ	ENCSR406VPQ	ENCSR511WPK	ENCSR401GRX	ENCSR076FAM	ENCSR027DMG	ENCSR526JRI	ENCSR701GKO
C57BL/6 embryonic facial prominence embryo (12.5 days)	tissue	ENCSR106QSU	ENCSR195NDO	ENCSR645ETR	ENCSR813SCQ	ENCSR105OGF	ENCSR582IBX	ENCSR316AZB	ENCSR257GTR
C57BL/6 embryonic facial prominence embryo (13.5 days)	tissue	ENCSR057BKH	ENCSR758UAI	ENCSR258AED	ENCSR420MUV	ENCSR780NWL	ENCSR447BVY	ENCSR147PYG	ENCSR008WOQ
C57BL/6 embryonic facial prominence embryo (14.5 days)	tissue	ENCSR059LYY	ENCSR886DWH	ENCSR972WEN	ENCSR481SGM	ENCSR964RRJ	ENCSR604DCI	ENCSR706SZI	ENCSR457HDY
C57BL/6 embryonic facial prominence embryo (15.5 days)	tissue	ENCSR990JMN	ENCSR193AEW	ENCSR091WNX	ENCSR382DRK	ENCSR755PMX	ENCSR606AJV	ENCSR137NUN	ENCSR061DPP
C57BL/6 forebrain embryo (10.5 days)	tissue	ENCSR368RJD	---	ENCSR992SHK	ENCSR825ZJV	---	ENCSR558NWQ	ENCSR737JHU	ENCSR735VEJ
C57BL/6 forebrain embryo (11.5 days)	tissue	ENCSR739DVM	ENCSR067ZDE	ENCSR975QSF	ENCSR275KPI	ENCSR400TGE	ENCSR066LZB	ENCSR894JAS	ENCSR944XPB
C57BL/6 forebrain embryo (12.5 days)	tissue	ENCSR527EUE	ENCSR782SUW	ENCSR243JOL	ENCSR966AIB	ENCSR161UUY	ENCSR345DDI	ENCSR634GFJ	ENCSR297CHD
C57BL/6 forebrain embryo (13.5 days)	tissue	ENCSR835BZO	ENCSR044SUW	ENCSR496TBX	ENCSR311YPF	ENCSR373TMR	ENCSR087JEN	ENCSR041KEJ	ENCSR736GVO
C57BL/6 forebrain embryo (14.5 days)	tissue	ENCSR172XOZ	ENCSR264TXI	ENCSR556ZUY	ENCSR320EEW	ENCSR128ZCB	ENCSR227UTY	ENCSR270WWV	ENCSR831YAX
C57BL/6 forebrain embryo (15.5 days)	tissue	ENCSR022KDE	ENCSR402ZLE	ENCSR875KRK	ENCSR691NQH	ENCSR717XCU	ENCSR437SFX	ENCSR668BBX	ENCSR564XSR
C57BL/6 forebrain embryo (16.5 days)	tissue	ENCSR129DIK	ENCSR462KTT	ENCSR141ZQF	ENCSR428OEK	ENCSR014TEJ	ENCSR352AWJ	ENCSR352NVU	ENCSR658BBG
C57BL/6 forebrain postnatal (0 days)	tissue	ENCSR258YWW	ENCSR906UJW	ENCSR465PLB	ENCSR094TTT	ENCSR369RBO	ENCSR069TDC	ENCSR093DWU	ENCSR070MOK
C57BL/6 heart embryo (10.5 days)	tissue	ENCSR782DEA	---	ENCSR782DGO	ENCSR582SPN	---	ENCSR328WMV	ENCSR455REA	ENCSR266JQW
C57BL/6 heart embryo (11.5 days)	tissue	ENCSR592GQI	ENCSR748BQH	ENCSR886IHN	ENCSR222IHX	ENCSR751HEG	ENCSR631KAJ	ENCSR463GJL	ENCSR963OLG
C57BL/6 heart embryo (12.5 days)	tissue	ENCSR688ZOR	ENCSR406KDB	ENCSR442RYY	ENCSR123MLY	ENCSR968NPX	ENCSR840QFC	ENCSR557SVH	ENCSR122HLY
C57BL/6 heart embryo (13.5 days)	tissue	ENCSR501GBJ	ENCSR650UAC	ENCSR663VWL	ENCSR699XHY	ENCSR069XHI	ENCSR239TSZ	ENCSR098USP	ENCSR380BBL
C57BL/6 heart embryo (14.5 days)	tissue	ENCSR052CDF	ENCSR534HMF	ENCSR080GQM	ENCSR360ANE	ENCSR345RKE	ENCSR641EME	ENCSR007XTC	ENCSR357OED
C57BL/6 heart embryo (15.5 days)	tissue	ENCSR647OTD	ENCSR377RKW	ENCSR339LMJ	ENCSR574VME	ENCSR956ZCG	ENCSR560CIG	ENCSR071SQK	ENCSR437NPG
C57BL/6 heart embryo (16.5 days)	tissue	ENCSR119YTR	ENCSR747VPY	ENCSR251LFV	ENCSR846PJO	ENCSR373LNE	ENCSR467UGM	ENCSR122CJZ	ENCSR781ORQ
C57BL/6 heart postnatal (0 days)	tissue	ENCSR875ZAO	ENCSR373OCX	ENCSR488OCA	ENCSR675HDX	ENCSR519DNE	ENCSR235JCY	ENCSR965JWF	ENCSR790LOX
C57BL/6 hindbrain embryo (10.5 days)	tissue	ENCSR731KRE	---	ENCSR608QBO	ENCSR594JGI	---	ENCSR962MBB	ENCSR703TBR	ENCSR984OHL
C57BL/6 hindbrain embryo (11.5 days)	tissue	ENCSR928CYU	ENCSR323NOC	ENCSR695FPP	ENCSR129LAP	ENCSR734IEL	ENCSR175QZX	ENCSR299NCJ	ENCSR375GSG
C57BL/6 hindbrain embryo (12.5 days)	tissue	ENCSR158ONM	ENCSR537AKT	ENCSR014MXQ	ENCSR784TLR	ENCSR576XBN	ENCSR508HYL	ENCSR972LUE	ENCSR302HOJ
C57BL/6 hindbrain embryo (13.5 days)	tissue	ENCSR315ZEU	ENCSR947QOH	ENCSR349NIS	ENCSR344HHI	ENCSR190RKJ	ENCSR972MUO	ENCSR325JLI	ENCSR837SKW
C57BL/6 hindbrain embryo (14.5 days)	tissue	ENCSR185JBL	ENCSR234YTN	ENCSR417TXZ	ENCSR054JHZ	ENCSR186PIV	ENCSR066XXZ	ENCSR689NXE	ENCSR953LFI
C57BL/6 hindbrain embryo (15.5 days)	tissue	ENCSR335TVR	ENCSR831EKS	ENCSR921ILW	ENCSR066XFL	ENCSR639KSW	ENCSR809NWL	ENCSR299DRH	ENCSR259KYK
C57BL/6 hindbrain embryo (16.5 days)	tissue	ENCSR110TIW	ENCSR161DAW	ENCSR257JSX	ENCSR797EYS	ENCSR718CAJ	ENCSR864OWV	ENCSR427ZQB	ENCSR046SWI
C57BL/6 hindbrain postnatal (0 days)	tissue	ENCSR472YGQ	ENCSR771ILS	ENCSR617VBE	ENCSR332JYZ	ENCSR721MSV	ENCSR458PAO	ENCSR365CUP	ENCSR308TAV
C57BL/6 intestine embryo (14.5 days)	tissue	ENCSR464MQU	ENCSR485GTY	ENCSR157LYR	ENCSR424END	ENCSR260OUP	ENCSR953KTY	ENCSR698WCJ	ENCSR014YAY
C57BL/6 intestine embryo (15.5 days)	tissue	ENCSR410YIY	ENCSR604AMS	ENCSR051CUH	ENCSR599GVS	ENCSR412ODT	ENCSR919DDC	ENCSR311VKI	ENCSR871KVM
C57BL/6 intestine embryo (16.5 days)	tissue	ENCSR572KYR	ENCSR100DLL	ENCSR829YGD	ENCSR639DND	ENCSR749PZB	ENCSR272XPJ	ENCSR358XYP	ENCSR515XWH
C57BL/6 intestine postnatal (0 days)	tissue	ENCSR198ACZ	ENCSR333ZWB	ENCSR159RVN	ENCSR642VYW	ENCSR946RLM	ENCSR483KOD	ENCSR672UQX	ENCSR389EYR
C57BL/6 kidney embryo (14.5 days)	tissue	ENCSR669AQL	ENCSR658TDS	ENCSR196ENU	ENCSR057SHA	ENCSR569UCG	ENCSR425FLT	ENCSR405TGI	ENCSR399UVI
C57BL/6 kidney embryo (15.5 days)	tissue	ENCSR320UJD	ENCSR036YKL	ENCSR436FYE	ENCSR711SVB	ENCSR961PNM	ENCSR455UTX	ENCSR499NUH	ENCSR740DYF
C57BL/6 kidney embryo (16.5 days)	tissue	ENCSR953HNY	ENCSR846ZTT	ENCSR883ASH	ENCSR357JII	ENCSR912IXU	ENCSR121BWA	ENCSR821GHK	ENCSR607QZE
C57BL/6 kidney postnatal (0 days)	tissue	ENCSR536ILV	ENCSR516TYD	ENCSR674PZU	ENCSR140YPL	ENCSR288OHO	ENCSR362PBD	ENCSR498EVD	ENCSR564JKR
C57BL/6 limb embryo (10.5 days)	tissue	ENCSR318QFY	---	ENCSR238SGC	ENCSR863VHE	---	ENCSR242PHH	ENCSR890ACP	ENCSR906RTN
C57BL/6 limb embryo (11.5 days)	tissue	ENCSR654VMK	ENCSR115FTP	ENCSR548BCO	ENCSR897WBY	ENCSR286IGS	ENCSR871YCT	ENCSR961MEP	ENCSR085EYQ
C57BL/6 limb embryo (12.5 days)	tissue	ENCSR938MUD	ENCSR488KVB	ENCSR751AAB	ENCSR737QWV	ENCSR629AFL	ENCSR233LBT	ENCSR943QUH	ENCSR229LTY
C57BL/6 limb embryo (13.5 days)	tissue	ENCSR416OYH	ENCSR759RVE	ENCSR426EZM	ENCSR905FFU	ENCSR462BZP	ENCSR639IQR	ENCSR022DED	ENCSR709CLU
C57BL/6 limb embryo (14.5 days)	tissue	ENCSR176BXC	ENCSR631QAE	ENCSR529ERN	ENCSR021ALF	ENCSR274ACJ	ENCSR871CGP	ENCSR333QJO	ENCSR765SJF
C57BL/6 limb embryo (15.5 days)	tissue	ENCSR244ASF	ENCSR098AHF	ENCSR810EOA	ENCSR988BRP	ENCSR332UCY	ENCSR264HHL	ENCSR028ZHS	ENCSR231CHC
C57BL/6 liver embryo (11.5 days)	tissue	ENCSR447DOF	ENCSR693UWX	ENCSR419MSI	ENCSR058DOA	ENCSR948RYN	ENCSR932BNP	ENCSR846ZCW	ENCSR244KCW
C57BL/6 liver embryo (12.5 days)	tissue	ENCSR471SJG	ENCSR110MSZ	ENCSR770OXU	ENCSR136GMT	ENCSR607HIQ	ENCSR295ZLV	ENCSR149GYK	ENCSR642ZLN
C57BL/6 liver embryo (13.5 days)	tissue	ENCSR985UTP	ENCSR731OMP	ENCSR045NOD	ENCSR175KBJ	ENCSR868FWZ	ENCSR037HCS	ENCSR191XHV	ENCSR550QED
C57BL/6 liver embryo (14.5 days)	tissue	ENCSR433ESG	ENCSR344BPJ	ENCSR234ISO	ENCSR075SNV	ENCSR898WIS	ENCSR670YXP	ENCSR125VVG	ENCSR337XUK
C57BL/6 liver embryo (15.5 days)	tissue	ENCSR577SDJ	ENCSR258RGT	ENCSR133EGP	ENCSR479LFP	ENCSR889MYY	ENCSR510CGB	ENCSR855NKG	ENCSR570HJI
C57BL/6 liver embryo (16.5 days)	tissue	ENCSR252GKD	ENCSR458FBL	ENCSR487OLC	ENCSR802RET	ENCSR795UOC	ENCSR569DBO	ENCSR095FDG	ENCSR135QMP
C57BL/6 liver postnatal (0 days)	tissue	ENCSR653AVN	ENCSR578RLI	ENCSR308GFM	ENCSR616TJM	ENCSR966RAG	ENCSR656AMS	ENCSR341XCL	ENCSR973UGS
C57BL/6 lung embryo (14.5 days)	tissue	ENCSR839WFP	ENCSR924FJQ	ENCSR825OWH	ENCSR452WYC	ENCSR249AUA	ENCSR108TWE	ENCSR311LZM	ENCSR148IGO
C57BL/6 lung embryo (15.5 days)	tissue	ENCSR305GII	ENCSR398TTY	ENCSR858AUB	ENCSR895BMP	ENCSR744LCN	ENCSR776RJR	ENCSR773EGV	ENCSR861MUP
C57BL/6 lung embryo (16.5 days)	tissue	ENCSR295PFM	ENCSR154DTK	ENCSR387YSD	ENCSR140UEX	ENCSR430JWT	ENCSR969NXN	ENCSR579UVB	ENCSR758FWH
C57BL/6 lung postnatal (0 days)	tissue	ENCSR262CSU	ENCSR340VNK	ENCSR523IIH	ENCSR884MYD	ENCSR356LBC	ENCSR250LXH	ENCSR238ZCJ	ENCSR025AOC
C57BL/6 midbrain embryo (10.5 days)	tissue	ENCSR581EJK	---	ENCSR272GNQ	ENCSR989LUY	---	ENCSR747ZXL	ENCSR769ITO	ENCSR966TCN
C57BL/6 midbrain embryo (11.5 days)	tissue	ENCSR283RFW	ENCSR261OAK	ENCSR450ITF	ENCSR088UKA	ENCSR502WUI	ENCSR535NVF	ENCSR311TLE	ENCSR545BRW
C57BL/6 midbrain embryo (12.5 days)	tissue	ENCSR554TSO	ENCSR707DZS	ENCSR157IVC	ENCSR252ONR	ENCSR312BOK	ENCSR764UIE	ENCSR765UOU	ENCSR104PWP
C57BL/6 midbrain embryo (13.5 days)	tissue	ENCSR167ZGV	ENCSR706PSQ	ENCSR253IEG	ENCSR671NSS	ENCSR286OKN	ENCSR066WUD	ENCSR754AXU	ENCSR129OJN
C57BL/6 midbrain embryo (14.5 days)	tissue	ENCSR203KIB	ENCSR755SGK	ENCSR037HLB	ENCSR254AHA	ENCSR067FKP	ENCSR702JYV	ENCSR948VPV	ENCSR929GXP
C57BL/6 midbrain embryo (15.5 days)	tissue	ENCSR486MHP	ENCSR525BTK	ENCSR449EUZ	ENCSR428GHF	ENCSR347BFO	ENCSR487RAU	ENCSR864DSI	ENCSR857GQI
C57BL/6 midbrain embryo (16.5 days)	tissue	ENCSR637CCT	ENCSR314FGC	ENCSR678FIT	ENCSR553IWV	ENCSR068XYW	ENCSR205XBQ	ENCSR571WQI	ENCSR465TIZ
C57BL/6 midbrain postnatal (0 days)	tissue	ENCSR427ZJU	ENCSR322XHD	ENCSR391WSS	ENCSR672ZXY	ENCSR028VCU	ENCSR951UWY	ENCSR065LAB	ENCSR340ROY
C57BL/6 neural tube embryo (11.5 days)	tissue	ENCSR427OZM	ENCSR489HYX	ENCSR448TTC	ENCSR531RZS	ENCSR547PLI	ENCSR445UYH	ENCSR466ZQC	ENCSR240OUM
C57BL/6 neural tube embryo (12.5 days)	tissue	ENCSR538SRO	ENCSR370MSK	ENCSR263CKR	ENCSR891SAW	ENCSR065CJC	ENCSR094QZC	ENCSR930AFR	ENCSR375RUA
C57BL/6 neural tube embryo (13.5 days)	tissue	ENCSR704IWS	ENCSR973AYQ	ENCSR918ZSJ	ENCSR289SWJ	ENCSR087PLZ	ENCSR107SLP	ENCSR345HNA	ENCSR580MEU
C57BL/6 neural tube embryo (14.5 days)	tissue	ENCSR093BYV	ENCSR579RZO	ENCSR977DCO	ENCSR265NBM	ENCSR511LWL	ENCSR776QRL	ENCSR223FDX	ENCSR099BYW
C57BL/6 neural tube embryo (15.5 days)	tissue	ENCSR044SNE	ENCSR517UZA	ENCSR826TJQ	ENCSR241BSK	ENCSR571HOT	ENCSR207UMX	ENCSR549RVJ	ENCSR928IYZ
C57BL/6 stomach embryo (14.5 days)	tissue	ENCSR023VJO	ENCSR076MXH	ENCSR335WME	ENCSR316CNR	ENCSR293ORS	ENCSR581FAT	ENCSR976GSO	ENCSR064DGY
C57BL/6 stomach embryo (15.5 days)	tissue	ENCSR522LXN	ENCSR415FLZ	ENCSR548BKP	ENCSR929SEW	ENCSR483DEV	ENCSR599PKR	ENCSR975QEX	ENCSR282GAG
C57BL/6 stomach embryo (16.5 days)	tissue	ENCSR684UWM	ENCSR282OTI	ENCSR907CPZ	ENCSR546ANT	ENCSR798VHN	ENCSR872WGX	ENCSR630AOU	ENCSR946JEA
C57BL/6 stomach postnatal (0 days)	tissue	ENCSR916CBN	ENCSR288LNF	ENCSR940CMI	ENCSR346FJG	ENCSR048IZJ	ENCSR516KLO	ENCSR556DLJ	ENCSR969CPK

## Sheet: Supplementary Table 5c
Supplementary Table 5c. ENCODE phase III chromatin modifying protein ChIP-seq (human)
Accession	Biosample	Target	Biosample type
ENCSR027HML	OCI-LY7	CTCF	cell line
ENCSR045YHA	GM23338 originated from GM23248	EZH2	cell line
ENCSR046HGP	HCT116	EZH2	cell line
ENCSR066BZZ	bipolar neuron originated from GM23338 treated with 0.5 ug/mL doxycycline hyclate for 4 days	CTCF	in vitro differentiated cells
ENCSR069DPL	neural progenitor cell originated from H9	EZH2	in vitro differentiated cells
ENCSR072EUE	OCI-LY1	CTCF	cell line
ENCSR084RDK	DOHH2	CTCF	cell line
ENCSR088HZI	SU-DHL-6	EZH2phosphoT487	cell line
ENCSR091BOQ	GM12878	SUZ12	cell line
ENCSR096KPA	GM23248	EZH2phosphoT487	cell line
ENCSR113GDB	SK-N-MC	EZH2	cell line
ENCSR115BLD	HepG2	KDM1A	cell line
ENCSR125DKL	SU-DHL-6	CTCF	cell line
ENCSR125NBL	neural progenitor cell originated from H9	CTCF	in vitro differentiated cells
ENCSR131FFJ	GM23248	EZH2	cell line
ENCSR179SAO	A673	EZH2	cell line
ENCSR218QFN	PC-3	EZH2	cell line
ENCSR240PRQ	HCT116	CTCF	cell line
ENCSR243INX	PC-9	CTCF	cell line
ENCSR252QYR	hepatocyte originated from H9	CTCF	in vitro differentiated cells
ENCSR261VAS	smooth muscle cell originated from H9	CTCF	in vitro differentiated cells
ENCSR277VIC	HepG2	HDAC6	cell line
ENCSR297MUV	SK-N-SH	EZH2phosphoT487	cell line
ENCSR321BJQ	A549	EHMT2	cell line
ENCSR330EXS	GM12878	RBBP5	cell line
ENCSR330OEO	GM12878	HDAC2	cell line
ENCSR336PTS	parathyroid adenoma male adult (65 years)	CTCF	tissue
ENCSR341VYI	hepatocyte originated from H9	EZH2phosphoT487	in vitro differentiated cells
ENCSR359LOD	PC-3	CTCF	cell line
ENCSR362CPB	HepG2	HDAC1	cell line
ENCSR376FMN	HepG2	EHMT2	cell line
ENCSR384LYW	hepatocyte originated from H9	EZH2	in vitro differentiated cells
ENCSR391IWM	GM12878	KDM1A	cell line
ENCSR402IDP	MM.1S	CTCF	cell line
ENCSR418RRF	H1	KDM1A	cell line
ENCSR419KSZ	HepG2	NCOR1	cell line
ENCSR429CLV	HCT116	EZH2phosphoT487	cell line
ENCSR430YRJ	KMS-11	CTCF	cell line
ENCSR431FOF	HepG2	CHD4	cell line
ENCSR464DKE	Loucy	CTCF	cell line
ENCSR469WAO	A549	CBX2	cell line
ENCSR487LUQ	HepG2	PHF8	cell line
ENCSR508LMH	HepG2	ASH2L	cell line
ENCSR511CUH	neural cell originated from H1	EZH2	in vitro differentiated cells
ENCSR514EOE	HepG2	BRD4	cell line
ENCSR520VTO	OCI-LY1	EZH2	cell line
ENCSR541AMF	SK-N-SH	CTCF	cell line
ENCSR541AOQ	A549	PHF8	cell line
ENCSR549NPZ	GM12878	CBX3	cell line
ENCSR550SCU	A549	CHD4	cell line
ENCSR560BUE	MCF-7	CTCF	cell line
ENCSR562NOP	DOHH2	EZH2phosphoT487	cell line
ENCSR565XSL	OCI-LY7	EZH2phosphoT487	cell line
ENCSR583ACG	K562	BRD4	cell line
ENCSR584ATA	OCI-LY3	EZH2phosphoT487	cell line
ENCSR591DTH	GM23338 originated from GM23248	EZH2phosphoT487	cell line
ENCSR611JJS	A673	CTCF	cell line
ENCSR616MOB	A549	CBX8	cell line
ENCSR617RSQ	PC-3	EZH2phosphoT487	cell line
ENCSR634OAQ	NCI-H929	CTCF	cell line
ENCSR639GWS	A549	KDM1A	cell line
ENCSR656MXA	neural progenitor cell originated from H9	EZH2phosphoT487	in vitro differentiated cells
ENCSR659LJJ	A549	HDAC2	cell line
ENCSR663WAR	H1	REST	cell line
ENCSR702GMW	PC-9	EZH2phosphoT487	cell line
ENCSR703KWN	MM.1S	EZH2	cell line
ENCSR713SXF	cardiac muscle cell originated from RUES2	CTCF	in vitro differentiated cells
ENCSR751CJG	GM12878	CHD4	cell line
ENCSR756ZKG	OCI-LY3	CTCF	cell line
ENCSR771SNW	H1	CBX8	cell line
ENCSR780OZE	parathyroid adenoma male adult (62 years)	CTCF	tissue
ENCSR783QUL	Loucy	EZH2phosphoT487	cell line
ENCSR784VUY	H1	RNF2	cell line
ENCSR785YRL	neutrophil	CTCF	primary cell
ENCSR793USK	PC-9	EZH2	cell line
ENCSR798EGJ	A549	RNF2	cell line
ENCSR801GJU	HepG2	CBX2	cell line
ENCSR814KIO	H1	CBX5	cell line
ENCSR849WCQ	GM12878	ASH2L	cell line
ENCSR850KIP	H1	ASH2L	cell line
ENCSR872ZHM	HepG2	KDM5A	cell line
ENCSR886KKK	bipolar neuron originated from GM23338 treated with 0.5 ug/mL doxycycline hyclate for 4 days	EZH2phosphoT487	in vitro differentiated cells
ENCSR892DRK	A549	REST	cell line
ENCSR894QWM	MM.1S	EZH2phosphoT487	cell line
ENCSR933EYC	GM12878	HDAC6	cell line
ENCSR933MHJ	A549	KDM5A	cell line
ENCSR987GXT	GM23338 originated from GM23248	CTCF	cell line
