# Supplementary material for: Expanded encyclopaedias of DNA elements in the human and mouse genomes
Source: Nature. 2020 Jul 29;583(7818):699–710. doi: 10.1038/s41586-020-2493-4 (PMC7410828; doi:10.1038/s41586-020-2493-4)
Supplement: Supplementary file 8 — | ENCODE phase III DNA methylation experiments. [file 41586_2020_2493_MOESM8_ESM.xlsx]

## Sheet: Contents
Supplementary Table 6. ENCODE phase III DNA methylation experiments
Supplementary Table 6a	ENCODE phase III methylation experiments (Human)
Supplementary Table 6b	ENCODE phase III methylation experiments (Mouse)

## Sheet: Supplementary Table 6a
Supplementary Table 6a. ENCODE phase III methylation experiments (Human)
Experiment Accession	Biosample	Biosample type	Assay type
ENCSR047QDF	G401	cell line	DNAme array
ENCSR051SYF	GM23248	cell line	DNAme array
ENCSR061CRW	AG09319	cell line	DNAme array
ENCSR069REJ	CMK	cell line	DNAme array
ENCSR076OBI	AG04450	cell line	DNAme array
ENCSR104MWD	LNCaP clone FGC	cell line	DNAme array
ENCSR117CHV	Panc1	cell line	DNAme array
ENCSR135FMA	GM12878	cell line	DNAme array
ENCSR138GPO	HEK293	cell line	DNAme array
ENCSR148XBJ	H4	cell line	DNAme array
ENCSR178OFP	GM23338 originated from GM23248	cell line	DNAme array
ENCSR224TGY	SJSA1	cell line	DNAme array
ENCSR245GTY	Caki2	cell line	DNAme array
ENCSR252TKM	H7-hESC	cell line	DNAme array
ENCSR291NYD	HepG2	cell line	DNAme array
ENCSR304NEA	HeLa-S3	cell line	DNAme array
ENCSR309AQD	A172	cell line	DNAme array
ENCSR319NTW	M059J	cell line	DNAme array
ENCSR329HJR	MCF 10A	cell line	DNAme array
ENCSR355PON	SJCRH30	cell line	DNAme array
ENCSR401DJD	SK-N-SH	cell line	DNAme array
ENCSR408IKV	A549	cell line	DNAme array
ENCSR449NKZ	HT1080	cell line	DNAme array
ENCSR473BPD	IMR-90	cell line	DNAme array
ENCSR619CZP	U-87 MG	cell line	DNAme array
ENCSR640OLW	BE2C	cell line	DNAme array
ENCSR657EPU	PFSK-1	cell line	DNAme array
ENCSR746GCF	RPMI-7951	cell line	DNAme array
ENCSR750ZLP	NCI-H460	cell line	DNAme array
ENCSR848WWQ	Panc1	cell line	DNAme array
ENCSR877PUZ	SK-MEL-5	cell line	DNAme array
ENCSR879BPY	SK-N-DZ	cell line	DNAme array
ENCSR889ZLL	MCF-7	cell line	DNAme array
ENCSR899ALS	OCI-LY7	cell line	DNAme array
ENCSR909NEC	Daoy	cell line	DNAme array
ENCSR916TGA	SK-N-MC	cell line	DNAme array
ENCSR962XHD	NT2/D1	cell line	DNAme array
ENCSR966XSK	K562	cell line	DNAme array
ENCSR079OXD	bipolar neuron originated from GM23338 treated with 0.5 ug/mL doxycycline hyclate for 4 days	in vitro differentiated cells	DNAme array
ENCSR246VHI	neural progenitor cell originated from H9	in vitro differentiated cells	DNAme array
ENCSR420WUN	smooth muscle cell originated from H9	in vitro differentiated cells	DNAme array
ENCSR468IFF	myotube originated from skeletal muscle myoblast	in vitro differentiated cells	DNAme array
ENCSR809OPY	myotube originated from skeletal muscle myoblast	in vitro differentiated cells	DNAme array
ENCSR955LKF	hepatocyte originated from H9	in vitro differentiated cells	DNAme array
ENCSR148KKY	mammary epithelial cell female	primary cell	DNAme array
ENCSR244HUE	kidney epithelial cell	primary cell	DNAme array
ENCSR343SAU	skeletal muscle myoblast	primary cell	DNAme array
ENCSR422EPB	epithelial cell of alveolus of lung	primary cell	DNAme array
ENCSR449VMS	cardiac muscle cell	primary cell	DNAme array
ENCSR528NFI	non-pigmented ciliary epithelial cell	primary cell	DNAme array
ENCSR583ILE	mammary epithelial cell female adult (50 years)	primary cell	DNAme array
ENCSR675IVH	epithelial cell of proximal tubule	primary cell	DNAme array
ENCSR738XQU	skeletal muscle myoblast	primary cell	DNAme array
ENCSR754ANZ	iris pigment epithelial cell	primary cell	DNAme array
ENCSR847BAX	astrocyte	primary cell	DNAme array
ENCSR899LHQ	retinal pigment epithelial cell	primary cell	DNAme array
ENCSR963NNG	renal cortical epithelial cell	primary cell	DNAme array
ENCSR976HYM	choroid plexus epithelial cell	primary cell	DNAme array
ENCSR001NCN	thyroid gland female adult (51 year)	tissue	DNAme array
ENCSR002EIR	sigmoid colon female adult (53 years)	tissue	DNAme array
ENCSR002LED	transverse colon male adult (54 years)	tissue	DNAme array
ENCSR013RTW	adrenal gland male adult (37 years)	tissue	DNAme array
ENCSR039CGW	tibial nerve female adult (53 years)	tissue	DNAme array
ENCSR050XGE	tibial artery male adult (37 years)	tissue	DNAme array
ENCSR061NRX	tibial nerve male adult (37 years)	tissue	DNAme array
ENCSR069UIN	gastrocnemius medialis female adult (51 year)	tissue	DNAme array
ENCSR080HYX	prostate gland male adult (54 years)	tissue	DNAme array
ENCSR090CRZ	transverse colon female adult (51 year)	tissue	DNAme array
ENCSR096DBW	stomach female adult (53 years)	tissue	DNAme array
ENCSR097SQO	esophagus squamous epithelium female adult (53 years)	tissue	DNAme array
ENCSR113TRL	upper lobe of left lung male adult (54 years)	tissue	DNAme array
ENCSR147FPX	sigmoid colon male adult (37 years)	tissue	DNAme array
ENCSR154ELD	esophagus squamous epithelium male adult (37 years)	tissue	DNAme array
ENCSR173NTZ	thyroid gland male adult (37 years)	tissue	DNAme array
ENCSR190PQG	heart left ventricle female adult (51 year)	tissue	DNAme array
ENCSR190WYF	vagina female adult (53 years)	tissue	DNAme array
ENCSR193BIR	gastrocnemius medialis female adult (53 years)	tissue	DNAme array
ENCSR200LAH	esophagus squamous epithelium female adult (51 year)	tissue	DNAme array
ENCSR201NNA	Peyer's patch female adult (51 year)	tissue	DNAme array
ENCSR203HAK	lower leg skin female adult (51 year)	tissue	DNAme array
ENCSR209XGZ	adrenal gland female adult (51 year)	tissue	DNAme array
ENCSR215SBD	gastroesophageal sphincter female adult (53 years)	tissue	DNAme array
ENCSR225AFB	spleen female adult (51 year)	tissue	DNAme array
ENCSR248EIV	gastrocnemius medialis male adult (37 years)	tissue	DNAme array
ENCSR262IUB	gastroesophageal sphincter female adult (51 year)	tissue	DNAme array
ENCSR276YFP	spleen female adult (53 years)	tissue	DNAme array
ENCSR280LMY	right atrium auricular region female adult (51 year)	tissue	DNAme array
ENCSR301SLO	lower leg skin male adult (37 years)	tissue	DNAme array
ENCSR304AIL	testis male adult (54 years)	tissue	DNAme array
ENCSR306JCS	omental fat pad female adult (51 year)	tissue	DNAme array
ENCSR312XVJ	esophagus squamous epithelium male adult (54 years)	tissue	DNAme array
ENCSR315CVG	subcutaneous adipose tissue female adult (53 years)	tissue	DNAme array
ENCSR329WAK	thyroid gland male adult (54 years)	tissue	DNAme array
ENCSR340GPO	stomach male adult (37 years)	tissue	DNAme array
ENCSR353IUV	suprapubic skin male adult (37 years)	tissue	DNAme array
ENCSR371REA	adrenal gland male adult (54 years)	tissue	DNAme array
ENCSR392LYN	breast epithelium female adult (51 year)	tissue	DNAme array
ENCSR393CCK	breast epithelium male adult (54 years)	tissue	DNAme array
ENCSR394PUR	vagina female adult (51 year)	tissue	DNAme array
ENCSR399KXO	adrenal gland female adult (53 years)	tissue	DNAme array
ENCSR406QEF	thyroid gland female adult (53 years)	tissue	DNAme array
ENCSR415PYP	prostate gland male adult (37 years)	tissue	DNAme array
ENCSR418YFM	subcutaneous adipose tissue female adult (51 year)	tissue	DNAme array
ENCSR425TKT	tibial artery male adult (54 years)	tissue	DNAme array
ENCSR426CDE	upper lobe of left lung female adult (53 years)	tissue	DNAme array
ENCSR444YPR	upper lobe of left lung female adult (51 year)	tissue	DNAme array
ENCSR448FCV	suprapubic skin male adult (54 years)	tissue	DNAme array
ENCSR461NFO	lower leg skin female adult (53 years)	tissue	DNAme array
ENCSR467AVQ	Peyer's patch female adult (53 years)	tissue	DNAme array
ENCSR472PKR	esophagus muscularis mucosa female adult (51 year)	tissue	DNAme array
ENCSR486SMB	ascending aorta female adult (53 years)	tissue	DNAme array
ENCSR493EGV	upper lobe of left lung male adult (37 years)	tissue	DNAme array
ENCSR504IPI	gastrocnemius medialis male adult (54 years)	tissue	DNAme array
ENCSR511SNB	ovary female adult (53 years)	tissue	DNAme array
ENCSR515ZCU	heart left ventricle female adult (53 years)	tissue	DNAme array
ENCSR517JQA	right atrium auricular region female adult (53 years)	tissue	DNAme array
ENCSR551DKY	tibial nerve male adult (54 years)	tissue	DNAme array
ENCSR558ACF	transverse colon female adult (53 years)	tissue	DNAme array
ENCSR575WOH	suprapubic skin female adult (51 year)	tissue	DNAme array
ENCSR580LHO	transverse colon male adult (37 years)	tissue	DNAme array
ENCSR582BMR	coronary artery female adult (53 years)	tissue	DNAme array
ENCSR584HJL	spleen male adult (37 years)	tissue	DNAme array
ENCSR597BUD	body of pancreas female adult (51 year)	tissue	DNAme array
ENCSR598BUX	gastroesophageal sphincter male adult (37 years)	tissue	DNAme array
ENCSR604PTS	lower leg skin male adult (54 years)	tissue	DNAme array
ENCSR646XKN	tibial artery female adult (53 years)	tissue	DNAme array
ENCSR662NBA	omental fat pad male adult (37 years)	tissue	DNAme array
ENCSR688OHW	coronary artery female adult (51 year)	tissue	DNAme array
ENCSR701SVQ	esophagus muscularis mucosa female adult (53 years)	tissue	DNAme array
ENCSR705PDD	body of pancreas male adult (54 years)	tissue	DNAme array
ENCSR719GFJ	Peyer's patch male adult (37 years)	tissue	DNAme array
ENCSR729VBL	tibial nerve female adult (51 year)	tissue	DNAme array
ENCSR731SPT	ascending aorta female adult (51 year)	tissue	DNAme array
ENCSR733HHJ	subcutaneous adipose tissue male adult (54 years)	tissue	DNAme array
ENCSR733WXF	omental fat pad male adult (54 years)	tissue	DNAme array
ENCSR744AJV	ovary female adult (51 year)	tissue	DNAme array
ENCSR756BTI	spleen male adult (54 years)	tissue	DNAme array
ENCSR773EPM	sigmoid colon female adult (51 year)	tissue	DNAme array
ENCSR792ATG	suprapubic skin female adult (53 years)	tissue	DNAme array
ENCSR803DDS	uterus female adult (53 years)	tissue	DNAme array
ENCSR822VTU	esophagus muscularis mucosa male adult (54 years)	tissue	DNAme array
ENCSR827WSS	sigmoid colon male adult (54 years)	tissue	DNAme array
ENCSR846DDC	breast epithelium female adult (53 years)	tissue	DNAme array
ENCSR871SFO	esophagus muscularis mucosa male adult (37 years)	tissue	DNAme array
ENCSR889TZA	uterus female adult (51 year)	tissue	DNAme array
ENCSR899UFG	stomach male adult (54 years)	tissue	DNAme array
ENCSR905RZU	gastroesophageal sphincter male adult (54 years)	tissue	DNAme array
ENCSR922EBK	body of pancreas male adult (37 years)	tissue	DNAme array
ENCSR937LYZ	right lobe of liver female adult (53 years)	tissue	DNAme array
ENCSR940ZHS	body of pancreas female adult (53 years)	tissue	DNAme array
ENCSR942OLI	testis male adult (37 years)	tissue	DNAme array
ENCSR962JMK	subcutaneous adipose tissue male adult (37 years)	tissue	DNAme array
ENCSR991SII	tibial artery female adult (51 year)	tissue	DNAme array
ENCSR995PGW	omental fat pad female adult (53 years)	tissue	DNAme array
ENCSR145HNT	SK-N-SH	cell line	WGBS
ENCSR440MLE	GM23248	cell line	WGBS
ENCSR481JIW	A549	cell line	WGBS
ENCSR550RTN	HeLa-S3	cell line	WGBS
ENCSR617FKV	H1	cell line	WGBS
ENCSR625HZA	GM23248	cell line	WGBS
ENCSR765JPC	K562	cell line	WGBS
ENCSR786DCL	HepG2	cell line	WGBS
ENCSR881XOU	HepG2	cell line	WGBS
ENCSR890UQO	GM12878	cell line	WGBS
ENCSR999CXD	OCI-LY7	cell line	WGBS
ENCSR076OHG	smooth muscle cell originated from H9	in vitro differentiated cells	WGBS
ENCSR351IPU	hepatocyte originated from H9	in vitro differentiated cells	WGBS
ENCSR959RNH	smooth muscle cell originated from H9	in vitro differentiated cells	WGBS
ENCSR328TBS	skeletal muscle myoblast	primary cell	WGBS
ENCSR656TQD	mammary epithelial cell female and female adult (50 years)	primary cell	WGBS
ENCSR011HZJ	testis male adult (54 years)	tissue	WGBS
ENCSR042LOG	adrenal gland male adult (54 years)	tissue	WGBS
ENCSR108ESU	right lobe of liver female adult (53 years)	tissue	WGBS
ENCSR128RMY	lower leg skin male adult (37 years)	tissue	WGBS
ENCSR156JXJ	transverse colon male adult (54 years)	tissue	WGBS
ENCSR166VVF	suprapubic skin female adult (51 year)	tissue	WGBS
ENCSR224CTR	upper lobe of left lung male adult (37 years)	tissue	WGBS
ENCSR267SNS	stomach male adult (54 years)	tissue	WGBS
ENCSR305VIT	ovary female adult (53 years)	tissue	WGBS
ENCSR307KDA	heart left ventricle female adult (51 year)	tissue	WGBS
ENCSR344YUA	body of pancreas male adult (54 years)	tissue	WGBS
ENCSR403DTW	thyroid gland male adult (37 years)	tissue	WGBS
ENCSR515MHO	esophagus squamous epithelium female adult (53 years)	tissue	WGBS
ENCSR517MZU	gastroesophageal sphincter male adult (54 years)	tissue	WGBS
ENCSR598OBF	stomach female adult (51 year)	tissue	WGBS
ENCSR601MHU	thyroid gland female adult (51 year)	tissue	WGBS
ENCSR658MZU	tibial nerve male adult (54 years)	tissue	WGBS
ENCSR668FTZ	transverse colon female adult (53 years)	tissue	WGBS
ENCSR674VXR	upper lobe of left lung female adult (51 year)	tissue	WGBS
ENCSR741FVM	adrenal gland female adult (53 years)	tissue	WGBS
ENCSR750CPN	spleen female adult (51 year)	tissue	WGBS
ENCSR752OCM	tibial nerve female adult (53 years)	tissue	WGBS
ENCSR757JTX	spleen male adult (37 years)	tissue	WGBS
ENCSR766GKN	heart left ventricle female adult (53 years)	tissue	WGBS
ENCSR779PPR	prostate gland male adult (54 years)	tissue	WGBS
ENCSR803SIO	ovary female adult (51 year)	tissue	WGBS
ENCSR806NNG	testis male adult (37 years)	tissue	WGBS
ENCSR839GNN	gastroesophageal sphincter female adult (53 years)	tissue	WGBS
ENCSR853BXB	esophagus squamous epithelium male adult (54 years)	tissue	WGBS
ENCSR882FJT	esophagus muscularis mucosa female adult (51 year)	tissue	WGBS
ENCSR930WUY	lower leg skin female adult (51 year)	tissue	WGBS
ENCSR996BJT	body of pancreas male adult (37 years)	tissue	WGBS

## Sheet: Supplementary Table 6b
Supplementary Table 6b. ENCODE phase III methylation experiments (Mouse)
Experiment Accession	Biosample	Biosample type	Assay type
ENCSR001MFH	C57BL/6 thymus adult (54-61 day)	tissue	WGBS
ENCSR007JSP	C57BL/6 forebrain embryo (12.5 days)	tissue	WGBS
ENCSR013VIR	C57BL/6 stomach embryo (15.5 days)	tissue	WGBS
ENCSR019HJV	C57BL/6 forebrain embryo (15.5 days)	tissue	WGBS
ENCSR020GGM	C57BL/6 forebrain postnatal (0 days)	tissue	WGBS
ENCSR027ICI	C57BL/6 lung embryo (15.5 days)	tissue	WGBS
ENCSR033PGF	C57BL/6 liver embryo (11.5 days)	tissue	WGBS
ENCSR037RNN	C57BL/6 hindbrain embryo (16.5 days)	tissue	WGBS
ENCSR050EXR	C57BL/6 heart embryo (16.5 days)	tissue	WGBS
ENCSR089FFK	C57BL/6 intestine embryo (14.5 days)	tissue	WGBS
ENCSR091VFX	C57BL/6 midbrain embryo (11.5 days)	tissue	WGBS
ENCSR099RYD	C57BL/6 limb embryo (14.5 days)	tissue	WGBS
ENCSR128HOP	C57BL/6 kidney postnatal (0 days)	tissue	WGBS
ENCSR129SBE	C57BL/6 liver embryo (16.5 days)	tissue	WGBS
ENCSR141ZVB	C57BL/6 forebrain embryo (13.5 days)	tissue	WGBS
ENCSR144UTF	C57BL/6 neural tube embryo (12.5 days)	tissue	WGBS
ENCSR149GUT	C57BL/6 heart embryo (13.5 days)	tissue	WGBS
ENCSR168RTO	C57BL/6 hindbrain postnatal (0 days)	tissue	WGBS
ENCSR191UKH	C57BL/6 lung embryo (14.5 days)	tissue	WGBS
ENCSR211VXF	C57BL/6 small intestine adult (54-61 day)	tissue	WGBS
ENCSR215QTA	C57BL/6 midbrain embryo (15.5 days)	tissue	WGBS
ENCSR217TMK	C57BL/6 intestine embryo (16.5 days)	tissue	WGBS
ENCSR227RPE	C57BL/6 hindbrain embryo (15.5 days)	tissue	WGBS
ENCSR254OTS	C57BL/6 limb embryo (12.5 days)	tissue	WGBS
ENCSR258MDR	C57BL/6 heart embryo (12.5 days)	tissue	WGBS
ENCSR265OMO	C57BL/6 heart embryo (15.5 days)	tissue	WGBS
ENCSR271HQP	C57BL/6 forebrain embryo (11.5 days)	tissue	WGBS
ENCSR277BIL	C57BL/6 cerebral cortex adult (54-61 day)	tissue	WGBS
ENCSR286OOJ	C57BL/6 stomach postnatal (0 days)	tissue	WGBS
ENCSR324NAF	C57BL/6 liver embryo (15.5 days)	tissue	WGBS
ENCSR324XQF	C57BL/6 hindbrain embryo (10.5 days)	tissue	WGBS
ENCSR334GBD	C57BL/6 liver embryo (12.5 days)	tissue	WGBS
ENCSR334YHO	C57BL/6 olfactory bulb adult (54-61 day)	tissue	WGBS
ENCSR344GSM	C57BL/6 midbrain embryo (14.5 days)	tissue	WGBS
ENCSR353IFP	C57BL/6 intestine postnatal (0 days)	tissue	WGBS
ENCSR377CZO	C57BL/6 limb embryo (10.5 days)	tissue	WGBS
ENCSR397YEG	C57BL/6 heart postnatal (0 days)	tissue	WGBS
ENCSR398UCM	C57BL/6 hindbrain embryo (11.5 days)	tissue	WGBS
ENCSR409HKJ	C57BL/6 lung postnatal (0 days)	tissue	WGBS
ENCSR415FAF	C57BL/6 forebrain embryo (14.5 days)	tissue	WGBS
ENCSR425NDU	C57BL/6 kidney embryo (16.5 days)	tissue	WGBS
ENCSR430SAY	C57BL/6 forebrain embryo (16.5 days)	tissue	WGBS
ENCSR442FIY	C57BL/6 bone marrow adult (54-61 day)	tissue	WGBS
ENCSR450UMG	C57BL/6 neural tube embryo (14.5 days)	tissue	WGBS
ENCSR473ZCM	C57BL/6 embryonic facial prominence embryo (14.5 days)	tissue	WGBS
ENCSR476OEL	C57BL/6 neural tube embryo (15.5 days)	tissue	WGBS
ENCSR535YCH	C57BL/6 lung embryo (16.5 days)	tissue	WGBS
ENCSR545WRA	C57BL/6 stomach embryo (14.5 days)	tissue	WGBS
ENCSR550CYA	C57BL/6 liver postnatal (0 days)	tissue	WGBS
ENCSR587ASA	C57BL/6 embryonic facial prominence embryo (13.5 days)	tissue	WGBS
ENCSR609ZCD	C57BL/6 hindbrain embryo (12.5 days)	tissue	WGBS
ENCSR613BMI	C57BL/6 neural tube embryo (11.5 days)	tissue	WGBS
ENCSR628KWF	C57BL/6 embryonic facial prominence embryo (12.5 days)	tissue	WGBS
ENCSR633CON	C57BL/6 heart embryo (11.5 days)	tissue	WGBS
ENCSR634OPL	C57BL/6 midbrain embryo (12.5 days)	tissue	WGBS
ENCSR641SDF	C57BL/6 heart embryo (14.5 days)	tissue	WGBS
ENCSR651PAZ	C57BL/6 neural tube embryo (13.5 days)	tissue	WGBS
ENCSR660CKG	C57BL/6 liver embryo (13.5 days)	tissue	WGBS
ENCSR662VFL	C57BL/6 spleen adult (54-61 day)	tissue	WGBS
ENCSR695BII	C57BL/6 limb embryo (15.5 days)	tissue	WGBS
ENCSR700FCF	C57BL/6 limb embryo (13.5 days)	tissue	WGBS
ENCSR728AGC	C57BL/6 lung adult (54-61 day)	tissue	WGBS
ENCSR733ZTZ	C57BL/6 liver adult (54-61 day)	tissue	WGBS
ENCSR734GST	C57BL/6 hindbrain embryo (13.5 days)	tissue	WGBS
ENCSR735PMJ	C57BL/6 embryonic facial prominence embryo (15.5 days)	tissue	WGBS
ENCSR749COU	C57BL/6 kidney adult (54-61 day)	tissue	WGBS
ENCSR784VGW	C57BL/6 large intestine adult (54-61 day)	tissue	WGBS
ENCSR788XSZ	C57BL/6 liver embryo (14.5 days)	tissue	WGBS
ENCSR803ICQ	C57BL/6 midbrain embryo (10.5 days)	tissue	WGBS
ENCSR804EWT	C57BL/6 hindbrain embryo (14.5 days)	tissue	WGBS
ENCSR835OJU	C57BL/6 heart embryo (10.5 days)	tissue	WGBS
ENCSR841TRV	C57BL/6 kidney embryo (14.5 days)	tissue	WGBS
ENCSR842QTB	C57BL/6 intestine embryo (15.5 days)	tissue	WGBS
ENCSR871FJZ	C57BL/6 midbrain embryo (16.5 days)	tissue	WGBS
ENCSR874LLF	C57BL/6 midbrain postnatal (0 days)	tissue	WGBS
ENCSR888JFA	C57BL/6 forebrain embryo (10.5 days)	tissue	WGBS
ENCSR893RHD	C57BL/6 cerebellum adult (54-61 day)	tissue	WGBS
ENCSR899RXH	C57BL/6 heart adult (54-61 day)	tissue	WGBS
ENCSR906HLA	C57BL/6 kidney embryo (15.5 days)	tissue	WGBS
ENCSR916GKL	C57BL/6 limb embryo (11.5 days)	tissue	WGBS
ENCSR950OMB	C57BL/6 embryonic facial prominence embryo (11.5 days)	tissue	WGBS
ENCSR952CMN	C57BL/6 midbrain embryo (13.5 days)	tissue	WGBS
ENCSR953WFU	C57BL/6 stomach embryo (16.5 days)	tissue	WGBS
ENCSR993XPD	C57BL/6 embryonic facial prominence embryo (10.5 days)	tissue	WGBS
