# Supplementary material for: Expanded encyclopaedias of DNA elements in the human and mouse genomes
Source: Nature. 2020 Jul 29;583(7818):699–710. doi: 10.1038/s41586-020-2493-4 (PMC7410828; doi:10.1038/s41586-020-2493-4)
Supplement: Supplementary file 9 — | ENCODE phase III 3D chromatin experiments. [file 41586_2020_2493_MOESM9_ESM.xlsx]

## Sheet: Contents
Supplementary Table 7. ENCODE phase III 3D chromatin experiments
Supplementary Table 7a	ENCODE phase III Hi-C experiments
Supplementary Table 7b	ENCODE phase III RAD21 ChIA-PET experiments

## Sheet: Supplementary Table 7a
Supplementary Table 7a. ENCODE phase III Hi-C experiments
Experiment Accession	Biosample	Biosample type
ENCSR424WMG	transverse colon female adult (51 year)	tissue
ENCSR089CCK	gastrocnemius medialis female adult (53 years)	tissue
ENCSR125MJP	gastrocnemius medialis male adult (37 years)	tissue
ENCSR118YWJ	GM20431	cell line
ENCSR479USL	gastrocnemius medialis male adult (54 years)	tissue
ENCSR079IDJ	transverse colon male adult (54 years)	tissue
ENCSR504OTV	transverse colon female adult (53 years)	tissue
ENCSR974ADY	gastrocnemius medialis female adult (51 year)	tissue
ENCSR295BDK	transverse colon male adult (37 years)	tissue
ENCSR011GNI	astrocyte of the cerebellum	primary cell
ENCSR551IPY	endometrial microvascular endothelial cells	primary cell
ENCSR213DHH	DLD1	cell line
ENCSR105KFX	SK-N-DZ not treated and treated with dimethyl sulfoxide for 72 hours	cell line
ENCSR440CTR	Panc1	cell line
ENCSR401TBQ	Caki2	cell line
ENCSR974LXZ	astrocyte of the spinal cord	primary cell
ENCSR323QIP	brain pericyte	primary cell
ENCSR998ZSP	SJCRH30	cell line
ENCSR489OCU	NCI-H460	cell line
ENCSR982KWR	endothelial cell of hepatic sinusoid	primary cell
ENCSR834DXR	SK-N-MC	cell line
ENCSR693GXU	HeLa-S3	cell line
ENCSR507AHE	brain microvascular endothelial cell	primary cell
ENCSR194SRI	HepG2	cell line
ENCSR343VKT	ACHN	cell line
ENCSR346DCU	LNCaP clone FGC	cell line
ENCSR862OGI	RPMI7951	cell line
ENCSR312KHQ	SK-MEL-5	cell line
ENCSR079VIJ	G401	cell line
ENCSR549MGQ	T47D	cell line
ENCSR444WCZ	A549	cell line
ENCSR748LQF	THP-1 originated from THP-1	cell line
ENCSR669GJD	THP-1 originated from THP-1 treated with 35.8 ng/mL phorbol 13-acetate 12-myristate for 72 hours	cell line

## Sheet: Supplementary Table 7b
Supplementary Table 7b. ENCODE phase III RAD21 ChIA-PET experiments
Experiment Accession	Biosample	Biosample type
ENCSR110JOO	ARPE-19	cell line
ENCSR128RPG	SU-DHL-2	cell line
ENCSR658RQQ	SU-DHL-4	cell line
ENCSR672RHL	DU 145	cell line
ENCSR668RDP	pulmonary artery endothelial cell	primary cell
ENCSR981FNA	GM12878	cell line
ENCSR587DSF	neural cell originated from H1-hESC	in vitro differentiated cells
ENCSR833CMG	NCI-H1437	cell line
ENCSR478BMT	H9	cell line
ENCSR146FPM	HepG2	cell line
ENCSR386KHY	HT-1197	cell line
ENCSR933UZH	HT-1376	cell line
ENCSR991JXX	hTERT-HME1	cell line
ENCSR361AYD	Jurkat clone E61	cell line
ENCSR314HAC	K1	cell line
ENCSR338WUS	K562	cell line
ENCSR404HWQ	KU-19-19	cell line
ENCSR113OIR	LNCAP	cell line
ENCSR381DCY	hepatocyte originated from H9	in vitro differentiated cells
ENCSR255XYX	MCF-7	cell line
ENCSR452NHL	MSLCL	cell line
ENCSR778FXH	MSiPS	cell line
ENCSR732QOH	fibroblast male adult (60 years)	primary cell
ENCSR247RGI	neural progenitor cell originated from H9	in vitro differentiated cells
