# Supplementary material for: Expanded encyclopaedias of DNA elements in the human and mouse genomes
Source: Nature. 2020 Jul 29;583(7818):699–710. doi: 10.1038/s41586-020-2493-4 (PMC7410828; doi:10.1038/s41586-020-2493-4)
Supplement: Supplementary file 10 — | ENCODE phase III DNA replication experiments. [file 41586_2020_2493_MOESM10_ESM.xlsx]

## Sheet: Contents
Supplementary Table 8. ENCODE phase III DNA replication experiments
Supplementary Table 8a	ENCODE phase III Repli-Chip (human)
Supplementary Table 8b	ENCODE phase III Repli-seq (human)

## Sheet: Supplementary Table 8a
Supplementary Table 8a. ENCODE phase III Repli-Chip (human)
Biosample	Biosample type	Experiment accession
BG01	cell line	ENCSR264ESP
C0202	cell line	ENCSR637LBQ
CyT49	cell line	ENCSR372XCP
definitive endodermal cell originated from BG02	in vitro differentiated cells	ENCSR030IGQ
endocrine cell originated from posterior foregut	in vitro differentiated cells	ENCSR731ZIA
endodermal cell originated from CyT49	in vitro differentiated cells	ENCSR180HYZ
erythroid progenitor cell originated from hematopoietic multipotent progenitor cell	in vitro differentiated cells	ENCSR464YWK
erythroid progenitor cell originated from hematopoietic multipotent progenitor cell	in vitro differentiated cells	ENCSR598WKC
GM06999	cell line	ENCSR416HAJ
hematopoietic multipotent progenitor cell	in vitro differentiated cells	ENCSR066KKK
hepatocyte originated from CyT49	in vitro differentiated cells	ENCSR016WKS
hepatocyte originated from hepatocyte	in vitro differentiated cells	ENCSR290TDG
hepatocyte originated from hepatocyte	in vitro differentiated cells	ENCSR683OMB
lateral mesodermal cell originated from H9	in vitro differentiated cells	ENCSR495ZCD
mesenchymal stem cell originated from neural crest cell	in vitro differentiated cells	ENCSR665BXN
mesendoderm originated from BG02	in vitro differentiated cells	ENCSR888WAW
mesothelial cell originated from splanchnic mesodermal cell	in vitro differentiated cells	ENCSR326SZT
mesothelial cell originated from splanchnic mesodermal cell	in vitro differentiated cells	ENCSR401KWO
myeloid cell originated from hematopoietic multipotent progenitor cell	in vitro differentiated cells	ENCSR094ECV
myeloid cell originated from hematopoietic multipotent progenitor cell	in vitro differentiated cells	ENCSR147RRW
myoblast male	primary cell	ENCSR566ZGN
myoblast male	primary cell	ENCSR700NQK
myoblast male	primary cell	ENCSR898EGI
NC-NC	cell line	ENCSR147SAW
neural crest cell originated from CyT49	in vitro differentiated cells	ENCSR315GRM
neural crest cell originated from H9	in vitro differentiated cells	ENCSR079VGT
neural progenitor cell originated from BG01	in vitro differentiated cells	ENCSR002FZU
neural progenitor cell originated from H9	in vitro differentiated cells	ENCSR497CCF
posterior foregut originated from primitive gut cell	in vitro differentiated cells	ENCSR217XWA
primitive gut cell originated from CyT49	in vitro differentiated cells	ENCSR082DIF
smooth muscle cell originated from BG02	in vitro differentiated cells	ENCSR638FAJ
smooth muscle cell originated from H9	in vitro differentiated cells	ENCSR069DSA
splanchnic mesodermal cell originated from BG02	in vitro differentiated cells	ENCSR599KJC
splanchnic mesodermal cell originated from CyT49	in vitro differentiated cells	ENCSR971DCP
splanchnic mesodermal cell originated from H9	in vitro differentiated cells	ENCSR223ODK
T-cell male	primary cell	ENCSR381NGE

## Sheet: Supplementary Table 8b
Supplementary Table 8b. ENCODE phase III Repli-seq (human)
Biosample	Biosample type	Experiment accession
LNCAP late S phase originated from LNCAP	cell line	ENCSR089VDE
NCI-H460 early S phase	cell line	ENCSR129TEN
NCI-H460 late S phase	cell line	ENCSR169UZM
G401 early S phase	cell line	ENCSR277AIN
SK-N-MC late S phase	cell line	ENCSR291SBE
T47D late S phase	cell line	ENCSR322LSA
T47D early S phase	cell line	ENCSR331WAS
LNCAP early S phase originated from LNCAP	cell line	ENCSR385QAX
A549 late S phase	cell line	ENCSR594FTB
A549 early S phase	cell line	ENCSR660KEM
G401 late S phase	cell line	ENCSR787TGS
SK-N-MC early S phase	cell line	ENCSR801ISP
Caki2 early S phase	cell line	ENCSR868TAH
Caki2 late S phase	cell line	ENCSR869SPM
