# Supplementary material for: Expanded encyclopaedias of DNA elements in the human and mouse genomes
Source: Nature. 2020 Jul 29;583(7818):699–710. doi: 10.1038/s41586-020-2493-4 (PMC7410828; doi:10.1038/s41586-020-2493-4)
Supplement: Supplementary file 11 — | Input datasets for building the Registry of cCREs. [file 41586_2020_2493_MOESM11_ESM.xlsx]

## Sheet: Contents
Supplementary Table 9. Input datasets for building the Registry of cCREs
Supplementary Table 9a	Summary of assays used for GRCh38 Registry
Supplementary Table 9b	Summary of assays used for mm10 Registry
Supplementary Table 9c	Human DHSs used to create rDHSs. This table includes both replicates of DNase-seq data if they are used to derive rDHSs.
Supplementary Table 9d	Human DNase experiments used in Registry of cCREs. No replicates are included here. These DNase-seq datasets are used for classifying cCREs.
Supplementary Table 9e	Human H3K4me3 experiments used in Registry of cCREs
Supplementary Table 9f	Human H3K27ac experiments used in Registry of cCREs
Supplementary Table 9g	Human CTCF experiments used in Registry of cCREs
Supplementary Table 9h	Mouse DHSs used to create rDHSs
Supplementary Table 9i	Mouse DNase experiments used in Registry of cCREs
Supplementary Table 9j	Mouse H3K4me3 experiments used in Registry of cCREs
Supplementary Table 9k	Mouse H3K27ac experiments used in Registry of cCREs
Supplementary Table 9l	Mouse CTCF experiments used in Registry of cCREs

## Sheet: Supplementary Table 9a (human)
Supplementary Table 9a. Summary of assays used for GRCh38 Registry
Biosample	DNase	H3K4me3	H3K27ac	CTCF
22Rv1	---	---	ENCSR391NPE	ENCSR857PBV
22Rv1_treated_with_17beta-hydroxy-5alpha-androstan-3-one	---	---	ENCSR777CQW	ENCSR847XGE
A172	ENCSR932KWJ	---	---	---
A549	ENCSR000ELW	ENCSR000DPD	---	ENCSR000DNA
A549_treated_with_dexamethasone	---	ENCSR000AST	ENCSR000AVF	ENCSR000AUE
A549_treated_with_ethanol	---	ENCSR000ASH	ENCSR000AUI	---
A673	ENCSR346JWH	ENCSR435FGK	ENCSR714TJD	ENCSR611JJS
ACC112	---	ENCSR778VGY	ENCSR059MVB	---
ACHN	ENCSR257BGZ	---	---	---
adipocyte	ENCSR405TXU	---	---	---
adipocyte_originated_from_mesenchymal_stem_cell	---	ENCSR367VRA	---	---
adipose_tissue_male_adult_34_years	---	---	ENCSR082SHT	---
adrenal_gland_embryo_96_days	ENCSR060BFU	---	---	---
adrenal_gland_female_adult_30_years	---	ENCSR425NQT	ENCSR642HHF	---
adrenal_gland_female_adult_51_years	---	---	---	ENCSR014GSQ
adrenal_gland_female_adult_53_years	---	ENCSR605QAV	ENCSR189QAD	ENCSR770IWO
adrenal_gland_female_embryo_108_days	ENCSR419MZH	---	---	---
adrenal_gland_female_embryo_113_days	ENCSR696XSJ	---	---	---
adrenal_gland_female_embryo_85_days	ENCSR866RCY	---	---	---
adrenal_gland_male_adult_34_years	---	ENCSR234YIU	ENCSR405ESP	---
adrenal_gland_male_adult_37_years	---	ENCSR620TXL	ENCSR094VJC	ENCSR899JSO
adrenal_gland_male_adult_54_years	---	ENCSR926NMC	ENCSR177QFY	ENCSR450BLH
adrenal_gland_male_embryo_101_days	ENCSR080PZL	---	---	---
adrenal_gland_male_embryo_108_days	ENCSR728BAD	---	---	---
adrenal_gland_male_embryo_85_days	ENCSR856QJX	---	---	---
adrenal_gland_male_embryo_97_days	---	ENCSR715KGX	ENCSR847AIA	---
AG10803	ENCSR000EMB	---	---	---
Ammon's_horn_male_adult_84_years	ENCSR584LUZ	---	---	---
amnion_male_embryo_16_weeks	---	ENCSR420IOA	ENCSR430RVP	---
amniotic_epithelial_cell	ENCSR000END	---	---	---
angular_gyrus_female_adult_75_years	---	ENCSR057RET	ENCSR891XGQ	---
angular_gyrus_male_adult_81_years	---	ENCSR535XRY	ENCSR380KOO	---
aorta_female_adult_30_years	---	ENCSR960EVO	ENCSR322TJD	---
aorta_male_adult_34_years	---	ENCSR957BPJ	ENCSR519CFV	---
arm_bone_male_embryo_81_day	ENCSR274SDO	---	---	---
ascending_aorta_female_adult_51_years	---	ENCSR645FBM	ENCSR982QIF	ENCSR960MDF
ascending_aorta_female_adult_53_years	---	ENCSR122LOZ	ENCSR069UMW	---
astrocyte	ENCSR000EPM	ENCSR000AOU	ENCSR000AOQ	ENCSR000AOO
astrocyte_of_the_cerebellum	ENCSR000ENC	ENCSR000DSY	---	ENCSR000DSZ
astrocyte_of_the_hippocampus	ENCSR000ENA	---	---	---
astrocyte_of_the_spinal_cord	ENCSR000ENB	ENCSR000DSW	---	ENCSR000DSU
B_cell	---	ENCSR269OVV	---	---
B_cell_adult	ENCSR247IUJ	ENCSR939UQD	ENCSR191ZQT	ENCSR000AUV
B_cell_female_adult	---	ENCSR000DQR	ENCSR000AUP	---
B_cell_female_adult_34_years	ENCSR891VOV	---	---	---
B_cell_female_adult_43_years	ENCSR000EMJ	ENCSR878JSF	---	---
B_cell_male_adult_21_years	ENCSR381PXW	---	---	---
BE2C	ENCSR000EMD	ENCSR000DQB	---	ENCSR000DQD
bipolar_neuron_originated_from_GM23338_treated_with_doxycycline_hyclate	ENCSR626RVD	ENCSR849YFO	ENCSR905TYC	ENCSR619IUE
body_of_pancreas_female_adult_51_years	---	---	---	ENCSR408XTO
body_of_pancreas_female_adult_53_years	---	---	ENCSR748TFF	---
body_of_pancreas_male_adult_37_years	---	ENCSR876DCP	ENCSR520BIM	ENCSR307PFP
body_of_pancreas_male_adult_54_years	---	ENCSR554RQQ	ENCSR596PFU	ENCSR265PFQ
brain_embryo_112_days	ENCSR118WIQ	---	---	---
brain_embryo_56_days_and_male_embryo_58_days	ENCSR595CSH	---	---	---
brain_embryo_80_days	ENCSR507GFJ	---	---	---
brain_female_embryo_105_days	ENCSR820XRX	---	---	---
brain_female_embryo_109_days	ENCSR344FLH	---	---	---
brain_female_embryo_117_days	ENCSR309FOO	---	---	---
brain_female_embryo_142_days	ENCSR187PYY	---	---	---
brain_female_embryo_85_days	ENCSR026EOM	---	---	---
brain_female_embryo_96_days	ENCSR156CLC	---	---	---
brain_male_embryo_101_days	ENCSR572LDG	---	---	---
brain_male_embryo_104_days	ENCSR947POC	---	---	---
brain_male_embryo_122_days	ENCSR649KBB	ENCSR143MZL	---	---
brain_male_embryo_72_days_and_male_embryo_76_days	ENCSR475VQD	---	---	---
brain_microvascular_endothelial_cell	ENCSR000ENE	ENCSR000DTC	---	ENCSR000DTA
brain_pericyte	ENCSR000ENF	---	---	---
breast_epithelium_female_adult_51_years	---	---	---	ENCSR661NXJ
breast_epithelium_female_adult_53_years	---	ENCSR416AUW	ENCSR034ZKE	ENCSR304XUZ
breast_epithelium_male_adult_54_years	---	---	---	ENCSR697YIN
bronchial_epithelial_cell	ENCSR000EPX	ENCSR000DXJ	---	---
bronchial_epithelial_cell_female_treated_with_retinoic_acid	ENCSR000EPN	---	---	---
C4-2B	---	---	ENCSR279KIX	ENCSR460LGH
Caco-2	ENCSR000EMI	ENCSR000DQM	---	ENCSR000DQN
Caki2	ENCSR515EWI	---	---	---
cardiac_fibroblast	ENCSR000ENH	ENCSR000DTE	---	---
cardiac_fibroblast_female	ENCSR000ENI	ENCSR000DTH	---	ENCSR000DTF
cardiac_fibroblast_female_embryo_94_days_and_female_embryo_98_days	ENCSR856NXV	---	---	---
cardiac_mesoderm_14_day_differentiation	ENCSR000EMY	---	---	---
cardiac_mesoderm_14_days_differentiation	---	ENCSR000DSP	---	---
cardiac_mesoderm_2_day_differentiation	ENCSR000EMX	---	---	---
cardiac_mesoderm_2_days_differentiation	---	ENCSR000DSE	---	---
cardiac_mesoderm_5_day_differentiation	ENCSR000EMW	---	---	---
cardiac_mesoderm_5_days_differentiation	---	ENCSR000DSO	---	---
cardiac_mesoderm_9_day_differentiation	ENCSR000EMV	---	---	---
cardiac_mesoderm_9_days_differentiation	---	ENCSR000DSD	---	---
cardiac_muscle_cell	ENCSR000ENJ	---	---	---
cardiac_muscle_cell_originated_from_RUES2	ENCSR842KCP	ENCSR652QNW	ENCSR000NPF	---
cardiac_muscle_cell_primary	---	ENCSR000DTK	---	ENCSR000DTI
caudate_nucleus_female_adult_75_years	---	ENCSR486QMV	ENCSR798RTU	---
caudate_nucleus_male_adult	---	ENCSR840KVX	ENCSR494MDB	---
CD14-positive_monocyte_female_adult_34_years	ENCSR695AUY	---	---	---
CD14-positive_monocyte_female_donor_ENCDO265AAA	ENCSR000EPK	ENCSR000DWL	ENCSR000ASJ	ENCSR000ATN
CD14-positive_monocyte_male_adult_21_years	ENCSR452DCM	---	ENCSR012PII	---
CD14-positive_monocyte_male_adult_37_years	ENCSR674JIL	ENCSR796FCS	---	---
CD1c-positive_myeloid_dendritic_cell	ENCSR373BIX	---	---	---
CD34-positive_cultured_cells	---	ENCSR045QJH	---	---
CD4-positive_alpha-beta_memory_T_cell	---	---	ENCSR724GUS	---
CD4-positive_alpha-beta_memory_T_cell_originated_from_blood_cell	---	ENCSR807WEO	---	---
CD4-positive_alpha-beta_T_cell	---	---	ENCSR546SDM	---
CD4-positive_CD25-positive_alpha-beta_regulatory_T_cell	---	ENCSR579DZQ	ENCSR577GVS	---
CD4-positive_helper_T_cell_female_adult_33_years	ENCSR643GHI	---	---	---
CD4-positive_helper_T_cell_male_adult_21_years	ENCSR683QJJ	ENCSR852FRR	ENCSR561KOM	---
CD4-positive_helper_T_cell_male_adult_21_years_mobilized	ENCSR569ATD	---	---	---
CD4-positive_helper_T_cell_male_adult_37_years	ENCSR167JFX	---	---	---
CD4-positive_helper_T_cell_male_adult_37_years_mobilized	ENCSR425MRQ	---	---	---
CD45RO-positive_CD4-positive_T_cell_donor_ENCDO688UWB	---	ENCSR223APP	---	---
CD45RO-positive_CD4-positive_T_cell_donor_ENCDO922CEJ	---	ENCSR077FZT	---	---
CD8-positive_alpha-beta_memory_T_cell	---	ENCSR962AKF	ENCSR810EPZ	---
CD8-positive_alpha-beta_T_cell	---	ENCSR231FDF	ENCSR835OJV	---
CD8-positive_alpha-beta_T_cell_female_adult_34_years	ENCSR609DDQ	---	---	---
CD8-positive_alpha-beta_T_cell_male_adult_21_years	ENCSR842VTJ	ENCSR796CSH	---	---
CD8-positive_alpha-beta_T_cell_male_adult_28_years	---	ENCSR166ZZZ	---	---
CD8-positive_alpha-beta_T_cell_male_adult_37_years	ENCSR316UDN	---	---	---
CD8-positive,_alpha-beta_T_cell_male_adult_21_year	ENCSR020LUD	---	---	---
CD8-positive,_alpha-beta_T_cell_male_adult_21_years	---	---	ENCSR007HLH	---
cerebellar_cortex_male_adult_78_years_and_male_adult_84_years	ENCSR503HIB	---	---	---
cerebellum_male_adult_53_years	---	ENCSR042ITN	---	---
chorion_female_embryo_40_weeks	---	ENCSR787CAJ	ENCSR499IIR	---
chorion_male_embryo_16_weeks	---	ENCSR215EFA	ENCSR909ZLE	---
chorionic_villus_embryo_16_weeks	---	ENCSR313SEO	ENCSR963LVX	---
chorionic_villus_female_embryo_40_weeks	---	ENCSR659FAS	ENCSR643TBI	---
chorionic_villus_male_embryo_16_weeks	---	ENCSR097PJQ	ENCSR606WJA	---
chorionic_villus_male_embryo_38_weeks	---	ENCSR320MYR	ENCSR619POC	---
choroid_plexus_epithelial_cell	ENCSR000ENL	ENCSR000DTN	---	ENCSR000DTL
cingulate_gyrus_female_adult_75_years	---	ENCSR693GVU	ENCSR604JDV	---
cingulate_gyrus_male_adult_81_years	---	ENCSR032BMQ	ENCSR355UYP	---
CMK	ENCSR000EMN	---	---	---
colon_epithelial_cell_line	ENCSR038XTK	---	---	---
colonic_mucosa_female_adult_56_years	---	ENCSR322FGP	ENCSR175XPY	---
colonic_mucosa_female_adult_73_years	---	ENCSR577DVK	ENCSR327XTS	---
common_myeloid_progenitor_CD34-positive_female	ENCSR191EII	---	---	---
common_myeloid_progenitor_CD34-positive_female_adult_27_years	ENCSR122VUW	ENCSR681HMF	ENCSR891KSP	---
common_myeloid_progenitor_CD34-positive_female_adult_33_years	ENCSR468ZXN	ENCSR136QKZ	ENCSR620AZM	---
common_myeloid_progenitor_CD34-positive_female_adult_50_years	ENCSR320TUJ	---	---	---
common_myeloid_progenitor_CD34-positive_male	ENCSR564TUY	---	---	---
common_myeloid_progenitor_CD34-positive_male_adult	ENCSR271QSV	ENCSR163ALM	---	---
common_myeloid_progenitor_CD34-positive_male_adult_23_years	ENCSR639ZJI	---	---	---
common_myeloid_progenitor_CD34-positive_male_adult_36_years	ENCSR453EVC	ENCSR438DSO	---	---
common_myeloid_progenitor_CD34-positive_male_adult_37_years	ENCSR772HUG	---	---	---
common_myeloid_progenitor_CD34-positive_male_adult_42_years	ENCSR495INQ	ENCSR192GUR	---	---
common_myeloid_progenitor_CD34-positive_male_adult_43_years	ENCSR735BIM	---	---	---
common_myeloid_progenitor_CD34-positive_male_adult_49_years	ENCSR281HBB	---	---	---
coronary_artery_female_adult_53_years	---	ENCSR343ZOV	ENCSR443UYU	ENCSR175FLL
Daoy	ENCSR346IHH	---	---	---
dermis_blood_vessel_endothelial_cell_female_adult_donor_ENCDO239AAA	ENCSR000ENX	---	---	---
dermis_blood_vessel_endothelial_cell_female_adult_donor_ENCDO240AAA	ENCSR000ENY	---	---	---
dermis_blood_vessel_endothelial_cell_male_newborn_donor_ENCDO241AAA	ENCSR000ENZ	---	---	---
dermis_blood_vessel_endothelial_cell_male_newborn_donor_ENCDO244AAA	ENCSR000EOC	---	---	---
dermis_microvascular_lymphatic_vessel_endothelial_cell_female	ENCSR000EOA	---	---	---
dermis_microvascular_lymphatic_vessel_endothelial_cell_male	ENCSR000EOB	---	---	---
DND-41	---	ENCSR000ARA	ENCSR000AQW	ENCSR000AQU
DOHH2	---	ENCSR052WRV	ENCSR741STU	ENCSR084RDK
duodenal_mucosa_male_adult_59_years	---	ENCSR799TMR	ENCSR405FZE	---
duodenal_mucosa_male_adult_76_years	---	ENCSR149XIH	---	---
ecto_neural_progenitor_cell_originated_from_H9	ENCSR360XIS	---	---	---
ectodermal_cell_originated_from_embryonic_stem_cell	---	ENCSR807LJO	ENCSR747HAM	---
EH	ENCSR548MMD	---	---	---
EL	ENCSR691MQJ	---	---	---
ELF-1	ENCSR678ILN	---	---	---
ELR	ENCSR240TPI	---	---	---
endocrine_pancreas_adult_59_years	---	ENCSR884EVT	ENCSR492PXH	---
endocrine_pancreas_male_adult_45_years	---	ENCSR957UQS	ENCSR324JDC	---
endocrine_pancreas_male_adult_46_years	---	ENCSR438NCW	---	---
endodermal_cell	ENCSR166KPV	---	---	---
endodermal_cell_originated_from_HUES64	---	ENCSR446ZCY	ENCSR200ETW	---
endothelial_cell_of_umbilical_vein_donor_ENCDO342AAA	---	ENCSR000DVN	---	---
endothelial_cell_of_umbilical_vein_donor_ENCDO551FXN	---	ENCSR578QSO	---	---
endothelial_cell_of_umbilical_vein_group_1	---	ENCSR000AKN	ENCSR000ALB	ENCSR000ALA
endothelial_cell_of_umbilical_vein_newborn	ENCSR000EOQ	---	---	---
epithelial_cell_of_esophagus	ENCSR000ENN	ENCSR000DTT	---	ENCSR000DTR
epithelial_cell_of_prostate	ENCSR000EPU	---	---	---
epithelial_cell_of_prostate_male	---	---	ENCSR910PDW	ENCSR196HOM
epithelial_cell_of_proximal_tubule	ENCSR000EPW	ENCSR000DXF	---	ENCSR000DXD
esophagus_female_adult_30_years	---	ENCSR697GPO	ENCSR645SYH	---
esophagus_male_adult_34_years	---	ENCSR577ILY	ENCSR679OVD	---
esophagus_muscularis_mucosa_female_adult_51_years	---	---	---	ENCSR353DFU
esophagus_muscularis_mucosa_female_adult_53_years	---	ENCSR607ARN	ENCSR095YMD	ENCSR074SFL
esophagus_muscularis_mucosa_male_adult_37_years	---	---	---	ENCSR559KAB
esophagus_squamous_epithelium_female_adult_51_years	---	---	---	ENCSR003SZZ
esophagus_squamous_epithelium_female_adult_53_years	---	ENCSR508UPW	ENCSR909UAG	ENCSR773JBP
esophagus_squamous_epithelium_male_adult_37_years	---	---	---	ENCSR838RUX
esophagus_squamous_epithelium_male_adult_54_years	---	---	---	ENCSR450FRI
eye_embryo_56_days_and_male_embryo_76_days	ENCSR782XFY	---	---	---
eye_female_embryo_76_days	ENCSR127PWK	---	---	---
femur_female_embryo_98_days	ENCSR805XIF	---	---	---
fibroblast_of_arm_male_adult_53_years	ENCSR217TAW	ENCSR479HKJ	ENCSR007YOT	---
fibroblast_of_breast_female_adult_17_years	---	---	ENCSR579YLO	---
fibroblast_of_breast_female_adult_26_years	---	ENCSR902QIJ	ENCSR953ULK	---
fibroblast_of_dermis	ENCSR000EPO	ENCSR000APR	ENCSR000APN	ENCSR000APM
fibroblast_of_gingiva	ENCSR000ENS	---	---	---
fibroblast_of_gingiva_female_adult_24_years	ENCSR000EMA	ENCSR000DPU	---	ENCSR000DPS
fibroblast_of_lung	ENCSR000EOJ	ENCSR000DVC	---	ENCSR000DVA
fibroblast_of_lung_female_child_11_years_and_male_adult_45_years	---	ENCSR000AMW	ENCSR000AMR	ENCSR000ANO
fibroblast_of_lung_male_adult_45_years	ENCSR000EPR	ENCSR000DWZ	---	ENCSR000DWY
fibroblast_of_lung_male_embryo_12_weeks	ENCSR000ELY	ENCSR000DPO	ENCSR000DPL	ENCSR000DPM
fibroblast_of_mammary_gland_female	ENCSR000ENW	ENCSR000DUW	---	ENCSR000DUU
fibroblast_of_pedal_digit_skin_female_adult_21_years	ENCSR000ELZ	ENCSR000DPR	---	ENCSR000DPP
fibroblast_of_peridontal_ligament_male	ENCSR000EOI	---	---	---
fibroblast_of_pulmonary_artery	ENCSR000EOH	ENCSR000DUZ	---	ENCSR000DUX
fibroblast_of_skin_of_abdomen_male_adult_22_years	---	ENCSR000DPX	---	ENCSR000DPV
fibroblast_of_skin_of_abdomen_male_embryo_97_days_donor_ENCDO576LXR	ENCSR622TWS	---	---	---
fibroblast_of_the_aortic_adventitia_female	ENCSR000EMC	ENCSR000DQA	---	ENCSR000DPY
fibroblast_of_the_conjunctiva	ENCSR000ENK	---	---	---
fibroblast_of_upper_leg_skin_male_embryo_12_weeks	ENCSR000ELX	ENCSR000DPI	---	ENCSR000DPG
fibroblast_of_villous_mesenchyme	ENCSR000EOR	ENCSR000DVS	---	ENCSR000DVQ
forelimb_muscle_female_embryo_108_days	ENCSR166TEE	---	---	---
foreskin_fibroblast_male_newborn_donor_ENCDO000AAG	ENCSR000EME	ENCSR000DQH	---	ENCSR000DQI
foreskin_fibroblast_male_newborn_donor_ENCDO047TBB	ENCSR153LHP	ENCSR079ZQI	ENCSR108NVQ	---
foreskin_fibroblast_male_newborn_donor_ENCDO191CQJ	ENCSR000EPP	ENCSR000DWS	---	ENCSR000DWQ
foreskin_fibroblast_male_newborn_donor_ENCDO232AAA	ENCSR000ENQ	ENCSR000DUJ	---	ENCSR000DUH
foreskin_fibroblast_male_newborn_donor_ENCDO666YUN	---	ENCSR122IJJ	ENCSR917QEH	---
foreskin_fibroblast_male_newborn_donor_ENCDO686OPO	ENCSR251UPG	ENCSR813CFB	---	---
foreskin_keratinocyte_male_newborn	ENCSR035RVH	---	---	---
foreskin_keratinocyte_male_newborn_2-4_days_donor_ENCDO615NVN	---	---	ENCSR736ZEG	---
foreskin_keratinocyte_male_newborn_2-4_days_treated_with_calcium_donor_ENCDO005EGE	---	---	ENCSR637ISS	---
foreskin_keratinocyte_male_newborn_2-4_days_treated_with_calcium_donor_ENCDO615NVN	---	---	ENCSR709ABP	---
foreskin_keratinocyte_male_newborn_donor_ENCDO047TBB	---	ENCSR075OQB	---	---
foreskin_keratinocyte_male_newborn_donor_ENCDO666YUN	---	ENCSR172FMH	ENCSR666TFS	---
foreskin_keratinocyte_male_newborn_donor_ENCDO686OPO	ENCSR724CND	ENCSR703DFH	---	---
foreskin_melanocyte_male_newborn_donor_ENCDO047TBB	ENCSR434OBM	---	ENCSR693VHX	---
foreskin_melanocyte_male_newborn_donor_ENCDO666YUN	---	ENCSR423AKG	ENCSR227FYJ	---
foreskin_melanocyte_male_newborn_donor_ENCDO686OPO	ENCSR518JGY	ENCSR481YGZ	---	---
G401	ENCSR269SIA	---	---	---
gastrocnemius_medialis_female_adult_51_years	---	---	---	ENCSR071XWO
gastrocnemius_medialis_female_adult_53_years	---	ENCSR785DJD	ENCSR736ALU	ENCSR428BKN
gastrocnemius_medialis_male_adult_37_years	---	ENCSR206STN	ENCSR801IPH	---
gastrocnemius_medialis_male_adult_54_years	---	ENCSR972ETR	ENCSR948YYZ	ENCSR998NQG
gastroesophageal_sphincter_female_adult_51_year	---	---	---	ENCSR146BGM
gastroesophageal_sphincter_female_adult_53_years	---	ENCSR510NXV	ENCSR677LBH	ENCSR206ETG
gastroesophageal_sphincter_male_adult_37_years	---	---	---	ENCSR186NVR
gastroesophageal_sphincter_male_adult_54_years	---	---	---	ENCSR661XNQ
germinal_matrix_male_embryo_20_weeks	---	ENCSR528QDT	---	---
globus_pallidus_male_adult_78_years_and_male_adult_84_years	ENCSR771DAX	---	---	---
glomerular_endothelial_cell	ENCSR000EOM	---	---	---
glomerular_visceral_epithelial_cell_child_3_years	ENCSR785BDQ	---	---	---
GM06990	ENCSR000EMQ	ENCSR000DQV	---	ENCSR000DQW
GM08714	---	ENCSR000FCL	---	---
GM10248	---	---	---	ENCSR000DKP
GM10266	---	---	---	ENCSR000DKR
GM12801	---	---	---	ENCSR000DQY
GM12864	ENCSR000EMR	ENCSR000DQZ	---	ENCSR000DRB
GM12865	ENCSR000EMS	ENCSR000DRC	---	ENCSR000DRE
GM12873	---	---	---	ENCSR000DRP
GM12874	---	---	---	ENCSR000DRR
GM12875	---	ENCSR000DRS	---	---
GM12878	ENCSR000EMT	ENCSR000DRY	ENCSR000AKC	ENCSR000DRZ
GM13976	---	---	---	ENCSR000DKZ
GM13977	---	---	---	ENCSR000DLB
GM20000	---	---	---	ENCSR000DLG
GM23338_male_adult_53_years_originated_from_fibroblast_of_arm	ENCSR004SUL	ENCSR657DYL	ENCSR729ENO	ENCSR987GXT
H1-hESC	ENCSR000EMU	ENCSR814XPE	ENCSR000ANP	ENCSR000AMF
H4	ENCSR809CEA	---	---	---
H54	---	---	---	ENCSR000DKN
H7-hESC	ENCSR000EMZ	ENCSR000DSR	---	---
H9	ENCSR275ICP	ENCSR043VGU	ENCSR876RGF	---
H9_Early_G1_phase_genetically_modified_using_stable_transfection	ENCSR754LIN	---	---	---
H9_G2_phase_genetically_modified_using_stable_transfection	ENCSR943SYS	---	---	---
H9_genetically_modified_using_stable_transfection	---	ENCSR716ZJH	---	---
H9_Late_G1_phase_genetically_modified_using_stable_transfection	ENCSR964WHY	---	---	---
H9_S1_phase_genetically_modified_using_stable_transfection	ENCSR017OZH	---	---	---
HAP-1	ENCSR620QNS	---	---	---
HCT116	ENCSR000ENM	ENCSR000DTQ	ENCSR661KMA	ENCSR000DTO
heart_embryo_101_days	ENCSR366EGE	---	---	---
heart_embryo_59_days_and_female_embryo_76_days	ENCSR664PKM	---	---	---
heart_embryo_80_days	ENCSR804RSI	---	---	---
heart_embryo_96_days	ENCSR911LTI	---	---	---
heart_female_embryo_103_days	ENCSR914DOH	---	---	---
heart_female_embryo_105_days	ENCSR154ZNQ	---	---	---
heart_female_embryo_110_days	ENCSR189YJQ	---	---	---
heart_female_embryo_116_days_and_female_embryo_98_days	ENCSR749BWV	---	---	---
heart_female_embryo_117_days	ENCSR174JMM	---	---	---
heart_female_embryo_147_days	ENCSR533VAF	---	---	---
heart_female_embryo_91_days	ENCSR064GBK	---	---	---
heart_left_ventricle_female_adult_51_year	---	---	---	ENCSR791AYW
heart_left_ventricle_female_adult_53_years	---	ENCSR901SIL	ENCSR854OXF	ENCSR544APK
heart_left_ventricle_female_embryo_101_day_and_female_embryo_103_days	ENCSR946DXB	---	---	---
heart_left_ventricle_female_embryo_101_days_and_female_embryo_136_days	ENCSR501FWC	---	---	---
heart_left_ventricle_male_adult_34_years	---	ENCSR487BEW	ENCSR150QXE	---
heart_left_ventricle_male_child_3_years	---	ENCSR377KDN	ENCSR557DFM	---
heart_male_child_3_years	ENCSR305UJX	---	---	---
heart_male_embryo_105_days	ENCSR320PGJ	---	---	---
heart_male_embryo_110_days	ENCSR311LLZ	---	---	---
heart_male_embryo_120_days	ENCSR392GCE	---	---	---
heart_male_embryo_72_days_and_male_embryo_76_days	ENCSR705CNJ	---	---	---
heart_male_embryo_91_days	---	ENCSR358RVW	---	---
heart_male_embryo_96_days	ENCSR536NGW	---	---	---
heart_right_ventricle_female_embryo_101_days_and_female_embryo_103_days	ENCSR746RDJ	---	---	---
heart_right_ventricle_male_adult_34_years	---	ENCSR791GCO	ENCSR928HSI	---
heart_right_ventricle_male_child_3_years	---	ENCSR107RDP	ENCSR028NXO	---
HEK293	---	ENCSR000DTU	ENCSR000FCH	ENCSR000DTW
HEK293_genetically_modified_using_site-specific_recombination_originated_from_HEK293	---	---	---	ENCSR617IFZ
HeLa-S3	ENCSR959ZXU	ENCSR000AOF	ENCSR000AOC	ENCSR000AOA
HeLa-S3_G1b_phase	ENCSR000ENO	ENCSR000DUA	---	ENCSR000DUB
hematopoietic_multipotent_progenitor_cell_donor_ENCDO116AAA	ENCSR000EMK	---	---	---
hematopoietic_multipotent_progenitor_cell_donor_ENCDO579CCQ	ENCSR328UMC	---	---	---
hematopoietic_multipotent_progenitor_cell_donor_ENCDO937OUY	ENCSR098PTC	---	---	---
hematopoietic_multipotent_progenitor_cell_not_treated_and_treated_with_interleukin-3_kit_ligand_hydrocortisone_succinate_erythropoietin	ENCSR493IAY	---	---	---
hematopoietic_multipotent_progenitor_cell_treated_with_interleukin-3_kit_ligand_hydrocortisone_succinate_erythropoietin_15_day_treatment	ENCSR937UWI	---	---	---
hematopoietic_multipotent_progenitor_cell_treated_with_interleukin-3_kit_ligand_hydrocortisone_succinate_erythropoietin_17_day_treatment	ENCSR362JSZ	---	---	---
hematopoietic_multipotent_progenitor_cell_treated_with_interleukin-3_kit_ligand_hydrocortisone_succinate_erythropoietin_4_day_treatment	ENCSR148VUP	---	---	---
hematopoietic_multipotent_progenitor_cell_treated_with_interleukin-3_kit_ligand_hydrocortisone_succinate_erythropoietin_6_day_treatment	ENCSR564JUY	---	---	---
hematopoietic_multipotent_progenitor_cell_treated_with_interleukin-3_kit_ligand_hydrocortisone_succinate_erythropoietin_8_day_treatment	ENCSR845CFB	---	---	---
hepatocyte_originated_from_H9	ENCSR364MFN	ENCSR442ZOI	ENCSR507UDH	ENCSR252QYR
HepG2	ENCSR000ENP	ENCSR000DUF	ENCSR000AMO	ENCSR000AMA
HFF-Myc_male_newborn_originated_from_foreskin_fibroblast	ENCSR000ENR	ENCSR000DUK	---	ENCSR000DUM
hindlimb_muscle_male_embryo_120_days	ENCSR385AMY	---	---	---
HK-2	ENCSR634YVQ	---	---	---
HL-60	ENCSR000ENU	ENCSR000DUO	---	ENCSR000DUP
HS-27A	ENCSR000EMF	---	---	---
HS-5	ENCSR000EMG	---	---	---
HT-29	ENCSR814KRX	---	---	---
HT1080	ENCSR000FDI	---	---	---
HUES48	---	ENCSR153SGD	ENCSR223UPC	---
HUES6	---	ENCSR176ABZ	ENCSR315IRO	---
HUES64	---	ENCSR894OYM	ENCSR804MAP	---
IMR-90_female_embryo_16_weeks	ENCSR477RTP	ENCSR087PFU	ENCSR002YRE	ENCSR000EFI
iPS_DF_19.11_male_newborn	ENCSR383SNM	ENCSR888WZL	ENCSR505OPZ	---
iPS_DF_19.7_male_newborn	ENCSR440QMR	---	---	---
iPS_DF_4.7_male_newborn	ENCSR014FPY	---	---	---
iPS_DF_6.9_male_newborn	ENCSR261SMF	ENCSR263ELQ	ENCSR875QDS	---
iPS-11a_male_adult_36_years	---	ENCSR941YPY	---	---
iPS-15b_female_adult_48_years	---	ENCSR236XRR	---	---
iPS-18a_female_adult_48_years	---	ENCSR505JQC	ENCSR429YAE	---
iPS-18c_female_adult_48_years	---	ENCSR792NZO	---	---
iPS-20b_male_adult_55_years	---	ENCSR989RAL	ENCSR729GQT	---
iris_pigment_epithelial_cell	ENCSR000ENT	---	---	---
Ishikawa_treated_with_dimethyl_sulfoxide	---	---	---	ENCSR000BQE
islet_precursor_cell	ENCSR224FOA	---	---	---
Jurkat_clone_E61	ENCSR000EOS	ENCSR000DVU	---	---
K562	ENCSR921NMD	ENCSR000DWD	ENCSR000AKP	ENCSR000AKO
Karpas-422	ENCSR019JDO	ENCSR910XKX	ENCSR660IQS	---
KBM-7	ENCSR426IEA	---	---	---
keratinocyte_female_donor_ENCDO268AAA	ENCSR000EPQ	ENCSR000DWV	ENCSR000ALK	ENCSR000DNC
kidney_embryo_59_days_and_female_embryo_59_days	ENCSR792ZXA	---	---	---
kidney_embryo_80_days	ENCSR066WZJ	---	---	---
kidney_epithelial_cell	ENCSR000EOL	ENCSR000DVG	---	ENCSR000DVH
kidney_female_embryo_105_days_donor_ENCDO718LHH	ENCSR953JVX	---	---	---
kidney_female_embryo_105_days_donor_ENCDO863KZW	ENCSR774RCO	---	---	---
kidney_female_embryo_108_days	ENCSR941DTJ	---	---	---
kidney_female_embryo_113 days	ENCSR645GJD	---	---	---
kidney_female_embryo_120_days	ENCSR106OKX	ENCSR096EZX	---	---
kidney_female_embryo_121_days	ENCSR082JCE	---	---	---
kidney_female_embryo_76_days_and_male_embryo_76_days	ENCSR873ANE	---	---	---
kidney_female_embryo_85_days	ENCSR437KLY	---	---	---
kidney_glomerular_epithelial_cell_male_adult_43_years_and_male_adult_62_years	ENCSR136KEL	---	---	---
kidney_male_adult_50_years	---	ENCSR100OZR	ENCSR438SPO	---
kidney_male_adult_67_years	---	ENCSR716YIT	ENCSR230BWN	---
kidney_male_embryo_105_days	ENCSR499PZA	---	---	---
kidney_male_embryo_85_days	ENCSR757EPJ	---	---	---
kidney_male_embryo_87_days	ENCSR262QJC	---	---	---
kidney_tubule_cell_female_adult_80_years_and_male_adult_62_years	ENCSR175IWT	---	---	---
KMS-11	---	ENCSR539TKY	ENCSR955IXZ	ENCSR430YRJ
KOPT-K1	---	---	ENCSR719FEJ	---
L1-S8	ENCSR314EZY	---	---	---
large_intestine_female_embryo_103_days	ENCSR800QGE	---	---	---
large_intestine_female_embryo_105_days	ENCSR444VTC	---	---	---
large_intestine_female_embryo_107_days	ENCSR563XRP	---	---	---
large_intestine_female_embryo_108_days	ENCSR874CAK	---	---	---
large_intestine_female_embryo_110_days	ENCSR154YPL	---	---	---
large_intestine_female_embryo_120_days	ENCSR133SPH	---	---	---
large_intestine_female_embryo_91_days	ENCSR214QEO	---	---	---
large_intestine_female_embryo_98_days	ENCSR796SJV	---	---	---
large_intestine_male_embryo_105_days_donor_ENCDO171HMD	ENCSR666YVE	---	---	---
large_intestine_male_embryo_105_days_donor_ENCDO350ZUK	ENCSR531HPD	---	---	---
large_intestine_male_embryo_108_days	ENCSR857AEB	ENCSR413QXO	ENCSR659RHV	---
large_intestine_male_embryo_113_days	ENCSR047FNH	---	---	---
large_intestine_male_embryo_115_days	ENCSR366EQH	---	---	---
large_intestine_male_embryo_91_days	ENCSR762FCX	---	---	---
layer_of_hippocampus_female_adult_75_years	---	ENCSR418JIS	ENCSR123HEE	---
layer_of_hippocampus_male_adult_73_years	---	ENCSR383AEO	ENCSR321LKT	---
layer_of_hippocampus_male_adult_81_years	---	ENCSR956CFX	ENCSR912TVO	---
left_cardiac_atrium_female_embryo_101_days	ENCSR412NMI	---	---	---
left_kidney_female_embryo_107_days	ENCSR953XJU	---	---	---
left_kidney_female_embryo_110_days	ENCSR974TXT	---	---	---
left_kidney_female_embryo_147_days	ENCSR422PVL	---	---	---
left_kidney_female_embryo_59_days_and_male_embryo_91_days	ENCSR097BWW	---	---	---
left_kidney_female_embryo_87_days	ENCSR295DUI	---	---	---
left_kidney_female_embryo_98_days	ENCSR120LVW	---	---	---
left_kidney_male_embryo_115_days	ENCSR543YPH	---	---	---
left_kidney_male_embryo_87_days	ENCSR600RAA	---	---	---
left_kidney_male_embryo_96_days	ENCSR184DFF	---	---	---
left_lung_female_embryo_105_days	ENCSR468OVW	---	---	---
left_lung_female_embryo_107_days	ENCSR680SDS	---	---	---
left_lung_female_embryo_108_days	ENCSR456KDF	---	---	---
left_lung_female_embryo_110_days	ENCSR960EJV	---	---	---
left_lung_female_embryo_117_days	ENCSR541AVF	---	---	---
left_lung_female_embryo_91_days	ENCSR803VCR	---	---	---
left_lung_female_embryo_98_days	ENCSR006XED	---	---	---
left_lung_male_embryo_105_days	ENCSR953WJO	---	---	---
left_lung_male_embryo_113_days	ENCSR488PHT	---	---	---
left_lung_male_embryo_115_days	ENCSR935EVZ	---	---	---
left_lung_male_embryo_87_days	ENCSR441OGH	---	---	---
left_lung_male_embryo_91_days	ENCSR510ITB	---	---	---
left_lung_male_embryo_96_days	ENCSR639XWF	---	---	---
left_renal_cortex_interstitium_male_embryo_105_days_donor_ENCDO171HMD	ENCSR588JXI	---	---	---
left_renal_cortex_interstitium_male_embryo_105_days_donor_ENCDO378UAU	ENCSR092WMD	---	---	---
left_renal_cortex_interstitium_male_embryo_105_days_donor_ENCDO513BVP	ENCSR928SYE	---	---	---
left_renal_cortex_interstitium_male_embryo_120_days	ENCSR039ZVQ	---	---	---
left_renal_pelvis_male_embryo_105_days_donor_ENCDO171HMD	ENCSR318JAA	---	---	---
left_renal_pelvis_male_embryo_105_days_donor_ENCDO378UAU	ENCSR016THC	---	---	---
left_renal_pelvis_male_embryo_105_days_donor_ENCDO513BVP	ENCSR258IBL	---	---	---
left_renal_pelvis_male_embryo_120_days	ENCSR320SVK	---	---	---
leg_bone_male_embryo_81_day	ENCSR431UEM	---	---	---
LHCN-M2	ENCSR000EPE	---	---	---
limb_embryo_53_days_and_embryo_56_days	ENCSR818JGZ	---	---	---
liver_female_adult_25_years	---	ENCSR803JYI	ENCSR678LND	---
liver_female_child_6_years_and_male_adult_32_years	---	---	---	ENCSR254YRM
liver_female_embryo_101_day_and_female_embryo_113_days	ENCSR562FNN	---	---	---
liver_male_adult_31_year	---	ENCSR458WIH	ENCSR230IMS	---
liver_male_adult_32_years	---	ENCSR795VEN	---	---
liver_male_adult_78_years	---	ENCSR520BUX	---	---
LNCAP	---	---	---	ENCSR315NAC
LNCaP_clone_FGC	ENCSR000EPF	ENCSR000DWF	---	ENCSR000DMF
LNCAP_treated_with_17beta-hydroxy-5alpha-androstan-3-one	---	---	---	ENCSR673WZL
Loucy	---	ENCSR657RRI	---	ENCSR464DKE
LoVo	ENCSR503BEM	---	---	---
lower_leg_skin_female_adult_51_years	---	---	---	ENCSR727HME
lower_leg_skin_female_adult_53_years	---	---	---	ENCSR430TEE
lower_leg_skin_male_adult_37_years	---	---	---	ENCSR582MTM
lower_leg_skin_male_adult_54_years	---	---	---	ENCSR252XWG
lung_embryo_101_day	---	ENCSR413WJD	---	---
lung_embryo_101_days	ENCSR986XLW	---	---	---
lung_embryo_112_days	ENCSR006IJP	---	---	---
lung_embryo_67_days	ENCSR504KZE	---	---	---
lung_embryo_80_days_and_male_embryo_76_days	ENCSR582IPV	---	---	---
lung_female_adult_30_years	---	ENCSR466DZW	ENCSR540ADS	---
lung_female_embryo_108_days	ENCSR482HQE	---	---	---
lung_female_embryo_120_days	ENCSR214XJO	ENCSR936FAH	---	---
lung_female_embryo_76_days	ENCSR141IUS	---	---	---
lung_female_embryo_85_days	ENCSR141VGA	---	---	---
lung_female_embryo_96_days	ENCSR847RSJ	---	---	---
lung_male_adult_27_years_and_male_adult_35_years	---	---	---	ENCSR000DMH
lung_male_child_3_years	---	ENCSR500GXT	---	---
lung_male_embryo_103_days	ENCSR318WOD	---	---	---
lung_male_embryo_108_days	ENCSR076YBB	---	---	---
lung_male_embryo_54_days_and_male_embryo_58_days	ENCSR627NIF	---	---	---
lung_male_embryo_82_days	ENCSR587HPR	---	---	---
lung_microvascular_endothelial_cell_female_donor_ENCDO237AAA	ENCSR000EOD	---	---	---
lung_microvascular_endothelial_cell_female_donor_ENCDO238AAA	ENCSR000EOE	---	---	---
M059J	ENCSR000EPG	---	---	---
mammary_epithelial_cell_female	ENCSR000ENV	ENCSR000DUQ	---	ENCSR000DUS
mammary_epithelial_cell_female_adult_18_years	ENCSR228VNQ	ENCSR807YQE	---	---
mammary_epithelial_cell_female_adult_50_years	---	ENCSR000AML	ENCSR000ALW	ENCSR000ALV
MCF_10A	ENCSR789VGQ	---	---	---
MCF_10A_treated_with_tamoxifen_24_hours	ENCSR752EPH	---	---	---
MCF_10A_treated_with_tamoxifen_6_hours	ENCSR385SZQ	---	---	---
MCF-7	ENCSR000EPH	ENCSR000DWJ	ENCSR752UOD	ENCSR000DWH
MCF-7_treated_with_17beta-estradiol	---	---	---	ENCSR000DMS
MCF-7_treated_with_estradiol	ENCSR000EPI	---	---	---
MCF-7_treated_with_serum_stimulated_media	---	---	---	ENCSR000DMO
medulloblastoma	---	---	---	ENCSR000DMY
mesenchymal_stem_cell_originated_from_adipose_tissue	---	ENCSR004AKD	---	---
mesenchymal_stem_cell_originated_from_H1-hESC	ENCSR731QLJ	ENCSR501JET	ENCSR013KEC	---
mesendoderm_originated_from_H1-hESC	ENCSR714DIF	ENCSR441SAT	ENCSR473PNT	---
mesodermal_cell_originated_from_HUES64	---	ENCSR959RHF	ENCSR931WLE	---
MG63	ENCSR083STA	---	---	---
mid-neurogenesis_radial_glial_cells_genetically_modified_using_stable_transfection_originated_from_H9	---	ENCSR922CAT	---	---
middle_frontal_area_46_female_adult_75_years	---	ENCSR157EML	ENCSR016XBE	---
middle_frontal_area_46_male_adult_81_years	---	ENCSR401VZL	ENCSR195CFR	---
middle_frontal_gyrus_male_adult_78_years	ENCSR318PRQ	---	---	---
MM.1S	ENCSR458LIB	ENCSR361FWQ	ENCSR758OEC	ENCSR402IDP
mononuclear_cell_male	---	ENCSR000EXT	---	---
mucosa_of_rectum_female_adult_50_years	---	ENCSR276BXF	ENCSR305ISQ	---
mucosa_of_rectum_female_adult_61_year	---	ENCSR146DAL	ENCSR447OHF	---
mucosa_of_stomach_male_adult_59_years	---	ENCSR438BEX	---	---
muscle_layer_of_colon_female_adult_56_years	---	ENCSR170VSJ	ENCSR004EKY	---
muscle_layer_of_colon_female_adult_77_years	---	ENCSR943PIR	---	---
muscle_layer_of_duodenum_male_adult_59_years	---	ENCSR264APD	ENCSR694RCH	---
muscle_layer_of_duodenum_male_adult_73_years	---	ENCSR075PTL	---	---
muscle_of_arm_embryo_101_days	ENCSR826ERZ	---	---	---
muscle_of_arm_female_embryo_105_days	ENCSR517NHP	---	---	---
muscle_of_arm_female_embryo_115_days	ENCSR062DXC	---	---	---
muscle_of_arm_female_embryo_120_days	ENCSR357PMV	---	---	---
muscle_of_arm_female_embryo_85_days	ENCSR309YDN	---	---	---
muscle_of_arm_female_embryo_98_days	ENCSR753QKD	---	---	---
muscle_of_arm_male_embryo_101_days	ENCSR356QCD	---	---	---
muscle_of_arm_male_embryo_104_days	ENCSR951XEN	---	---	---
muscle_of_arm_male_embryo_105_days	ENCSR949JYS	---	---	---
muscle_of_arm_male_embryo_113_days	ENCSR270LZE	---	---	---
muscle_of_arm_male_embryo_115_days	ENCSR868XPR	---	---	---
muscle_of_arm_male_embryo_120_days	ENCSR452EGE	---	---	---
muscle_of_arm_male_embryo_127_days	ENCSR956NOL	---	---	---
muscle_of_arm_male_embryo_96_days_donor_ENCDO220PYT	ENCSR303YII	---	---	---
muscle_of_arm_male_embryo_96_days_donor_ENCDO817EKT	ENCSR888GBS	---	---	---
muscle_of_arm_male_embryo_97_days_donor_ENCDO576LXR	ENCSR649PJN	---	---	---
muscle_of_arm_male_embryo_97_days_donor_ENCDO597UXW	ENCSR619BNL	---	---	---
muscle_of_back_female_embryo_105_days_donor_ENCDO766MZV	ENCSR033STL	---	---	---
muscle_of_back_female_embryo_105_days_donor_ENCDO863KZW	ENCSR585CGU	---	---	---
muscle_of_back_female_embryo_113_days	ENCSR010ZMK	---	---	---
muscle_of_back_female_embryo_115_days	ENCSR106RBR	---	---	---
muscle_of_back_female_embryo_85_days	ENCSR193LYA	---	---	---
muscle_of_back_female_embryo_98_days	ENCSR072NBR	---	---	---
muscle_of_back_male_embryo_101_days	ENCSR174GXG	---	---	---
muscle_of_back_male_embryo_104_days	ENCSR141NSQ	---	---	---
muscle_of_back_male_embryo_105_days	ENCSR357RED	---	---	---
muscle_of_back_male_embryo_108_days	ENCSR476SDZ	---	---	---
muscle_of_back_male_embryo_127_days	ENCSR786FWF	---	---	---
muscle_of_back_male_embryo_91_days	ENCSR317SIH	---	---	---
muscle_of_back_male_embryo_96_days_donor_ENCDO220PYT	ENCSR698CUE	---	---	---
muscle_of_back_male_embryo_96_days_donor_ENCDO817EKT	ENCSR438TWI	---	---	---
muscle_of_back_male_embryo_97_days	ENCSR295ELC	---	---	---
muscle_of_leg_female_embryo_105_days	ENCSR286WIA	---	---	---
muscle_of_leg_female_embryo_110_days	---	ENCSR128QKM	---	---
muscle_of_leg_female_embryo_113_days	ENCSR272RQX	---	---	---
muscle_of_leg_female_embryo_115_days	ENCSR938UOR	---	---	---
muscle_of_leg_female_embryo_85_days	ENCSR198JXW	---	---	---
muscle_of_leg_male_embryo_101_days	ENCSR167XSQ	---	---	---
muscle_of_leg_male_embryo_104_days	ENCSR861NUH	---	---	---
muscle_of_leg_male_embryo_105_days	ENCSR514QHN	---	---	---
muscle_of_leg_male_embryo_115_days	ENCSR937RVN	---	---	---
muscle_of_leg_male_embryo_127_days	ENCSR622CAH	---	---	---
muscle_of_leg_male_embryo_96_days_donor_ENCDO220PYT	ENCSR297ORG	---	---	---
muscle_of_leg_male_embryo_96_days_donor_ENCDO817EKT	ENCSR059LXL	---	---	---
muscle_of_leg_male_embryo_97_days_donor_ENCDO576LXR	ENCSR294QCR	---	---	---
muscle_of_leg_male_embryo_97_days_donor_ENCDO597UXW	ENCSR033DQS	---	---	---
muscle_of_trunk_female_embryo_113_days	ENCSR440FZS	---	---	---
muscle_of_trunk_female_embryo_115_days	---	ENCSR714SGY	ENCSR775FTU	---
muscle_of_trunk_female_embryo_120_days	ENCSR217YRJ	---	---	---
muscle_of_trunk_female_embryo_121_days	ENCSR411MGY	---	---	---
myocyte_originated_from_LHCN-M2	ENCSR000EPD	---	---	---
myoepithelial_cell_of_mammary_gland_female_adult_33_years	---	ENCSR177QXA	---	---
myoepithelial_cell_of_mammary_gland_female_adult_36_years	---	ENCSR287YDU	---	---
myotube	ENCSR000EOP	ENCSR000ANZ	ENCSR000ANV	ENCSR000ANS
naive_thymus-derived_CD4-positive_alpha-beta_T_cell	---	ENCSR161XBV	ENCSR120WKZ	---
naive_thymus-derived_CD4-positive,_alpha-beta_T_cell_male_adult_26_years	ENCSR000EML	---	---	---
NAMALWA	ENCSR662HMO	---	---	---
NAMALWA_treated_with_Sendai_virus_for_2_hours	ENCSR301OGM	---	---	---
natural_killer_cell_female_adult_34_years	ENCSR723JLG	---	---	---
natural_killer_cell_male_adult_21_year	ENCSR704HNG	---	---	---
natural_killer_cell_male_adult_37_years	---	ENCSR570AUC	ENCSR391EQV	---
NB4	ENCSR000EPL	ENCSR000DWP	---	ENCSR000DWN
NCI-H226	ENCSR265TEK	---	---	---
NCI-H460	ENCSR000FJH	---	---	---
NCI-H929	---	ENCSR082NQB	---	ENCSR634OAQ
neural_cell	---	ENCSR608VNA	ENCSR124VOE	---
neural_cell_originated_from_H1-hESC	---	---	---	ENCSR822CEA
neural_progenitor_cell_originated_from_H9	ENCSR963ALV	ENCSR661MUS	ENCSR449AXO	ENCSR125NBL
neural_stem_progenitor_cell_originated_from_H1-hESC	---	ENCSR956CTX	ENCSR799SRL	---
neural_stem_progenitor_cell_originated_from_H9	---	ENCSR354XWM	---	---
neuroepithelial_stem_cell_genetically_modified_using_stable_transfection_NONE_and_originated_from_H9	---	---	ENCSR842NGQ	---
neuroepithelial_stem_cell_genetically_modified_using_stable_transfection_originated_from_H9	---	ENCSR662PLB	---	---
neuron_originated_from_H9	---	ENCSR314WYC	---	---
neurosphere_embryo_15_weeks_originated_from_ganglionic_eminence_donor_ENCDO280TXL	---	ENCSR293MTQ	---	---
neurosphere_embryo_15_weeks_originated_from_ganglionic_eminence_donor_ENCDO594MAO	---	ENCSR103HMP	ENCSR379WXM	---
neurosphere_female_embryo_17_weeks_originated_from_cortex	---	ENCSR957CYJ	---	---
neurosphere_female_embryo_17_weeks_originated_from_ganglionic_eminence	---	ENCSR130PLZ	---	---
neutrophil	---	ENCSR393SYU	ENCSR267YXV	ENCSR785YRL
neutrophil_male	---	ENCSR434AFF	---	---
non-pigmented_ciliary_epithelial_cell	ENCSR000EOF	---	---	---
NT2/D1	ENCSR000EPS	ENCSR000EXD	---	---
OCI-LY1	---	ENCSR422JNY	ENCSR597UDW	ENCSR072EUE
OCI-LY3	---	ENCSR548PZS	ENCSR857GMX	ENCSR756ZKG
OCI-LY7	ENCSR489NAM	ENCSR005SXO	ENCSR447ZGY	ENCSR027HML
omental_fat_pad_female_adult_51_years	---	---	---	ENCSR225OKX
omental_fat_pad_male_adult_37_years	---	---	---	ENCSR089DTY
omental_fat_pad_male_adult_54_years	---	---	---	ENCSR005LPI
osteoblast	---	ENCSR000ATH	ENCSR000APH	ENCSR000APF
ovary_female_adult_30_years	ENCSR712PYJ	ENCSR139TLA	ENCSR268JQE	---
ovary_female_adult_51_years	---	---	---	ENCSR548DDS
ovary_female_adult_53_years	---	ENCSR828CCQ	---	ENCSR493APD
ovary_female_embryo	ENCSR428XAX	---	---	---
Panc1	ENCSR000EPT	ENCSR000EXI	ENCSR000EXK	ENCSR203QEB
pancreas_female_adult_30_years	---	ENCSR315LPR	ENCSR402HFW	---
pancreas_male_adult_34_years	ENCSR178JBL	ENCSR747VED	ENCSR612BWE	---
pancreas_male_adult_54_years_and_male_adult_60_years	---	---	---	ENCSR000DND
parathyroid_adenoma	---	---	ENCSR034RQV	---
Parathyroid_adenoma_male_adult_62_years	---	ENCSR033OKS	ENCSR735SLW	ENCSR780OZE
Parathyroid_adenoma_male_adult_65_years	---	---	---	ENCSR336PTS
PC-3	ENCSR052AWE	ENCSR275NCH	ENCSR826UTD	ENCSR359LOD
PC-9	ENCSR940NLN	ENCSR441JWF	ENCSR769FOC	ENCSR243INX
peripheral_blood_mononuclear_cell_female_adult_28_years	---	ENCSR206JRX	ENCSR156XNC	---
peripheral_blood_mononuclear_cell_male_adult_27_years	---	ENCSR443SLY	---	---
peripheral_blood_mononuclear_cell_male_adult_32_years	---	ENCSR368YPC	ENCSR615HXA	---
peripheral_blood_mononuclear_cell_male_adult_39_years	---	ENCSR275EAG	ENCSR105EMQ	---
Peyer's_patch_female_adult_51_years	---	---	---	ENCSR391ZKN
Peyer's_patch_female_adult_53_years	---	ENCSR878KIY	ENCSR837SGJ	ENCSR419ANE
Peyer's_patch_male_adult_37_years	---	---	---	ENCSR375VXU
Peyer's_patch_male_adult_54_years	---	---	---	ENCSR799WDT
placenta_embryo_102_days	ENCSR552RKI	---	---	---
placenta_embryo_16_weeks	---	---	ENCSR028QEA	---
placenta_embryo_53_days	ENCSR499IFY	---	---	---
placenta_embryo_56_days_and_embryo_59_days	ENCSR552XJI	---	---	---
placenta_female_embryo_101_days_and_male_embryo_105_days	ENCSR575VMI	---	---	---
placenta_female_embryo_105_days	ENCSR545KQR	---	---	---
placenta_female_embryo_108_days	ENCSR129TSG	---	---	---
placenta_female_embryo_113_days	ENCSR035QHH	ENCSR419BDT	ENCSR498ZRC	---
placenta_female_embryo_85_days	ENCSR648RAX	---	---	---
placenta_male_embryo_16_weeks	---	ENCSR074FPH	ENCSR717HIA	---
placenta_male_embryo_85_days	ENCSR802AJE	---	---	---
placenta_male_embryo_91_days	ENCSR989YIV	---	---	---
placental_basal_plate_female_embryo_40_weeks	---	ENCSR194MJA	ENCSR526RGE	---
placental_basal_plate_male_embryo_38_weeks	---	ENCSR345QKG	ENCSR066GUY	---
primary_hematopoietic_stem_cells	---	ENCSR672HWL	---	---
prostate_gland_male_adult_37_years	---	---	---	ENCSR720USO
prostate_gland_male_adult_54_years	---	ENCSR748RBT	ENCSR763IDK	ENCSR829HTO
psoas_muscle_female_adult_30_years	---	---	ENCSR250NHD	---
psoas_muscle_male_adult_34_years	---	ENCSR949OYZ	ENCSR791ISZ	---
psoas_muscle_male_child_3_years	ENCSR426TPQ	ENCSR245BEV	ENCSR367WYJ	---
pulmonary_artery_endothelial_cell_female	ENCSR000EOG	---	---	---
putamen_male_adult_78_years	ENCSR493VDS	---	---	---
radial_glial_cell_genetically_modified_using_stable_transfection_originated_from_H9	---	ENCSR433PUR	---	---
RCC_7860	ENCSR037PGI	---	---	---
rectal_smooth_muscle_tissue_female_adult_50_years	---	ENCSR953GFW	ENCSR656ZEQ	---
regulatory_T_cell_female_adult_35_years	ENCSR000EQJ	---	---	---
regulatory_T_cell_originated_from_blood_cell	---	ENCSR966QUX	---	---
renal_cell_carcinoma	ENCSR337IRF	---	---	---
renal_cortex_interstitium_female_embryo_103_days	ENCSR656QYL	---	---	---
renal_cortex_interstitium_female_embryo_120_days	ENCSR524DWS	---	---	---
renal_cortex_interstitium_female_embryo_89_days	ENCSR851ZFT	---	---	---
renal_cortex_interstitium_female_embryo_96_days_donor_ENCDO613NXA	ENCSR932DHT	---	---	---
renal_cortex_interstitium_female_embryo_96_days_donor_ENCDO870OBN	ENCSR022ECC	---	---	---
renal_cortex_interstitium_male_embryo_108_days_donor_ENCDO014CNM	ENCSR129KIV	---	---	---
renal_cortex_interstitium_male_embryo_108_days_donor_ENCDO132ASK	ENCSR828RNY	---	---	---
renal_cortex_interstitium_male_embryo_113_days	ENCSR155NPL	---	---	---
renal_cortex_interstitium_male_embryo_127_days	ENCSR849OKE	---	---	---
renal_cortex_interstitium_male_embryo_91_days	ENCSR254AGA	---	---	---
renal_cortex_interstitium_male_embryo_97_days	ENCSR550UWM	---	---	---
renal_cortical_epithelial_cell	ENCSR000EOK	---	---	---
renal_pelvis_female_embryo_103_days	ENCSR554WUJ	---	---	---
renal_pelvis_female_embryo_105_days	ENCSR619DRM	---	---	---
renal_pelvis_female_embryo_89_days	ENCSR911YVV	---	---	---
renal_pelvis_female_embryo_96_days_donor_ENCDO613NXA	ENCSR606UAR	---	---	---
renal_pelvis_female_embryo_96_days_donor_ENCDO870OBN	ENCSR141DMX	---	---	---
renal_pelvis_male_embryo_108_days	ENCSR913NYL	---	---	---
renal_pelvis_male_embryo_113_days	ENCSR956ZHU	---	---	---
renal_pelvis_male_embryo_127_days	ENCSR301RCD	---	---	---
renal_pelvis_male_embryo_91_days	ENCSR580OAH	---	---	---
renal_pelvis_male_embryo_97_days	ENCSR364TKL	---	---	---
retina_embryo_125_days_and_male_embryo_103_days	ENCSR474GZQ	---	---	---
retina_embryo_74_days_and_embryo_85_days	ENCSR621ENC	---	---	---
retina_female_embryo_89_days	ENCSR820ICX	---	---	---
retinal_pigment_epithelial_cell	ENCSR000EON	ENCSR000DVK	---	ENCSR000DVI
right_atrium_auricular_region_female_adult_53_years	---	ENCSR791KFQ	ENCSR593KDJ	ENCSR066GBX
right_cardiac_atrium_male_adult_34_years	---	ENCSR548LZS	ENCSR074ECR	---
right_kidney_female_embryo_107_days	ENCSR036VRV	---	---	---
right_kidney_female_embryo_117_days	ENCSR765BSU	---	---	---
right_kidney_female_embryo_147_days	ENCSR871APX	---	---	---
right_kidney_female_embryo_87_days	ENCSR017TFH	---	---	---
right_kidney_female_embryo_98_days	ENCSR884MCZ	---	---	---
right_kidney_male_embryo_108_days	ENCSR414ZUA	---	---	---
right_kidney_male_embryo_115_days	ENCSR990XXC	---	---	---
right_kidney_male_embryo_87_days	ENCSR332BSB	---	---	---
right_kidney_male_embryo_91_days	ENCSR768OLL	---	---	---
right_kidney_male_embryo_96_days	ENCSR670ZSA	---	---	---
right_lobe_of_liver_female_adult_53_years	---	ENCSR344TLI	ENCSR981UJA	ENCSR911GFJ
right_lung_female_embryo_105_days	ENCSR299INS	---	---	---
right_lung_female_embryo_107_days	ENCSR859KGQ	---	---	---
right_lung_female_embryo_108_days	ENCSR930AUG	---	---	---
right_lung_female_embryo_110_days	ENCSR441MMO	---	---	---
right_lung_female_embryo_117_days	ENCSR845MEJ	---	---	---
right_lung_female_embryo_91_days	ENCSR263IGU	---	---	---
right_lung_female_embryo_98_days	ENCSR445XYW	---	---	---
right_lung_male_embryo_105_days	ENCSR846CTA	---	---	---
right_lung_male_embryo_115_days	ENCSR228BOM	---	---	---
right_lung_male_embryo_87_days	ENCSR947VPG	---	---	---
right_lung_male_embryo_96_days	ENCSR964VVW	---	---	---
right_renal_cortex_interstitium_male_embryo_105_days_donor_ENCDO378UAU	ENCSR014VAC	---	---	---
right_renal_cortex_interstitium_male_embryo_105_days_ENCDO513BVP	ENCSR268QCH	---	---	---
right_renal_cortex_interstitium_male_embryo_120_days	ENCSR887BNC	---	---	---
right_renal_pelvis_male_embryo_105_days_donor_ENCDO171HMD	ENCSR761ZFA	---	---	---
right_renal_pelvis_male_embryo_105_days_donor_ENCDO378UAU	ENCSR752NTF	---	---	---
right_renal_pelvis_male_embryo_105_days_donor_ENCDO513BVP	ENCSR986HEN	---	---	---
right_renal_pelvis_male_embryo_120_days	ENCSR540PVZ	---	---	---
RKO	ENCSR429RHR	---	---	---
RPMI-7951	ENCSR000EPV	---	---	---
RPMI8226	ENCSR594NOE	---	---	---
RWPE1	---	---	ENCSR203KEU	ENCSR303GFI
RWPE2	---	---	ENCSR987PNT	ENCSR856JJB
sigmoid_colon_female_adult_53_years	---	ENCSR900UIP	ENCSR268ZCF	ENCSR925GDS
sigmoid_colon_male_adult_34_years	---	ENCSR421HUB	ENCSR561YSH	---
sigmoid_colon_male_adult_37_years	---	---	---	ENCSR721AHD
sigmoid_colon_male_adult_54_years	---	---	---	ENCSR222SQE
sigmoid_colon_male_child_3_years	---	ENCSR321SZE	ENCSR213SMK	---
SJCRH30	ENCSR000FFJ	---	---	---
SJSA1	ENCSR620WAR	---	---	---
SK-MEL-5	ENCSR000FEK	---	---	---
SK-N-DZ	ENCSR946MVP	---	---	---
SK-N-DZ_treated_with_dimethyl_sulfoxide	ENCSR000FJL	---	---	---
SK-N-MC	ENCSR000EPY	ENCSR000DXL	ENCSR835MMN	---
SK-N-SH	---	ENCSR000FCS	ENCSR564IGJ	ENCSR541AMF
SK-N-SH_treated_with_all-trans-retinoic_acid	ENCSR000EPZ	ENCSR000DXR	---	ENCSR000BLX
skeletal_muscle_cell	ENCSR000EQA	ENCSR000DXT	---	---
skeletal_muscle_myoblast	ENCSR000EOO	---	---	---
skeletal_muscle_myoblast_male_adult_22_years	---	ENCSR000ANK	ENCSR000ANF	---
skeletal_muscle_satellite_cell_female_adult_originated_from_mesodermal_cell	---	ENCSR819HSS	---	---
skeletal_muscle_tissue	---	ENCSR238LEG	---	---
skeletal_muscle_tissue_female_adult_72_years	---	ENCSR767NIF	ENCSR329FXI	---
skeletal_muscle_tissue_male_adult_54_years	---	ENCSR346KKE	---	---
skin_fibroblast_female_adult_31_years_donor_ENCDO000AAJ	ENCSR000EMP	---	---	---
skin_fibroblast_female_adult_31_years_donor_ENCDO009AAA	ENCSR000EMO	---	---	---
skin_fibroblast_male_embryo_97_days	ENCSR184LMY	---	---	---
skin_fibroblast_male_embryo_97_days_donor_ENCDO576LXR	ENCSR217RVH	---	---	---
small_intestine_female_adult_30_years	---	ENCSR944QSH	ENCSR655XLM	---
small_intestine_female_embryo_105_days	ENCSR860NDZ	---	---	---
small_intestine_female_embryo_107_days	ENCSR133KBX	---	---	---
small_intestine_female_embryo_108_days	ENCSR502NDK	---	---	---
small_intestine_female_embryo_110_days	ENCSR083FBK	---	---	---
small_intestine_female_embryo_120_days	ENCSR116WWW	---	---	---
small_intestine_female_embryo_91_days	ENCSR457ILW	---	---	---
small_intestine_female_embryo_98_days	ENCSR565EBN	---	---	---
small_intestine_male_adult_34_years	ENCSR931UQB	ENCSR792IJA	ENCSR543CPW	---
small_intestine_male_child_3_years	---	---	ENCSR454VRA	---
small_intestine_male_embryo_108_days	ENCSR945RWN	ENCSR237QFJ	ENCSR892XFG	---
small_intestine_male_embryo_115_days_donor_ENCDO816OTW	ENCSR354FBA	---	---	---
small_intestine_male_embryo_87_days	ENCSR970ZLG	---	---	---
small_intestine_male_embryo_91_days	ENCSR594OWA	---	---	---
smooth_muscle_cell_of_the_brain_vasculature_female	ENCSR000ENG	---	---	---
smooth_muscle_cell_originated_from_H9	---	ENCSR515PKY	ENCSR210ZPC	ENCSR261VAS
spinal_cord_female_embryo_108_days	---	---	ENCSR209QGZ	---
spinal_cord_female_embryo_113_days	ENCSR678PDD	ENCSR036HAT	---	---
spinal_cord_female_embryo_59_days_and_male_embryo_72_days	ENCSR910OQF	---	---	---
spinal_cord_female_embryo_87_days	ENCSR973MKT	---	---	---
spinal_cord_female_embryo_89_days	ENCSR615WIN	---	---	---
spinal_cord_male_embryo_105_days	ENCSR148MFM	---	---	---
spinal_cord_male_embryo_96_days	ENCSR788SOI	---	---	---
spleen_embryo_112_days	ENCSR679IFH	---	---	---
spleen_female_adult_20_years_and_female_adult_30_years	---	---	---	ENCSR000DNI
spleen_female_adult_30_years	---	---	ENCSR086XCT	---
spleen_female_adult_51_years	---	---	---	ENCSR482PMN
spleen_female_adult_53_years	---	ENCSR197QDK	ENCSR726HTS	ENCSR692ILH
spleen_male_adult_34_years	---	ENCSR432KIH	ENCSR235ZBF	---
spleen_male_adult_37_years	---	---	---	ENCSR234HEM
spleen_male_adult_54_years	---	---	---	ENCSR028YEV
spleen_male_child_3_years	---	ENCSR448FZC	ENCSR170MAJ	---
stomach_embryo_101_days	ENCSR941SMM	---	---	---
stomach_female_adult_30_years	---	---	ENCSR582UTE	---
stomach_female_adult_51_years	---	---	---	ENCSR173AIR
stomach_female_adult_53_years	---	ENCSR489ZLL	ENCSR133NBJ	ENCSR776AEL
stomach_female_embryo	ENCSR726YMS	---	---	---
stomach_female_embryo_105_days_donor_ENCDO766MZV	ENCSR119HXE	---	---	---
stomach_female_embryo_105_days_donor_ENCDO863KZW	ENCSR062DUU	---	---	---
stomach_female_embryo_107_days	ENCSR082XEU	---	---	---
stomach_female_embryo_108_days	ENCSR511GQA	---	---	---
stomach_female_embryo_121_days	ENCSR282QFE	---	---	---
stomach_female_embryo_147_days	ENCSR627KFV	---	---	---
stomach_female_embryo_96_days	---	---	ENCSR743DDX	---
stomach_female_embryo_96_days_donor_ENCDO613NXA	ENCSR683YLO	---	---	---
stomach_female_embryo_96_days_donor_ENCDO870OBN	ENCSR930YSB	---	---	---
stomach_female_embryo_98_days	ENCSR208DMX	ENCSR202RXT	---	---
stomach_male_adult_34_years	---	ENCSR129NCV	ENCSR001SHB	---
stomach_male_adult_37_years	---	---	---	ENCSR618QYE
stomach_male_adult_54_years	---	---	---	ENCSR549WAU
stomach_male_child_3_years	ENCSR246PXX	---	ENCSR437QMD	---
stomach_male_embryo_127_days	ENCSR608AHQ	---	---	---
stomach_male_embryo_58_days_and_male_embryo_76_days	ENCSR095GWE	---	---	---
stomach_smooth_muscle_female_adult_84_years	---	ENCSR532FEO	ENCSR971ETA	---
stomach_smooth_muscle_male_adult_59_years	---	ENCSR168PQI	---	---
stromal_cell_of_bone_marrow_male	ENCSR000EMH	---	---	---
SU-DHL-6	---	ENCSR494LJG	ENCSR307DQT	ENCSR125DKL
subcutaneous_abdominal_adipose_tissue_nuclear_fraction_female_adult_25_years	---	ENCSR703CYD	---	---
subcutaneous_abdominal_adipose_tissue_nuclear_fraction_female_adult_41_year	---	ENCSR501FTL	---	---
subcutaneous_abdominal_adipose_tissue_nuclear_fraction_female_adult_49_years	---	ENCSR605NNZ	ENCSR011MGQ	---
subcutaneous_abdominal_adipose_tissue_nuclear_fraction_female_adult_59_years	---	ENCSR923IIU	---	---
subcutaneous_abdominal_adipose_tissue_nuclear_fraction_female_adult_81_year	---	ENCSR294PQF	---	---
subcutaneous_adipose_tissue_female_adult_51_years	---	---	---	ENCSR790VEV
subcutaneous_adipose_tissue_female_adult_53_years	---	---	---	ENCSR762PCG
substantia_nigra_female_adult_75_years	---	ENCSR551QXE	---	---
substantia_nigra_male_adult_81_year	---	---	ENCSR726WVB	---
substantia_nigra_male_adult_81_years	---	ENCSR883QMZ	---	---
suprapubic_skin_female_adult_51_years	---	---	---	ENCSR756KRS
suprapubic_skin_female_adult_53_years	---	---	---	ENCSR515LRI
suprapubic_skin_male_adult_54_years	---	---	---	ENCSR038FOS
SW480	ENCSR217SET	---	---	---
T_cells_effector/memory_enriched_from_peripheral_blood	---	ENCSR291KBJ	ENCSR892HPQ	---
T_helper_17_cells_PMA-I_stimulated	---	ENCSR957XEV	ENCSR041UZZ	---
T_helper_cells_from_peripheral_blood	---	ENCSR263WLD	---	---
T_helper_cells_PMA-I_stimulated	---	ENCSR714KWW	ENCSR138DOM	---
T_helper_memory_cells_from_peripheral_blood_1	---	ENCSR457FQI	ENCSR314BEX	---
T_helper_naive_cells_from_peripheral_blood_CD25M_CD45R	---	---	ENCSR674VPA	---
T_helper_naive_cells_from_peripheral_blood_CD25M_CD45RA	---	ENCSR098ALO	---	---
T-cell	---	ENCSR902BOX	---	---
T-cell_donor_ENCDO685OXD	ENCSR040DGJ	---	---	---
T-cell_male_adult_21_years_donor_ENCDO190HXC	ENCSR628IRM	---	---	---
T-cell_male_adult_37_years	ENCSR366YTD	ENCSR395YXN	ENCSR222QLW	---
T-helper_1_cell	ENCSR000EQC	---	---	---
T-helper_1_cell_female_adult_26_years	ENCSR000EQD	---	---	---
T-helper_1_cell_male_adult_33_years	ENCSR000EQE	---	---	---
T-helper_17_cell	ENCSR000EQF	---	---	---
T-helper_2_cell	ENCSR000EQG	---	---	---
T-helper_2_cell_male_adult_33_years	ENCSR000EQI	---	---	---
T47D	ENCSR000EQB	---	---	---
temporal_lobe_female_adult_75_years	---	ENCSR477BHF	ENCSR608XIG	---
temporal_lobe_male_adult_81_year	---	---	ENCSR014TDK	---
temporal_lobe_male_adult_81_years	---	ENCSR717AJD	---	---
testis_male_adult_37_years	---	ENCSR611DJQ	---	ENCSR494TNM
testis_male_adult_54_years	---	---	---	ENCSR981CID
testis_male_embryo_donor_ENCDO482LIM	ENCSR729DRB	---	---	---
testis_male_embryo_donor_ENCDO836UAR	ENCSR278FHC	---	---	---
thoracic_aorta_male_adult_37_years	---	ENCSR984KWT	ENCSR015GFK	ENCSR668BTN
thoracic_aorta_male_adult_54_years	---	ENCSR930HLX	ENCSR318HUC	---
thymus_female_embryo	ENCSR682PKY	---	---	---
thymus_female_embryo_105_days	ENCSR838IPF	---	---	---
thymus_female_embryo_110_days	---	ENCSR308ZMD	ENCSR776KLS	---
thymus_female_embryo_113_days	ENCSR342NCX	---	---	---
thymus_female_embryo_147_days	ENCSR777USE	---	---	---
thymus_female_embryo_98_days	ENCSR541UPY	---	---	---
thymus_male_child_3_years	---	ENCSR738LBP	ENCSR303IKJ	---
thymus_male_embryo_104_days	ENCSR962EAP	---	---	---
thymus_male_embryo_127_days	ENCSR164PQJ	---	---	---
thyroid_gland_female_adult_51_years	---	---	---	ENCSR955BIB
thyroid_gland_female_adult_53_years	---	ENCSR761WVQ	ENCSR716FUH	ENCSR744YJR
thyroid_gland_male_adult_37_years	---	ENCSR901BRV	ENCSR597BWL	---
thyroid_gland_male_adult_54_years	---	ENCSR975NOU	ENCSR203KCB	ENCSR492ZIW
tibial_artery_male_adult_37_years	---	---	---	ENCSR699BEK
tibial_nerve_female_adult_51_years	---	---	---	ENCSR822PJT
tibial_nerve_female_adult_53_years	---	ENCSR314SPW	ENCSR771YJT	ENCSR469POZ
tibial_nerve_male_adult_37_years	---	---	---	ENCSR434XLP
tongue_female_embryo_59_days_and_female_embryo_76_days	ENCSR759UNY	---	---	---
tongue_male_embryo_72_days	ENCSR559WMK	---	---	---
transverse_colon_female_adult_51_years	---	---	---	ENCSR558HTE
transverse_colon_female_adult_53_years	---	ENCSR933BVL	ENCSR208QRN	ENCSR769WKR
transverse_colon_male_adult_37_years	---	ENCSR813ZEY	ENCSR640XRV	ENCSR102CSD
transverse_colon_male_adult_54_years	---	---	ENCSR069EGE	ENCSR833FWC
trophoblast_cell_embryo_17_weeks_and_embryo_18_weeks	ENCSR593LTJ	---	---	---
trophoblast_cell_embryo_21_week_	ENCSR121ZSL	---	---	---
trophoblast_cell_embryo_23_weeks	ENCSR809LCE	---	---	---
trophoblast_cell_embryo_39_weeks_and_embryo_40_weeks	ENCSR964MZQ	---	---	---
trophoblast_cell_originated_from_H1-hESC	---	ENCSR874WOB	ENCSR425PQI	---
trophoblast_female_embryo_20_weeks	---	---	ENCSR507SRD	---
trophoblast_female_embryo_40_weeks	---	---	ENCSR955XFL	---
UCSF-4	---	ENCSR595KPI	ENCSR656PGJ	---
umbilical_cord_embryo_59_days_and_male_embryo_76_days	ENCSR512CWR	---	---	---
upper_lobe_of_left_lung_female_adult_51_years	---	---	---	ENCSR972LYL
upper_lobe_of_left_lung_female_adult_53_years	---	ENCSR208WDY	ENCSR738SXD	ENCSR970UZD
upper_lobe_of_left_lung_male_adult_37_years	---	---	---	ENCSR027FSZ
upper_lobe_of_left_lung_male_adult_54_years	---	---	---	ENCSR964BKO
urinary_bladder_male_adult_34_years	---	ENCSR632OWD	ENCSR054BKO	---
uterus_female_adult_51_years	---	---	---	ENCSR798NVH
uterus_female_adult_53_years	---	---	ENCSR249INE	ENCSR392SFJ
vagina_female_adult_51_years	---	---	---	ENCSR655ECZ
vagina_female_adult_53_years	---	ENCSR258UUX	ENCSR718BTD	ENCSR606TNN
VCaP	---	---	ENCSR597ULV	ENCSR265ARE
WERI-Rb-1	ENCSR000EQL	ENCSR000DXU	---	ENCSR000DXW
WI38	---	ENCSR000DXZ	---	ENCSR000DYB
WI38_genetically_modified_using_stable_transfection_originated_from_WI38	ENCSR000EQN	---	---	---
WI38_genetically_modified_using_stable_transfection_originated_from_WI38_treated_with_afimoxifene	ENCSR000EQM	---	---	---
WI38_genetically_modified_using_stable_transfection_treated_with_afimoxifene	---	ENCSR000DXY	---	---

## Sheet: Supplementary Table 9b (mouse)
Supplementary Table 9b. Summary of assays used for mm10 Registry
Biosample	DNase	H3K4me3	H3K27ac	CTCF
B6D2F1/J_416B	ENCSR000CMK	---	---	---
C57BL/6_lung_male_adult_8_weeks	---	ENCSR000CAR	---	ENCSR000CBV
C57BL/6_midbrain_embryo_15.5_days	---	ENCSR486MHP	ENCSR428GHF	---
C57BL/6_liver_embryo_15.5_days	---	ENCSR577SDJ	ENCSR479LFP	---
BALB/cAnN_A20	ENCSR000CML	---	---	---
C57BL/6_liver_embryo_12.5_days	---	ENCSR471SJG	ENCSR136GMT	---
C57BL/6_heart_male_adult_8_weeks	ENCSR000CNE	ENCSR000CAM	ENCSR000CDF	ENCSR000CBI
C57BL/6_lung_postnatal_0_days	ENCSR094XAY	ENCSR262CSU	ENCSR884MYD	ENCSR418SBY
C57BL/6_induced_T-regulatory_cell_male_adult_8_weeks	ENCSR000COD	---	---	---
C57BL/6_forebrain_embryo_15.5_days	---	ENCSR022KDE	ENCSR691NQH	---
CD-1_forelimb_bud_male_embryo_11.5_days	ENCSR000CNB	---	---	---
C57BL/6_liver_male_adult_8_weeks	---	ENCSR000CAP	ENCSR000CDH	ENCSR000CBU
C3H_C2C12	---	ENCSR000AHO	---	ENCSR000AIJ
C57BL/6_stomach_embryo_15.5_days	---	ENCSR522LXN	ENCSR929SEW	---
C57BL/6_hindbrain_embryo_12.5_days	---	ENCSR158ONM	ENCSR784TLR	---
129_G1E	---	ENCSR000DIX	---	ENCSR000DIS
C57BL/6_thymus_postnatal_0_days	ENCSR935RRY	---	---	---
C57BL/6_liver_embryo_16.5_days	---	ENCSR252GKD	ENCSR802RET	---
DBA/2_MEL_cell_line	ENCSR446MUM	ENCSR000CEX	ENCSR000CEV	ENCSR000ETQ
C57BL/6_hindbrain_embryo_13.5_days	---	ENCSR315ZEU	ENCSR344HHI	---
NIH/Swiss_NIH3T3	ENCSR000CNS	---	---	---
C57BL/6_brown_adipose_tissue_male_adult_24_weeks	---	ENCSR000CFB	ENCSR000CEZ	---
C57BL/6_neural_tube_embryo_12.5_days	---	ENCSR538SRO	ENCSR891SAW	---
C57BL/6_neural_tube_embryo_10.5_days	ENCSR661GMU	---	---	---
CD-1_c-Kit-positive_CD71-positive_TER-119-positive_erythroid_progenitor_cells_male_embryo_14.5_days	ENCSR000CMU	---	---	---
C57BL/6_retina_male_postnatal_7_days	ENCSR000CNU	---	---	---
C57BL/6_heart_embryo_13.5_days	---	ENCSR501GBJ	ENCSR699XHY	---
DBA/2_erythroblast_derived_from_MEL-GATA-1-ER_treated_with_estradiol_1_day_diff	ENCSR000CNQ	---	---	---
C57BL/6_lung_embryo_16.5_days	---	ENCSR295PFM	ENCSR140UEX	---
C57BL/6_B_cell_male_adult_8_weeks	ENCSR000CMM	---	---	---
C57BL/6_lung_embryo_14.5_days	ENCSR742DUR	ENCSR839WFP	ENCSR452WYC	ENCSR677SIH
G1E-ER4	---	ENCSR000DIW	---	ENCSR000DIR
CD-1_c-Kit-positive_CD71-positive_TER-119-negative_erythroid_progenitor_cells_male_embryo_14.5_days	ENCSR000CMT	---	---	---
C57BL/6_forebrain_embryo_10.5_days	ENCSR756SPS	ENCSR368RJD	ENCSR825ZJV	---
CD-1_megakaryocyte_embryo_14.5_days	---	ENCSR000DHT	---	---
C57BL/6_stomach_embryo_16.5_days	---	ENCSR684UWM	ENCSR546ANT	---
C57BL/6_olfactory_bulb_male_adult_8_weeks	---	ENCSR000CDS	ENCSR000CCE	ENCSR000CDX
C57BL/6_R1	ENCSR319PWR	---	---	---
C57BL/6_intestine_embryo_16.5_days	---	ENCSR572KYR	ENCSR639DND	---
C57BL/6_embryonic_facial_prominence_embryo_12.5_days	---	ENCSR106QSU	ENCSR813SCQ	---
M.spretus_x_C57BL/6J_Patski	ENCSR000CNT	---	---	---
129_ZHBTc4-mESC_treated_with_doxycycline_hyclate	ENCSR000COJ	---	---	---
CD-1_mesoderm_male_embryo_11.5_days	ENCSR000CNO	---	---	---
C57BL/6_liver_embryo_10.5_days	ENCSR130PUN	---	---	---
C57BL/6_MN1	ENCSR732IZK	---	---	---
C57BL/6_kidney_embryo_16.5_days	---	ENCSR953HNY	ENCSR357JII	---
129_ZHBTc4-mESC	ENCSR000COH	---	---	---
C57BL/6_heart_embryo_16.5_days	---	ENCSR119YTR	ENCSR846PJO	---
C57BL/6_limb_embryo_12.5_days	---	ENCSR938MUD	ENCSR737QWV	---
C57BL/6_kidney_postnatal_0_days	ENCSR066DPD	ENCSR536ILV	ENCSR140YPL	ENCSR143WOK
C57BL/6_bone_marrow_male_adult_8_weeks	---	ENCSR000CAH	ENCSR000CCL	ENCSR000CBL
C57BL/6_heart_embryo_14.5_days	---	ENCSR052CDF	ENCSR360ANE	---
C57BL/6_limb_embryo_10.5_days	ENCSR380VCU	ENCSR318QFY	ENCSR863VHE	---
C57BL/6_embryo_embryo_10_days	ENCSR723IXU	---	---	---
C57BL/6_spleen_male_adult_8_weeks	ENCSR000CNY	ENCSR000CBD	ENCSR000CDJ	---
C57BL/6_CD4-positive_helper_T_cell_male_adult_8_weeks	ENCSR000COA	---	---	---
CD-1_embryoid_body_male_embryo_11.5_days	ENCSR000CND	---	---	---
C57BL/6_limb_embryo_13.5_days	---	ENCSR416OYH	ENCSR905FFU	---
C57BL/6_skeletal_muscle_tissue_male_adult_8_weeks	ENCSR000CNX	---	---	---
C57BL/6_brain_male_embryo_18.5_days	ENCSR000COG	---	---	---
C57BL/6_embryo_embryo_9.5_days	ENCSR687JCD	---	---	---
C57BL/6_hindbrain_embryo_10.5_days	ENCSR289BTM	ENCSR731KRE	ENCSR594JGI	---
C57BL/6_hindbrain_embryo_16.5_days	---	ENCSR110TIW	ENCSR797EYS	---
C57BL/6_gonadal_fat_pad_male_adult_8_weeks	ENCSR000CNC	---	---	---
C57BL/6_brain_male_embryo_14.5_days	ENCSR000COE	---	---	---
C57BL/6_bone_marrow_macrophage_male_adult_8_weeks	---	ENCSR000CFF	ENCSR000CFD	ENCSR000CFJ
C57BL/6_limb_embryo_15.5_days	---	ENCSR244ASF	ENCSR988BRP	---
C57BL/6_stomach_embryo_14.5_days	---	ENCSR023VJO	ENCSR316CNR	---
C57BL/6_intestine_embryo_15.5_days	---	ENCSR410YIY	ENCSR599GVS	---
129_ES-E14	ENCSR000CMW	ENCSR000CGO	ENCSR000CGQ	---
CD-1_c-Kit-negative_CD71-positive_TER-119-positive_erythroid_progenitor_cells_male_embryo_14.5_days	ENCSR000CMR	---	---	---
C57BL/6_3T3-L1	ENCSR687EAW	---	---	---
C57BL/6_limb_embryo_14.5_days	ENCSR636NXY	ENCSR176BXC	ENCSR021ALF	---
C57BL/6_telencephalon_male_adult_8_weeks	ENCSR000CMP	---	---	---
DBA/2_MEL-GATA-1-ER	ENCSR000CNP	---	---	---
C57BL/6_forebrain_embryo_14.5_days	ENCSR337EDG	ENCSR172XOZ	ENCSR320EEW	---
C57BL/6_yolk_sac_embryo_10.5_days	ENCSR894HWV	---	---	---
C57BL/6_embryonic_facial_prominence_embryo_11.5_days	ENCSR196VDE	ENCSR320CCJ	ENCSR401GRX	---
C57BL/6_intestine_embryo_14.5_days	ENCSR655WKX	ENCSR464MQU	ENCSR424END	---
C57BL/6_forebrain_postnatal_0_days	ENCSR791AJY	ENCSR258YWW	ENCSR094TTT	ENCSR677HXC
C57BL/6_midbrain_embryo_16.5_days	---	ENCSR637CCT	ENCSR553IWV	---
C57BL/6_liver_embryo_11.5_days	ENCSR561FZE	ENCSR447DOF	ENCSR058DOA	---
C57BL/6_brain_male_adult_8_weeks	ENCSR000COF	---	---	---
WW6_F1KO	ENCSR000CMY	---	---	---
C57BL/6_splenic_B_cell_male_adult_8_weeks	ENCSR000CMN	---	---	---
C57BL/6_neural_tube_embryo_11.5_days	ENCSR312QVY	ENCSR427OZM	ENCSR531RZS	---
C57BL/6_neural_tube_embryo_15.5_days	---	ENCSR044SNE	ENCSR241BSK	---
C57BL/6_liver_embryo_13.5_days	---	ENCSR985UTP	ENCSR175KBJ	---
C57BL/6_stomach_postnatal_0_days	ENCSR969OPE	ENCSR916CBN	ENCSR346FJG	ENCSR104QEN
WW6	ENCSR000CMX	---	---	---
C57BL/6_embryonic_facial_prominence_embryo_13.5_days	---	ENCSR057BKH	ENCSR420MUV	---
C57BL/6_heart_embryo_12.5_days	---	ENCSR688ZOR	ENCSR123MLY	---
C3H_myocyte_originated_from_C2C12	---	ENCSR000AHT	---	---
C57BL/6_cortical_plate_male_adult_8_weeks	---	ENCSR000CAJ	ENCSR000CDD	ENCSR000CBO
C57BL/6_placenta_female_adult_8_weeks	---	ENCSR000CDQ	ENCSR000CDO	---
C57BL/6_fibroblast_male_adult_8_weeks	ENCSR000CNA	---	---	---
C57BL/6_forebrain_embryo_13.5_days	---	ENCSR835BZO	ENCSR311YPF	---
129_ES-CJ7	ENCSR000CMV	---	---	---
129_ZHBTc4-mESC_treated_with_100_ng/mL_doxycycline_hyclate_for_24_hours	ENCSR000COI	---	---	---
C57BL/6_hindbrain_postnatal_0_days	ENCSR469VGZ	ENCSR472YGQ	ENCSR332JYZ	ENCSR150RGT
C57BL/6_midbrain_embryo_14.5_days	ENCSR367FCW	ENCSR203KIB	ENCSR254AHA	---
C57BL/6_heart_embryo_15.5_days	---	ENCSR647OTD	ENCSR574VME	---
CD-1_erythroblast_embryo_14.5_days	---	ENCSR000DHG	---	---
C57BL/6_retina_male_adult_8_weeks	ENCSR000CNW	---	---	---
129.DLCR_liver_male_embryo_14.5_days	ENCSR000CNK	---	---	---
C57BL/6_forebrain_embryo_16.5_days	---	ENCSR129DIK	ENCSR428OEK	---
C57BL/6_acute_myeloid_leukemia	ENCSR855ASN	---	---	---
C57BL/6_midbrain_embryo_12.5_days	---	ENCSR554TSO	ENCSR252ONR	---
CD-1_hindlimb_bud_male_embryo_11.5_days	ENCSR000CNF	---	---	---
C57BL/6_testis_male_adult_8_weeks	---	ENCSR000CCW	ENCSR000CCU	ENCSR000CEF
C57BL/6_midbrain_postnatal_0_days	ENCSR767AJS	ENCSR427ZJU	ENCSR672ZXY	ENCSR985ZTV
DBA/2_MEL_cell_line_treated_with_zinc_dichloride	ENCSR372SMH	---	---	---
C57BL/6_small_intestine_male_adult_8_weeks	---	ENCSR000CCS	ENCSR000CCQ	ENCSR000CED
DBA/2_erythroblast_derived_from_MEL-GATA-1-ER_treated_with_estradiol_2_day_diff	ENCSR000CNR	---	---	---
C57BL/6_retina_embryo_14.5_days	ENCSR488VEQ	---	---	---
C57BL/6_heart_embryo_10.5_days	ENCSR749ILN	ENCSR782DEA	ENCSR582SPN	---
C57BL/6_heart_embryo_11.5_days	ENCSR932SBO	ENCSR592GQI	ENCSR222IHX	---
C57BL/6_hindbrain_embryo_15.5_days	---	ENCSR335TVR	ENCSR066XFL	---
129_E14TG2a.4	---	ENCSR212KGS	---	ENCSR362VNF
C57BL/6_forebrain_embryo_12.5_days	---	ENCSR527EUE	ENCSR966AIB	---
CD-1_c-Kit-positive_CD71-negative_TER-119-negative_erythroid_progenitor_cells_male_embryo_14.5_days	ENCSR000CMS	---	---	---
B10.H-2aH-4bp/Wts_CH12.LX	ENCSR000CMQ	ENCSR000DHU	ENCSR000CGJ	ENCSR000ERM
C57BL/6_ES-Bruce4	---	ENCSR000CBG	ENCSR000CDE	ENCSR000CCB
C57BL/6_embryonic_facial_prominence_embryo_14.5_days	ENCSR959HKR	ENCSR059LYY	ENCSR481SGM	---
C57BL/6_kidney_embryo_15.5_days	---	ENCSR320UJD	ENCSR711SVB	---
C57BL/6_fat_pad_male_adult_8_weeks	ENCSR000CMZ	---	---	---
C57BL/6_midbrain_embryo_11.5_days	ENCSR292QBA	ENCSR283RFW	ENCSR088UKA	---
DBA/2_MEL_cell_line_treated_with_dimethyl_sulfoxide	---	ENCSR000AEA	---	ENCSR000ETE
C57BL/6_embryonic_facial_prominence_embryo_10.5_days	ENCSR775YJL	ENCSR765JWZ	ENCSR151APL	---
C57BL/6_embryo_embryo_10.5_days	ENCSR172RHR	---	---	---
C57BL/6_large_intestine_male_adult_8_weeks	ENCSR000CNH	---	---	---
C57BL/6_adipocyte	ENCSR998KYQ	---	---	---
C57BL/6_liver_postnatal_0_days	ENCSR216UMD	ENCSR653AVN	ENCSR616TJM	ENCSR041SMK
C57BL/6_embryo_embryo_11_day	ENCSR774TQO	---	---	---
129_liver_male_embryo_14.5_days	ENCSR000CNL	---	---	---
C57BL/6_Muller_cell_postnatal_12_days	ENCSR666HFH	---	---	---
C57BL/6_heart_postnatal_0_days	ENCSR005WPU	ENCSR875ZAO	ENCSR675HDX	ENCSR491NUM
C57BL/6_neural_tube_embryo_13.5_days	---	ENCSR704IWS	ENCSR289SWJ	---
C57BL/6_MN1_treated_with_methyltrienolone	ENCSR898KAX	---	---	---
C57BL/6_liver_male_embryo_14.5_days	ENCSR000CNJ	---	---	---
C57BL/6_thymus_male_adult_8_weeks	ENCSR000COB	ENCSR000CCJ	ENCSR000CCH	ENCSR000CDZ
C57BL/6_cerebellum_male_adult_8_weeks	ENCSR000CMO	ENCSR000CAK	ENCSR000CDC	ENCSR000CBN
C57BL/6_kidney_male_adult_8_weeks	ENCSR000CNG	ENCSR000CAN	ENCSR000CDG	ENCSR000CBJ
C57BL/6_kidney_embryo_14.5_days	---	ENCSR669AQL	ENCSR057SHA	---
C57BL/6_hindbrain_embryo_14.5_days	ENCSR179PIH	ENCSR185JBL	ENCSR054JHZ	---
C57BL/6_intestine_postnatal_0_days	---	ENCSR198ACZ	ENCSR642VYW	ENCSR002ZAG
C57BL/6_embryonic_facial_prominence_embryo_15.5_days	---	ENCSR990JMN	ENCSR382DRK	---
C57BL/6_hindbrain_embryo_11.5_days	ENCSR358ESL	ENCSR928CYU	ENCSR129LAP	---
C57BL/6_midbrain_embryo_13.5_days	---	ENCSR167ZGV	ENCSR671NSS	---
C57BL/6_liver_embryo_14.5_days	---	ENCSR433ESG	ENCSR000CDU	ENCSR397RHW
C57BL/6_forebrain_embryo_11.5_days	ENCSR014SFF	ENCSR739DVM	ENCSR275KPI	---
C57BL/6_lung_embryo_15.5_days	---	ENCSR305GII	ENCSR895BMP	---
C57BL/6_retina_male_postnatal_1_day	ENCSR000CNV	---	---	---
C57BL/6_neural_tube_embryo_14.5_days	---	ENCSR093BYV	ENCSR265NBM	---
C57BL/6_embryonic_fibroblast_male_embryo_13.5_weeks	---	ENCSR000CBA	ENCSR000CDI	ENCSR000CBW
C57BL/6_limb_embryo_11.5_days	ENCSR661HDP	ENCSR654VMK	ENCSR897WBY	---
C57BL/6_midbrain_embryo_10.5_days	ENCSR773SAG	ENCSR581EJK	ENCSR989LUY	---

## Sheet: Supplementary Table 9c (human)
Supplementary Table 9c. Human DHSs used to create rDHSs
Experiment	Peak File	Signal File	Biosample
ENCSR000ELW	ENCFF162YPD	ENCFF688CJL	A549
ENCSR000ELW	ENCFF978OHR	ENCFF280JCA	A549
ENCSR000ELX	ENCFF412UHH	ENCFF477IRE	AG04449
ENCSR000ELX	ENCFF706ZWN	ENCFF802ZBQ	AG04449
ENCSR000ELY	ENCFF208DJT	ENCFF882YMD	AG04450
ENCSR000ELY	ENCFF756GON	ENCFF127IJN	AG04450
ENCSR000ELZ	ENCFF653QQS	ENCFF167AAI	AG09309
ENCSR000ELZ	ENCFF944IGF	ENCFF160AIM	AG09309
ENCSR000EMA	ENCFF216VYG	ENCFF435LWR	AG09319
ENCSR000EMA	ENCFF777USE	ENCFF294KLB	AG09319
ENCSR000EMB	ENCFF182WJI	ENCFF211SDO	AG10803
ENCSR000EMB	ENCFF551KZH	ENCFF189JVK	AG10803
ENCSR000EMC	ENCFF140CSV	ENCFF869ECL	fibroblast of the aortic adventitia female
ENCSR000EMC	ENCFF292DAW	ENCFF914JVR	fibroblast of the aortic adventitia female
ENCSR000EMD	ENCFF361DOV	ENCFF695WLT	BE2C
ENCSR000EMD	ENCFF986LLP	ENCFF099PPU	BE2C
ENCSR000EME	ENCFF235JEG	ENCFF107IJY	BJ
ENCSR000EME	ENCFF984LNC	ENCFF708XPM	BJ
ENCSR000EMF	ENCFF091GSB	ENCFF132EIR	HS-27A
ENCSR000EMG	ENCFF746TMD	ENCFF964WLS	HS-5
ENCSR000EMH	ENCFF490WJW	ENCFF747REW	stromal cell of bone marrow male
ENCSR000EMH	ENCFF832FHZ	ENCFF988JGN	stromal cell of bone marrow male
ENCSR000EMI	ENCFF653SEA	ENCFF219DBU	Caco-2
ENCSR000EMI	ENCFF931NIB	ENCFF085OHV	Caco-2
ENCSR000EMJ	ENCFF555ZAN	ENCFF305QCJ	B cell female adult (43 years)
ENCSR000EMJ	ENCFF766KYF	ENCFF801IWM	B cell female adult (43 years)
ENCSR000EMK	ENCFF378FCS	ENCFF274MGW	hematopoietic multipotent progenitor cell
ENCSR000EML	ENCFF364IHU	ENCFF753ETN	naive thymus-derived CD4-positive, alpha-beta T cell male adult (26 years)
ENCSR000EMN	ENCFF821RQW	ENCFF391HDR	CMK
ENCSR000EMO	ENCFF514UXL	ENCFF171BUA	GM04503
ENCSR000EMO	ENCFF603NNP	ENCFF671POX	GM04503
ENCSR000EMP	ENCFF133QHJ	ENCFF602PIH	GM04504
ENCSR000EMP	ENCFF928MMQ	ENCFF042BTR	GM04504
ENCSR000EMQ	ENCFF592PIH	ENCFF617HEH	GM06990
ENCSR000EMQ	ENCFF778RUN	ENCFF146SXL	GM06990
ENCSR000EMR	ENCFF731GHZ	ENCFF709TDR	GM12864
ENCSR000EMS	ENCFF462BLX	ENCFF427FEF	GM12865
ENCSR000EMS	ENCFF525DQN	ENCFF960KUW	GM12865
ENCSR000EMT	ENCFF252WLQ	ENCFF743ULW	GM12878
ENCSR000EMT	ENCFF668AIW	ENCFF915DFR	GM12878
ENCSR000EMU	ENCFF632TRU	ENCFF131HMO	H1-hESC
ENCSR000EMV	ENCFF807HLB	ENCFF554DWH	cardiac mesoderm
ENCSR000EMW	ENCFF776PPG	ENCFF274NDO	cardiac mesoderm
ENCSR000EMW	ENCFF800XON	ENCFF894GUX	cardiac mesoderm
ENCSR000EMX	ENCFF202VXO	ENCFF501KNP	cardiac mesoderm
ENCSR000EMY	ENCFF068MSJ	ENCFF213FJN	cardiac mesoderm
ENCSR000EMY	ENCFF452OBQ	ENCFF788IGZ	cardiac mesoderm
ENCSR000EMZ	ENCFF043ZPZ	ENCFF696IEW	H7-hESC
ENCSR000EMZ	ENCFF879XCE	ENCFF094QTA	H7-hESC
ENCSR000ENA	ENCFF365MET	ENCFF766WQS	astrocyte of the hippocampus
ENCSR000ENA	ENCFF971DYJ	ENCFF499UDS	astrocyte of the hippocampus
ENCSR000ENB	ENCFF499IKV	ENCFF300ZKK	astrocyte of the spinal cord
ENCSR000ENB	ENCFF564CLJ	ENCFF901UBX	astrocyte of the spinal cord
ENCSR000ENC	ENCFF556URC	ENCFF382FZE	john-stamatoyannopoulos
ENCSR000ENC	ENCFF950TIE	ENCFF851OEN	astrocyte of the cerebellum
ENCSR000END	ENCFF244ABP	ENCFF492TUE	amniotic epithelial cell
ENCSR000END	ENCFF843DTA	ENCFF102UQK	amniotic epithelial cell
ENCSR000ENE	ENCFF462PUB	ENCFF754XUT	brain microvascular endothelial cell
ENCSR000ENE	ENCFF827XWI	ENCFF025HHG	brain microvascular endothelial cell
ENCSR000ENF	ENCFF935ZRZ	ENCFF353QSZ	brain pericyte
ENCSR000ENG	ENCFF018KNO	ENCFF463QGX	smooth muscle cell of the brain vasculature female
ENCSR000ENG	ENCFF085NNL	ENCFF443IYY	smooth muscle cell of the brain vasculature female
ENCSR000ENH	ENCFF137ZYA	ENCFF049FGZ	cardiac fibroblast
ENCSR000ENH	ENCFF841HSU	ENCFF180ETO	cardiac fibroblast
ENCSR000ENI	ENCFF851IDV	ENCFF117TEM	cardiac fibroblast female
ENCSR000ENI	ENCFF932ZCX	ENCFF472TFO	cardiac fibroblast female
ENCSR000ENJ	ENCFF646VSM	ENCFF829QCV	cardiac muscle cell
ENCSR000ENJ	ENCFF867ADI	ENCFF484UXW	cardiac muscle cell
ENCSR000ENK	ENCFF488KRY	ENCFF724ERX	fibroblast of the conjunctiva
ENCSR000ENK	ENCFF556JHI	ENCFF923EUB	fibroblast of the conjunctiva
ENCSR000ENL	ENCFF057QRK	ENCFF358SYJ	choroid plexus epithelial cell
ENCSR000ENL	ENCFF268NTF	ENCFF021NBR	choroid plexus epithelial cell
ENCSR000ENM	ENCFF084GSR	ENCFF225OLI	HCT116
ENCSR000ENM	ENCFF291WNI	ENCFF169PCK	HCT116
ENCSR000ENN	ENCFF368MAB	ENCFF700DLX	epithelial cell of esophagus
ENCSR000ENN	ENCFF881TSO	ENCFF655LKW	epithelial cell of esophagus
ENCSR000ENO	ENCFF114HYA	ENCFF830FDL	HeLa-S3 G1b phase
ENCSR000ENO	ENCFF522FJO	ENCFF646GHQ	HeLa-S3 G1b phase
ENCSR000ENP	ENCFF231LDK	ENCFF205TKQ	HepG2
ENCSR000ENP	ENCFF461QJB	ENCFF944TCB	HepG2
ENCSR000ENQ	ENCFF712TKY	ENCFF002QNU	foreskin fibroblast male newborn
ENCSR000ENQ	ENCFF899SND	ENCFF111BCZ	foreskin fibroblast male newborn
ENCSR000ENR	ENCFF243OYL	ENCFF103JVK	HFF-Myc originated from foreskin fibroblast
ENCSR000ENR	ENCFF830YMG	ENCFF186TRX	HFF-Myc originated from foreskin fibroblast
ENCSR000ENS	ENCFF391DAS	ENCFF830QJD	fibroblast of gingiva
ENCSR000ENS	ENCFF616UWB	ENCFF117RGP	fibroblast of gingiva
ENCSR000ENT	ENCFF467WYG	ENCFF390MSL	iris pigment epithelial cell
ENCSR000ENT	ENCFF508MKJ	ENCFF586VMA	iris pigment epithelial cell
ENCSR000ENU	ENCFF230UNF	ENCFF089MHS	HL-60
ENCSR000ENU	ENCFF511KJI	ENCFF634ZUJ	HL-60
ENCSR000ENV	ENCFF251XCO	ENCFF350SUV	mammary epithelial cell female
ENCSR000ENV	ENCFF264JVB	ENCFF263BZU	mammary epithelial cell female
ENCSR000ENW	ENCFF909PPU	ENCFF724CMH	fibroblast of mammary gland female
ENCSR000ENW	ENCFF969OJG	ENCFF236DNL	fibroblast of mammary gland female
ENCSR000ENX	ENCFF015OID	ENCFF969NNQ	dermis blood vessel endothelial cell female adult
ENCSR000ENY	ENCFF513DTF	ENCFF802HMY	dermis blood vessel endothelial cell female adult
ENCSR000ENY	ENCFF979VVT	ENCFF250ZZO	dermis blood vessel endothelial cell female adult
ENCSR000ENZ	ENCFF401DXO	ENCFF189TQN	dermis blood vessel endothelial cell male newborn
ENCSR000ENZ	ENCFF817OYI	ENCFF150GSA	dermis blood vessel endothelial cell male newborn
ENCSR000EOA	ENCFF274ZYF	ENCFF130RBG	dermis microvascular lymphatic vessel endothelial cell female
ENCSR000EOA	ENCFF704KDL	ENCFF484YDT	dermis microvascular lymphatic vessel endothelial cell female
ENCSR000EOB	ENCFF298DYW	ENCFF257DCT	dermis microvascular lymphatic vessel endothelial cell male
ENCSR000EOB	ENCFF531HTW	ENCFF431JNM	dermis microvascular lymphatic vessel endothelial cell male
ENCSR000EOC	ENCFF039QVJ	ENCFF468FOP	dermis blood vessel endothelial cell male newborn
ENCSR000EOC	ENCFF878TER	ENCFF210OAI	dermis blood vessel endothelial cell male newborn
ENCSR000EOD	ENCFF447NCL	ENCFF010NPI	lung microvascular endothelial cell female
ENCSR000EOD	ENCFF651GNB	ENCFF043PRT	lung microvascular endothelial cell female
ENCSR000EOE	ENCFF367PIN	ENCFF999UJH	lung microvascular endothelial cell female
ENCSR000EOE	ENCFF496RNW	ENCFF525AGI	lung microvascular endothelial cell female
ENCSR000EOF	ENCFF419UQI	ENCFF649TOT	non-pigmented ciliary epithelial cell
ENCSR000EOF	ENCFF739KQS	ENCFF714QQU	non-pigmented ciliary epithelial cell
ENCSR000EOG	ENCFF489ZFZ	ENCFF719ZEX	pulmonary artery endothelial cell female
ENCSR000EOH	ENCFF285RGQ	ENCFF184UHW	fibroblast of pulmonary artery
ENCSR000EOH	ENCFF309FEP	ENCFF855ZLB	fibroblast of pulmonary artery
ENCSR000EOI	ENCFF179IAS	ENCFF519CAJ	fibroblast of peridontal ligament male
ENCSR000EOI	ENCFF993JSW	ENCFF237PHK	fibroblast of peridontal ligament male
ENCSR000EOJ	ENCFF939PGH	ENCFF063KJP	fibroblast of lung
ENCSR000EOJ	ENCFF986LFI	ENCFF655AEV	fibroblast of lung
ENCSR000EOK	ENCFF166ZHX	ENCFF064VXK	renal cortical epithelial cell
ENCSR000EOK	ENCFF799HOY	ENCFF457RRO	renal cortical epithelial cell
ENCSR000EOL	ENCFF120MKH	ENCFF221IPJ	kidney epithelial cell
ENCSR000EOL	ENCFF211LIW	ENCFF333CZG	kidney epithelial cell
ENCSR000EOM	ENCFF477QJF	ENCFF416UWK	glomerular endothelial cell
ENCSR000EOM	ENCFF847HIS	ENCFF656ZYW	glomerular endothelial cell
ENCSR000EON	ENCFF102BMX	ENCFF634YGE	retinal pigment epithelial cell
ENCSR000EON	ENCFF251JFU	ENCFF458ZZC	retinal pigment epithelial cell
ENCSR000EOO	ENCFF228TLB	ENCFF813SXR	skeletal muscle myoblast
ENCSR000EOO	ENCFF740PBP	ENCFF549TYD	skeletal muscle myoblast
ENCSR000EOP	ENCFF381ASQ	ENCFF124NWI	myotube originated from skeletal muscle myoblast
ENCSR000EOP	ENCFF585MIL	ENCFF684FJC	myotube originated from skeletal muscle myoblast
ENCSR000EOQ	ENCFF202EAQ	ENCFF752DYE	endothelial cell of umbilical vein newborn
ENCSR000EOQ	ENCFF776JCL	ENCFF845KIP	endothelial cell of umbilical vein newborn
ENCSR000EOR	ENCFF172HHN	ENCFF652HJH	fibroblast of villous mesenchyme
ENCSR000EOR	ENCFF783DYN	ENCFF189OMQ	fibroblast of villous mesenchyme
ENCSR000EOS	ENCFF365BCZ	ENCFF916JRN	Jurkat clone E61
ENCSR000EOS	ENCFF961YBQ	ENCFF412ODW	Jurkat clone E61
ENCSR000EOT	ENCFF258CIN	ENCFF936BDN	K562
ENCSR000EOT	ENCFF794RYV	ENCFF413AHU	K562
ENCSR000EOY	ENCFF592JME	ENCFF227MPB	K562
ENCSR000EOY	ENCFF891SPB	ENCFF868NHV	K562
ENCSR000EPC	ENCFF082OHY	ENCFF565YDB	K562
ENCSR000EPC	ENCFF953WQY	ENCFF879OCJ	K562
ENCSR000EPD	ENCFF151UVE	ENCFF748YJM	myocyte originated from LHCN-M2
ENCSR000EPD	ENCFF177STA	ENCFF422QMN	myocyte originated from LHCN-M2
ENCSR000EPE	ENCFF200OKY	ENCFF888EDP	LHCN-M2
ENCSR000EPE	ENCFF284BTA	ENCFF639MPM	LHCN-M2
ENCSR000EPF	ENCFF929ORF	ENCFF807MNB	LNCaP clone FGC
ENCSR000EPF	ENCFF933VSV	ENCFF571HTM	LNCaP clone FGC
ENCSR000EPG	ENCFF008CGS	ENCFF250TLK	M059J
ENCSR000EPG	ENCFF876CLP	ENCFF811BRR	M059J
ENCSR000EPH	ENCFF225UUT	ENCFF949ANK	MCF-7
ENCSR000EPH	ENCFF751JZX	ENCFF924FJR	MCF-7
ENCSR000EPI	ENCFF777CCY	ENCFF159KSS	MCF-7 treated with 100 nM estradiol for 1 hour
ENCSR000EPI	ENCFF814KYK	ENCFF606KFN	MCF-7 treated with 100 nM estradiol for 1 hour
ENCSR000EPJ	ENCFF490AII	ENCFF921ADM	MCF-7
ENCSR000EPJ	ENCFF578RMB	ENCFF411ZPI	MCF-7
ENCSR000EPK	ENCFF250SRZ	ENCFF659BVQ	CD14-positive monocyte female
ENCSR000EPL	ENCFF152VON	ENCFF897EZG	NB4
ENCSR000EPL	ENCFF491RPN	ENCFF561LSU	NB4
ENCSR000EPM	ENCFF418GNJ	ENCFF320CHE	astrocyte
ENCSR000EPM	ENCFF710FMS	ENCFF666JGR	astrocyte
ENCSR000EPN	ENCFF698CHC	ENCFF940PZT	bronchial epithelial cell female treated with retinoic acid
ENCSR000EPN	ENCFF951ZIQ	ENCFF470GKV	bronchial epithelial cell female treated with retinoic acid
ENCSR000EPO	ENCFF392SGP	ENCFF241ZSS	fibroblast of dermis female adult
ENCSR000EPO	ENCFF393HNK	ENCFF302JEV	fibroblast of dermis female adult
ENCSR000EPP	ENCFF868ABL	ENCFF861ULS	foreskin fibroblast male newborn
ENCSR000EPP	ENCFF874MVJ	ENCFF743DKM	foreskin fibroblast male newborn
ENCSR000EPQ	ENCFF461RTD	ENCFF767YBP	keratinocyte female
ENCSR000EPQ	ENCFF762CUU	ENCFF741GTR	keratinocyte female
ENCSR000EPR	ENCFF838CWS	ENCFF128DEX	fibroblast of lung male adult (45 years)
ENCSR000EPR	ENCFF913KKW	ENCFF330KHN	fibroblast of lung male adult (45 years)
ENCSR000EPS	ENCFF450ACD	ENCFF644NWU	NT2/D1
ENCSR000EPS	ENCFF646TVQ	ENCFF293NUA	NT2/D1
ENCSR000EPT	ENCFF279WNM	ENCFF974LXC	Panc1
ENCSR000EPT	ENCFF899HYD	ENCFF698HGI	Panc1
ENCSR000EPU	ENCFF724HWZ	ENCFF739CBQ	epithelial cell of prostate
ENCSR000EPU	ENCFF969QJQ	ENCFF445RBC	epithelial cell of prostate
ENCSR000EPV	ENCFF349STD	ENCFF354JBY	RPMI-7951
ENCSR000EPV	ENCFF760EGX	ENCFF991YWM	RPMI-7951
ENCSR000EPW	ENCFF312OFK	ENCFF499KPZ	epithelial cell of proximal tubule
ENCSR000EPW	ENCFF479QTE	ENCFF381QMQ	epithelial cell of proximal tubule
ENCSR000EPX	ENCFF077QWA	ENCFF827VFY	bronchial epithelial cell
ENCSR000EPX	ENCFF696LCH	ENCFF524NIB	bronchial epithelial cell
ENCSR000EPY	ENCFF123LNY	ENCFF182UEU	SK-N-MC
ENCSR000EPY	ENCFF198UBN	ENCFF440XZH	SK-N-MC
ENCSR000EPZ	ENCFF313FZI	ENCFF400LZK	NA
ENCSR000EPZ	ENCFF426LRI	ENCFF851VBR	NA
ENCSR000EQA	ENCFF989HFQ	ENCFF807ARQ	skeletal muscle cell
ENCSR000EQB	ENCFF246VDR	ENCFF367ZVE	T47D
ENCSR000EQB	ENCFF579TYV	ENCFF789THD	T47D
ENCSR000EQC	ENCFF011HPR	ENCFF479VHW	T-helper 1 cell
ENCSR000EQC	ENCFF425MCN	ENCFF148BTW	T-helper 1 cell
ENCSR000EQD	ENCFF814UBD	ENCFF204BQM	T-helper 1 cell female adult (26 years)
ENCSR000EQE	ENCFF206CPZ	ENCFF730AXF	T-helper 1 cell male adult (33 years)
ENCSR000EQF	ENCFF498QZA	ENCFF566QDG	T-helper 17 cell
ENCSR000EQG	ENCFF086DVT	ENCFF889LFN	T-helper 2 cell
ENCSR000EQG	ENCFF997PQB	ENCFF335KDD	T-helper 2 cell
ENCSR000EQI	ENCFF736MMG	ENCFF438GIW	T-helper 2 cell male adult (33 years)
ENCSR000EQJ	ENCFF124AFX	ENCFF313YWE	regulatory T cell female adult (35 years)
ENCSR000EQL	ENCFF747QUL	ENCFF916FUI	WERI-Rb-1
ENCSR000EQL	ENCFF843WNU	ENCFF369NZI	WERI-Rb-1
ENCSR000EQM	ENCFF726YAI	ENCFF189ULK	WI38 genetically modified using stable transfection originated from WI38 treated with 20 nM afimoxifene for 72 hours
ENCSR000EQM	ENCFF776IDY	ENCFF813BUL	WI38 genetically modified using stable transfection originated from WI38 treated with 20 nM afimoxifene for 72 hours
ENCSR000EQN	ENCFF100ORO	ENCFF277XIR	WI38 genetically modified using stable transfection originated from WI38
ENCSR000EQN	ENCFF985QQA	ENCFF040DSN	WI38 genetically modified using stable transfection originated from WI38
ENCSR000FDI	ENCFF384KKJ	ENCFF953AFG	HT1080
ENCSR000FDI	ENCFF399OFK	ENCFF958WWO	HT1080
ENCSR000FEK	ENCFF088LSR	ENCFF224FXN	SK-MEL-5
ENCSR000FEK	ENCFF287VAI	ENCFF810XTS	SK-MEL-5
ENCSR000FFJ	ENCFF060ELJ	ENCFF741DDM	SJCRH30
ENCSR000FFJ	ENCFF100FAZ	ENCFF423TYX	SJCRH30
ENCSR000FJH	ENCFF327HCQ	ENCFF530JZO	NCI-H460
ENCSR000FJH	ENCFF854LLX	ENCFF143RMC	NCI-H460
ENCSR000FJL	ENCFF120WBO	ENCFF989ALW	SK-N-DZ treated with dimethyl sulfoxide for 72 hours
ENCSR000FJL	ENCFF810IMT	ENCFF508CID	SK-N-DZ treated with dimethyl sulfoxide for 72 hours
ENCSR004SUL	ENCFF740HVX	ENCFF938XUM	GM23338 male adult (53 years) originated from GM23248
ENCSR004SUL	ENCFF824WEY	ENCFF799LEZ	GM23338 male adult (53 years) originated from GM23248
ENCSR006IJP	ENCFF339SXH	ENCFF362UJZ	lung embryo (112 days)
ENCSR006XED	ENCFF125PAY	ENCFF903LSX	left lung female embryo (98 days)
ENCSR010ZMK	ENCFF470CWX	ENCFF739XXP	muscle of back female embryo (113 days)
ENCSR014FPY	ENCFF300QHC	ENCFF694RNX	iPS DF 4.7 male newborn
ENCSR014VAC	ENCFF008FWR	ENCFF461CDQ	right renal cortex interstitium male embryo (105 days)
ENCSR016THC	ENCFF540GTS	ENCFF245IYM	left renal pelvis male embryo (105 days)
ENCSR017OZH	ENCFF374PXX	ENCFF226IZW	H9 S1 phase genetically modified using stable transfection
ENCSR017OZH	ENCFF463VQI	ENCFF855CJL	H9 S1 phase genetically modified using stable transfection
ENCSR017TFH	ENCFF802ANG	ENCFF960UKQ	right kidney female embryo (87 days)
ENCSR019JDO	ENCFF187FSD	ENCFF785BWB	Karpas-422
ENCSR019JDO	ENCFF424UED	ENCFF220RFB	Karpas-422
ENCSR020LUD	ENCFF788JXG	ENCFF439EFF	CD8-positive, alpha-beta T cell male adult (21 year)
ENCSR022ECC	ENCFF317KQG	ENCFF825MFH	renal cortex interstitium female embryo (96 days)
ENCSR026EOM	ENCFF277UIR	ENCFF735MKP	brain female embryo (85 days)
ENCSR033DQS	ENCFF361XHN	ENCFF920AZN	muscle of leg male embryo (97 days)
ENCSR033STL	ENCFF850ITL	ENCFF577QJI	muscle of back female embryo (105 days)
ENCSR035QHH	ENCFF475CWP	ENCFF681MHT	placenta female embryo (113 days)
ENCSR035RVH	ENCFF146TUV	ENCFF971NFK	foreskin keratinocyte male newborn
ENCSR036VRV	ENCFF519BSV	ENCFF842TPR	right kidney female embryo (107 days)
ENCSR037PGI	ENCFF167BMT	ENCFF076JMD	RCC 7860
ENCSR037PGI	ENCFF414NQG	ENCFF696GKS	RCC 7860
ENCSR038XTK	ENCFF595CNM	ENCFF291OWX	colon epithelial cell line
ENCSR038XTK	ENCFF836HYJ	ENCFF188JVI	colon epithelial cell line
ENCSR039ZVQ	ENCFF255ZPC	ENCFF269PEU	left renal cortex interstitium male embryo (120 days)
ENCSR040DGJ	ENCFF712HXK	ENCFF400NBT	T-cell
ENCSR047FNH	ENCFF201ODT	ENCFF304TGP	large intestine male embryo (113 days)
ENCSR052AWE	ENCFF166VRV	ENCFF734FIM	PC-3
ENCSR052AWE	ENCFF963ROM	ENCFF999OEJ	PC-3
ENCSR059LXL	ENCFF544PNV	ENCFF813VDR	muscle of leg male embryo (96 days)
ENCSR060BFU	ENCFF839XYD	ENCFF613SVD	adrenal gland embryo (96 days)
ENCSR062DUU	ENCFF173IKY	ENCFF022OWT	stomach female embryo (105 days)
ENCSR062DXC	ENCFF083LFZ	ENCFF529MMP	muscle of arm female embryo (115 days)
ENCSR064GBK	ENCFF097XWD	ENCFF854MAD	heart female embryo (91 day)
ENCSR066WZJ	ENCFF160CTJ	ENCFF734DOF	kidney embryo (80 days)
ENCSR072NBR	ENCFF230OEZ	ENCFF581JDF	muscle of back female embryo (98 days)
ENCSR076YBB	ENCFF228YDF	ENCFF475YJR	lung male embryo (108 days)
ENCSR080PZL	ENCFF964WCB	ENCFF580LWU	adrenal gland male embryo (101 day)
ENCSR082JCE	ENCFF127UQK	ENCFF192KLJ	kidney female embryo (121 day)
ENCSR082XEU	ENCFF868UMW	ENCFF534VWZ	stomach female embryo (107 days)
ENCSR083FBK	ENCFF738QXE	ENCFF343DFM	small intestine female embryo (110 days)
ENCSR083STA	ENCFF027JYS	ENCFF251ABP	MG63
ENCSR083STA	ENCFF425OFZ	ENCFF723FDT	MG63
ENCSR092WMD	ENCFF258IZD	ENCFF617ONE	left renal cortex interstitium male embryo (105 days)
ENCSR095GWE	ENCFF880DML	ENCFF164PKU	stomach male embryo (58 days) and male embryo (76 days)
ENCSR097BWW	ENCFF246BTN	ENCFF448EBM	left kidney female embryo (59 days) and male embryo (91 day)
ENCSR097BWW	ENCFF487ZGN	ENCFF862JVF	left kidney female embryo (59 days) and male embryo (91 day)
ENCSR098PTC	ENCFF342EOP	ENCFF438PGV	hematopoietic multipotent progenitor cell
ENCSR098PTC	ENCFF597MMM	ENCFF996GHG	hematopoietic multipotent progenitor cell
ENCSR106OKX	ENCFF352EXK	ENCFF969UJW	kidney female embryo (120 days)
ENCSR106RBR	ENCFF843OQE	ENCFF413KYW	muscle of back female embryo (115 days)
ENCSR116WWW	ENCFF993YRF	ENCFF671BMS	small intestine female embryo (120 days)
ENCSR118WIQ	ENCFF606CQS	ENCFF657KLL	brain embryo (112 days)
ENCSR119HXE	ENCFF835INP	ENCFF424IXN	stomach female embryo (105 days)
ENCSR120LVW	ENCFF166SYI	ENCFF415LNY	left kidney female embryo (98 days)
ENCSR121ZSL	ENCFF251MUG	ENCFF256IDG	trophoblast cell embryo (21 week)
ENCSR121ZSL	ENCFF664BDG	ENCFF248OBP	trophoblast cell embryo (21 week)
ENCSR122VUW	ENCFF692XHL	ENCFF328DCV	common myeloid progenitor, CD34-positive female adult (27 years)
ENCSR122VUW	ENCFF807JKR	ENCFF757SFU	common myeloid progenitor, CD34-positive female adult (27 years)
ENCSR127PWK	ENCFF008FUN	ENCFF681KGX	eye female embryo (76 days)
ENCSR129KIV	ENCFF620ZDC	ENCFF332EJM	renal cortex interstitium male embryo (108 days)
ENCSR129TSG	ENCFF170JJK	ENCFF987HVM	placenta female embryo (108 days)
ENCSR133KBX	ENCFF781YFK	ENCFF209YFM	small intestine female embryo (107 days)
ENCSR133SPH	ENCFF142PAR	ENCFF811EUQ	large intestine female embryo (120 days)
ENCSR136KEL	ENCFF003JYU	ENCFF731XQC	kidney glomerular epithelial cell male adult (43 years) and male adult (62 years)
ENCSR141DMX	ENCFF361APB	ENCFF319GAX	renal pelvis female embryo (96 days)
ENCSR141IUS	ENCFF816EUT	ENCFF083VCD	lung female embryo (76 days)
ENCSR141NSQ	ENCFF296SSX	ENCFF044CTX	muscle of back male embryo (104 days)
ENCSR141VGA	ENCFF532IYC	ENCFF899HCF	lung female embryo (85 days)
ENCSR148MFM	ENCFF667BBR	ENCFF085EFX	spinal cord male embryo (105 days)
ENCSR148VUP	ENCFF706PHN	ENCFF833WVM	hematopoietic multipotent progenitor cell treated with interleukin-3 for 4 days, kit ligand for 4 days, hydrocortisone succinate for 4 days, erythropoietin for 4 days
ENCSR148VUP	ENCFF993GRO	ENCFF681ZQQ	hematopoietic multipotent progenitor cell treated with interleukin-3 for 4 days, kit ligand for 4 days, hydrocortisone succinate for 4 days, erythropoietin for 4 days
ENCSR149XIL	ENCFF442HCG	ENCFF842XRQ	HepG2
ENCSR149XIL	ENCFF554AIH	ENCFF577SOF	HepG2
ENCSR153LHP	ENCFF308ZCU	ENCFF366GCX	foreskin fibroblast male newborn
ENCSR154YPL	ENCFF353MCT	ENCFF207LXN	large intestine female embryo (110 days)
ENCSR154ZNQ	ENCFF023UXE	ENCFF604EJP	heart female embryo (105 days)
ENCSR155NPL	ENCFF362WFQ	ENCFF365HVU	renal cortex interstitium male embryo (113 days)
ENCSR156CLC	ENCFF563DFV	ENCFF064KBT	brain female embryo (96 days)
ENCSR164PQJ	ENCFF185GKX	ENCFF921GFL	thymus male embryo (127 days)
ENCSR166KPV	ENCFF209SSK	ENCFF351KIA	endodermal cell
ENCSR166KPV	ENCFF795AAV	ENCFF131GBV	endodermal cell
ENCSR166TEE	ENCFF200WJE	ENCFF016KEV	forelimb muscle female embryo (108 days)
ENCSR167JFX	ENCFF228PTO	ENCFF522NPH	CD4-positive, alpha-beta T cell male adult (37 years)
ENCSR167XSQ	ENCFF057LJD	ENCFF858BSX	muscle of leg male embryo (101 day)
ENCSR174GXG	ENCFF145QGS	ENCFF499LIJ	muscle of back male embryo (101 day)
ENCSR174JMM	ENCFF398FKA	ENCFF008DNO	heart female embryo (117 days)
ENCSR175IWT	ENCFF291IWG	ENCFF889GHZ	kidney tubule cell female adult (80 years) and male adult (62 years)
ENCSR175IWT	ENCFF540KNA	ENCFF294LJN	kidney tubule cell female adult (80 years) and male adult (62 years)
ENCSR176KYD	ENCFF991YPL	ENCFF433QRU	fibroblast of skin of abdomen male embryo (97 days)
ENCSR178JBL	ENCFF972ESG	ENCFF230OUF	pancreas male adult (34 years)
ENCSR184DFF	ENCFF105CDU	ENCFF401OYD	left kidney male embryo (96 days)
ENCSR184LMY	ENCFF526XWJ	ENCFF445MXG	skin fibroblast male embryo (97 days)
ENCSR187PYY	ENCFF557PSC	ENCFF378OWK	brain female embryo (142 days)
ENCSR189YJQ	ENCFF627MNS	ENCFF509TTX	heart female embryo (110 days)
ENCSR191EII	ENCFF456MRR	ENCFF103KGP	common myeloid progenitor, CD34-positive female
ENCSR193LYA	ENCFF011JVJ	ENCFF748UWO	muscle of back female embryo (85 days)
ENCSR198JXW	ENCFF322CNC	ENCFF875TFI	muscle of leg female embryo (85 days)
ENCSR208DMX	ENCFF274ZWO	ENCFF978RWQ	stomach female embryo (98 days)
ENCSR214QEO	ENCFF345CHJ	ENCFF584GYN	large intestine female embryo (91 day)
ENCSR214XJO	ENCFF557GZW	ENCFF029QDT	lung female embryo (120 days)
ENCSR217RVH	ENCFF774MJI	ENCFF618JYS	skin fibroblast male embryo (97 days)
ENCSR217SET	ENCFF388XHW	ENCFF914NUU	SW480
ENCSR217SET	ENCFF950BAD	ENCFF726FED	SW480
ENCSR217TAW	ENCFF655LGG	ENCFF489UQU	GM23248
ENCSR217TAW	ENCFF880SKE	ENCFF711EJL	GM23248
ENCSR217YRJ	ENCFF070OJT	ENCFF484VHZ	muscle of trunk female embryo (120 days)
ENCSR224FOA	ENCFF359COL	ENCFF891ICW	islet precursor cell
ENCSR228BOM	ENCFF982XZP	ENCFF640UAZ	right lung male embryo (115 days)
ENCSR228VNQ	ENCFF907BZR	ENCFF227VUS	mammary epithelial cell female adult (18 years)
ENCSR240TPI	ENCFF200BMH	ENCFF818DSK	ELR
ENCSR240TPI	ENCFF289NRM	ENCFF052CAZ	ELR
ENCSR246PXX	ENCFF281CSN	ENCFF280CMC	stomach male child (3 years)
ENCSR247IUJ	ENCFF230EPN	ENCFF570XSN	B cell male adult (37 years)
ENCSR251UPG	ENCFF830AFH	ENCFF113YFF	foreskin fibroblast male newborn
ENCSR254AGA	ENCFF994SCP	ENCFF981AOU	renal cortex interstitium male embryo (91 day)
ENCSR257BGZ	ENCFF034CXP	ENCFF828TLX	ACHN
ENCSR257BGZ	ENCFF747BDO	ENCFF652FQW	ACHN
ENCSR258IBL	ENCFF490UJL	ENCFF468WHL	left renal pelvis male embryo (105 days)
ENCSR261SMF	ENCFF773GPT	ENCFF669AED	iPS DF 6.9 male newborn
ENCSR262QJC	ENCFF467NJY	ENCFF369CRG	kidney male embryo (87 days)
ENCSR263IGU	ENCFF257XTY	ENCFF784RSW	right lung female embryo (91 day)
ENCSR265TEK	ENCFF369BNU	ENCFF564MGY	NCI-H226
ENCSR265TEK	ENCFF937QDU	ENCFF191ZUG	NCI-H226
ENCSR268QCH	ENCFF709VKR	ENCFF973VII	right renal cortex interstitium male embryo (105 days)
ENCSR269SIA	ENCFF797BMN	ENCFF141KAP	G401
ENCSR269SIA	ENCFF905ZNP	ENCFF006KSE	G401
ENCSR270LZE	ENCFF468HPC	ENCFF789PQN	muscle of arm male embryo (113 days)
ENCSR271QSV	ENCFF615TSN	ENCFF992LZL	common myeloid progenitor, CD34-positive male adult
ENCSR272RQX	ENCFF695KVH	ENCFF716VIS	muscle of leg female embryo (113 days)
ENCSR274SDO	ENCFF076HKU	ENCFF430CNF	arm bone male embryo (81 day)
ENCSR275ICP	ENCFF477HUP	ENCFF265OYU	H9
ENCSR275ICP	ENCFF899HDZ	ENCFF334GMP	H9
ENCSR278FHC	ENCFF615ZXN	ENCFF639ZOF	testis male embryo
ENCSR281HBB	ENCFF087ZYX	ENCFF819IOM	common myeloid progenitor, CD34-positive male adult (49 years)
ENCSR282QFE	ENCFF092FEK	ENCFF688EZK	stomach female embryo (121 day)
ENCSR286WIA	ENCFF540SXG	ENCFF502QQC	muscle of leg female embryo (105 days)
ENCSR294QCR	ENCFF452ZWR	ENCFF674WBH	muscle of leg male embryo (97 days)
ENCSR295DUI	ENCFF580BYN	ENCFF541UPO	left kidney female embryo (87 days)
ENCSR295ELC	ENCFF277RBQ	ENCFF034GYI	muscle of back male embryo (97 days)
ENCSR297ORG	ENCFF199LRU	ENCFF160KJF	muscle of leg male embryo (96 days)
ENCSR299INS	ENCFF478ULT	ENCFF071LJS	right lung female embryo (105 days)
ENCSR301OGM	ENCFF523OHK	ENCFF040DIX	NAMALWA treated with Sendai virus for 2 hours
ENCSR301OGM	ENCFF633NQM	ENCFF193BCL	NAMALWA treated with Sendai virus for 2 hours
ENCSR301RCD	ENCFF584XRI	ENCFF964WUW	renal pelvis male embryo (127 days)
ENCSR303YII	ENCFF012VJF	ENCFF736ZAN	muscle of arm male embryo (96 days)
ENCSR305UJX	ENCFF998ALB	ENCFF064YHT	heart male child (3 years)
ENCSR309FOO	ENCFF054DWS	ENCFF536FNG	brain female embryo (117 days)
ENCSR309YDN	ENCFF242ALD	ENCFF428DTK	muscle of arm female embryo (85 days)
ENCSR311LLZ	ENCFF784QLB	ENCFF782WKY	heart male embryo (110 days)
ENCSR314EZY	ENCFF615FCD	ENCFF464NHA	L1-S8
ENCSR314EZY	ENCFF807IVU	ENCFF751CPM	L1-S8
ENCSR316UDN	ENCFF835LDH	ENCFF468PTJ	CD8-positive, alpha-beta T cell male adult (37 years)
ENCSR317SIH	ENCFF625IAC	ENCFF847HLP	muscle of back male embryo (91 day)
ENCSR318JAA	ENCFF294DCM	ENCFF637LBX	left renal pelvis male embryo (105 days)
ENCSR318PRQ	ENCFF317BTV	ENCFF389VNZ	middle frontal gyrus male adult (78 years)
ENCSR318WOD	ENCFF911TZB	ENCFF267BLE	lung male embryo (103 days)
ENCSR320PGJ	ENCFF837XBM	ENCFF915OOI	heart male embryo (105 days)
ENCSR320SVK	ENCFF375AGC	ENCFF688UBR	left renal pelvis male embryo (120 days)
ENCSR320TUJ	ENCFF671CKC	ENCFF570PTC	common myeloid progenitor, CD34-positive female adult (50 years)
ENCSR325LYJ	ENCFF322GGV	ENCFF123ENC	skin fibroblast male embryo (97 days)
ENCSR328UMC	ENCFF634PZR	ENCFF158ALT	hematopoietic multipotent progenitor cell
ENCSR332BSB	ENCFF827HTW	ENCFF386DMJ	right kidney male embryo (87 days)
ENCSR337IRF	ENCFF590VSV	ENCFF620RYJ	renal cell carcinoma
ENCSR337IRF	ENCFF676QSP	ENCFF518SZH	renal cell carcinoma
ENCSR342NCX	ENCFF561UXF	ENCFF936MHE	thymus female embryo (113 days)
ENCSR344FLH	ENCFF731RLJ	ENCFF003FBE	brain female embryo (109 days)
ENCSR346IHH	ENCFF244NSD	ENCFF389AEJ	Daoy
ENCSR346IHH	ENCFF734VCY	ENCFF399TJD	Daoy
ENCSR346JWH	ENCFF145OEN	ENCFF305GOM	A673
ENCSR346JWH	ENCFF369NGB	ENCFF324UBJ	A673
ENCSR354FBA	ENCFF061JEQ	ENCFF584DSR	small intestine male embryo (115 days)
ENCSR356QCD	ENCFF352OUJ	ENCFF147PGS	muscle of arm male embryo (101 day)
ENCSR357PMV	ENCFF328EKS	ENCFF941ILF	muscle of arm female embryo (120 days)
ENCSR357RED	ENCFF848QHU	ENCFF779BIA	muscle of back male embryo (105 days)
ENCSR360LBD	ENCFF288WKG	ENCFF647YEC	skin fibroblast male embryo (97 days)
ENCSR360XIS	ENCFF771RCV	ENCFF429VTB	ecto neural progenitor cell originated from H9
ENCSR362JSZ	ENCFF495VUG	ENCFF708ZHA	hematopoietic multipotent progenitor cell treated with interleukin-3 for 17 days, kit ligand for 17 days, hydrocortisone succinate for 17 days, erythropoietin for 17 days
ENCSR362JSZ	ENCFF812KBJ	ENCFF390FGL	hematopoietic multipotent progenitor cell treated with interleukin-3 for 17 days, kit ligand for 17 days, hydrocortisone succinate for 17 days, erythropoietin for 17 days
ENCSR364MFN	ENCFF523DRC	ENCFF845GJQ	hepatocyte originated from H9
ENCSR364MFN	ENCFF556PQB	ENCFF136YOJ	hepatocyte originated from H9
ENCSR364TKL	ENCFF946PTS	ENCFF078RPO	renal pelvis male embryo (97 days)
ENCSR366EGE	ENCFF922GCR	ENCFF802UAF	heart embryo (101 day)
ENCSR366EQH	ENCFF506EJN	ENCFF761ZJC	large intestine male embryo (115 days)
ENCSR366YTD	ENCFF705ACZ	ENCFF010ZNC	T-cell male adult (37 years)
ENCSR371KRY	ENCFF653LRF	ENCFF053JYY	skin fibroblast male embryo (97 days)
ENCSR373BIX	ENCFF816LIO	ENCFF259NLK	CD1c-positive myeloid dendritic cell
ENCSR373BIX	ENCFF833ICC	ENCFF475NUL	CD1c-positive myeloid dendritic cell
ENCSR381PXW	ENCFF546VSP	ENCFF220IWU	B cell male adult (21 year)
ENCSR383BLX	ENCFF940ZVJ	ENCFF006LVL	skin fibroblast male embryo (97 days)
ENCSR383SNM	ENCFF389OIW	ENCFF294LWY	iPS DF 19.11 male newborn
ENCSR385AMY	ENCFF700VGW	ENCFF973KXU	hindlimb muscle male embryo (120 days)
ENCSR385SZQ	ENCFF067QBH	ENCFF955DHP	NA
ENCSR392GCE	ENCFF708ANM	ENCFF851MCI	heart male embryo (120 days)
ENCSR405TXU	ENCFF190YVT	ENCFF531MYW	adipocyte
ENCSR405TXU	ENCFF317ERO	ENCFF248FDL	adipocyte
ENCSR411MGY	ENCFF857MGW	ENCFF562EUF	muscle of trunk female embryo (121 day)
ENCSR412NMI	ENCFF714AUK	ENCFF920CTO	left cardiac atrium female embryo (101 day)
ENCSR414IHC	ENCFF266WFQ	ENCFF213QWE	T-cell male adult (21 year)
ENCSR414ZUA	ENCFF267EIE	ENCFF645BQM	right kidney male embryo (108 days)
ENCSR419MZH	ENCFF309BXD	ENCFF166VWE	adrenal gland female embryo (108 days)
ENCSR422PVL	ENCFF164VUE	ENCFF963ION	left kidney female embryo (147 days)
ENCSR425MRQ	ENCFF172BLW	ENCFF133LMW	CD4-positive, alpha-beta T cell male adult (37 years)
ENCSR426IEA	ENCFF364ZCX	ENCFF953EXS	KBM-7
ENCSR426IEA	ENCFF889DAJ	ENCFF699BQM	KBM-7
ENCSR426TPQ	ENCFF369TIC	ENCFF241XMS	psoas muscle male child (3 years)
ENCSR428XAX	ENCFF096FIX	ENCFF190AUQ	ovary female embryo
ENCSR429RHR	ENCFF238MCR	ENCFF175IFH	RKO
ENCSR429RHR	ENCFF416QAV	ENCFF264UDR	RKO
ENCSR431UEM	ENCFF038HIP	ENCFF869XYK	leg bone male embryo (81 day)
ENCSR434OBM	ENCFF390TBQ	ENCFF520XMG	foreskin melanocyte male newborn
ENCSR437KLY	ENCFF485ZDA	ENCFF890HSZ	kidney female embryo (85 days)
ENCSR438TWI	ENCFF915RKJ	ENCFF990QEC	muscle of back male embryo (96 days)
ENCSR440FZS	ENCFF755NLT	ENCFF736QYT	muscle of trunk female embryo (113 days)
ENCSR440QMR	ENCFF371ZOV	ENCFF732WSQ	iPS DF 19.7 male newborn
ENCSR441MMO	ENCFF928CSS	ENCFF631ZXV	right lung female embryo (110 days)
ENCSR441OGH	ENCFF786JLS	ENCFF216TLU	left lung male embryo (87 days)
ENCSR444VTC	ENCFF990WLI	ENCFF471TWL	large intestine female embryo (105 days)
ENCSR445XYW	ENCFF709FIV	ENCFF338GCP	right lung female embryo (98 days)
ENCSR449HOQ	ENCFF663UGK	ENCFF573KUK	leg bone male embryo (81 day)
ENCSR452DCM	ENCFF367UUA	ENCFF724HAH	CD14-positive monocyte male adult (21 year)
ENCSR452EGE	ENCFF926ICC	ENCFF897JFY	muscle of arm male embryo (120 days)
ENCSR453EVC	ENCFF840ZYR	ENCFF139ZYV	common myeloid progenitor, CD34-positive male adult (36 years)
ENCSR456KDF	ENCFF254PGC	ENCFF549BSX	left lung female embryo (108 days)
ENCSR457ILW	ENCFF284QFK	ENCFF359LKO	small intestine female embryo (91 day)
ENCSR458LIB	ENCFF385AUV	ENCFF896FUI	MM.1S
ENCSR468OVW	ENCFF851VAP	ENCFF852RDH	left lung female embryo (105 days)
ENCSR468ZXN	ENCFF410KWQ	ENCFF523VFS	common myeloid progenitor, CD34-positive female adult (33 years)
ENCSR474GZQ	ENCFF042QFP	ENCFF773NZF	retina embryo (125 days) and male embryo (103 days)
ENCSR474GZQ	ENCFF130BZP	ENCFF713HOQ	retina embryo (125 days) and male embryo (103 days)
ENCSR475VQD	ENCFF562DME	ENCFF468SMI	brain male embryo (72 days) and male embryo (76 days)
ENCSR475VQD	ENCFF997UCQ	ENCFF747KOZ	brain male embryo (72 days) and male embryo (76 days)
ENCSR476SDZ	ENCFF156TCL	ENCFF302BVR	muscle of back male embryo (108 days)
ENCSR477RTP	ENCFF714GSG	ENCFF706WOH	IMR-90
ENCSR482HQE	ENCFF887QEV	ENCFF036RHD	lung female embryo (108 days)
ENCSR488PHT	ENCFF292XIW	ENCFF877ULZ	left lung male embryo (113 days)
ENCSR489NAM	ENCFF227HMQ	ENCFF765WME	OCI-LY7
ENCSR489NAM	ENCFF790LFK	ENCFF506FHA	OCI-LY7
ENCSR493IAY	ENCFF993VHP	ENCFF117DAB	hematopoietic multipotent progenitor cell treated with interleukin-3 for 18 days, kit ligand for 18 days, hydrocortisone succinate for 18 days, erythropoietin for 18 days
ENCSR493VDS	ENCFF174ROR	ENCFF681JFJ	putamen male adult (78 years)
ENCSR495INQ	ENCFF348SQE	ENCFF893ONO	common myeloid progenitor, CD34-positive male adult (42 years)
ENCSR499IFY	ENCFF057WOU	ENCFF052UYS	placenta embryo (53 days)
ENCSR499IFY	ENCFF844GQW	ENCFF555ENQ	placenta embryo (53 days)
ENCSR499PZA	ENCFF072HKC	ENCFF758ZBZ	kidney male embryo (105 days)
ENCSR501FWC	ENCFF209IAO	ENCFF185JEB	heart left ventricle female embryo (136 days)
ENCSR502NDK	ENCFF572KYC	ENCFF966IYT	small intestine female embryo (108 days)
ENCSR503BEM	ENCFF381TCW	ENCFF692FQU	LoVo
ENCSR503HIB	ENCFF353VZO	ENCFF675YED	cerebellar cortex male adult (78 years) and male adult (84 years)
ENCSR503HIB	ENCFF760XHC	ENCFF564DYF	cerebellar cortex male adult (78 years) and male adult (84 years)
ENCSR504KZE	ENCFF843ONM	ENCFF710LQM	lung embryo (67 days)
ENCSR507GFJ	ENCFF212CRR	ENCFF482UKP	brain embryo (80 days)
ENCSR510ITB	ENCFF306XZZ	ENCFF735QXG	left lung male embryo (91 day)
ENCSR511GQA	ENCFF078ETV	ENCFF922XNR	stomach female embryo (108 days)
ENCSR512CWR	ENCFF260WBP	ENCFF027DTU	umbilical cord embryo (59 days) and male embryo (76 days)
ENCSR512CWR	ENCFF688SMG	ENCFF622CII	umbilical cord embryo (59 days) and male embryo (76 days)
ENCSR514QHN	ENCFF318TFQ	ENCFF683HAF	muscle of leg male embryo (105 days)
ENCSR515EWI	ENCFF096KNS	ENCFF724AIN	Caki2
ENCSR515EWI	ENCFF298BFG	ENCFF109WQI	Caki2
ENCSR517NHP	ENCFF229GRH	ENCFF644WCO	muscle of arm female embryo (105 days)
ENCSR518JGY	ENCFF222TBA	ENCFF910FZX	foreskin melanocyte male newborn
ENCSR524DWS	ENCFF720ZZD	ENCFF631XBY	renal cortex interstitium female embryo (120 days)
ENCSR531HPD	ENCFF166EXY	ENCFF824OUT	large intestine male embryo (105 days)
ENCSR533VAF	ENCFF412QUZ	ENCFF461COG	heart female embryo (147 days)
ENCSR536NGW	ENCFF696TTS	ENCFF135BIN	heart male embryo (96 days)
ENCSR540PVZ	ENCFF373YNH	ENCFF785TYR	right renal pelvis male embryo (120 days)
ENCSR541AVF	ENCFF495HRB	ENCFF149IUC	left lung female embryo (117 days)
ENCSR541UPY	ENCFF961LWM	ENCFF858RAV	thymus female embryo (98 days)
ENCSR543YPH	ENCFF788VUB	ENCFF925SLC	left kidney male embryo (115 days)
ENCSR545KQR	ENCFF775AWT	ENCFF176WVA	placenta female embryo (105 days)
ENCSR548MMD	ENCFF052DJF	ENCFF746DZE	EH
ENCSR548MMD	ENCFF832ANA	ENCFF998XZO	EH
ENCSR550UWM	ENCFF509OKH	ENCFF354FAY	renal cortex interstitium male embryo (97 days)
ENCSR552RKI	ENCFF848LZM	ENCFF933ZHA	placenta embryo (102 days)
ENCSR552XJI	ENCFF293EOZ	ENCFF708XRO	placenta embryo (56 days) and embryo (59 days)
ENCSR554WUJ	ENCFF201CRE	ENCFF407LCA	renal pelvis female embryo (103 days)
ENCSR555TFE	ENCFF016UJT	ENCFF660PED	skin fibroblast male embryo (97 days)
ENCSR559WMK	ENCFF966XNL	ENCFF616AAF	tongue male embryo (72 days)
ENCSR562ACY	ENCFF968NTZ	ENCFF723EYP	skin fibroblast male embryo (97 days)
ENCSR562FNN	ENCFF125WAV	ENCFF534HPH	liver female embryo (101 day) and female embryo (113 days)
ENCSR563XRP	ENCFF330RIJ	ENCFF658BNW	large intestine female embryo (107 days)
ENCSR564JUY	ENCFF112JRG	ENCFF627XCI	hematopoietic multipotent progenitor cell treated with interleukin-3 for 6 days, kit ligand for 6 days, hydrocortisone succinate for 6 days, erythropoietin for 6 days
ENCSR564JUY	ENCFF673CAL	ENCFF438MEL	hematopoietic multipotent progenitor cell treated with interleukin-3 for 6 days, kit ligand for 6 days, hydrocortisone succinate for 6 days, erythropoietin for 6 days
ENCSR564TUY	ENCFF064WHY	ENCFF819VID	common myeloid progenitor, CD34-positive male
ENCSR565EBN	ENCFF920MGS	ENCFF389EEG	small intestine female embryo (98 days)
ENCSR569ATD	ENCFF821YCJ	ENCFF658FXQ	CD4-positive, alpha-beta T cell male adult (21 year)
ENCSR572LDG	ENCFF713UHB	ENCFF503ZTL	brain male embryo (101 day)
ENCSR575VMI	ENCFF552XHZ	ENCFF327IFZ	placenta female embryo (101 day) and male embryo (105 days)
ENCSR580OAH	ENCFF335XZZ	ENCFF069WLL	renal pelvis male embryo (91 day)
ENCSR582IPV	ENCFF116FOI	ENCFF830TGU	lung embryo (80 days) and male embryo (76 days)
ENCSR582IPV	ENCFF168OXN	ENCFF629AAK	lung embryo (80 days) and male embryo (76 days)
ENCSR584LUZ	ENCFF471PRZ	ENCFF460VUW	Ammon's horn male adult (84 years)
ENCSR585CGU	ENCFF503TEW	ENCFF596JMX	muscle of back female embryo (105 days)
ENCSR587HPR	ENCFF026YXV	ENCFF606ESZ	lung male embryo (82 days)
ENCSR588JXI	ENCFF706ASH	ENCFF946AQO	left renal cortex interstitium male embryo (105 days)
ENCSR593LTJ	ENCFF237RNN	ENCFF497YVQ	trophoblast cell embryo (17 weeks) and embryo (18 weeks)
ENCSR593LTJ	ENCFF304LLZ	ENCFF925UKW	trophoblast cell embryo (17 weeks) and embryo (18 weeks)
ENCSR594NOE	ENCFF236ZFE	ENCFF548BBX	RPMI8226
ENCSR594NOE	ENCFF945LIJ	ENCFF158OZL	RPMI8226
ENCSR594OWA	ENCFF663YWP	ENCFF243OFZ	small intestine male embryo (91 day)
ENCSR595CSH	ENCFF597UOX	ENCFF641HVS	brain embryo (56 days) and male embryo (58 days)
ENCSR595CSH	ENCFF599ZCK	ENCFF738XPG	brain embryo (56 days) and male embryo (58 days)
ENCSR600RAA	ENCFF646DWN	ENCFF028YSP	left kidney male embryo (87 days)
ENCSR606UAR	ENCFF850ECM	ENCFF010FIA	renal pelvis female embryo (96 days)
ENCSR608AHQ	ENCFF579TBM	ENCFF581JYZ	stomach male embryo (127 days)
ENCSR609DDQ	ENCFF097VFB	ENCFF726GTU	CD8-positive, alpha-beta T cell female adult (34 years)
ENCSR615WIN	ENCFF420HEU	ENCFF599PVD	spinal cord female embryo (89 days)
ENCSR619BNL	ENCFF495VBY	ENCFF174TXJ	muscle of arm male embryo (97 days)
ENCSR619DRM	ENCFF384MOQ	ENCFF161NZJ	renal pelvis female embryo (105 days)
ENCSR620QNS	ENCFF374XCE	ENCFF683YGL	HAP-1
ENCSR620QNS	ENCFF860QSN	ENCFF442SRX	HAP-1
ENCSR620WAR	ENCFF376SHS	ENCFF612YAK	SJSA1
ENCSR620WAR	ENCFF915PUB	ENCFF909HEZ	SJSA1
ENCSR621ENC	ENCFF047QHN	ENCFF539CBT	retina embryo (74 days) and embryo (85 days)
ENCSR621ENC	ENCFF496WVQ	ENCFF113RRS	retina embryo (74 days) and embryo (85 days)
ENCSR622CAH	ENCFF063QZO	ENCFF906KHN	muscle of leg male embryo (127 days)
ENCSR622TWS	ENCFF038QUS	ENCFF900LOG	fibroblast of skin of abdomen male embryo (97 days)
ENCSR626RVD	ENCFF104KWJ	ENCFF399ISP	NA
ENCSR626RVD	ENCFF473CYF	ENCFF224YTK	NA
ENCSR627KFV	ENCFF974MAM	ENCFF138ZHG	stomach female embryo (147 days)
ENCSR627NIF	ENCFF129YGA	ENCFF744SOE	lung male embryo (54 days) and male embryo (58 days)
ENCSR628IRM	ENCFF020WYU	ENCFF801DBL	T-cell male adult (21 year)
ENCSR634YVQ	ENCFF040LIH	ENCFF401DZU	HK-2
ENCSR639XWF	ENCFF207TQK	ENCFF655RAK	left lung male embryo (96 days)
ENCSR639ZJI	ENCFF388PIV	ENCFF005DPL	common myeloid progenitor, CD34-positive male adult (23 years)
ENCSR643GHI	ENCFF355OAI	ENCFF502EPK	CD4-positive, alpha-beta T cell female adult (33 years)
ENCSR645GJD	ENCFF365OAK	ENCFF557YAB	kidney female embryo (113 days)
ENCSR648GDP	ENCFF839THH	ENCFF600WZF	skin fibroblast male embryo (97 days)
ENCSR648RAX	ENCFF840YVF	ENCFF180IFD	placenta female embryo (85 days)
ENCSR649KBB	ENCFF187AUJ	ENCFF361UTR	brain male embryo (122 days)
ENCSR649PJN	ENCFF359XCR	ENCFF903LEE	muscle of arm male embryo (97 days)
ENCSR656QYL	ENCFF460RMS	ENCFF161UUJ	renal cortex interstitium female embryo (103 days)
ENCSR662HMO	ENCFF116MYO	ENCFF889CMZ	NAMALWA
ENCSR664PKM	ENCFF687BTM	ENCFF351UQV	heart embryo (59 days) and female embryo (76 days)
ENCSR664PKM	ENCFF756EPW	ENCFF327NVK	heart embryo (59 days) and female embryo (76 days)
ENCSR666YVE	ENCFF851OJV	ENCFF365LXQ	large intestine male embryo (105 days)
ENCSR670VQZ	ENCFF605MMN	ENCFF260OFK	skin fibroblast male embryo (97 days)
ENCSR670ZSA	ENCFF608TIH	ENCFF307BRD	right kidney male embryo (96 days)
ENCSR674JIL	ENCFF706EUW	ENCFF722MXM	CD14-positive monocyte male adult (37 years)
ENCSR678ILN	ENCFF548BCQ	ENCFF192NGP	ELF-1
ENCSR678ILN	ENCFF753EZN	ENCFF422YYH	ELF-1
ENCSR678PDD	ENCFF584FJI	ENCFF024WMP	spinal cord female embryo (113 days)
ENCSR679IFH	ENCFF870FSU	ENCFF090EZE	spleen embryo (112 days)
ENCSR680SDS	ENCFF109UEI	ENCFF010TXA	left lung female embryo (107 days)
ENCSR682PKY	ENCFF958EJC	ENCFF538SYZ	thymus female embryo
ENCSR683QJJ	ENCFF384GDY	ENCFF131RGB	CD4-positive, alpha-beta T cell male adult (21 year)
ENCSR683YLO	ENCFF108NRI	ENCFF827CLR	stomach female embryo (96 days)
ENCSR691MQJ	ENCFF085GRV	ENCFF523ELU	EL
ENCSR691MQJ	ENCFF690NFT	ENCFF923JHL	EL
ENCSR695AUY	ENCFF659EEE	ENCFF759CKK	CD14-positive monocyte female adult (34 years)
ENCSR696XSJ	ENCFF326FCT	ENCFF815MQN	adrenal gland female embryo (113 days)
ENCSR698CUE	ENCFF004LHA	ENCFF545YJA	muscle of back male embryo (96 days)
ENCSR704HNG	ENCFF035CXS	ENCFF985WGD	natural killer cell male adult (21 year)
ENCSR705CNJ	ENCFF203SIW	ENCFF498ECZ	heart male embryo (72 days) and male embryo (76 days)
ENCSR712PYJ	ENCFF260BAV	ENCFF338CIA	ovary female adult (30 years)
ENCSR714DIF	ENCFF302YZQ	ENCFF918FRW	mesendoderm originated from H1-hESC
ENCSR723JLG	ENCFF964TRL	ENCFF125SYT	natural killer cell female adult (34 years)
ENCSR724CND	ENCFF947HTA	ENCFF380PKB	foreskin keratinocyte male newborn
ENCSR726YMS	ENCFF406JAF	ENCFF488GEQ	stomach female embryo
ENCSR728BAD	ENCFF964VEI	ENCFF285UPE	adrenal gland male embryo (108 days)
ENCSR729DRB	ENCFF798ZSM	ENCFF037YBR	testis male embryo
ENCSR731QLJ	ENCFF364SEB	ENCFF594UFP	mesenchymal stem cell originated from H1-hESC
ENCSR735BIM	ENCFF112XAR	ENCFF158JPG	common myeloid progenitor, CD34-positive male adult (43 years)
ENCSR746RDJ	ENCFF030PMI	ENCFF581KWV	heart right ventricle female embryo (101 day) and female embryo (103 days)
ENCSR749BWV	ENCFF609YSB	ENCFF193CHS	heart female embryo (116 days) and female embryo (98 days)
ENCSR749BWV	ENCFF845CUC	ENCFF162WFN	heart female embryo (116 days) and female embryo (98 days)
ENCSR752EPH	ENCFF147KVE	ENCFF747RHY	NA
ENCSR752NTF	ENCFF469IKQ	ENCFF923TRG	right renal pelvis male embryo (105 days)
ENCSR753QKD	ENCFF308VDC	ENCFF851IQY	muscle of arm female embryo (98 days)
ENCSR754LIN	ENCFF676MIV	ENCFF685WFL	H9 G1 phase genetically modified using stable transfection
ENCSR757EPJ	ENCFF343VIS	ENCFF098CIC	kidney male embryo (85 days)
ENCSR759UNY	ENCFF343EMG	ENCFF534QIM	tongue female embryo (59 days) and female embryo (76 days)
ENCSR759UNY	ENCFF493CEW	ENCFF645CDA	tongue female embryo (59 days) and female embryo (76 days)
ENCSR761ZFA	ENCFF127SHH	ENCFF881JSN	right renal pelvis male embryo (105 days)
ENCSR762FCX	ENCFF824OGM	ENCFF484MWV	large intestine male embryo (91 day)
ENCSR765BSU	ENCFF458EBP	ENCFF712OII	right kidney female embryo (117 days)
ENCSR768OLL	ENCFF100ARK	ENCFF268XHZ	right kidney male embryo (91 day)
ENCSR770DEN	ENCFF003ERD	ENCFF375JUQ	skin fibroblast male embryo (97 days)
ENCSR771DAX	ENCFF505GUN	ENCFF328BAN	globus pallidus male adult (78 years) and male adult (84 years)
ENCSR771DAX	ENCFF883NXJ	ENCFF225FYX	globus pallidus male adult (78 years) and male adult (84 years)
ENCSR772HUG	ENCFF174XXB	ENCFF242KTE	common myeloid progenitor, CD34-positive male adult (37 years)
ENCSR774RCO	ENCFF567IIW	ENCFF518IQW	kidney female embryo (105 days)
ENCSR777USE	ENCFF528YIN	ENCFF721IYP	thymus female embryo (147 days)
ENCSR782XFY	ENCFF385NPQ	ENCFF268RAG	eye embryo (56 days) and male embryo (76 days)
ENCSR782XFY	ENCFF649RKI	ENCFF540MDC	eye embryo (56 days) and male embryo (76 days)
ENCSR785BDQ	ENCFF415FGN	ENCFF888PNL	glomerular visceral epithelial cell child (3 years)
ENCSR786FWF	ENCFF913TFL	ENCFF167DZY	muscle of back male embryo (127 days)
ENCSR788SOI	ENCFF625GID	ENCFF072UOA	spinal cord male embryo (96 days)
ENCSR789VGQ	ENCFF256DKW	ENCFF222GDV	MCF 10A
ENCSR792ZXA	ENCFF081VJJ	ENCFF532YJA	kidney embryo (59 days) and female embryo (59 days)
ENCSR792ZXA	ENCFF202QGP	ENCFF419BLQ	kidney embryo (59 days) and female embryo (59 days)
ENCSR796SJV	ENCFF883TQG	ENCFF112GQO	large intestine female embryo (98 days)
ENCSR800QGE	ENCFF171CHN	ENCFF691QJR	large intestine female embryo (103 days)
ENCSR802AJE	ENCFF069DYY	ENCFF804AOO	placenta male embryo (85 days)
ENCSR803VCR	ENCFF093DYI	ENCFF772ECZ	left lung female embryo (91 day)
ENCSR804RSI	ENCFF260OAP	ENCFF751LRX	heart embryo (80 days)
ENCSR805XIF	ENCFF286LWF	ENCFF130BQK	femur female embryo (98 days)
ENCSR809CEA	ENCFF320IRI	ENCFF345ALB	H4
ENCSR809LCE	ENCFF751MJV	ENCFF497YLT	trophoblast cell embryo (23 weeks)
ENCSR814KRX	ENCFF226HWU	ENCFF528SGI	HT-29
ENCSR814KRX	ENCFF312FGP	ENCFF441MDS	HT-29
ENCSR814KRX	ENCFF328WLX	ENCFF074JTF	HT-29
ENCSR814KRX	ENCFF765JKN	ENCFF846SFA	HT-29
ENCSR818JGZ	ENCFF906TSX	ENCFF215NAM	limb embryo (53 days) and embryo (56 days)
ENCSR820ICX	ENCFF830WHZ	ENCFF489DYU	retina female embryo (89 days)
ENCSR820XRX	ENCFF663FOB	ENCFF643ARA	brain female embryo (105 days)
ENCSR826ERZ	ENCFF032ZQB	ENCFF924PVB	muscle of arm embryo (101 day)
ENCSR828RNY	ENCFF018LVC	ENCFF331URX	renal cortex interstitium male embryo (108 days)
ENCSR838IPF	ENCFF827LUG	ENCFF353EKI	thymus female embryo (105 days)
ENCSR842KCP	ENCFF114GDD	ENCFF274MLZ	cardiac muscle cell
ENCSR842KCP	ENCFF694QRE	ENCFF446JBL	cardiac muscle cell
ENCSR842VTJ	ENCFF791TWT	ENCFF825SRM	CD8-positive, alpha-beta T cell male adult (21 year)
ENCSR845CFB	ENCFF206QEJ	ENCFF800PMS	hematopoietic multipotent progenitor cell treated with interleukin-3 for 8 days, kit ligand for 8 days, hydrocortisone succinate for 8 days, erythropoietin for 8 days
ENCSR845CFB	ENCFF553WLM	ENCFF202GSR	hematopoietic multipotent progenitor cell treated with interleukin-3 for 8 days, kit ligand for 8 days, hydrocortisone succinate for 8 days, erythropoietin for 8 days
ENCSR845CFB	ENCFF833MFV	ENCFF275VIO	hematopoietic multipotent progenitor cell treated with interleukin-3 for 8 days, kit ligand for 8 days, hydrocortisone succinate for 8 days, erythropoietin for 8 days
ENCSR845MEJ	ENCFF257JQV	ENCFF520PUY	right lung female embryo (117 days)
ENCSR846CTA	ENCFF569ITN	ENCFF942LPA	right lung male embryo (105 days)
ENCSR847RSJ	ENCFF055YKN	ENCFF609EGN	lung female embryo (96 days)
ENCSR849OKE	ENCFF827BSB	ENCFF493QSG	renal cortex interstitium male embryo (127 days)
ENCSR851ZFT	ENCFF995MSY	ENCFF590MET	renal cortex interstitium female embryo (89 days)
ENCSR856NXV	ENCFF402LVF	ENCFF626LYV	cardiac fibroblast female embryo (94 days) and female embryo (98 days)
ENCSR856QJX	ENCFF782OUG	ENCFF378ZLF	adrenal gland male embryo (85 days)
ENCSR857AEB	ENCFF921ESW	ENCFF443KCU	large intestine male embryo (108 days)
ENCSR859KGQ	ENCFF564XJU	ENCFF586GLK	right lung female embryo (107 days)
ENCSR860NDZ	ENCFF424JWB	ENCFF374WLB	small intestine female embryo (105 days)
ENCSR861NUH	ENCFF569YTF	ENCFF779SYM	muscle of leg male embryo (104 days)
ENCSR866RCY	ENCFF017YGK	ENCFF530PCA	adrenal gland female embryo (85 days)
ENCSR868XPR	ENCFF787BJS	ENCFF170QVL	muscle of arm male embryo (115 days)
ENCSR871APX	ENCFF708OBL	ENCFF200VXY	right kidney female embryo (147 days)
ENCSR873ANE	ENCFF056TYO	ENCFF684WCC	kidney female embryo (76 days) and male embryo (76 days)
ENCSR873ANE	ENCFF930DZT	ENCFF248ZTQ	kidney female embryo (76 days) and male embryo (76 days)
ENCSR874CAK	ENCFF207YLD	ENCFF367ZCY	large intestine female embryo (108 days)
ENCSR884MCZ	ENCFF939CYE	ENCFF759AQQ	right kidney female embryo (98 days)
ENCSR887BNC	ENCFF182YRL	ENCFF596RFA	right renal cortex interstitium male embryo (120 days)
ENCSR888GBS	ENCFF583QFJ	ENCFF259GAI	muscle of arm male embryo (96 days)
ENCSR891VOV	ENCFF459UMH	ENCFF104EQW	B cell female adult (34 years)
ENCSR910OQF	ENCFF013BIV	ENCFF813JMT	spinal cord female embryo (59 days) and male embryo (72 days)
ENCSR910OQF	ENCFF214JBN	ENCFF370CZR	spinal cord female embryo (59 days) and male embryo (72 days)
ENCSR911LTI	ENCFF710DJF	ENCFF326FWY	heart embryo (96 days)
ENCSR911YVV	ENCFF456ZHU	ENCFF734APY	renal pelvis female embryo (89 days)
ENCSR913NYL	ENCFF041ZKC	ENCFF643GKF	renal pelvis male embryo (108 days)
ENCSR914DOH	ENCFF412BJK	ENCFF281GOQ	heart female embryo (103 days)
ENCSR921NMD	ENCFF822TLF	ENCFF971AHO	K562
ENCSR928SYE	ENCFF190LSB	ENCFF168UHZ	left renal cortex interstitium male embryo (105 days)
ENCSR930AUG	ENCFF512ZGA	ENCFF499TWX	right lung female embryo (108 days)
ENCSR930YSB	ENCFF500SDP	ENCFF218SJO	stomach female embryo (96 days)
ENCSR931UQB	ENCFF402SNZ	ENCFF619LIB	small intestine male adult (34 years)
ENCSR932DHT	ENCFF085BSE	ENCFF701FFX	renal cortex interstitium female embryo (96 days)
ENCSR932KWJ	ENCFF320AEA	ENCFF385DEA	A172
ENCSR932KWJ	ENCFF537SPW	ENCFF799EBA	A172
ENCSR935EVZ	ENCFF435RPR	ENCFF106TCU	left lung male embryo (115 days)
ENCSR937RVN	ENCFF853TSC	ENCFF198FAC	muscle of leg male embryo (115 days)
ENCSR937UWI	ENCFF399PFM	ENCFF647ALM	hematopoietic multipotent progenitor cell treated with interleukin-3 for 15 days, kit ligand for 15 days, hydrocortisone succinate for 15 days, erythropoietin for 15 days
ENCSR938UOR	ENCFF849KGF	ENCFF131DEL	muscle of leg female embryo (115 days)
ENCSR940NLN	ENCFF249CAH	ENCFF171ITO	PC-9
ENCSR940NLN	ENCFF410LLB	ENCFF363RKM	PC-9
ENCSR941DTJ	ENCFF651WYS	ENCFF547ICI	kidney female embryo (108 days)
ENCSR941SMM	ENCFF288RQO	ENCFF047HGQ	stomach embryo (101 day)
ENCSR943SYS	ENCFF849NQS	ENCFF692AJS	H9 G2 phase genetically modified using stable transfection
ENCSR945RWN	ENCFF553ARF	ENCFF053FMQ	small intestine male embryo (108 days)
ENCSR946DXB	ENCFF009OBL	ENCFF791FRX	heart left ventricle female embryo (101 day) and female embryo (103 days)
ENCSR946DXB	ENCFF434ALY	ENCFF188LTL	heart left ventricle female embryo (101 day) and female embryo (103 days)
ENCSR946MVP	ENCFF171JAL	ENCFF461SNA	SK-N-DZ
ENCSR946MVP	ENCFF264JNT	ENCFF581SEG	SK-N-DZ
ENCSR947POC	ENCFF253MEQ	ENCFF622PZI	brain male embryo (104 days)
ENCSR947VPG	ENCFF023WFC	ENCFF030GLD	right lung male embryo (87 days)
ENCSR949JYS	ENCFF886HSV	ENCFF293NBG	muscle of arm male embryo (105 days)
ENCSR951XEN	ENCFF089ENH	ENCFF778GKQ	muscle of arm male embryo (104 days)
ENCSR953JVX	ENCFF473TDJ	ENCFF207ECZ	kidney female embryo (105 days)
ENCSR953WJO	ENCFF315RUY	ENCFF459LFA	left lung male embryo (105 days)
ENCSR953XJU	ENCFF023TLQ	ENCFF532VZC	left kidney female embryo (107 days)
ENCSR956NOL	ENCFF184SKQ	ENCFF963NPI	muscle of arm male embryo (127 days)
ENCSR956ZHU	ENCFF521SYV	ENCFF884QVN	renal pelvis male embryo (113 days)
ENCSR959ZXU	ENCFF165GUT	ENCFF977IGB	HeLa-S3
ENCSR959ZXU	ENCFF460JFG	ENCFF256QQH	HeLa-S3
ENCSR960EJV	ENCFF047LHM	ENCFF609SYX	left lung female embryo (110 days)
ENCSR962EAP	ENCFF823UEP	ENCFF689ZKP	thymus male embryo (104 days)
ENCSR963ALV	ENCFF389CZW	ENCFF900UVZ	neural progenitor cell originated from H9
ENCSR963ALV	ENCFF788XHX	ENCFF417MBH	neural progenitor cell originated from H9
ENCSR964MZQ	ENCFF173BQV	ENCFF778GTA	trophoblast cell embryo (39 weeks) and embryo (40 weeks)
ENCSR964MZQ	ENCFF672KDZ	ENCFF833HDX	trophoblast cell embryo (39 weeks) and embryo (40 weeks)
ENCSR964VVW	ENCFF470ANP	ENCFF491HNC	right lung male embryo (96 days)
ENCSR964WHY	ENCFF109UNW	ENCFF091ZXC	H9 G1 phase genetically modified using stable transfection
ENCSR970ZLG	ENCFF787FWL	ENCFF746JHF	small intestine male embryo (87 days)
ENCSR973MKT	ENCFF715IST	ENCFF217JVN	spinal cord female embryo (87 days)
ENCSR974TXT	ENCFF756IEE	ENCFF623DPF	left kidney female embryo (110 days)
ENCSR976XOY	ENCFF953XRL	ENCFF658GXI	arm bone male embryo (81 day)
ENCSR986HEN	ENCFF597YNP	ENCFF630KCX	right renal pelvis male embryo (105 days)
ENCSR986XLW	ENCFF862RMH	ENCFF283WCF	lung embryo (101 day)
ENCSR989YIV	ENCFF648QYN	ENCFF383SIU	placenta male embryo (91 day)
ENCSR990XXC	ENCFF916THU	ENCFF253IUB	right kidney male embryo (115 days)

## Sheet: Supplementary Table 9d (human)
Supplementary Table 9d. Human DNase experiments used in Registry of cCREs
Experiment	Signal File	Biosample
ENCSR000ELW	ENCFF688CJL	A549
ENCSR000ELX	ENCFF802ZBQ	fibroblast of upper leg skin male embryo 12 weeks
ENCSR000ELY	ENCFF882YMD	fibroblast of lung male embryo 12 weeks
ENCSR000ELZ	ENCFF160AIM	fibroblast of pedal digit skin female adult 21 years
ENCSR000EMA	ENCFF294KLB	fibroblast of gingiva female adult 24 years
ENCSR000EMB	ENCFF211SDO	AG10803
ENCSR000EMC	ENCFF869ECL	fibroblast of the aortic adventitia female
ENCSR000EMD	ENCFF695WLT	BE2C
ENCSR000EME	ENCFF107IJY	foreskin fibroblast male newborn group 1
ENCSR000EMF	ENCFF132EIR	HS-27A
ENCSR000EMG	ENCFF964WLS	HS-5
ENCSR000EMH	ENCFF747REW	stromal cell of bone marrow male
ENCSR000EMI	ENCFF085OHV	Caco-2
ENCSR000EMJ	ENCFF801IWM	B cell female adult 43 years
ENCSR000EMK	ENCFF274MGW	hematopoietic multipotent progenitor cell donor ENCDO116AAA
ENCSR000EML	ENCFF753ETN	naive thymus-derived CD4-positive, alpha-beta T cell male adult 26 years
ENCSR000EMN	ENCFF391HDR	CMK
ENCSR000EMO	ENCFF171BUA	skin fibroblast female adult 31 years donor ENCDO009AAA
ENCSR000EMP	ENCFF602PIH	skin fibroblast female adult 31 years donor ENCDO000AAJ
ENCSR000EMQ	ENCFF617HEH	GM06990
ENCSR000EMR	ENCFF709TDR	GM12864
ENCSR000EMS	ENCFF427FEF	GM12865
ENCSR000EMT	ENCFF915DFR	GM12878
ENCSR000EMU	ENCFF131HMO	H1-hESC
ENCSR000EMV	ENCFF554DWH	cardiac mesoderm 9 day differentiation
ENCSR000EMW	ENCFF274NDO	cardiac mesoderm 5 day differentiation
ENCSR000EMX	ENCFF501KNP	cardiac mesoderm 2 day differentiation
ENCSR000EMY	ENCFF213FJN	cardiac mesoderm 14 day differentiation
ENCSR000EMZ	ENCFF696IEW	H7-hESC
ENCSR000ENA	ENCFF499UDS	astrocyte of the hippocampus
ENCSR000ENB	ENCFF901UBX	astrocyte of the spinal cord
ENCSR000ENC	ENCFF382FZE	astrocyte of the cerebellum
ENCSR000END	ENCFF102UQK	amniotic epithelial cell
ENCSR000ENE	ENCFF025HHG	brain microvascular endothelial cell
ENCSR000ENF	ENCFF353QSZ	brain pericyte
ENCSR000ENG	ENCFF443IYY	smooth muscle cell of the brain vasculature female
ENCSR000ENH	ENCFF049FGZ	cardiac fibroblast
ENCSR000ENI	ENCFF472TFO	cardiac fibroblast female
ENCSR000ENJ	ENCFF484UXW	cardiac muscle cell
ENCSR000ENK	ENCFF923EUB	fibroblast of the conjunctiva
ENCSR000ENL	ENCFF021NBR	choroid plexus epithelial cell
ENCSR000ENM	ENCFF169PCK	HCT116
ENCSR000ENN	ENCFF655LKW	epithelial cell of esophagus
ENCSR000ENO	ENCFF830FDL	HeLa-S3 G1b phase
ENCSR000ENP	ENCFF205TKQ	HepG2
ENCSR000ENQ	ENCFF111BCZ	foreskin fibroblast male newborn donor ENCDO232AAA
ENCSR000ENR	ENCFF103JVK	HFF-Myc male newborn originated from foreskin fibroblast
ENCSR000ENS	ENCFF117RGP	fibroblast of gingiva
ENCSR000ENT	ENCFF390MSL	iris pigment epithelial cell
ENCSR000ENU	ENCFF634ZUJ	HL-60
ENCSR000ENV	ENCFF263BZU	mammary epithelial cell female
ENCSR000ENW	ENCFF724CMH	fibroblast of mammary gland female
ENCSR000ENX	ENCFF969NNQ	dermis blood vessel endothelial cell female adult donor ENCDO239AAA
ENCSR000ENY	ENCFF250ZZO	dermis blood vessel endothelial cell female adult donor ENCDO240AAA
ENCSR000ENZ	ENCFF189TQN	dermis blood vessel endothelial cell male newborn donor ENCDO241AAA
ENCSR000EOA	ENCFF130RBG	dermis microvascular lymphatic vessel endothelial cell female
ENCSR000EOB	ENCFF431JNM	dermis microvascular lymphatic vessel endothelial cell male
ENCSR000EOC	ENCFF468FOP	dermis blood vessel endothelial cell male newborn donor ENCDO244AAA
ENCSR000EOD	ENCFF010NPI	lung microvascular endothelial cell female donor ENCDO237AAA
ENCSR000EOE	ENCFF999UJH	lung microvascular endothelial cell female donor ENCDO238AAA
ENCSR000EOF	ENCFF714QQU	non-pigmented ciliary epithelial cell
ENCSR000EOG	ENCFF719ZEX	pulmonary artery endothelial cell female
ENCSR000EOH	ENCFF184UHW	fibroblast of pulmonary artery
ENCSR000EOI	ENCFF519CAJ	fibroblast of peridontal ligament male
ENCSR000EOJ	ENCFF655AEV	fibroblast of lung
ENCSR000EOK	ENCFF457RRO	renal cortical epithelial cell
ENCSR000EOL	ENCFF221IPJ	kidney epithelial cell
ENCSR000EOM	ENCFF656ZYW	glomerular endothelial cell
ENCSR000EON	ENCFF634YGE	retinal pigment epithelial cell
ENCSR000EOO	ENCFF549TYD	skeletal muscle myoblast
ENCSR000EOP	ENCFF684FJC	myotube
ENCSR000EOQ	ENCFF752DYE	endothelial cell of umbilical vein newborn
ENCSR000EOR	ENCFF652HJH	fibroblast of villous mesenchyme
ENCSR000EOS	ENCFF916JRN	Jurkat clone E61
ENCSR000EPD	ENCFF748YJM	myocyte originated from LHCN-M2
ENCSR000EPE	ENCFF639MPM	LHCN-M2
ENCSR000EPF	ENCFF571HTM	LNCaP clone FGC
ENCSR000EPG	ENCFF250TLK	M059J
ENCSR000EPH	ENCFF924FJR	MCF-7
ENCSR000EPI	ENCFF606KFN	MCF-7 treated with estradiol
ENCSR000EPK	ENCFF659BVQ	CD14-positive monocyte female donor ENCDO265AAA
ENCSR000EPL	ENCFF897EZG	NB4
ENCSR000EPM	ENCFF320CHE	astrocyte
ENCSR000EPN	ENCFF940PZT	bronchial epithelial cell female treated with retinoic acid
ENCSR000EPO	ENCFF302JEV	fibroblast of dermis
ENCSR000EPP	ENCFF861ULS	foreskin fibroblast male newborn donor ENCDO191CQJ
ENCSR000EPQ	ENCFF767YBP	keratinocyte female donor ENCDO268AAA
ENCSR000EPR	ENCFF330KHN	fibroblast of lung male adult 45 years
ENCSR000EPS	ENCFF644NWU	NT2/D1
ENCSR000EPT	ENCFF698HGI	Panc1
ENCSR000EPU	ENCFF739CBQ	epithelial cell of prostate
ENCSR000EPV	ENCFF991YWM	RPMI-7951
ENCSR000EPW	ENCFF499KPZ	epithelial cell of proximal tubule
ENCSR000EPX	ENCFF827VFY	bronchial epithelial cell
ENCSR000EPY	ENCFF440XZH	SK-N-MC
ENCSR000EPZ	ENCFF851VBR	SK-N-SH treated with all-trans-retinoic acid
ENCSR000EQA	ENCFF807ARQ	skeletal muscle cell
ENCSR000EQB	ENCFF367ZVE	T47D
ENCSR000EQC	ENCFF479VHW	T-helper 1 cell
ENCSR000EQD	ENCFF204BQM	T-helper 1 cell female adult 26 years
ENCSR000EQF	ENCFF566QDG	T-helper 17 cell
ENCSR000EQG	ENCFF335KDD	T-helper 2 cell
ENCSR000EQI	ENCFF438GIW	T-helper 2 cell male adult 33 years
ENCSR000EQJ	ENCFF313YWE	regulatory T cell female adult 35 years
ENCSR000EQL	ENCFF369NZI	WERI-Rb-1
ENCSR000EQM	ENCFF189ULK	WI38 genetically modified using stable transfection originated from WI38 treated with afimoxifene
ENCSR000EQN	ENCFF040DSN	WI38 genetically modified using stable transfection originated from WI38
ENCSR000FDI	ENCFF953AFG	HT1080
ENCSR000FEK	ENCFF810XTS	SK-MEL-5
ENCSR000FFJ	ENCFF741DDM	SJCRH30
ENCSR000FJH	ENCFF143RMC	NCI-H460
ENCSR000FJL	ENCFF989ALW	SK-N-DZ treated with dimethyl sulfoxide
ENCSR004SUL	ENCFF938XUM	GM23338 male adult 53 years originated from fibroblast of arm
ENCSR006IJP	ENCFF362UJZ	lung embryo 112 days
ENCSR006XED	ENCFF903LSX	left lung female embryo 98 days
ENCSR010ZMK	ENCFF739XXP	muscle of back female embryo 113 days
ENCSR014FPY	ENCFF694RNX	iPS DF 4.7 male newborn
ENCSR014VAC	ENCFF461CDQ	right renal cortex interstitium male embryo 105 days donor ENCDO378UAU
ENCSR016THC	ENCFF245IYM	left renal pelvis male embryo 105 days donor ENCDO378UAU
ENCSR017OZH	ENCFF855CJL	H9 S1 phase genetically modified using stable transfection
ENCSR017TFH	ENCFF960UKQ	right kidney female embryo 87 days
ENCSR019JDO	ENCFF220RFB	Karpas-422
ENCSR020LUD	ENCFF439EFF	CD8-positive, alpha-beta T cell male adult 21 year
ENCSR022ECC	ENCFF825MFH	renal cortex interstitium female embryo 96 days donor ENCDO870OBN
ENCSR026EOM	ENCFF735MKP	brain female embryo 85 days
ENCSR033DQS	ENCFF920AZN	muscle of leg male embryo 97 days donor ENCDO597UXW
ENCSR033STL	ENCFF577QJI	muscle of back female embryo 105 days donor ENCDO766MZV
ENCSR035QHH	ENCFF681MHT	placenta female embryo 113 days
ENCSR035RVH	ENCFF971NFK	foreskin keratinocyte male newborn
ENCSR036VRV	ENCFF842TPR	right kidney female embryo 107 days
ENCSR037PGI	ENCFF076JMD	RCC 7860
ENCSR038XTK	ENCFF188JVI	colon epithelial cell line
ENCSR039ZVQ	ENCFF269PEU	left renal cortex interstitium male embryo 120 days
ENCSR040DGJ	ENCFF400NBT	T-cell donor ENCDO685OXD
ENCSR047FNH	ENCFF304TGP	large intestine male embryo 113 days
ENCSR052AWE	ENCFF999OEJ	PC-3
ENCSR059LXL	ENCFF813VDR	muscle of leg male embryo 96 days donor ENCDO817EKT
ENCSR060BFU	ENCFF613SVD	adrenal gland embryo 96 days
ENCSR062DUU	ENCFF022OWT	stomach female embryo 105 days donor ENCDO863KZW
ENCSR062DXC	ENCFF529MMP	muscle of arm female embryo 115 days
ENCSR064GBK	ENCFF854MAD	heart female embryo 91 days
ENCSR066WZJ	ENCFF734DOF	kidney embryo 80 days
ENCSR072NBR	ENCFF581JDF	muscle of back female embryo 98 days
ENCSR076YBB	ENCFF475YJR	lung male embryo 108 days
ENCSR080PZL	ENCFF580LWU	adrenal gland male embryo 101 days
ENCSR082JCE	ENCFF192KLJ	kidney female embryo 121 days
ENCSR082XEU	ENCFF534VWZ	stomach female embryo 107 days
ENCSR083FBK	ENCFF343DFM	small intestine female embryo 110 days
ENCSR083STA	ENCFF723FDT	MG63
ENCSR092WMD	ENCFF617ONE	left renal cortex interstitium male embryo 105 days donor ENCDO378UAU
ENCSR097BWW	ENCFF862JVF	left kidney female embryo 59 days and male embryo 91 days
ENCSR098PTC	ENCFF996GHG	hematopoietic multipotent progenitor cell donor ENCDO937OUY
ENCSR106OKX	ENCFF969UJW	kidney female embryo 120 days
ENCSR106RBR	ENCFF413KYW	muscle of back female embryo 115 days
ENCSR116WWW	ENCFF671BMS	small intestine female embryo 120 days
ENCSR118WIQ	ENCFF657KLL	brain embryo 112 days
ENCSR119HXE	ENCFF424IXN	stomach female embryo 105 days donor ENCDO766MZV
ENCSR120LVW	ENCFF415LNY	left kidney female embryo 98 days
ENCSR121ZSL	ENCFF248OBP	trophoblast cell embryo 21 week
ENCSR122VUW	ENCFF328DCV	common myeloid progenitor CD34-positive female adult 27 years
ENCSR127PWK	ENCFF681KGX	eye female embryo 76 days
ENCSR129KIV	ENCFF332EJM	renal cortex interstitium male embryo 108 days donor ENCDO014CNM
ENCSR129TSG	ENCFF987HVM	placenta female embryo 108 days
ENCSR133KBX	ENCFF209YFM	small intestine female embryo 107 days
ENCSR133SPH	ENCFF811EUQ	large intestine female embryo 120 days
ENCSR141DMX	ENCFF319GAX	renal pelvis female embryo 96 days donor ENCDO870OBN
ENCSR141IUS	ENCFF083VCD	lung female embryo 76 days
ENCSR141NSQ	ENCFF044CTX	muscle of back male embryo 104 days
ENCSR141VGA	ENCFF899HCF	lung female embryo 85 days
ENCSR148MFM	ENCFF085EFX	spinal cord male embryo 105 days
ENCSR148VUP	ENCFF833WVM	hematopoietic multipotent progenitor cell treated with interleukin-3 kit ligand hydrocortisone succinate erythropoietin 4 day treatment
ENCSR153LHP	ENCFF366GCX	foreskin fibroblast male newborn donor ENCDO047TBB
ENCSR154YPL	ENCFF207LXN	large intestine female embryo 110 days
ENCSR154ZNQ	ENCFF604EJP	heart female embryo 105 days
ENCSR155NPL	ENCFF365HVU	renal cortex interstitium male embryo 113 days
ENCSR156CLC	ENCFF064KBT	brain female embryo 96 days
ENCSR164PQJ	ENCFF921GFL	thymus male embryo 127 days
ENCSR166KPV	ENCFF131GBV	endodermal cell
ENCSR166TEE	ENCFF016KEV	forelimb muscle female embryo 108 days
ENCSR167JFX	ENCFF522NPH	CD4-positive helper T cell male adult 37 years
ENCSR167XSQ	ENCFF858BSX	muscle of leg male embryo 101 days
ENCSR174GXG	ENCFF499LIJ	muscle of back male embryo 101 days
ENCSR174JMM	ENCFF008DNO	heart female embryo 117 days
ENCSR175IWT	ENCFF294LJN	kidney tubule cell female adult 80 years and male adult 62 years
ENCSR178JBL	ENCFF230OUF	pancreas male adult 34 years
ENCSR184DFF	ENCFF401OYD	left kidney male embryo 96 days
ENCSR184LMY	ENCFF445MXG	skin fibroblast male embryo 97 days
ENCSR187PYY	ENCFF378OWK	brain female embryo 142 days
ENCSR189YJQ	ENCFF509TTX	heart female embryo 110 days
ENCSR191EII	ENCFF103KGP	common myeloid progenitor CD34-positive female
ENCSR193LYA	ENCFF748UWO	muscle of back female embryo 85 days
ENCSR198JXW	ENCFF875TFI	muscle of leg female embryo 85 days
ENCSR208DMX	ENCFF978RWQ	stomach female embryo 98 days
ENCSR214QEO	ENCFF584GYN	large intestine female embryo 91 days
ENCSR214XJO	ENCFF029QDT	lung female embryo 120 days
ENCSR217SET	ENCFF726FED	SW480
ENCSR217TAW	ENCFF711EJL	fibroblast of arm male adult 53 years
ENCSR217YRJ	ENCFF484VHZ	muscle of trunk female embryo 120 days
ENCSR224FOA	ENCFF891ICW	islet precursor cell
ENCSR228BOM	ENCFF640UAZ	right lung male embryo 115 days
ENCSR228VNQ	ENCFF227VUS	mammary epithelial cell female adult
ENCSR240TPI	ENCFF818DSK	ELR
ENCSR246PXX	ENCFF280CMC	stomach male child 3 years
ENCSR247IUJ	ENCFF570XSN	B cell adult
ENCSR251UPG	ENCFF113YFF	foreskin fibroblast male newborn donor ENCDO686OPO
ENCSR254AGA	ENCFF981AOU	renal cortex interstitium male embryo 91 days
ENCSR257BGZ	ENCFF828TLX	ACHN
ENCSR258IBL	ENCFF468WHL	left renal pelvis male embryo 105 days donor ENCDO513BVP
ENCSR261SMF	ENCFF669AED	iPS DF 6.9 male newborn
ENCSR262QJC	ENCFF369CRG	kidney male embryo 87 days
ENCSR263IGU	ENCFF784RSW	right lung female embryo 91 days
ENCSR265TEK	ENCFF564MGY	NCI-H226
ENCSR268QCH	ENCFF973VII	right renal cortex interstitium male embryo 105 days ENCDO513BVP
ENCSR269SIA	ENCFF006KSE	G401
ENCSR270LZE	ENCFF789PQN	muscle of arm male embryo 113 days
ENCSR271QSV	ENCFF992LZL	common myeloid progenitor CD34-positive male adult
ENCSR272RQX	ENCFF716VIS	muscle of leg female embryo 113 days
ENCSR274SDO	ENCFF430CNF	arm bone male embryo 81 day
ENCSR275ICP	ENCFF334GMP	H9
ENCSR278FHC	ENCFF639ZOF	testis male embryo donor ENCDO836UAR
ENCSR281HBB	ENCFF819IOM	common myeloid progenitor CD34-positive male adult 49 years
ENCSR282QFE	ENCFF688EZK	stomach female embryo 121 days
ENCSR286WIA	ENCFF502QQC	muscle of leg female embryo 105 days
ENCSR294QCR	ENCFF674WBH	muscle of leg male embryo 97 days donor ENCDO576LXR
ENCSR295DUI	ENCFF541UPO	left kidney female embryo 87 days
ENCSR295ELC	ENCFF034GYI	muscle of back male embryo 97 days
ENCSR297ORG	ENCFF160KJF	muscle of leg male embryo 96 days donor ENCDO220PYT
ENCSR299INS	ENCFF071LJS	right lung female embryo 105 days
ENCSR301OGM	ENCFF193BCL	NAMALWA treated with Sendai virus for 2 hours
ENCSR301RCD	ENCFF964WUW	renal pelvis male embryo 127 days
ENCSR303YII	ENCFF736ZAN	muscle of arm male embryo 96 days donor ENCDO220PYT
ENCSR305UJX	ENCFF064YHT	heart male child 3 years
ENCSR309FOO	ENCFF536FNG	brain female embryo 117 days
ENCSR309YDN	ENCFF428DTK	muscle of arm female embryo 85 days
ENCSR311LLZ	ENCFF782WKY	heart male embryo 110 days
ENCSR314EZY	ENCFF464NHA	L1-S8
ENCSR316UDN	ENCFF468PTJ	CD8-positive alpha-beta T cell male adult 37 years
ENCSR317SIH	ENCFF847HLP	muscle of back male embryo 91 days
ENCSR318JAA	ENCFF637LBX	left renal pelvis male embryo 105 days donor ENCDO171HMD
ENCSR318WOD	ENCFF267BLE	lung male embryo 103 days
ENCSR320PGJ	ENCFF915OOI	heart male embryo 105 days
ENCSR320SVK	ENCFF688UBR	left renal pelvis male embryo 120 days
ENCSR320TUJ	ENCFF570PTC	common myeloid progenitor CD34-positive female adult 50 years
ENCSR328UMC	ENCFF158ALT	hematopoietic multipotent progenitor cell donor ENCDO579CCQ
ENCSR332BSB	ENCFF386DMJ	right kidney male embryo 87 days
ENCSR337IRF	ENCFF620RYJ	renal cell carcinoma
ENCSR342NCX	ENCFF936MHE	thymus female embryo 113 days
ENCSR344FLH	ENCFF003FBE	brain female embryo 109 days
ENCSR346IHH	ENCFF399TJD	Daoy
ENCSR346JWH	ENCFF305GOM	A673
ENCSR354FBA	ENCFF584DSR	small intestine male embryo 115 days donor ENCDO816OTW
ENCSR356QCD	ENCFF147PGS	muscle of arm male embryo 101 days
ENCSR357PMV	ENCFF941ILF	muscle of arm female embryo 120 days
ENCSR357RED	ENCFF779BIA	muscle of back male embryo 105 days
ENCSR360XIS	ENCFF429VTB	ecto neural progenitor cell originated from H9
ENCSR362JSZ	ENCFF708ZHA	hematopoietic multipotent progenitor cell treated with interleukin-3 kit ligand hydrocortisone succinate erythropoietin 17 day treatment
ENCSR364MFN	ENCFF136YOJ	hepatocyte originated from H9
ENCSR364TKL	ENCFF078RPO	renal pelvis male embryo 97 days
ENCSR366EGE	ENCFF802UAF	heart embryo 101 days
ENCSR366EQH	ENCFF761ZJC	large intestine male embryo 115 days
ENCSR366YTD	ENCFF010ZNC	T-cell male adult 37 years
ENCSR373BIX	ENCFF259NLK	CD1c-positive myeloid dendritic cell
ENCSR381PXW	ENCFF220IWU	B cell male adult 21 years
ENCSR383SNM	ENCFF294LWY	iPS DF 19.11 male newborn
ENCSR385AMY	ENCFF973KXU	hindlimb muscle male embryo 120 days
ENCSR385SZQ	ENCFF955DHP	MCF 10A treated with tamoxifen 6 hours
ENCSR392GCE	ENCFF851MCI	heart male embryo 120 days
ENCSR405TXU	ENCFF531MYW	adipocyte
ENCSR411MGY	ENCFF562EUF	muscle of trunk female embryo 121 days
ENCSR412NMI	ENCFF920CTO	left cardiac atrium female embryo 101 days
ENCSR414ZUA	ENCFF645BQM	right kidney male embryo 108 days
ENCSR419MZH	ENCFF166VWE	adrenal gland female embryo 108 days
ENCSR422PVL	ENCFF963ION	left kidney female embryo 147 days
ENCSR425MRQ	ENCFF133LMW	CD4-positive helper T cell male adult 37 years mobilized
ENCSR426IEA	ENCFF953EXS	KBM-7
ENCSR426TPQ	ENCFF241XMS	psoas muscle male child 3 years
ENCSR428XAX	ENCFF190AUQ	ovary female embryo
ENCSR429RHR	ENCFF175IFH	RKO
ENCSR431UEM	ENCFF869XYK	leg bone male embryo 81 day
ENCSR434OBM	ENCFF520XMG	foreskin melanocyte male newborn donor ENCDO047TBB
ENCSR437KLY	ENCFF890HSZ	kidney female embryo 85 days
ENCSR438TWI	ENCFF990QEC	muscle of back male embryo 96 days donor ENCDO817EKT
ENCSR440FZS	ENCFF736QYT	muscle of trunk female embryo 113 days
ENCSR440QMR	ENCFF732WSQ	iPS DF 19.7 male newborn
ENCSR441MMO	ENCFF631ZXV	right lung female embryo 110 days
ENCSR441OGH	ENCFF216TLU	left lung male embryo 87 days
ENCSR444VTC	ENCFF471TWL	large intestine female embryo 105 days
ENCSR445XYW	ENCFF338GCP	right lung female embryo 98 days
ENCSR452DCM	ENCFF724HAH	CD14-positive monocyte male adult 21 years
ENCSR452EGE	ENCFF897JFY	muscle of arm male embryo 120 days
ENCSR453EVC	ENCFF139ZYV	common myeloid progenitor CD34-positive male adult 36 years
ENCSR456KDF	ENCFF549BSX	left lung female embryo 108 days
ENCSR457ILW	ENCFF359LKO	small intestine female embryo 91 days
ENCSR458LIB	ENCFF896FUI	MM.1S
ENCSR468OVW	ENCFF852RDH	left lung female embryo 105 days
ENCSR468ZXN	ENCFF523VFS	common myeloid progenitor CD34-positive female adult 33 years
ENCSR474GZQ	ENCFF773NZF	retina embryo 125 days and male embryo 103 days
ENCSR475VQD	ENCFF468SMI	brain male embryo 72 days and male embryo 76 days
ENCSR476SDZ	ENCFF302BVR	muscle of back male embryo 108 days
ENCSR477RTP	ENCFF706WOH	IMR-90 female embryo 16 weeks
ENCSR482HQE	ENCFF036RHD	lung female embryo 108 days
ENCSR488PHT	ENCFF877ULZ	left lung male embryo 113 days
ENCSR489NAM	ENCFF506FHA	OCI-LY7
ENCSR493IAY	ENCFF117DAB	hematopoietic multipotent progenitor cell not treated and treated with interleukin-3 kit ligand hydrocortisone succinate erythropoietin
ENCSR493VDS	ENCFF681JFJ	putamen male adult 78 years
ENCSR495INQ	ENCFF893ONO	common myeloid progenitor CD34-positive male adult 42 years
ENCSR499IFY	ENCFF555ENQ	placenta embryo 53 days
ENCSR499PZA	ENCFF758ZBZ	kidney male embryo 105 days
ENCSR501FWC	ENCFF185JEB	heart left ventricle female embryo 101 days and female embryo 136 days
ENCSR502NDK	ENCFF966IYT	small intestine female embryo 108 days
ENCSR503BEM	ENCFF692FQU	LoVo
ENCSR503HIB	ENCFF564DYF	cerebellar cortex male adult 78 years and male adult 84 years
ENCSR504KZE	ENCFF710LQM	lung embryo 67 days
ENCSR507GFJ	ENCFF482UKP	brain embryo 80 days
ENCSR510ITB	ENCFF735QXG	left lung male embryo 91 days
ENCSR511GQA	ENCFF922XNR	stomach female embryo 108 days
ENCSR512CWR	ENCFF622CII	umbilical cord embryo 59 days and male embryo 76 days
ENCSR514QHN	ENCFF683HAF	muscle of leg male embryo 105 days
ENCSR515EWI	ENCFF109WQI	Caki2
ENCSR517NHP	ENCFF644WCO	muscle of arm female embryo 105 days
ENCSR518JGY	ENCFF910FZX	foreskin melanocyte male newborn donor ENCDO686OPO
ENCSR524DWS	ENCFF631XBY	renal cortex interstitium female embryo 120 days
ENCSR531HPD	ENCFF824OUT	large intestine male embryo 105 days donor ENCDO350ZUK
ENCSR533VAF	ENCFF461COG	heart female embryo 147 days
ENCSR536NGW	ENCFF135BIN	heart male embryo 96 days
ENCSR540PVZ	ENCFF785TYR	right renal pelvis male embryo 120 days
ENCSR541AVF	ENCFF149IUC	left lung female embryo 117 days
ENCSR541UPY	ENCFF858RAV	thymus female embryo 98 days
ENCSR543YPH	ENCFF925SLC	left kidney male embryo 115 days
ENCSR545KQR	ENCFF176WVA	placenta female embryo 105 days
ENCSR548MMD	ENCFF746DZE	EH
ENCSR550UWM	ENCFF354FAY	renal cortex interstitium male embryo 97 days
ENCSR552RKI	ENCFF933ZHA	placenta embryo 102 days
ENCSR552XJI	ENCFF708XRO	placenta embryo 56 days and embryo 59 days
ENCSR554WUJ	ENCFF407LCA	renal pelvis female embryo 103 days
ENCSR559WMK	ENCFF616AAF	tongue male embryo 72 days
ENCSR562FNN	ENCFF534HPH	liver female embryo 101 day and female embryo 113 days
ENCSR563XRP	ENCFF658BNW	large intestine female embryo 107 days
ENCSR564JUY	ENCFF438MEL	hematopoietic multipotent progenitor cell treated with interleukin-3 kit ligand hydrocortisone succinate erythropoietin 6 day treatment
ENCSR564TUY	ENCFF819VID	common myeloid progenitor CD34-positive male
ENCSR565EBN	ENCFF389EEG	small intestine female embryo 98 days
ENCSR572LDG	ENCFF503ZTL	brain male embryo 101 days
ENCSR580OAH	ENCFF069WLL	renal pelvis male embryo 91 days
ENCSR582IPV	ENCFF830TGU	lung embryo 80 days and male embryo 76 days
ENCSR584LUZ	ENCFF460VUW	Ammon's horn male adult 84 years
ENCSR585CGU	ENCFF596JMX	muscle of back female embryo 105 days donor ENCDO863KZW
ENCSR587HPR	ENCFF606ESZ	lung male embryo 82 days
ENCSR588JXI	ENCFF946AQO	left renal cortex interstitium male embryo 105 days donor ENCDO171HMD
ENCSR593LTJ	ENCFF925UKW	trophoblast cell embryo 17 weeks and embryo 18 weeks
ENCSR594NOE	ENCFF548BBX	RPMI8226
ENCSR594OWA	ENCFF243OFZ	small intestine male embryo 91 days
ENCSR595CSH	ENCFF641HVS	brain embryo 56 days and male embryo 58 days
ENCSR600RAA	ENCFF028YSP	left kidney male embryo 87 days
ENCSR606UAR	ENCFF010FIA	renal pelvis female embryo 96 days donor ENCDO613NXA
ENCSR608AHQ	ENCFF581JYZ	stomach male embryo 127 days
ENCSR609DDQ	ENCFF726GTU	CD8-positive alpha-beta T cell female adult 34 years
ENCSR615WIN	ENCFF599PVD	spinal cord female embryo 89 days
ENCSR619BNL	ENCFF174TXJ	muscle of arm male embryo 97 days donor ENCDO597UXW
ENCSR619DRM	ENCFF161NZJ	renal pelvis female embryo 105 days
ENCSR620QNS	ENCFF442SRX	HAP-1
ENCSR620WAR	ENCFF909HEZ	SJSA1
ENCSR621ENC	ENCFF113RRS	retina embryo 74 days and embryo 85 days
ENCSR622CAH	ENCFF906KHN	muscle of leg male embryo 127 days
ENCSR622TWS	ENCFF900LOG	fibroblast of skin of abdomen male embryo 97 days donor ENCDO576LXR
ENCSR626RVD	ENCFF399ISP	bipolar neuron originated from GM23338 treated with doxycycline hyclate
ENCSR627KFV	ENCFF138ZHG	stomach female embryo 147 days
ENCSR628IRM	ENCFF801DBL	T-cell male adult 21 years donor ENCDO190HXC
ENCSR634YVQ	ENCFF401DZU	HK-2
ENCSR639XWF	ENCFF655RAK	left lung male embryo 96 days
ENCSR639ZJI	ENCFF005DPL	common myeloid progenitor CD34-positive male adult 23 years
ENCSR643GHI	ENCFF502EPK	CD4-positive helper T cell female adult 33 years
ENCSR648RAX	ENCFF180IFD	placenta female embryo 85 days
ENCSR649KBB	ENCFF361UTR	brain male embryo 122 days
ENCSR649PJN	ENCFF903LEE	muscle of arm male embryo 97 days donor ENCDO576LXR
ENCSR656QYL	ENCFF161UUJ	renal cortex interstitium female embryo 103 days
ENCSR662HMO	ENCFF889CMZ	NAMALWA
ENCSR664PKM	ENCFF351UQV	heart embryo 59 days and female embryo 76 days
ENCSR666YVE	ENCFF365LXQ	large intestine male embryo 105 days donor ENCDO171HMD
ENCSR670ZSA	ENCFF307BRD	right kidney male embryo 96 days
ENCSR674JIL	ENCFF722MXM	CD14-positive monocyte male adult 37 years
ENCSR678ILN	ENCFF422YYH	ELF-1
ENCSR678PDD	ENCFF024WMP	spinal cord female embryo 113 days
ENCSR679IFH	ENCFF090EZE	spleen embryo 112 days
ENCSR680SDS	ENCFF010TXA	left lung female embryo 107 days
ENCSR682PKY	ENCFF538SYZ	thymus female embryo
ENCSR683QJJ	ENCFF131RGB	CD4-positive helper T cell male adult 21 years
ENCSR683YLO	ENCFF827CLR	stomach female embryo 96 days donor ENCDO613NXA
ENCSR691MQJ	ENCFF923JHL	EL
ENCSR695AUY	ENCFF759CKK	CD14-positive monocyte female adult 34 years
ENCSR696XSJ	ENCFF815MQN	adrenal gland female embryo 113 days
ENCSR698CUE	ENCFF545YJA	muscle of back male embryo 96 days donor ENCDO220PYT
ENCSR704HNG	ENCFF985WGD	natural killer cell male adult 21 year
ENCSR712PYJ	ENCFF338CIA	ovary female adult 30 years
ENCSR714DIF	ENCFF918FRW	mesendoderm originated from H1-hESC
ENCSR723JLG	ENCFF125SYT	natural killer cell female adult 34 years
ENCSR724CND	ENCFF380PKB	foreskin keratinocyte male newborn donor ENCDO686OPO
ENCSR726YMS	ENCFF488GEQ	stomach female embryo
ENCSR728BAD	ENCFF285UPE	adrenal gland male embryo 108 days
ENCSR729DRB	ENCFF037YBR	testis male embryo donor ENCDO482LIM
ENCSR731QLJ	ENCFF594UFP	mesenchymal stem cell originated from H1-hESC
ENCSR735BIM	ENCFF158JPG	common myeloid progenitor CD34-positive male adult 43 years
ENCSR749BWV	ENCFF162WFN	heart female embryo 116 days and female embryo 98 days
ENCSR752EPH	ENCFF747RHY	MCF 10A treated with tamoxifen 24 hours
ENCSR752NTF	ENCFF923TRG	right renal pelvis male embryo 105 days donor ENCDO378UAU
ENCSR753QKD	ENCFF851IQY	muscle of arm female embryo 98 days
ENCSR754LIN	ENCFF685WFL	H9 Early G1 phase genetically modified using stable transfection
ENCSR757EPJ	ENCFF098CIC	kidney male embryo 85 days
ENCSR759UNY	ENCFF645CDA	tongue female embryo 59 days and female embryo 76 days
ENCSR761ZFA	ENCFF881JSN	right renal pelvis male embryo 105 days donor ENCDO171HMD
ENCSR762FCX	ENCFF484MWV	large intestine male embryo 91 days
ENCSR765BSU	ENCFF712OII	right kidney female embryo 117 days
ENCSR768OLL	ENCFF268XHZ	right kidney male embryo 91 days
ENCSR771DAX	ENCFF328BAN	globus pallidus male adult 78 years and male adult 84 years
ENCSR772HUG	ENCFF242KTE	common myeloid progenitor CD34-positive male adult 37 years
ENCSR774RCO	ENCFF518IQW	kidney female embryo 105 days donor ENCDO863KZW
ENCSR777USE	ENCFF721IYP	thymus female embryo 147 days
ENCSR782XFY	ENCFF540MDC	eye embryo 56 days and male embryo 76 days
ENCSR785BDQ	ENCFF888PNL	glomerular visceral epithelial cell child 3 years
ENCSR786FWF	ENCFF167DZY	muscle of back male embryo 127 days
ENCSR788SOI	ENCFF072UOA	spinal cord male embryo 96 days
ENCSR789VGQ	ENCFF222GDV	MCF 10A
ENCSR792ZXA	ENCFF419BLQ	kidney embryo 59 days and female embryo 59 days
ENCSR796SJV	ENCFF112GQO	large intestine female embryo 98 days
ENCSR800QGE	ENCFF691QJR	large intestine female embryo 103 days
ENCSR802AJE	ENCFF804AOO	placenta male embryo 85 days
ENCSR803VCR	ENCFF772ECZ	left lung female embryo 91 days
ENCSR804RSI	ENCFF751LRX	heart embryo 80 days
ENCSR805XIF	ENCFF130BQK	femur female embryo 98 days
ENCSR809CEA	ENCFF345ALB	H4
ENCSR809LCE	ENCFF497YLT	trophoblast cell embryo 23 weeks
ENCSR814KRX	ENCFF528SGI	HT-29
ENCSR820ICX	ENCFF489DYU	retina female embryo 89 days
ENCSR820XRX	ENCFF643ARA	brain female embryo 105 days
ENCSR826ERZ	ENCFF924PVB	muscle of arm embryo 101 days
ENCSR828RNY	ENCFF331URX	renal cortex interstitium male embryo 108 days donor ENCDO132ASK
ENCSR838IPF	ENCFF353EKI	thymus female embryo 105 days
ENCSR842KCP	ENCFF446JBL	cardiac muscle cell primary
ENCSR842VTJ	ENCFF825SRM	CD8-positive alpha-beta T cell male adult 21 years
ENCSR845CFB	ENCFF800PMS	hematopoietic multipotent progenitor cell treated with interleukin-3 kit ligand hydrocortisone succinate erythropoietin 8 day treatment
ENCSR845MEJ	ENCFF520PUY	right lung female embryo 117 days
ENCSR846CTA	ENCFF942LPA	right lung male embryo 105 days
ENCSR847RSJ	ENCFF609EGN	lung female embryo 96 days
ENCSR849OKE	ENCFF493QSG	renal cortex interstitium male embryo 127 days
ENCSR851ZFT	ENCFF590MET	renal cortex interstitium female embryo 89 days
ENCSR856NXV	ENCFF626LYV	cardiac fibroblast female embryo 94 days and female embryo 98 days
ENCSR856QJX	ENCFF378ZLF	adrenal gland male embryo 85 days
ENCSR857AEB	ENCFF443KCU	large intestine male embryo 108 days
ENCSR859KGQ	ENCFF586GLK	right lung female embryo 107 days
ENCSR860NDZ	ENCFF374WLB	small intestine female embryo 105 days
ENCSR861NUH	ENCFF779SYM	muscle of leg male embryo 104 days
ENCSR866RCY	ENCFF530PCA	adrenal gland female embryo 85 days
ENCSR868XPR	ENCFF170QVL	muscle of arm male embryo 115 days
ENCSR871APX	ENCFF200VXY	right kidney female embryo 147 days
ENCSR873ANE	ENCFF248ZTQ	kidney female embryo 76 days and male embryo 76 days
ENCSR874CAK	ENCFF367ZCY	large intestine female embryo 108 days
ENCSR884MCZ	ENCFF759AQQ	right kidney female embryo 98 days
ENCSR887BNC	ENCFF596RFA	right renal cortex interstitium male embryo 120 days
ENCSR888GBS	ENCFF259GAI	muscle of arm male embryo 96 days donor ENCDO817EKT
ENCSR891VOV	ENCFF104EQW	B cell female adult 34 years
ENCSR910OQF	ENCFF370CZR	spinal cord female embryo 59 days and male embryo 72 days
ENCSR911LTI	ENCFF326FWY	heart embryo 96 days
ENCSR911YVV	ENCFF734APY	renal pelvis female embryo 89 days
ENCSR913NYL	ENCFF643GKF	renal pelvis male embryo 108 days
ENCSR914DOH	ENCFF281GOQ	heart female embryo 103 days
ENCSR921NMD	ENCFF971AHO	K562
ENCSR928SYE	ENCFF168UHZ	left renal cortex interstitium male embryo 105 days donor ENCDO513BVP
ENCSR930AUG	ENCFF499TWX	right lung female embryo 108 days
ENCSR930YSB	ENCFF218SJO	stomach female embryo 96 days donor ENCDO870OBN
ENCSR931UQB	ENCFF619LIB	small intestine male adult 34 years
ENCSR932DHT	ENCFF701FFX	renal cortex interstitium female embryo 96 days donor ENCDO613NXA
ENCSR932KWJ	ENCFF385DEA	A172
ENCSR935EVZ	ENCFF106TCU	left lung male embryo 115 days
ENCSR937RVN	ENCFF198FAC	muscle of leg male embryo 115 days
ENCSR938UOR	ENCFF131DEL	muscle of leg female embryo 115 days
ENCSR940NLN	ENCFF363RKM	PC-9
ENCSR941DTJ	ENCFF547ICI	kidney female embryo 108 days
ENCSR941SMM	ENCFF047HGQ	stomach embryo 101 days
ENCSR943SYS	ENCFF692AJS	H9 G2 phase genetically modified using stable transfection
ENCSR945RWN	ENCFF053FMQ	small intestine male embryo 108 days
ENCSR946DXB	ENCFF791FRX	heart left ventricle female embryo 101 day and female embryo 103 days
ENCSR946MVP	ENCFF461SNA	SK-N-DZ
ENCSR947POC	ENCFF622PZI	brain male embryo 104 days
ENCSR947VPG	ENCFF030GLD	right lung male embryo 87 days
ENCSR949JYS	ENCFF293NBG	muscle of arm male embryo 105 days
ENCSR951XEN	ENCFF778GKQ	muscle of arm male embryo 104 days
ENCSR953JVX	ENCFF207ECZ	kidney female embryo 105 days donor ENCDO718LHH
ENCSR953WJO	ENCFF459LFA	left lung male embryo 105 days
ENCSR953XJU	ENCFF532VZC	left kidney female embryo 107 days
ENCSR956NOL	ENCFF963NPI	muscle of arm male embryo 127 days
ENCSR956ZHU	ENCFF884QVN	renal pelvis male embryo 113 days
ENCSR959ZXU	ENCFF977IGB	HeLa-S3
ENCSR960EJV	ENCFF609SYX	left lung female embryo 110 days
ENCSR962EAP	ENCFF689ZKP	thymus male embryo 104 days
ENCSR963ALV	ENCFF417MBH	neural progenitor cell originated from H9
ENCSR964MZQ	ENCFF833HDX	trophoblast cell embryo 39 weeks and embryo 40 weeks
ENCSR964VVW	ENCFF491HNC	right lung male embryo 96 days
ENCSR964WHY	ENCFF091ZXC	H9 Late G1 phase genetically modified using stable transfection
ENCSR970ZLG	ENCFF746JHF	small intestine male embryo 87 days
ENCSR973MKT	ENCFF217JVN	spinal cord female embryo 87 days
ENCSR974TXT	ENCFF623DPF	left kidney female embryo 110 days
ENCSR986HEN	ENCFF630KCX	right renal pelvis male embryo 105 days donor ENCDO513BVP
ENCSR986XLW	ENCFF283WCF	lung embryo 101 days
ENCSR989YIV	ENCFF383SIU	placenta male embryo 91 days
ENCSR990XXC	ENCFF253IUB	right kidney male embryo 115 days
ENCSR569ATD	ENCFF658FXQ	CD4-positive helper T cell male adult 21 years mobilized
ENCSR645GJD	ENCFF557YAB	kidney female embryo 113 days
ENCSR000EQE	ENCFF730AXF	T-helper 1 cell male adult 33 years
ENCSR095GWE	ENCFF164PKU	stomach male embryo 58 days and male embryo 76 days
ENCSR136KEL	ENCFF731XQC	kidney glomerular epithelial cell male adult 43 years and male adult 62 years
ENCSR217RVH	ENCFF618JYS	skin fibroblast male embryo 97 days donor ENCDO576LXR
ENCSR318PRQ	ENCFF389VNZ	middle frontal gyrus male adult 78 years
ENCSR575VMI	ENCFF327IFZ	placenta female embryo 101 days and male embryo 105 days
ENCSR627NIF	ENCFF744SOE	lung male embryo 54 days and male embryo 58 days
ENCSR705CNJ	ENCFF498ECZ	heart male embryo 72 days and male embryo 76 days
ENCSR746RDJ	ENCFF581KWV	heart right ventricle female embryo 101 days and female embryo 103 days
ENCSR818JGZ	ENCFF215NAM	limb embryo 53 days and embryo 56 days
ENCSR937UWI	ENCFF647ALM	hematopoietic multipotent progenitor cell treated with interleukin-3 kit ligand hydrocortisone succinate erythropoietin 15 day treatment

## Sheet: Supplementary Table 9e (human)
Supplementary Table 9e. Human H3K4me3 experiments used in Registry of cCREs
Experiment	Signal File	Biosample
ENCSR000DPD	ENCFF152LRB	A549
ENCSR000AST	ENCFF645TWL	A549 treated with dexamethasone
ENCSR000ASH	ENCFF838MAH	A549 treated with ethanol
ENCSR435FGK	ENCFF938RYF	A673
ENCSR778VGY	ENCFF260LNF	ACC112
ENCSR367VRA	ENCFF691WBL	adipocyte originated from mesenchymal stem cell
ENCSR425NQT	ENCFF637PCM	adrenal gland female adult 30 years
ENCSR605QAV	ENCFF477RTV	adrenal gland female adult 53 years
ENCSR234YIU	ENCFF714QZH	adrenal gland male adult 34 years
ENCSR620TXL	ENCFF610TBO	adrenal gland male adult 37 years
ENCSR926NMC	ENCFF174JGJ	adrenal gland male adult 54 years
ENCSR715KGX	ENCFF947RXV	adrenal gland male embryo 97 days
ENCSR420IOA	ENCFF456YYL	amnion male embryo 16 weeks
ENCSR057RET	ENCFF797WZE	angular gyrus female adult 75 years
ENCSR535XRY	ENCFF941AKN	angular gyrus male adult 81 years
ENCSR960EVO	ENCFF328OPT	aorta female adult 30 years
ENCSR957BPJ	ENCFF432XVD	aorta male adult 34 years
ENCSR645FBM	ENCFF757WJJ	ascending aorta female adult 51 years
ENCSR122LOZ	ENCFF151YZO	ascending aorta female adult 53 years
ENCSR000AOU	ENCFF184NZS	astrocyte
ENCSR000DSY	ENCFF072YMW	astrocyte of the cerebellum
ENCSR000DSW	ENCFF510YMH	astrocyte of the spinal cord
ENCSR269OVV	ENCFF984VCI	B cell
ENCSR939UQD	ENCFF713JLD	B cell adult
ENCSR000DQR	ENCFF035KWP	B cell female adult
ENCSR878JSF	ENCFF631DER	B cell female adult 43 years
ENCSR000DQB	ENCFF314PWW	BE2C
ENCSR849YFO	ENCFF834UFV	bipolar neuron originated from GM23338 treated with doxycycline hyclate
ENCSR876DCP	ENCFF685WIZ	body of pancreas male adult 37 years
ENCSR554RQQ	ENCFF242BVN	body of pancreas male adult 54 years
ENCSR143MZL	ENCFF942CMQ	brain male embryo 122 days
ENCSR000DTC	ENCFF256KXI	brain microvascular endothelial cell
ENCSR416AUW	ENCFF382HRD	breast epithelium female adult 53 years
ENCSR000DXJ	ENCFF880KYS	bronchial epithelial cell
ENCSR000DQM	ENCFF109LUV	Caco-2
ENCSR000DTE	ENCFF493FOT	cardiac fibroblast
ENCSR000DTH	ENCFF419MUF	cardiac fibroblast female
ENCSR000DSP	ENCFF013QVO	cardiac mesoderm 14 days differentiation
ENCSR000DSE	ENCFF421AVJ	cardiac mesoderm 2 days differentiation
ENCSR000DSO	ENCFF823NVC	cardiac mesoderm 5 days differentiation
ENCSR000DSD	ENCFF591TLE	cardiac mesoderm 9 days differentiation
ENCSR652QNW	ENCFF852WXE	cardiac muscle cell in vitro differentiated
ENCSR000DTK	ENCFF269FSL	cardiac muscle cell primary
ENCSR486QMV	ENCFF710EXS	caudate nucleus female adult 75 years
ENCSR840KVX	ENCFF337DTR	caudate nucleus male adult
ENCSR000DWL	ENCFF227YKR	CD14-positive monocyte female donor ENCDO265AAA
ENCSR796FCS	ENCFF363RHA	CD14-positive monocyte male adult 37 years
ENCSR045QJH	ENCFF773MPY	CD34-positive cultured cells
ENCSR223APP	ENCFF988KPC	CD45RO-positive CD4-positive T cell donor ENCDO688UWB
ENCSR077FZT	ENCFF236HUG	CD45RO-positive CD4-positive T cell donor ENCDO922CEJ
ENCSR807WEO	ENCFF884WBT	CD4-positive alpha-beta memory T cell originated from blood cell
ENCSR579DZQ	ENCFF093FLS	CD4-positive CD25-positive alpha-beta regulatory T cell
ENCSR852FRR	ENCFF438NJV	CD4-positive helper T cell male adult 21 years
ENCSR962AKF	ENCFF489LFC	CD8-positive alpha-beta memory T cell
ENCSR231FDF	ENCFF677JDF	CD8-positive alpha-beta T cell
ENCSR796CSH	ENCFF039MOH	CD8-positive alpha-beta T cell male adult 21 years
ENCSR166ZZZ	ENCFF323SGW	CD8-positive alpha-beta T cell male adult 28 years
ENCSR042ITN	ENCFF597ZGD	cerebellum male adult 53 years
ENCSR787CAJ	ENCFF123OGY	chorion female embryo 40 weeks
ENCSR313SEO	ENCFF337CGA	chorionic villus embryo 16 weeks
ENCSR659FAS	ENCFF122PSF	chorionic villus female embryo 40 weeks
ENCSR097PJQ	ENCFF462HVU	chorionic villus male embryo 16 weeks
ENCSR320MYR	ENCFF643OVE	chorionic villus male embryo 38 weeks
ENCSR215EFA	ENCFF389FXB	chorion male embryo 16 weeks
ENCSR000DTN	ENCFF129PMO	choroid plexus epithelial cell
ENCSR693GVU	ENCFF671FBK	cingulate gyrus female adult 75 years
ENCSR032BMQ	ENCFF065CFJ	cingulate gyrus male adult 81 years
ENCSR322FGP	ENCFF877MFN	colonic mucosa female adult 56 years
ENCSR577DVK	ENCFF861DEQ	colonic mucosa female adult 73 years
ENCSR681HMF	ENCFF033UNX	common myeloid progenitor CD34-positive female adult 27 years
ENCSR136QKZ	ENCFF707FBC	common myeloid progenitor CD34-positive female adult 33 years
ENCSR163ALM	ENCFF435KGO	common myeloid progenitor CD34-positive male adult
ENCSR438DSO	ENCFF270FRB	common myeloid progenitor CD34-positive male adult 36 years
ENCSR192GUR	ENCFF558SMG	common myeloid progenitor CD34-positive male adult 42 years
ENCSR343ZOV	ENCFF397IIG	coronary artery female adult 53 years
ENCSR000ARA	ENCFF791ZHJ	DND-41
ENCSR052WRV	ENCFF981FNN	DOHH2
ENCSR799TMR	ENCFF243BGZ	duodenal mucosa male adult 59 years
ENCSR149XIH	ENCFF830TIW	duodenal mucosa male adult 76 years
ENCSR807LJO	ENCFF063KKR	ectodermal cell originated from embryonic stem cell
ENCSR884EVT	ENCFF136PJT	endocrine pancreas adult 59 years
ENCSR957UQS	ENCFF340VVU	endocrine pancreas male adult 45 years
ENCSR438NCW	ENCFF402FCT	endocrine pancreas male adult 46 years
ENCSR446ZCY	ENCFF478GLT	endodermal cell originated from HUES64
ENCSR000DVN	ENCFF669KWL	endothelial cell of umbilical vein donor ENCDO342AAA
ENCSR578QSO	ENCFF032KUS	endothelial cell of umbilical vein donor ENCDO551FXN
ENCSR000AKN	ENCFF930RTT	endothelial cell of umbilical vein group 1
ENCSR000DTT	ENCFF901LXI	epithelial cell of esophagus
ENCSR000DXF	ENCFF451ARW	epithelial cell of proximal tubule
ENCSR697GPO	ENCFF418JJK	esophagus female adult 30 years
ENCSR577ILY	ENCFF633LAF	esophagus male adult 34 years
ENCSR607ARN	ENCFF078OGK	esophagus muscularis mucosa female adult 53 years
ENCSR508UPW	ENCFF515MXQ	esophagus squamous epithelium female adult 53 years
ENCSR479HKJ	ENCFF285HWO	fibroblast of arm male adult 53 years
ENCSR902QIJ	ENCFF116FZG	fibroblast of breast female adult 26 years
ENCSR000APR	ENCFF684QGK	fibroblast of dermis
ENCSR000DPU	ENCFF175JFX	fibroblast of gingiva female adult 24 years
ENCSR000DVC	ENCFF103CWS	fibroblast of lung
ENCSR000AMW	ENCFF021KNK	fibroblast of lung female child 11 years and male adult 45 years
ENCSR000DWZ	ENCFF626WKG	fibroblast of lung male adult 45 years
ENCSR000DPO	ENCFF229ICS	fibroblast of lung male embryo 12 weeks
ENCSR000DUW	ENCFF024BEV	fibroblast of mammary gland female
ENCSR000DPR	ENCFF252FYX	fibroblast of pedal digit skin female adult 21 years
ENCSR000DUZ	ENCFF104DXZ	fibroblast of pulmonary artery
ENCSR000DPX	ENCFF150CNL	fibroblast of skin of abdomen male adult 22 years
ENCSR000DQA	ENCFF029UXF	fibroblast of the aortic adventitia female
ENCSR000DPI	ENCFF665GSY	fibroblast of upper leg skin male embryo 12 weeks
ENCSR000DVS	ENCFF254FXT	fibroblast of villous mesenchyme
ENCSR079ZQI	ENCFF507JDZ	foreskin fibroblast male newborn donor ENCDO047TBB
ENCSR000DWS	ENCFF442WNT	foreskin fibroblast male newborn donor ENCDO191CQJ
ENCSR000DUJ	ENCFF259BDX	foreskin fibroblast male newborn donor ENCDO232AAA
ENCSR122IJJ	ENCFF560BAF	foreskin fibroblast male newborn donor ENCDO666YUN
ENCSR813CFB	ENCFF595BNN	foreskin fibroblast male newborn donor ENCDO686OPO
ENCSR000DQH	ENCFF770QSA	foreskin fibroblast male newborn group 1
ENCSR075OQB	ENCFF491HAF	foreskin keratinocyte male newborn donor ENCDO047TBB
ENCSR172FMH	ENCFF927LSQ	foreskin keratinocyte male newborn donor ENCDO666YUN
ENCSR703DFH	ENCFF799EIL	foreskin keratinocyte male newborn donor ENCDO686OPO
ENCSR423AKG	ENCFF819IDN	foreskin melanocyte male newborn donor ENCDO666YUN
ENCSR481YGZ	ENCFF684BHN	foreskin melanocyte male newborn donor ENCDO686OPO
ENCSR785DJD	ENCFF549MDM	gastrocnemius medialis female adult 53 years
ENCSR206STN	ENCFF444XUK	gastrocnemius medialis male adult 37 years
ENCSR972ETR	ENCFF135XRF	gastrocnemius medialis male adult 54 years
ENCSR510NXV	ENCFF435XKF	gastroesophageal sphincter female adult 53 years
ENCSR528QDT	ENCFF811YIS	germinal matrix male embryo 20 weeks
ENCSR000DQV	ENCFF851EPY	GM06990
ENCSR000FCL	ENCFF788XNP	GM08714
ENCSR000DQZ	ENCFF928ETA	GM12864
ENCSR000DRC	ENCFF599QMA	GM12865
ENCSR000DRS	ENCFF718PYZ	GM12875
ENCSR000DRY	ENCFF583MDQ	GM12878
ENCSR657DYL	ENCFF984QGK	GM23338 male adult 53 years originated from fibroblast of arm
ENCSR814XPE	ENCFF730VVX	H1-hESC
ENCSR000DSR	ENCFF181RQZ	H7-hESC
ENCSR043VGU	ENCFF427EOL	H9
ENCSR716ZJH	ENCFF085UOM	H9 genetically modified using stable transfection
ENCSR000DTQ	ENCFF176SFX	HCT116
ENCSR901SIL	ENCFF254JZR	heart left ventricle female adult 53 years
ENCSR487BEW	ENCFF259CAK	heart left ventricle male adult 34 years
ENCSR377KDN	ENCFF094USN	heart left ventricle male child 3 years
ENCSR358RVW	ENCFF650XMH	heart male embryo 91 days
ENCSR791GCO	ENCFF986CZC	heart right ventricle male adult 34 years
ENCSR107RDP	ENCFF069RMH	heart right ventricle male child 3 years
ENCSR000DTU	ENCFF342FTF	HEK293
ENCSR000AOF	ENCFF489CIY	HeLa-S3
ENCSR000DUA	ENCFF509ECR	HeLa-S3 G1b phase
ENCSR442ZOI	ENCFF735SZZ	hepatocyte originated from H9
ENCSR000DUF	ENCFF777EVS	HepG2
ENCSR000DUK	ENCFF044HJS	HFF-Myc male newborn originated from foreskin fibroblast
ENCSR000DUO	ENCFF334AJI	HL-60
ENCSR153SGD	ENCFF557FCH	HUES48
ENCSR176ABZ	ENCFF519LEW	HUES6
ENCSR894OYM	ENCFF181JZF	HUES64
ENCSR087PFU	ENCFF721URL	IMR-90 female embryo 16 weeks
ENCSR941YPY	ENCFF651NSI	iPS-11a male adult 36 years
ENCSR236XRR	ENCFF261RPA	iPS-15b female adult 48 years
ENCSR505JQC	ENCFF424RJL	iPS-18a female adult 48 years
ENCSR792NZO	ENCFF562LWC	iPS-18c female adult 48 years
ENCSR989RAL	ENCFF483DAZ	iPS-20b male adult 55 years
ENCSR888WZL	ENCFF488WNX	iPS DF 19.11 male newborn
ENCSR263ELQ	ENCFF455FFY	iPS DF 6.9 male newborn
ENCSR000DVU	ENCFF017AFO	Jurkat clone E61
ENCSR000DWD	ENCFF847JMY	K562
ENCSR910XKX	ENCFF389OHA	Karpas-422
ENCSR000DWV	ENCFF721SBI	keratinocyte female donor ENCDO268AAA
ENCSR000DVG	ENCFF354SQM	kidney epithelial cell
ENCSR096EZX	ENCFF486AVO	kidney female embryo 120 days
ENCSR100OZR	ENCFF438RHT	kidney male adult 50 years
ENCSR716YIT	ENCFF369QLG	kidney male adult 67 years
ENCSR539TKY	ENCFF873IGF	KMS-11
ENCSR413QXO	ENCFF298LTL	large intestine male embryo 108 days
ENCSR418JIS	ENCFF605OIM	layer of hippocampus female adult 75 years
ENCSR383AEO	ENCFF279WOL	layer of hippocampus male adult 73 years
ENCSR956CFX	ENCFF366FNG	layer of hippocampus male adult 81 years
ENCSR803JYI	ENCFF069ZID	liver female adult 25 years
ENCSR458WIH	ENCFF151YYY	liver male adult 31 year
ENCSR795VEN	ENCFF641UEZ	liver male adult 32 years
ENCSR520BUX	ENCFF669BCZ	liver male adult 78 years
ENCSR000DWF	ENCFF315WID	LNCaP clone FGC
ENCSR657RRI	ENCFF280RTW	Loucy
ENCSR413WJD	ENCFF603DYO	lung embryo 101 day
ENCSR466DZW	ENCFF293ASZ	lung female adult 30 years
ENCSR936FAH	ENCFF127MNE	lung female embryo 120 days
ENCSR500GXT	ENCFF910JMH	lung male child 3 years
ENCSR000DUQ	ENCFF499KDV	mammary epithelial cell female
ENCSR000AML	ENCFF277MXO	mammary epithelial cell female adult
ENCSR807YQE	ENCFF500EXB	mammary epithelial cell female adult 18 years
ENCSR000DWJ	ENCFF530LJW	MCF-7
ENCSR004AKD	ENCFF731PKC	mesenchymal stem cell originated from adipose tissue
ENCSR501JET	ENCFF712CJP	mesenchymal stem cell originated from H1-hESC
ENCSR441SAT	ENCFF748XLQ	mesendoderm originated from H1-hESC
ENCSR959RHF	ENCFF314NPX	mesodermal cell originated from HUES64
ENCSR157EML	ENCFF119OVG	middle frontal area 46 female adult 75 years
ENCSR401VZL	ENCFF708QSO	middle frontal area 46 male adult 81 years
ENCSR922CAT	ENCFF359OXE	mid-neurogenesis radial glial cells genetically modified using stable transfection originated from H9
ENCSR361FWQ	ENCFF039PUD	MM.1S
ENCSR000EXT	ENCFF470CHC	mononuclear cell male
ENCSR276BXF	ENCFF688IVJ	mucosa of rectum female adult 50 years
ENCSR146DAL	ENCFF673DEB	mucosa of rectum female adult 61 year
ENCSR438BEX	ENCFF622TRE	mucosa of stomach male adult 59 years
ENCSR170VSJ	ENCFF041CMH	muscle layer of colon female adult 56 years
ENCSR943PIR	ENCFF183LFN	muscle layer of colon female adult 77 years
ENCSR264APD	ENCFF387XNO	muscle layer of duodenum male adult 59 years
ENCSR075PTL	ENCFF895GSC	muscle layer of duodenum male adult 73 years
ENCSR128QKM	ENCFF362YRX	muscle of leg female embryo 110 days
ENCSR714SGY	ENCFF257DIP	muscle of trunk female embryo 115 days
ENCSR177QXA	ENCFF080JHQ	myoepithelial cell of mammary gland female adult 33 years
ENCSR287YDU	ENCFF744ANQ	myoepithelial cell of mammary gland female adult 36 years
ENCSR000ANZ	ENCFF793JPB	myotube
ENCSR161XBV	ENCFF220PSW	naive thymus-derived CD4-positive alpha-beta T cell
ENCSR570AUC	ENCFF977TEF	natural killer cell male adult 37 years
ENCSR000DWP	ENCFF493FQG	NB4
ENCSR082NQB	ENCFF777XEM	NCI-H929
ENCSR608VNA	ENCFF864VYP	neural cell
ENCSR661MUS	ENCFF651TUQ	neural progenitor cell originated from H9
ENCSR956CTX	ENCFF015ZVX	neural stem progenitor cell originated from H1-hESC
ENCSR354XWM	ENCFF729NDF	neural stem progenitor cell originated from H9
ENCSR662PLB	ENCFF319LDF	neuroepithelial stem cell genetically modified using stable transfection originated from H9
ENCSR314WYC	ENCFF548EWI	neuron originated from H9
ENCSR293MTQ	ENCFF244AQE	neurosphere embryo 15 weeks originated from ganglionic eminence donor ENCDO280TXL
ENCSR103HMP	ENCFF823NMC	neurosphere embryo 15 weeks originated from ganglionic eminence donor ENCDO594MAO
ENCSR957CYJ	ENCFF234XSH	neurosphere female embryo 17 weeks originated from cortex
ENCSR130PLZ	ENCFF384DPM	neurosphere female embryo 17 weeks originated from ganglionic eminence
ENCSR393SYU	ENCFF628GHA	neutrophil
ENCSR434AFF	ENCFF891PZS	neutrophil male
ENCSR000EXD	ENCFF928RUE	NT2/D1
ENCSR422JNY	ENCFF104CMX	OCI-LY1
ENCSR548PZS	ENCFF917EGP	OCI-LY3
ENCSR005SXO	ENCFF852DRP	OCI-LY7
ENCSR000ATH	ENCFF644KJR	osteoblast
ENCSR139TLA	ENCFF381JBK	ovary female adult 30 years
ENCSR828CCQ	ENCFF224ZEB	ovary female adult 53 years
ENCSR000EXI	ENCFF922FRM	Panc1
ENCSR315LPR	ENCFF942UQE	pancreas female adult 30 years
ENCSR747VED	ENCFF494ZIO	pancreas male adult 34 years
ENCSR033OKS	ENCFF521HRT	Parathyroid adenoma male adult 62 years
ENCSR275NCH	ENCFF932KMQ	PC-3
ENCSR441JWF	ENCFF912RES	PC-9
ENCSR206JRX	ENCFF074XHZ	peripheral blood mononuclear cell female adult 28 years
ENCSR443SLY	ENCFF312ENS	peripheral blood mononuclear cell male adult 27 years
ENCSR368YPC	ENCFF714BHC	peripheral blood mononuclear cell male adult 32 years
ENCSR275EAG	ENCFF557YZA	peripheral blood mononuclear cell male adult 39 years
ENCSR878KIY	ENCFF063ITE	Peyer's patch female adult 53 years
ENCSR419BDT	ENCFF374VXQ	placenta female embryo 113 days
ENCSR194MJA	ENCFF837UAW	placental basal plate female embryo 40 weeks
ENCSR345QKG	ENCFF385PMK	placental basal plate male embryo 38 weeks
ENCSR074FPH	ENCFF772SIL	placenta male embryo 16 weeks
ENCSR672HWL	ENCFF246FJL	primary hematopoietic stem cells
ENCSR748RBT	ENCFF180DCO	prostate gland male adult 54 years
ENCSR949OYZ	ENCFF639BRW	psoas muscle male adult 34 years
ENCSR245BEV	ENCFF024VLY	psoas muscle male child 3 years
ENCSR433PUR	ENCFF883CXQ	radial glial cell genetically modified using stable transfection originated from H9
ENCSR953GFW	ENCFF557FOT	rectal smooth muscle tissue female adult 50 years
ENCSR966QUX	ENCFF706HRP	regulatory T cell originated from blood cell
ENCSR000DVK	ENCFF405LBE	retinal pigment epithelial cell
ENCSR791KFQ	ENCFF759FCM	right atrium auricular region female adult 53 years
ENCSR548LZS	ENCFF958IXF	right cardiac atrium male adult 34 years
ENCSR344TLI	ENCFF958VCA	right lobe of liver female adult 53 years
ENCSR900UIP	ENCFF949COK	sigmoid colon female adult 53 years
ENCSR421HUB	ENCFF995GIN	sigmoid colon male adult 34 years
ENCSR321SZE	ENCFF984ZZC	sigmoid colon male child 3 years
ENCSR000DXT	ENCFF338EKW	skeletal muscle cell
ENCSR000ANK	ENCFF363RJQ	skeletal muscle myoblast male adult 22 years
ENCSR819HSS	ENCFF447BFP	skeletal muscle satellite cell female adult originated from mesodermal cell
ENCSR238LEG	ENCFF735EGF	skeletal muscle tissue
ENCSR767NIF	ENCFF525KYJ	skeletal muscle tissue female adult 72 years
ENCSR346KKE	ENCFF788KIN	skeletal muscle tissue male adult 54 years
ENCSR000DXL	ENCFF877SOO	SK-N-MC
ENCSR000FCS	ENCFF555ZEF	SK-N-SH
ENCSR000DXR	ENCFF749OUM	SK-N-SH treated with all-trans-retinoic acid
ENCSR944QSH	ENCFF246LCK	small intestine female adult 30 years
ENCSR792IJA	ENCFF843QTK	small intestine male adult 34 years
ENCSR237QFJ	ENCFF033OVU	small intestine male embryo 108 days
ENCSR515PKY	ENCFF034PSU	smooth muscle cell originated from H9
ENCSR036HAT	ENCFF539YKP	spinal cord female embryo 113 days
ENCSR197QDK	ENCFF601HLQ	spleen female adult 53 years
ENCSR432KIH	ENCFF400CTE	spleen male adult 34 years
ENCSR448FZC	ENCFF380SRO	spleen male child 3 years
ENCSR489ZLL	ENCFF290ETW	stomach female adult 53 years
ENCSR202RXT	ENCFF905GLU	stomach female embryo 98 days
ENCSR129NCV	ENCFF710OZO	stomach male adult 34 years
ENCSR532FEO	ENCFF327QYA	stomach smooth muscle female adult 84 years
ENCSR168PQI	ENCFF607RBE	stomach smooth muscle male adult 59 years
ENCSR703CYD	ENCFF701QYD	subcutaneous abdominal adipose tissue nuclear fraction female adult 25 years
ENCSR501FTL	ENCFF308DJX	subcutaneous abdominal adipose tissue nuclear fraction female adult 41 year
ENCSR605NNZ	ENCFF535CDG	subcutaneous abdominal adipose tissue nuclear fraction female adult 49 years
ENCSR923IIU	ENCFF179GFG	subcutaneous abdominal adipose tissue nuclear fraction female adult 59 years
ENCSR294PQF	ENCFF579CVA	subcutaneous abdominal adipose tissue nuclear fraction female adult 81 year
ENCSR551QXE	ENCFF028OGH	substantia nigra female adult 75 years
ENCSR883QMZ	ENCFF680BLM	substantia nigra male adult 81 years
ENCSR494LJG	ENCFF413MAJ	SU-DHL-6
ENCSR902BOX	ENCFF942QPG	T-cell
ENCSR395YXN	ENCFF310JVO	T-cell male adult 37 years
ENCSR291KBJ	ENCFF342QXW	T cells effector/memory enriched from peripheral blood
ENCSR477BHF	ENCFF402HML	temporal lobe female adult 75 years
ENCSR717AJD	ENCFF158JUA	temporal lobe male adult 81 years
ENCSR611DJQ	ENCFF430NDD	testis male adult 37 years
ENCSR957XEV	ENCFF704LYJ	T helper 17 cells PMA-I stimulated
ENCSR263WLD	ENCFF067KWB	T helper cells from peripheral blood
ENCSR714KWW	ENCFF855AXA	T helper cells PMA-I stimulated
ENCSR457FQI	ENCFF118ZKL	T helper memory cells from peripheral blood 1
ENCSR098ALO	ENCFF717QXO	T helper naive cells from peripheral blood CD25M CD45RA
ENCSR984KWT	ENCFF715CEI	thoracic aorta male adult 37 years
ENCSR930HLX	ENCFF713DRZ	thoracic aorta male adult 54 years
ENCSR308ZMD	ENCFF584VBB	thymus female embryo 110 days
ENCSR738LBP	ENCFF403KRP	thymus male child 3 years
ENCSR761WVQ	ENCFF468USL	thyroid gland female adult 53 years
ENCSR901BRV	ENCFF552YTU	thyroid gland male adult 37 years
ENCSR975NOU	ENCFF916BKG	thyroid gland male adult 54 years
ENCSR314SPW	ENCFF921FBI	tibial nerve female adult 53 years
ENCSR933BVL	ENCFF254GWA	transverse colon female adult 53 years
ENCSR813ZEY	ENCFF412IPU	transverse colon male adult 37 years
ENCSR874WOB	ENCFF281YYH	trophoblast cell originated from H1-hESC
ENCSR595KPI	ENCFF243OEH	UCSF-4
ENCSR208WDY	ENCFF721UKX	upper lobe of left lung female adult 53 years
ENCSR632OWD	ENCFF469KTC	urinary bladder male adult 34 years
ENCSR258UUX	ENCFF513SIP	vagina female adult 53 years
ENCSR000DXU	ENCFF272MMD	WERI-Rb-1
ENCSR000DXZ	ENCFF319QVY	WI38
ENCSR000DXY	ENCFF181HKY	WI38 genetically modified using stable transfection treated with afimoxifene

## Sheet: Supplementary Table 9f (human)
Supplementary Table 9f. Human H3K27ac experiments used in Registry of cCREs
Experiment	Signal File	Biosample
ENCSR391NPE	ENCFF062MFT	22Rv1
ENCSR777CQW	ENCFF611AMV	22Rv1 treated with 17beta-hydroxy-5alpha-androstan-3-one
ENCSR000AVF	ENCFF640PJT	A549 treated with dexamethasone
ENCSR000AUI	ENCFF681WFO	A549 treated with ethanol
ENCSR714TJD	ENCFF261CVS	A673
ENCSR059MVB	ENCFF556MMP	ACC112
ENCSR082SHT	ENCFF648TPI	adipose tissue male adult 34 years
ENCSR642HHF	ENCFF144KMG	adrenal gland female adult 30 years
ENCSR189QAD	ENCFF024VVX	adrenal gland female adult 53 years
ENCSR405ESP	ENCFF608OTO	adrenal gland male adult 34 years
ENCSR094VJC	ENCFF462WGK	adrenal gland male adult 37 years
ENCSR177QFY	ENCFF824FEH	adrenal gland male adult 54 years
ENCSR847AIA	ENCFF988BQU	adrenal gland male embryo 97 days
ENCSR430RVP	ENCFF546WRX	amnion male embryo 16 weeks
ENCSR891XGQ	ENCFF284EJX	angular gyrus female adult 75 years
ENCSR380KOO	ENCFF518CHL	angular gyrus male adult 81 years
ENCSR322TJD	ENCFF763TYO	aorta female adult 30 years
ENCSR519CFV	ENCFF039JTK	aorta male adult 34 years
ENCSR982QIF	ENCFF109PKU	ascending aorta female adult 51 years
ENCSR069UMW	ENCFF651IGX	ascending aorta female adult 53 years
ENCSR000AOQ	ENCFF058GEM	astrocyte
ENCSR191ZQT	ENCFF951ZBV	B cell adult
ENCSR000AUP	ENCFF696PMM	B cell female adult
ENCSR905TYC	ENCFF346CWF	bipolar neuron originated from GM23338 treated with doxycycline hyclate
ENCSR748TFF	ENCFF411PEL	body of pancreas female adult 53 years
ENCSR520BIM	ENCFF366LIL	body of pancreas male adult 37 years
ENCSR596PFU	ENCFF548KBM	body of pancreas male adult 54 years
ENCSR034ZKE	ENCFF766AYD	breast epithelium female adult 53 years
ENCSR279KIX	ENCFF785XPE	C4-2B
ENCSR000NPF	ENCFF190PRO	cardiac muscle cell primary
ENCSR798RTU	ENCFF961LCE	caudate nucleus female adult 75 years
ENCSR494MDB	ENCFF043ZYE	caudate nucleus male adult
ENCSR000ASJ	ENCFF526GZE	CD14-positive monocyte female donor ENCDO265AAA
ENCSR012PII	ENCFF601NLG	CD14-positive monocyte male adult 21 years
ENCSR724GUS	ENCFF519MZR	CD4-positive alpha-beta memory T cell
ENCSR546SDM	ENCFF042LSM	CD4-positive alpha-beta T cell
ENCSR577GVS	ENCFF711EZH	CD4-positive CD25-positive alpha-beta regulatory T cell
ENCSR561KOM	ENCFF181OXO	CD4-positive helper T cell male adult 21 years
ENCSR810EPZ	ENCFF365WHC	CD8-positive alpha-beta memory T cell
ENCSR835OJV	ENCFF383VYS	CD8-positive alpha-beta T cell
ENCSR007HLH	ENCFF526VJO	CD8-positive, alpha-beta T cell male adult 21 years
ENCSR499IIR	ENCFF015PTE	chorion female embryo 40 weeks
ENCSR963LVX	ENCFF970ISL	chorionic villus embryo 16 weeks
ENCSR643TBI	ENCFF266YLQ	chorionic villus female embryo 40 weeks
ENCSR606WJA	ENCFF617MCD	chorionic villus male embryo 16 weeks
ENCSR619POC	ENCFF550YNT	chorionic villus male embryo 38 weeks
ENCSR909ZLE	ENCFF942GZB	chorion male embryo 16 weeks
ENCSR604JDV	ENCFF020ZHY	cingulate gyrus female adult 75 years
ENCSR355UYP	ENCFF227KJH	cingulate gyrus male adult 81 years
ENCSR175XPY	ENCFF638VOA	colonic mucosa female adult 56 years
ENCSR327XTS	ENCFF932HOT	colonic mucosa female adult 73 years
ENCSR891KSP	ENCFF901XNI	common myeloid progenitor CD34-positive female adult 27 years
ENCSR620AZM	ENCFF360CFP	common myeloid progenitor CD34-positive female adult 33 years
ENCSR443UYU	ENCFF970RKM	coronary artery female adult 53 years
ENCSR000AQW	ENCFF454MCD	DND-41
ENCSR741STU	ENCFF890NAY	DOHH2
ENCSR405FZE	ENCFF463NRD	duodenal mucosa male adult 59 years
ENCSR747HAM	ENCFF706UPZ	ectodermal cell originated from embryonic stem cell
ENCSR492PXH	ENCFF592MXT	endocrine pancreas adult 59 years
ENCSR324JDC	ENCFF409AKL	endocrine pancreas male adult 45 years
ENCSR200ETW	ENCFF864CEK	endodermal cell originated from HUES64
ENCSR000ALB	ENCFF656TFQ	endothelial cell of umbilical vein group 1
ENCSR910PDW	ENCFF068PBX	epithelial cell of prostate male
ENCSR645SYH	ENCFF620QPO	esophagus female adult 30 years
ENCSR679OVD	ENCFF385ZVU	esophagus male adult 34 years
ENCSR095YMD	ENCFF883NAP	esophagus muscularis mucosa female adult 53 years
ENCSR909UAG	ENCFF511QGD	esophagus squamous epithelium female adult 53 years
ENCSR007YOT	ENCFF676VSY	fibroblast of arm male adult 53 years
ENCSR579YLO	ENCFF971LUI	fibroblast of breast female adult 17 years
ENCSR347HBG	ENCFF268JQO	fibroblast of breast female adult 26 years
ENCSR000APN	ENCFF969ORH	fibroblast of dermis
ENCSR000AMR	ENCFF637KNN	fibroblast of lung female child 11 years and male adult 45 years
ENCSR000DPL	ENCFF671LAW	fibroblast of lung male embryo 12 weeks
ENCSR917QEH	ENCFF078JZB	foreskin fibroblast male newborn donor ENCDO666YUN
ENCSR108NVQ	ENCFF421TPV	foreskin fibroblast male newborn group 1
ENCSR736ZEG	ENCFF777KQC	foreskin keratinocyte male newborn 2-4 days donor ENCDO615NVN
ENCSR637ISS	ENCFF737AXA	foreskin keratinocyte male newborn 2-4 days treated with calcium donor ENCDO005EGE
ENCSR709ABP	ENCFF541XWN	foreskin keratinocyte male newborn 2-4 days treated with calcium donor ENCDO615NVN
ENCSR666TFS	ENCFF061ZZS	foreskin keratinocyte male newborn donor ENCDO666YUN
ENCSR693VHX	ENCFF101BWM	foreskin melanocyte male newborn donor ENCDO047TBB
ENCSR227FYJ	ENCFF174WXW	foreskin melanocyte male newborn donor ENCDO666YUN
ENCSR736ALU	ENCFF208VLV	gastrocnemius medialis female adult 53 years
ENCSR801IPH	ENCFF518NUV	gastrocnemius medialis male adult 37 years
ENCSR948YYZ	ENCFF360XRD	gastrocnemius medialis male adult 54 years
ENCSR677LBH	ENCFF219UQX	gastroesophageal sphincter female adult 53 years
ENCSR000AKC	ENCFF340JIF	GM12878
ENCSR729ENO	ENCFF459NSX	GM23338 male adult 53 years originated from fibroblast of arm
ENCSR000ANP	ENCFF423TVA	H1-hESC
ENCSR876RGF	ENCFF250HNU	H9
ENCSR661KMA	ENCFF984WLE	HCT116
ENCSR854OXF	ENCFF491UMQ	heart left ventricle female adult 53 years
ENCSR150QXE	ENCFF630HIW	heart left ventricle male adult 34 years
ENCSR557DFM	ENCFF010EUT	heart left ventricle male child 3 years
ENCSR928HSI	ENCFF799BTI	heart right ventricle male adult 34 years
ENCSR028NXO	ENCFF592FPI	heart right ventricle male child 3 years
ENCSR000FCH	ENCFF936VAZ	HEK293
ENCSR000AOC	ENCFF194XTD	HeLa-S3
ENCSR507UDH	ENCFF606PZU	hepatocyte originated from H9
ENCSR000AMO	ENCFF764VYK	HepG2
ENCSR223UPC	ENCFF332HAA	HUES48
ENCSR315IRO	ENCFF905JES	HUES6
ENCSR804MAP	ENCFF057DRT	HUES64
ENCSR002YRE	ENCFF663RRL	IMR-90 female embryo 16 weeks
ENCSR429YAE	ENCFF817HZX	iPS-18a female adult 48 years
ENCSR729GQT	ENCFF703VST	iPS-20b male adult 55 years
ENCSR505OPZ	ENCFF787RFT	iPS DF 19.11 male newborn
ENCSR875QDS	ENCFF426AIF	iPS DF 6.9 male newborn
ENCSR000AKP	ENCFF779QTH	K562
ENCSR660IQS	ENCFF746SWH	Karpas-422
ENCSR000ALK	ENCFF717RJQ	keratinocyte female donor ENCDO268AAA
ENCSR438SPO	ENCFF871QBB	kidney male adult 50 years
ENCSR230BWN	ENCFF722YGU	kidney male adult 67 years
ENCSR955IXZ	ENCFF869JLM	KMS-11
ENCSR719FEJ	ENCFF748YAH	KOPT-K1
ENCSR659RHV	ENCFF851RBH	large intestine male embryo 108 days
ENCSR123HEE	ENCFF472YNZ	layer of hippocampus female adult 75 years
ENCSR321LKT	ENCFF308VMB	layer of hippocampus male adult 73 years
ENCSR912TVO	ENCFF564VOY	layer of hippocampus male adult 81 years
ENCSR678LND	ENCFF611FWS	liver female adult 25 years
ENCSR230IMS	ENCFF905FLR	liver male adult 31 year
ENCSR540ADS	ENCFF629RAA	lung female adult 30 years
ENCSR000ALW	ENCFF210BII	mammary epithelial cell female adult
ENCSR752UOD	ENCFF515VXR	MCF-7
ENCSR013KEC	ENCFF301WTK	mesenchymal stem cell originated from H1-hESC
ENCSR473PNT	ENCFF313DOD	mesendoderm originated from H1-hESC
ENCSR931WLE	ENCFF454UPE	mesodermal cell originated from HUES64
ENCSR016XBE	ENCFF186CZK	middle frontal area 46 female adult 75 years
ENCSR195CFR	ENCFF976FME	middle frontal area 46 male adult 81 years
ENCSR758OEC	ENCFF226XSS	MM.1S
ENCSR305ISQ	ENCFF647BNU	mucosa of rectum female adult 50 years
ENCSR447OHF	ENCFF696UYH	mucosa of rectum female adult 61 year
ENCSR004EKY	ENCFF033HWS	muscle layer of colon female adult 56 years
ENCSR694RCH	ENCFF318MIL	muscle layer of duodenum male adult 59 years
ENCSR775FTU	ENCFF100ZDL	muscle of trunk female embryo 115 days
ENCSR000ANV	ENCFF040VCY	myotube
ENCSR120WKZ	ENCFF064LYR	naive thymus-derived CD4-positive alpha-beta T cell
ENCSR391EQV	ENCFF293ETP	natural killer cell male adult 37 years
ENCSR124VOE	ENCFF688DBU	neural cell
ENCSR449AXO	ENCFF520NLE	neural progenitor cell originated from H9
ENCSR799SRL	ENCFF827WME	neural stem progenitor cell originated from H1-hESC
ENCSR842NGQ	ENCFF166CIB	neuroepithelial stem cell genetically modified using stable transfection NONE and originated from H9
ENCSR379WXM	ENCFF623CXL	neurosphere embryo 15 weeks originated from ganglionic eminence donor ENCDO594MAO
ENCSR267YXV	ENCFF909JRL	neutrophil
ENCSR597UDW	ENCFF061BXV	OCI-LY1
ENCSR857GMX	ENCFF378QIB	OCI-LY3
ENCSR447ZGY	ENCFF787GTX	OCI-LY7
ENCSR000APH	ENCFF376MGT	osteoblast
ENCSR268JQE	ENCFF088WXE	ovary female adult 30 years
ENCSR000EXK	ENCFF541JDS	Panc1
ENCSR402HFW	ENCFF913NVD	pancreas female adult 30 years
ENCSR612BWE	ENCFF342YVM	pancreas male adult 34 years
ENCSR034RQV	ENCFF607JRN	parathyroid adenoma
ENCSR735SLW	ENCFF122JJG	Parathyroid adenoma male adult 62 years
ENCSR826UTD	ENCFF287SLL	PC-3
ENCSR769FOC	ENCFF951CMP	PC-9
ENCSR156XNC	ENCFF067MDM	peripheral blood mononuclear cell female adult 28 years
ENCSR615HXA	ENCFF590YLH	peripheral blood mononuclear cell male adult 32 years
ENCSR105EMQ	ENCFF810HHZ	peripheral blood mononuclear cell male adult 39 years
ENCSR837SGJ	ENCFF859ITG	Peyer's patch female adult 53 years
ENCSR028QEA	ENCFF468HHO	placenta embryo 16 weeks
ENCSR498ZRC	ENCFF689XXW	placenta female embryo 113 days
ENCSR526RGE	ENCFF462QER	placental basal plate female embryo 40 weeks
ENCSR066GUY	ENCFF626DKO	placental basal plate male embryo 38 weeks
ENCSR717HIA	ENCFF890SIF	placenta male embryo 16 weeks
ENCSR763IDK	ENCFF589HRX	prostate gland male adult 54 years
ENCSR250NHD	ENCFF088CPA	psoas muscle female adult 30 years
ENCSR791ISZ	ENCFF713BLF	psoas muscle male adult 34 years
ENCSR367WYJ	ENCFF406PPG	psoas muscle male child 3 years
ENCSR656ZEQ	ENCFF881WBN	rectal smooth muscle tissue female adult 50 years
ENCSR593KDJ	ENCFF880HJF	right atrium auricular region female adult 53 years
ENCSR074ECR	ENCFF983HIO	right cardiac atrium male adult 34 years
ENCSR981UJA	ENCFF035NGT	right lobe of liver female adult 53 years
ENCSR203KEU	ENCFF042VGD	RWPE1
ENCSR987PNT	ENCFF459NZD	RWPE2
ENCSR268ZCF	ENCFF544HBF	sigmoid colon female adult 53 years
ENCSR561YSH	ENCFF605ZMK	sigmoid colon male adult 34 years
ENCSR213SMK	ENCFF361CCL	sigmoid colon male child 3 years
ENCSR000ANF	ENCFF743ROG	skeletal muscle myoblast male adult 22 years
ENCSR329FXI	ENCFF096AVB	skeletal muscle tissue female adult 72 years
ENCSR835MMN	ENCFF695FFO	SK-N-MC
ENCSR564IGJ	ENCFF151FXB	SK-N-SH
ENCSR655XLM	ENCFF087KLN	small intestine female adult 30 years
ENCSR543CPW	ENCFF465TWC	small intestine male adult 34 years
ENCSR454VRA	ENCFF515SJR	small intestine male child 3 years
ENCSR892XFG	ENCFF357DTZ	small intestine male embryo 108 days
ENCSR210ZPC	ENCFF360FGJ	smooth muscle cell originated from H9
ENCSR209QGZ	ENCFF168YVD	spinal cord female embryo 108 days
ENCSR086XCT	ENCFF627DBB	spleen female adult 30 years
ENCSR726HTS	ENCFF812BTH	spleen female adult 53 years
ENCSR235ZBF	ENCFF557ZRD	spleen male adult 34 years
ENCSR170MAJ	ENCFF529KNT	spleen male child 3 years
ENCSR582UTE	ENCFF623QXD	stomach female adult 30 years
ENCSR133NBJ	ENCFF026WLD	stomach female adult 53 years
ENCSR743DDX	ENCFF218KJG	stomach female embryo 96 days
ENCSR001SHB	ENCFF034RXK	stomach male adult 34 years
ENCSR437QMD	ENCFF015VNH	stomach male child 3 years
ENCSR971ETA	ENCFF175PZL	stomach smooth muscle female adult 84 years
ENCSR011MGQ	ENCFF743KWB	subcutaneous abdominal adipose tissue nuclear fraction female adult 49 years
ENCSR726WVB	ENCFF198BHD	substantia nigra male adult 81 year
ENCSR307DQT	ENCFF529EAW	SU-DHL-6
ENCSR222QLW	ENCFF750GKW	T-cell male adult 37 years
ENCSR892HPQ	ENCFF129BLW	T cells effector/memory enriched from peripheral blood
ENCSR608XIG	ENCFF682YSX	temporal lobe female adult 75 years
ENCSR014TDK	ENCFF194NPN	temporal lobe male adult 81 year
ENCSR041UZZ	ENCFF328RKQ	T helper 17 cells PMA-I stimulated
ENCSR138DOM	ENCFF701MUZ	T helper cells PMA-I stimulated
ENCSR314BEX	ENCFF810PQK	T helper memory cells from peripheral blood 1
ENCSR674VPA	ENCFF719VWH	T helper naive cells from peripheral blood CD25M CD45R
ENCSR015GFK	ENCFF477GTH	thoracic aorta male adult 37 years
ENCSR318HUC	ENCFF721SMI	thoracic aorta male adult 54 years
ENCSR776KLS	ENCFF291OIO	thymus female embryo 110 days
ENCSR303IKJ	ENCFF418XFA	thymus male child 3 years
ENCSR716FUH	ENCFF674SKA	thyroid gland female adult 53 years
ENCSR597BWL	ENCFF259FFL	thyroid gland male adult 37 years
ENCSR203KCB	ENCFF331NIO	thyroid gland male adult 54 years
ENCSR771YJT	ENCFF420PYG	tibial nerve female adult 53 years
ENCSR208QRN	ENCFF083BTK	transverse colon female adult 53 years
ENCSR640XRV	ENCFF253WKZ	transverse colon male adult 37 years
ENCSR069EGE	ENCFF604LTF	transverse colon male adult 54 years
ENCSR425PQI	ENCFF197AVJ	trophoblast cell originated from H1-hESC
ENCSR507SRD	ENCFF235OKK	trophoblast female embryo 20 weeks
ENCSR955XFL	ENCFF210SFK	trophoblast female embryo 40 weeks
ENCSR656PGJ	ENCFF866FPZ	UCSF-4
ENCSR738SXD	ENCFF870RAN	upper lobe of left lung female adult 53 years
ENCSR054BKO	ENCFF627OFU	urinary bladder male adult 34 years
ENCSR249INE	ENCFF343NAL	uterus female adult 53 years
ENCSR718BTD	ENCFF035ZNG	vagina female adult 53 years
ENCSR597ULV	ENCFF829NYY	VCaP

## Sheet: Supplementary Table 9g (human)
Supplementary Table 9g. Human CTCF experiments used in Registry of cCREs
Experiment	Signal File	Biosample
ENCSR857PBV	ENCFF809PHW	22Rv1
ENCSR847XGE	ENCFF589EBF	22Rv1 treated with 17beta-hydroxy-5alpha-androstan-3-one
ENCSR000DNA	ENCFF344MYT	A549
ENCSR000AUE	ENCFF744LTW	A549 treated with dexamethasone
ENCSR611JJS	ENCFF478HIR	A673
ENCSR014GSQ	ENCFF117XJK	adrenal gland female adult 51 years
ENCSR770IWO	ENCFF350UER	adrenal gland female adult 53 years
ENCSR899JSO	ENCFF532QGW	adrenal gland male adult 37 years
ENCSR450BLH	ENCFF952XPH	adrenal gland male adult 54 years
ENCSR960MDF	ENCFF142LSJ	ascending aorta female adult 51 years
ENCSR000AOO	ENCFF033TTE	astrocyte
ENCSR000DSZ	ENCFF757YRI	astrocyte of the cerebellum
ENCSR000DSU	ENCFF424JNY	astrocyte of the spinal cord
ENCSR000AUV	ENCFF031CXE	B cell adult
ENCSR000DQD	ENCFF578IWZ	BE2C
ENCSR619IUE	ENCFF205ZOQ	bipolar neuron originated from GM23338 treated with doxycycline hyclate
ENCSR408XTO	ENCFF788GYB	body of pancreas female adult 51 years
ENCSR307PFP	ENCFF603HTW	body of pancreas male adult 37 years
ENCSR265PFQ	ENCFF114RHO	body of pancreas male adult 54 years
ENCSR000DTA	ENCFF210HSY	brain microvascular endothelial cell
ENCSR661NXJ	ENCFF009LCG	breast epithelium female adult 51 years
ENCSR304XUZ	ENCFF499EZR	breast epithelium female adult 53 years
ENCSR697YIN	ENCFF270ZPN	breast epithelium male adult 54 years
ENCSR460LGH	ENCFF319XGW	C4-2B
ENCSR000DQN	ENCFF473QVA	Caco-2
ENCSR000DTF	ENCFF921GHG	cardiac fibroblast female
ENCSR000DTI	ENCFF467BZS	cardiac muscle cell primary
ENCSR000ATN	ENCFF974NBA	CD14-positive monocyte female donor ENCDO265AAA
ENCSR000DTL	ENCFF844WPW	choroid plexus epithelial cell
ENCSR175FLL	ENCFF112QRR	coronary artery female adult 53 years
ENCSR000AQU	ENCFF430YKW	DND-41
ENCSR084RDK	ENCFF884IIL	DOHH2
ENCSR000ALA	ENCFF822MVW	endothelial cell of umbilical vein group 1
ENCSR000DTR	ENCFF659HPU	epithelial cell of esophagus
ENCSR196HOM	ENCFF573GPU	epithelial cell of prostate male
ENCSR000DXD	ENCFF585EEJ	epithelial cell of proximal tubule
ENCSR353DFU	ENCFF754CTN	esophagus muscularis mucosa female adult 51 years
ENCSR074SFL	ENCFF786YLI	esophagus muscularis mucosa female adult 53 years
ENCSR559KAB	ENCFF817PJG	esophagus muscularis mucosa male adult 37 years
ENCSR003SZZ	ENCFF268COV	esophagus squamous epithelium female adult 51 years
ENCSR773JBP	ENCFF216RHI	esophagus squamous epithelium female adult 53 years
ENCSR838RUX	ENCFF052XJF	esophagus squamous epithelium male adult 37 years
ENCSR450FRI	ENCFF632ENA	esophagus squamous epithelium male adult 54 years
ENCSR000APM	ENCFF146YJY	fibroblast of dermis
ENCSR000DPS	ENCFF336CTF	fibroblast of gingiva female adult 24 years
ENCSR000DVA	ENCFF117BRM	fibroblast of lung
ENCSR000ANO	ENCFF911FWI	fibroblast of lung female child 11 years and male adult 45 years
ENCSR000DWY	ENCFF339PQD	fibroblast of lung male adult 45 years
ENCSR000DPM	ENCFF993AJR	fibroblast of lung male embryo 12 weeks
ENCSR000DUU	ENCFF816IUS	fibroblast of mammary gland female
ENCSR000DPP	ENCFF640EZJ	fibroblast of pedal digit skin female adult 21 years
ENCSR000DUX	ENCFF702TBG	fibroblast of pulmonary artery
ENCSR000DPV	ENCFF694SQA	fibroblast of skin of abdomen male adult 22 years
ENCSR000DPY	ENCFF475VZY	fibroblast of the aortic adventitia female
ENCSR000DPG	ENCFF078VLY	fibroblast of upper leg skin male embryo 12 weeks
ENCSR000DVQ	ENCFF734VFU	fibroblast of villous mesenchyme
ENCSR000DWQ	ENCFF761RHS	foreskin fibroblast male newborn donor ENCDO191CQJ
ENCSR000DUH	ENCFF380PGD	foreskin fibroblast male newborn donor ENCDO232AAA
ENCSR000DQI	ENCFF354SRQ	foreskin fibroblast male newborn group 1
ENCSR071XWO	ENCFF863VDR	gastrocnemius medialis female adult 51 years
ENCSR428BKN	ENCFF167XIH	gastrocnemius medialis female adult 53 years
ENCSR998NQG	ENCFF211PSD	gastrocnemius medialis male adult 54 years
ENCSR146BGM	ENCFF853FVW	gastroesophageal sphincter female adult 51 year
ENCSR206ETG	ENCFF525WKF	gastroesophageal sphincter female adult 53 years
ENCSR186NVR	ENCFF440WKB	gastroesophageal sphincter male adult 37 years
ENCSR661XNQ	ENCFF328CQQ	gastroesophageal sphincter male adult 54 years
ENCSR000DQW	ENCFF272DTZ	GM06990
ENCSR000DKP	ENCFF606NRM	GM10248
ENCSR000DKR	ENCFF238GME	GM10266
ENCSR000DQY	ENCFF059OEP	GM12801
ENCSR000DRB	ENCFF593YIG	GM12864
ENCSR000DRE	ENCFF676FHP	GM12865
ENCSR000DRP	ENCFF489APG	GM12873
ENCSR000DRR	ENCFF086QBD	GM12874
ENCSR000DRZ	ENCFF852CRG	GM12878
ENCSR000DKZ	ENCFF553JDS	GM13976
ENCSR000DLB	ENCFF983RTJ	GM13977
ENCSR000DLG	ENCFF251SEQ	GM20000
ENCSR987GXT	ENCFF031SGA	GM23338 male adult 53 years originated from fibroblast of arm
ENCSR000AMF	ENCFF520THR	H1-hESC
ENCSR000DKN	ENCFF105OZZ	H54
ENCSR000DTO	ENCFF620LDT	HCT116
ENCSR791AYW	ENCFF167JXJ	heart left ventricle female adult 51 year
ENCSR544APK	ENCFF556RUC	heart left ventricle female adult 53 years
ENCSR000DTW	ENCFF133AZT	HEK293
ENCSR617IFZ	ENCFF032ZFY	HEK293 genetically modified using site-specific recombination originated from HEK293
ENCSR000AOA	ENCFF836JPY	HeLa-S3
ENCSR000DUB	ENCFF427RQE	HeLa-S3 G1b phase
ENCSR252QYR	ENCFF300TSI	hepatocyte originated from H9
ENCSR000AMA	ENCFF716BKU	HepG2
ENCSR000DUM	ENCFF839WGK	HFF-Myc male newborn originated from foreskin fibroblast
ENCSR000DUP	ENCFF914EDX	HL-60
ENCSR000EFI	ENCFF256DUS	IMR-90 female embryo 16 weeks
ENCSR000BQE	ENCFF992ZMC	Ishikawa treated with dimethyl sulfoxide
ENCSR000AKO	ENCFF405AYC	K562
ENCSR000DNC	ENCFF261CVM	keratinocyte female donor ENCDO268AAA
ENCSR000DVH	ENCFF640EBA	kidney epithelial cell
ENCSR430YRJ	ENCFF265BPR	KMS-11
ENCSR254YRM	ENCFF722DBY	liver female child 6 years and male adult 32 years
ENCSR315NAC	ENCFF734ERD	LNCAP
ENCSR000DMF	ENCFF273CND	LNCaP clone FGC
ENCSR673WZL	ENCFF376FKS	LNCAP treated with 17beta-hydroxy-5alpha-androstan-3-one
ENCSR464DKE	ENCFF915MLY	Loucy
ENCSR727HME	ENCFF913XZA	lower leg skin female adult 51 years
ENCSR430TEE	ENCFF645EDR	lower leg skin female adult 53 years
ENCSR582MTM	ENCFF836USZ	lower leg skin male adult 37 years
ENCSR252XWG	ENCFF041MGW	lower leg skin male adult 54 years
ENCSR000DMH	ENCFF763NIU	lung male adult 27 years and male adult 35 years
ENCSR000DUS	ENCFF587EDB	mammary epithelial cell female
ENCSR000ALV	ENCFF212EWI	mammary epithelial cell female adult
ENCSR000DWH	ENCFF551DQV	MCF-7
ENCSR000DMS	ENCFF628MBW	MCF-7 treated with 17beta-estradiol
ENCSR000DMO	ENCFF697ZLF	MCF-7 treated with serum stimulated media
ENCSR000DMY	ENCFF120OYZ	medulloblastoma
ENCSR402IDP	ENCFF558FUO	MM.1S
ENCSR000ANS	ENCFF737HMZ	myotube
ENCSR000DWN	ENCFF977ZXO	NB4
ENCSR634OAQ	ENCFF175OKQ	NCI-H929
ENCSR822CEA	ENCFF182VZV	neural cell originated from H1-hESC
ENCSR125NBL	ENCFF573GSH	neural progenitor cell originated from H9
ENCSR785YRL	ENCFF822HVX	neutrophil
ENCSR072EUE	ENCFF910GAU	OCI-LY1
ENCSR756ZKG	ENCFF832UOL	OCI-LY3
ENCSR027HML	ENCFF455RLT	OCI-LY7
ENCSR225OKX	ENCFF606IEQ	omental fat pad female adult 51 years
ENCSR089DTY	ENCFF304IIJ	omental fat pad male adult 37 years
ENCSR005LPI	ENCFF412AZH	omental fat pad male adult 54 years
ENCSR000APF	ENCFF887FZI	osteoblast
ENCSR548DDS	ENCFF932OWO	ovary female adult 51 years
ENCSR493APD	ENCFF703ZRL	ovary female adult 53 years
ENCSR203QEB	ENCFF266BGZ	Panc1
ENCSR000DND	ENCFF587MHE	pancreas male adult 54 years and male adult 60 years
ENCSR780OZE	ENCFF837MFV	Parathyroid adenoma male adult 62 years
ENCSR336PTS	ENCFF087RIC	Parathyroid adenoma male adult 65 years
ENCSR359LOD	ENCFF633UOG	PC-3
ENCSR243INX	ENCFF160DIZ	PC-9
ENCSR391ZKN	ENCFF534GRR	Peyer's patch female adult 51 years
ENCSR419ANE	ENCFF112FNQ	Peyer's patch female adult 53 years
ENCSR375VXU	ENCFF018VYW	Peyer's patch male adult 37 years
ENCSR799WDT	ENCFF683ZWT	Peyer's patch male adult 54 years
ENCSR720USO	ENCFF306NUN	prostate gland male adult 37 years
ENCSR829HTO	ENCFF242LSD	prostate gland male adult 54 years
ENCSR000DVI	ENCFF732MRP	retinal pigment epithelial cell
ENCSR066GBX	ENCFF751QZF	right atrium auricular region female adult 53 years
ENCSR911GFJ	ENCFF646FIY	right lobe of liver female adult 53 years
ENCSR303GFI	ENCFF614JOJ	RWPE1
ENCSR856JJB	ENCFF934BWM	RWPE2
ENCSR925GDS	ENCFF903AWD	sigmoid colon female adult 53 years
ENCSR721AHD	ENCFF717BMW	sigmoid colon male adult 37 years
ENCSR222SQE	ENCFF599OCP	sigmoid colon male adult 54 years
ENCSR541AMF	ENCFF031JNH	SK-N-SH
ENCSR000BLX	ENCFF222GQG	SK-N-SH treated with all-trans-retinoic acid
ENCSR261VAS	ENCFF231ZKR	smooth muscle cell originated from H9
ENCSR000DNI	ENCFF292KXW	spleen female adult 20 years and female adult 30 years
ENCSR482PMN	ENCFF887GWM	spleen female adult 51 years
ENCSR692ILH	ENCFF551SXN	spleen female adult 53 years
ENCSR234HEM	ENCFF600BSH	spleen male adult 37 years
ENCSR028YEV	ENCFF158LCC	spleen male adult 54 years
ENCSR173AIR	ENCFF464YGC	stomach female adult 51 years
ENCSR776AEL	ENCFF848ZIL	stomach female adult 53 years
ENCSR618QYE	ENCFF293VSF	stomach male adult 37 years
ENCSR549WAU	ENCFF684OBP	stomach male adult 54 years
ENCSR790VEV	ENCFF496YPU	subcutaneous adipose tissue female adult 51 years
ENCSR762PCG	ENCFF966IHQ	subcutaneous adipose tissue female adult 53 years
ENCSR125DKL	ENCFF560IHK	SU-DHL-6
ENCSR756KRS	ENCFF743FWJ	suprapubic skin female adult 51 years
ENCSR515LRI	ENCFF331CWJ	suprapubic skin female adult 53 years
ENCSR038FOS	ENCFF967TUN	suprapubic skin male adult 54 years
ENCSR494TNM	ENCFF686GDH	testis male adult 37 years
ENCSR981CID	ENCFF343ULH	testis male adult 54 years
ENCSR668BTN	ENCFF075CNP	thoracic aorta male adult 37 years
ENCSR955BIB	ENCFF698JTY	thyroid gland female adult 51 years
ENCSR744YJR	ENCFF455YHL	thyroid gland female adult 53 years
ENCSR492ZIW	ENCFF198JTS	thyroid gland male adult 54 years
ENCSR699BEK	ENCFF072KUF	tibial artery male adult 37 years
ENCSR822PJT	ENCFF991GMN	tibial nerve female adult 51 years
ENCSR469POZ	ENCFF423FWZ	tibial nerve female adult 53 years
ENCSR434XLP	ENCFF725SHA	tibial nerve male adult 37 years
ENCSR558HTE	ENCFF748PHO	transverse colon female adult 51 years
ENCSR769WKR	ENCFF458ZYU	transverse colon female adult 53 years
ENCSR102CSD	ENCFF653KIU	transverse colon male adult 37 years
ENCSR833FWC	ENCFF007DYR	transverse colon male adult 54 years
ENCSR972LYL	ENCFF283YML	upper lobe of left lung female adult 51 years
ENCSR970UZD	ENCFF645MYR	upper lobe of left lung female adult 53 years
ENCSR027FSZ	ENCFF976WZF	upper lobe of left lung male adult 37 years
ENCSR964BKO	ENCFF344WUU	upper lobe of left lung male adult 54 years
ENCSR798NVH	ENCFF791NUX	uterus female adult 51 years
ENCSR392SFJ	ENCFF994ERU	uterus female adult 53 years
ENCSR655ECZ	ENCFF028ZYN	vagina female adult 51 years
ENCSR606TNN	ENCFF469VIV	vagina female adult 53 years
ENCSR265ARE	ENCFF031ROV	VCaP
ENCSR000DXW	ENCFF548YUO	WERI-Rb-1
ENCSR000DYB	ENCFF645TQU	WI38

## Sheet: Supplementary Table 9h (mouse)
Supplementary Table 9h. Mouse DHSs used to create rDHSs
Experiment	Peak File	Signal File	Biosample
ENCSR216UMD	ENCFF444FZB	ENCFF540VTK	C57BL/6 liver postnatal (0 days)
ENCSR380VCU	ENCFF446KVV	ENCFF837JJC	C57BL/6 limb embryo (10.50 days)
ENCSR289BTM	ENCFF193DBQ	ENCFF888LAZ	C57BL/6 hindbrain embryo (10.50 days)
ENCSR289BTM	ENCFF745TYL	ENCFF172WCQ	C57BL/6 hindbrain embryo (10.50 days)
ENCSR000CNM	ENCFF277TMZ	ENCFF935BVH	C57BL/6 lung male adult (8 weeks)
ENCSR000CNM	ENCFF006FLP	ENCFF102MGA	C57BL/6 lung male adult (8 weeks)
ENCSR000CNM	ENCFF709EDL	ENCFF363MPC	C57BL/6 lung male adult (8 weeks)
ENCSR000COF	ENCFF093GTE	ENCFF257BKZ	C57BL/6 brain male adult (8 weeks)
ENCSR000COF	ENCFF313AFZ	ENCFF532UQW	C57BL/6 brain male adult (8 weeks)
ENCSR000COF	ENCFF219XZJ	ENCFF281OIE	C57BL/6 brain male adult (8 weeks)
ENCSR000COF	ENCFF125BYM	ENCFF028CBV	C57BL/6 brain male adult (8 weeks)
ENCSR000COF	ENCFF727EXM	ENCFF541DCN	C57BL/6 brain male adult (8 weeks)
ENCSR000COF	ENCFF709GIA	ENCFF976QJH	C57BL/6 brain male adult (8 weeks)
ENCSR000COD	ENCFF549UMI	ENCFF028KSI	C57BL/6 induced T-regulatory cell male adult (8 weeks)
ENCSR000COD	ENCFF996GBD	ENCFF242YCJ	C57BL/6 induced T-regulatory cell male adult (8 weeks)
ENCSR000CMU	ENCFF862WTQ	ENCFF649DYS	CD-1 c-Kit-positive CD71-positive TER-119-positive erythroid progenitor cells male embryo (14.5 days)
ENCSR372SMH	ENCFF493MYQ	ENCFF226UXQ	DBA/2 MEL cell line treated with 125 μM zinc dichloride for 24 hours
ENCSR372SMH	ENCFF109LLX	ENCFF963PGF	DBA/2 MEL cell line treated with 125 μM zinc dichloride for 24 hours
ENCSR687EAW	ENCFF297NCD	ENCFF435DKT	C57BL/6 3T3-L1
ENCSR687EAW	ENCFF213GSZ	ENCFF148PBB	C57BL/6 3T3-L1
ENCSR000CNO	ENCFF522QQT	ENCFF673VVB	CD-1 mesoderm male embryo (11.5 days)
ENCSR000CNO	ENCFF767LQY	ENCFF541LMO	CD-1 mesoderm male embryo (11.5 days)
ENCSR749ILN	ENCFF909IBS	ENCFF071TLE	C57BL/6 heart embryo (10.50 days)
ENCSR749ILN	ENCFF050XFO	ENCFF918ESR	C57BL/6 heart embryo (10.50 days)
ENCSR767AJS	ENCFF454GVF	ENCFF610ONZ	C57BL/6 midbrain postnatal (0 days)
ENCSR767AJS	ENCFF281USD	ENCFF561YHL	C57BL/6 midbrain postnatal (0 days)
ENCSR855ASN	ENCFF501CLK	ENCFF014NWA	C57BL/6 acute myeloid leukemia
ENCSR855ASN	ENCFF461FMM	ENCFF603LTW	C57BL/6 acute myeloid leukemia
ENCSR000CNQ	ENCFF770GBI	ENCFF516XER	DBA/2 erythroblast originated from MEL-GATA-1-ER treated with 1 μM estradiol for 24 hours
ENCSR000CNQ	ENCFF139AGL	ENCFF807XSC	DBA/2 erythroblast originated from MEL-GATA-1-ER treated with 1 μM estradiol for 24 hours
ENCSR000CMP	ENCFF815WIA	ENCFF395AJZ	C57BL/6 telencephalon male adult (8 weeks)
ENCSR000CMP	ENCFF344DAH	ENCFF238ZRM	C57BL/6 telencephalon male adult (8 weeks)
ENCSR000CMP	ENCFF052PVE	ENCFF093HBO	C57BL/6 telencephalon male adult (8 weeks)
ENCSR773SAG	ENCFF308KZY	ENCFF327SCP	C57BL/6 midbrain embryo (10.50 days)
ENCSR773SAG	ENCFF898NSX	ENCFF238UBT	C57BL/6 midbrain embryo (10.50 days)
ENCSR005WPU	ENCFF371RFG	ENCFF513QAB	C57BL/6 heart postnatal (0 days)
ENCSR005WPU	ENCFF375QSN	ENCFF351TQN	C57BL/6 heart postnatal (0 days)
ENCSR000COG	ENCFF147ZWV	ENCFF333MPS	C57BL/6 brain male embryo (18.5 days)
ENCSR000COG	ENCFF488YMM	ENCFF948MWB	C57BL/6 brain male embryo (18.5 days)
ENCSR337EDG	ENCFF759VDK	ENCFF149TTQ	C57BL/6 forebrain embryo (14.5 days)
ENCSR337EDG	ENCFF977MES	ENCFF034WQW	C57BL/6 forebrain embryo (14.5 days)
ENCSR000CMS	ENCFF369DFU	ENCFF443PWY	CD-1 c-Kit-positive CD71-negative TER-119-negative erythroid progenitor cells male embryo (14.5 days)
ENCSR000CNC	ENCFF391LNH	ENCFF090NJT	C57BL/6 gonadal fat pad male adult (8 weeks)
ENCSR000CNH	ENCFF076KTC	ENCFF650OFZ	C57BL/6 large intestine male adult (8 weeks)
ENCSR000CNH	ENCFF395WSA	ENCFF793YHC	C57BL/6 large intestine male adult (8 weeks)
ENCSR000CNY	ENCFF688HMS	ENCFF546FZT	C57BL/6 spleen male adult (8 weeks)
ENCSR000CNY	ENCFF461AGB	ENCFF575PUN	C57BL/6 spleen male adult (8 weeks)
ENCSR000CMQ	ENCFF036VHJ	ENCFF682RGY	B10.H-2aH-4bp/Wts CH12.LX
ENCSR000CMQ	ENCFF042QOF	ENCFF578APN	B10.H-2aH-4bp/Wts CH12.LX
ENCSR000CNF	ENCFF870UDT	ENCFF037VPV	CD-1 hindlimb bud male embryo (11.5 days)
ENCSR898KAX	ENCFF884ZQG	ENCFF514HPX	C57BL/6 MN1 treated with 10 nM methyltrienolone
ENCSR898KAX	ENCFF324RBS	ENCFF113ZQC	C57BL/6 MN1 treated with 10 nM methyltrienolone
ENCSR000CNW	ENCFF785MPH	ENCFF259ZNG	C57BL/6 retina male adult (8 weeks)
ENCSR000COJ	ENCFF589AWB	ENCFF825ZVT	129 ZHBTc4-mESC treated with 100 ng/mL doxycycline hyclate for 6 hours
ENCSR000COJ	ENCFF284CPJ	ENCFF740NRZ	129 ZHBTc4-mESC treated with 100 ng/mL doxycycline hyclate for 6 hours
ENCSR000CMT	ENCFF531PJN	ENCFF680ZTZ	CD-1 c-Kit-positive CD71-positive TER-119-negative erythroid progenitor cells male embryo (14.5 days)
ENCSR000CNX	ENCFF928JWK	ENCFF731YAA	C57BL/6 skeletal muscle tissue male adult (8 weeks)
ENCSR000CNX	ENCFF380MSB	ENCFF687OBD	C57BL/6 skeletal muscle tissue male adult (8 weeks)
ENCSR446MUM	ENCFF053HHZ	ENCFF362ZTL	DBA/2 MEL cell line
ENCSR446MUM	ENCFF393VOT	ENCFF155MQS	DBA/2 MEL cell line
ENCSR000CMW	ENCFF133XRW	ENCFF872IES	129 ES-E14
ENCSR000CMW	ENCFF132LXH	ENCFF205DAI	129 ES-E14
ENCSR000CNL	ENCFF093CTZ	ENCFF435WED	129 liver male embryo (14.5 days)
ENCSR000CMO	ENCFF155WFO	ENCFF474GND	C57BL/6 cerebellum male adult (8 weeks)
ENCSR000CMO	ENCFF420RYL	ENCFF855GSU	C57BL/6 cerebellum male adult (8 weeks)
ENCSR000CMO	ENCFF643QPR	ENCFF519MDG	C57BL/6 cerebellum male adult (8 weeks)
ENCSR959HKR	ENCFF845TII	ENCFF580UUE	C57BL/6 embryonic facial prominence embryo (14.5 days)
ENCSR959HKR	ENCFF793PHZ	ENCFF744PVU	C57BL/6 embryonic facial prominence embryo (14.5 days)
ENCSR000CNK	ENCFF950VIV	ENCFF906XJY	129 liver male embryo (14.5 days)
ENCSR000CNK	ENCFF333UBP	ENCFF852JKE	129 liver male embryo (14.5 days)
ENCSR488VEQ	ENCFF261KGE	ENCFF266ZDD	C57BL/6 retina embryo (14.5 days)
ENCSR488VEQ	ENCFF648BNV	ENCFF556PEB	C57BL/6 retina embryo (14.5 days)
ENCSR000CNR	ENCFF213DMG	ENCFF178FCM	DBA/2 erythroblast originated from MEL-GATA-1-ER treated with 1 μM estradiol for 48 hours
ENCSR000CNR	ENCFF770WZC	ENCFF541FRX	DBA/2 erythroblast originated from MEL-GATA-1-ER treated with 1 μM estradiol for 48 hours
ENCSR000CMR	ENCFF781ELN	ENCFF990TBH	CD-1 c-Kit-negative CD71-positive TER-119-positive erythroid progenitor cells male embryo (14.5 days)
ENCSR935RRY	ENCFF410JXT	ENCFF125IRZ	C57BL/6 thymus postnatal (0 days)
ENCSR935RRY	ENCFF064KKS	ENCFF777RJR	C57BL/6 thymus postnatal (0 days)
ENCSR000CNT	ENCFF340BTA	ENCFF632WLC	M.spretus x C57BL/6J Patski
ENCSR000CNT	ENCFF209SNG	ENCFF683ZIM	M.spretus x C57BL/6J Patski
ENCSR000CMM	ENCFF440IFL	ENCFF079SPZ	C57BL/6 B cell male adult (8 weeks)
ENCSR000CMM	ENCFF445LHQ	ENCFF312SVA	C57BL/6 B cell male adult (8 weeks)
ENCSR000COH	ENCFF289OQW	ENCFF736TTX	129 ZHBTc4-mESC
ENCSR000COH	ENCFF986DTH	ENCFF424XOH	129 ZHBTc4-mESC
ENCSR000COE	ENCFF597RQA	ENCFF992QCB	C57BL/6 brain male embryo (14.5 days)
ENCSR000COE	ENCFF792MBE	ENCFF728KGR	C57BL/6 brain male embryo (14.5 days)
ENCSR000CNG	ENCFF962DKQ	ENCFF561HSI	C57BL/6 kidney male adult (8 weeks)
ENCSR000CNG	ENCFF473SYQ	ENCFF162FKB	C57BL/6 kidney male adult (8 weeks)
ENCSR000CMV	ENCFF205FPE	ENCFF913KVR	129 ES-CJ7
ENCSR000CMV	ENCFF863UQR	ENCFF680PQC	129 ES-CJ7
ENCSR319PWR	ENCFF133NJB	ENCFF894LOE	C57BL/6 R1
ENCSR319PWR	ENCFF852NJH	ENCFF729TAB	C57BL/6 R1
ENCSR964VDK	ENCFF836OLL	ENCFF974HWL	C57BL/6 R1
ENCSR000CML	ENCFF083FUE	ENCFF382IBL	BALB/cAnN A20
ENCSR000CML	ENCFF918EQF	ENCFF695LHM	BALB/cAnN A20
ENCSR000COB	ENCFF783TKD	ENCFF540HLI	C57BL/6 thymus male adult (8 weeks)
ENCSR000COB	ENCFF240XWC	ENCFF188CGQ	C57BL/6 thymus male adult (8 weeks)
ENCSR969OPE	ENCFF609WQX	ENCFF197TQR	C57BL/6 stomach postnatal (0 days)
ENCSR969OPE	ENCFF300FCU	ENCFF773UVA	C57BL/6 stomach postnatal (0 days)
ENCSR000CNN	ENCFF204AXS	ENCFF990ATO	DBA/2 MEL cell line
ENCSR000CNN	ENCFF595BFX	ENCFF384WSZ	DBA/2 MEL cell line
ENCSR000CNN	ENCFF059ZSL	ENCFF056RRE	DBA/2 MEL cell line
ENCSR756SPS	ENCFF633HXJ	ENCFF815LUM	C57BL/6 forebrain embryo (10.50 days)
ENCSR000CNE	ENCFF468HNI	ENCFF773NKY	C57BL/6 heart male adult (8 weeks)
ENCSR561FZE	ENCFF197IEL	ENCFF076VZF	C57BL/6 liver embryo (11.50 days)
ENCSR000CNV	ENCFF766MXP	ENCFF261PZG	C57BL/6 retina male postnatal (1 day)
ENCSR014SFF	ENCFF632WZB	ENCFF009ALP	C57BL/6 forebrain embryo (11.50 days)
ENCSR014SFF	ENCFF814FIE	ENCFF545CZJ	C57BL/6 forebrain embryo (11.50 days)
ENCSR000CMN	ENCFF027VNX	ENCFF232YLR	C57BL/6 splenic B cell male adult (8 weeks)
ENCSR000CMN	ENCFF906WRU	ENCFF209ALJ	C57BL/6 splenic B cell male adult (8 weeks)
ENCSR000CMN	ENCFF393GKO	ENCFF798VSP	C57BL/6 splenic B cell male adult (8 weeks)
ENCSR000CMN	ENCFF095AJJ	ENCFF709XUX	C57BL/6 splenic B cell male adult (8 weeks)
ENCSR655WKX	ENCFF088EBC	ENCFF622EDP	C57BL/6 intestine embryo (14.50 days)
ENCSR655WKX	ENCFF566ITO	ENCFF424BHU	C57BL/6 intestine embryo (14.50 days)
ENCSR000COA	ENCFF704UPN	ENCFF411YAD	C57BL/6 CD4-positive helper T cell male adult (8 weeks)
ENCSR000COA	ENCFF436COZ	ENCFF896PZK	C57BL/6 CD4-positive helper T cell male adult (8 weeks)
ENCSR000CMK	ENCFF985FZV	ENCFF866ZTV	B6D2F1/J 416B
ENCSR000CMK	ENCFF666WBC	ENCFF338LWP	B6D2F1/J 416B
ENCSR172RHR	ENCFF416SPP	ENCFF829UGS	C57BL/6 embryo embryo (10.5 days)
ENCSR172RHR	ENCFF420ZMK	ENCFF159SBU	C57BL/6 embryo embryo (10.5 days)
ENCSR000CMZ	ENCFF832YQP	ENCFF243REK	C57BL/6 fat pad male adult (8 weeks)
ENCSR000CMZ	ENCFF174RJA	ENCFF188HQQ	C57BL/6 fat pad male adult (8 weeks)
ENCSR000CNU	ENCFF063UCP	ENCFF908NIP	C57BL/6 retina male postnatal (7 days)
ENCSR732IZK	ENCFF273OFN	ENCFF919AUF	C57BL/6 MN1
ENCSR732IZK	ENCFF805WOK	ENCFF462KNO	C57BL/6 MN1
ENCSR723IXU	ENCFF064PDV	ENCFF894XDN	C57BL/6 embryo embryo (10 days)
ENCSR723IXU	ENCFF373RCK	ENCFF813ZMY	C57BL/6 embryo embryo (10 days)
ENCSR000CMX	ENCFF727JWO	ENCFF974BRL	mixed WW6
ENCSR000CMX	ENCFF811VHO	ENCFF499OBU	mixed WW6
ENCSR094XAY	ENCFF378VNZ	ENCFF417SAZ	C57BL/6 lung postnatal (0 days)
ENCSR094XAY	ENCFF680SCB	ENCFF362CMN	C57BL/6 lung postnatal (0 days)
ENCSR292QBA	ENCFF435QWA	ENCFF906WCV	C57BL/6 midbrain embryo (11.5 days)
ENCSR000COI	ENCFF431AWE	ENCFF396QGB	129 ZHBTc4-mESC treated with 100 ng/mL doxycycline hyclate for 24 hours
ENCSR000COI	ENCFF152EWM	ENCFF448ZJM	129 ZHBTc4-mESC treated with 100 ng/mL doxycycline hyclate for 24 hours
ENCSR000CNJ	ENCFF149NDC	ENCFF395XSI	C57BL/6 liver male embryo (14.5 days)
ENCSR179PIH	ENCFF335DAX	ENCFF107NBQ	C57BL/6 hindbrain embryo (14.5 days)
ENCSR179PIH	ENCFF504IZU	ENCFF255APF	C57BL/6 hindbrain embryo (14.5 days)
ENCSR636NXY	ENCFF005NLT	ENCFF802BPW	C57BL/6 limb embryo (14.5 days)
ENCSR000CNP	ENCFF937QFO	ENCFF223QRV	DBA/2 MEL-GATA-1-ER
ENCSR000CNP	ENCFF175GAY	ENCFF276FMP	DBA/2 MEL-GATA-1-ER
ENCSR000CMY	ENCFF654RJT	ENCFF660XSJ	mixed WW6
ENCSR000CMY	ENCFF701DAM	ENCFF889MIY	mixed WW6
ENCSR066DPD	ENCFF297GOD	ENCFF299KAN	C57BL/6 kidney postnatal (0 days)
ENCSR066DPD	ENCFF062YSP	ENCFF535LJH	C57BL/6 kidney postnatal (0 days)
ENCSR000CNA	ENCFF266QBB	ENCFF391SPW	C57BL/6 fibroblast of lung male adult (8 weeks)
ENCSR000CNA	ENCFF107XBD	ENCFF445JFV	C57BL/6 fibroblast of lung male adult (8 weeks)
ENCSR666HFH	ENCFF160ZJY	ENCFF586XFN	C57BL/6 Muller cell postnatal (12 days)
ENCSR666HFH	ENCFF850PCP	ENCFF578QSQ	C57BL/6 Muller cell postnatal (12 days)
ENCSR666HFH	ENCFF968IDD	ENCFF856ASM	C57BL/6 Muller cell postnatal (12 days)
ENCSR000CNS	ENCFF495TYB	ENCFF114UCO	NIH/Swiss NIH3T3
ENCSR000CNS	ENCFF228BDM	ENCFF950ALJ	NIH/Swiss NIH3T3
ENCSR775YJL	ENCFF159ZTF	ENCFF458SNJ	C57BL/6 embryonic facial prominence embryo (10.50 days)
ENCSR775YJL	ENCFF188ZUC	ENCFF780DPY	C57BL/6 embryonic facial prominence embryo (10.50 days)
ENCSR894HWV	ENCFF803VNN	ENCFF353HPD	C57BL/6 yolk sac embryo (10.50 days)
ENCSR661GMU	ENCFF508YQI	ENCFF945EBN	C57BL/6 neural tube embryo (10.50 days)
ENCSR196VDE	ENCFF240IRG	ENCFF373NJX	C57BL/6 embryonic facial prominence embryo (11.5 days)
ENCSR661HDP	ENCFF206HUG	ENCFF641OPE	C57BL/6 limb embryo (11.5 days)
ENCSR661HDP	ENCFF438QMT	ENCFF680ZDD	C57BL/6 limb embryo (11.5 days)
ENCSR791AJY	ENCFF477RIT	ENCFF684BQC	C57BL/6 forebrain postnatal (0 days)
ENCSR774TQO	ENCFF197IZY	ENCFF846VXR	C57BL/6 embryo embryo (11 day)
ENCSR774TQO	ENCFF037GMD	ENCFF627IDE	C57BL/6 embryo embryo (11 day)
ENCSR367FCW	ENCFF517SQG	ENCFF115OLL	C57BL/6 midbrain embryo (14.5 days)
ENCSR358ESL	ENCFF401VWY	ENCFF943PHW	C57BL/6 hindbrain embryo (11.5 days)
ENCSR358ESL	ENCFF076OWD	ENCFF232ENN	C57BL/6 hindbrain embryo (11.5 days)
ENCSR742DUR	ENCFF735QDC	ENCFF043UNG	C57BL/6 lung embryo (14.5 days)
ENCSR000CNB	ENCFF859JCS	ENCFF837OUY	CD-1 forelimb bud male embryo (11.5 days)
ENCSR000CND	ENCFF466XAP	ENCFF227XDD	CD-1 embryo male embryo (11.5 days) depleted in head
ENCSR000CND	ENCFF199SYZ	ENCFF990XOB	CD-1 embryo male embryo (11.5 days) depleted in head
ENCSR312QVY	ENCFF134TMX	ENCFF649UQO	C57BL/6 neural tube embryo (11.5 days)
ENCSR312QVY	ENCFF452WUG	ENCFF931ELY	C57BL/6 neural tube embryo (11.5 days)
ENCSR469VGZ	ENCFF851ZEL	ENCFF283WGI	C57BL/6 hindbrain postnatal (0 days)
ENCSR469VGZ	ENCFF258MFC	ENCFF310XJU	C57BL/6 hindbrain postnatal (0 days)
ENCSR998KYQ	ENCFF755SDF	ENCFF325RFB	C57BL/6 adipocyte
ENCSR998KYQ	ENCFF952HKB	ENCFF650EIQ	C57BL/6 adipocyte

## Sheet: Supplementary Table 9i (mouse)
Supplementary Table 9i. Mouse DNase experiments used in Registry of cCREs
Experiment	Signal File	Biosample
ENCSR000CNK	ENCFF906XJY	129.DLCR liver male embryo 14.5 days
ENCSR000CMV	ENCFF680PQC	129 ES-CJ7
ENCSR000CMW	ENCFF872IES	129 ES-E14
ENCSR000CNL	ENCFF435WED	129 liver male embryo 14.5 days
ENCSR000COH	ENCFF424XOH	129 ZHBTc4-mESC
ENCSR000COI	ENCFF448ZJM	129 ZHBTc4-mESC treated with 100 ng/mL doxycycline hyclate for 24 hours
ENCSR000COJ	ENCFF825ZVT	129 ZHBTc4-mESC treated with doxycycline hyclate
ENCSR000CMQ	ENCFF682RGY	B10.H-2aH-4bp/Wts CH12.LX
ENCSR000CMK	ENCFF866ZTV	B6D2F1/J 416B
ENCSR000CML	ENCFF695LHM	BALB/cAnN A20
ENCSR687EAW	ENCFF435DKT	C57BL/6 3T3-L1
ENCSR855ASN	ENCFF014NWA	C57BL/6 acute myeloid leukemia
ENCSR998KYQ	ENCFF325RFB	C57BL/6 adipocyte
ENCSR000CMM	ENCFF079SPZ	C57BL/6 B cell male adult 8 weeks
ENCSR000COF	ENCFF257BKZ	C57BL/6 brain male adult 8 weeks
ENCSR000COE	ENCFF992QCB	C57BL/6 brain male embryo 14.5 days
ENCSR000COG	ENCFF333MPS	C57BL/6 brain male embryo 18.5 days
ENCSR000COA	ENCFF896PZK	C57BL/6 CD4-positive helper T cell male adult 8 weeks
ENCSR000CMO	ENCFF474GND	C57BL/6 cerebellum male adult 8 weeks
ENCSR172RHR	ENCFF829UGS	C57BL/6 embryo embryo 10.5 days
ENCSR723IXU	ENCFF894XDN	C57BL/6 embryo embryo 10 days
ENCSR774TQO	ENCFF846VXR	C57BL/6 embryo embryo 11 day
ENCSR687JCD	ENCFF363ULE	C57BL/6 embryo embryo 9.5 days
ENCSR775YJL	ENCFF458SNJ	C57BL/6 embryonic facial prominence embryo 10.5 days
ENCSR196VDE	ENCFF311WRA	C57BL/6 embryonic facial prominence embryo 11.5 days
ENCSR959HKR	ENCFF580UUE	C57BL/6 embryonic facial prominence embryo 14.5 days
ENCSR000CMZ	ENCFF243REK	C57BL/6 fat pad male adult 8 weeks
ENCSR000CNA	ENCFF391SPW	C57BL/6 fibroblast male adult 8 weeks
ENCSR756SPS	ENCFF247KMU	C57BL/6 forebrain embryo 10.5 days
ENCSR014SFF	ENCFF009ALP	C57BL/6 forebrain embryo 11.5 days
ENCSR337EDG	ENCFF149TTQ	C57BL/6 forebrain embryo 14.5 days
ENCSR791AJY	ENCFF684BQC	C57BL/6 forebrain postnatal 0 days
ENCSR000CNC	ENCFF090NJT	C57BL/6 gonadal fat pad male adult 8 weeks
ENCSR749ILN	ENCFF071TLE	C57BL/6 heart embryo 10.5 days
ENCSR932SBO	ENCFF503WJK	C57BL/6 heart embryo 11.5 days
ENCSR000CNE	ENCFF773NKY	C57BL/6 heart male adult 8 weeks
ENCSR005WPU	ENCFF513QAB	C57BL/6 heart postnatal 0 days
ENCSR289BTM	ENCFF888LAZ	C57BL/6 hindbrain embryo 10.5 days
ENCSR358ESL	ENCFF943PHW	C57BL/6 hindbrain embryo 11.5 days
ENCSR179PIH	ENCFF107NBQ	C57BL/6 hindbrain embryo 14.5 days
ENCSR469VGZ	ENCFF283WGI	C57BL/6 hindbrain postnatal 0 days
ENCSR000COD	ENCFF242YCJ	C57BL/6 induced T-regulatory cell male adult 8 weeks
ENCSR655WKX	ENCFF622EDP	C57BL/6 intestine embryo 14.5 days
ENCSR000CNG	ENCFF561HSI	C57BL/6 kidney male adult 8 weeks
ENCSR066DPD	ENCFF299KAN	C57BL/6 kidney postnatal 0 days
ENCSR000CNH	ENCFF650OFZ	C57BL/6 large intestine male adult 8 weeks
ENCSR380VCU	ENCFF625SMQ	C57BL/6 limb embryo 10.5 days
ENCSR661HDP	ENCFF641OPE	C57BL/6 limb embryo 11.5 days
ENCSR636NXY	ENCFF890IPV	C57BL/6 limb embryo 14.5 days
ENCSR130PUN	ENCFF344FCM	C57BL/6 liver embryo 10.5 days
ENCSR561FZE	ENCFF076VZF	C57BL/6 liver embryo 11.5 days
ENCSR000CNJ	ENCFF395XSI	C57BL/6 liver male embryo 14.5 days
ENCSR216UMD	ENCFF540VTK	C57BL/6 liver postnatal 0 days
ENCSR742DUR	ENCFF043UNG	C57BL/6 lung embryo 14.5 days
ENCSR094XAY	ENCFF417SAZ	C57BL/6 lung postnatal 0 days
ENCSR773SAG	ENCFF327SCP	C57BL/6 midbrain embryo 10.5 days
ENCSR292QBA	ENCFF503FPW	C57BL/6 midbrain embryo 11.5 days
ENCSR367FCW	ENCFF942RUO	C57BL/6 midbrain embryo 14.5 days
ENCSR767AJS	ENCFF610ONZ	C57BL/6 midbrain postnatal 0 days
ENCSR732IZK	ENCFF919AUF	C57BL/6 MN1
ENCSR898KAX	ENCFF514HPX	C57BL/6 MN1 treated with methyltrienolone
ENCSR666HFH	ENCFF586XFN	C57BL/6 Muller cell postnatal 12 days
ENCSR661GMU	ENCFF945EBN	C57BL/6 neural tube embryo 10.5 days
ENCSR312QVY	ENCFF649UQO	C57BL/6 neural tube embryo 11.5 days
ENCSR319PWR	ENCFF729TAB	C57BL/6 R1
ENCSR488VEQ	ENCFF266ZDD	C57BL/6 retina embryo 14.5 days
ENCSR000CNW	ENCFF259ZNG	C57BL/6 retina male adult 8 weeks
ENCSR000CNV	ENCFF261PZG	C57BL/6 retina male postnatal 1 day
ENCSR000CNU	ENCFF908NIP	C57BL/6 retina male postnatal 7 days
ENCSR000CNX	ENCFF731YAA	C57BL/6 skeletal muscle tissue male adult 8 weeks
ENCSR000CNY	ENCFF546FZT	C57BL/6 spleen male adult 8 weeks
ENCSR000CMN	ENCFF798VSP	C57BL/6 splenic B cell male adult 8 weeks
ENCSR969OPE	ENCFF197TQR	C57BL/6 stomach postnatal 0 days
ENCSR000CMP	ENCFF395AJZ	C57BL/6 telencephalon male adult 8 weeks
ENCSR000COB	ENCFF540HLI	C57BL/6 thymus male adult 8 weeks
ENCSR935RRY	ENCFF125IRZ	C57BL/6 thymus postnatal 0 days
ENCSR894HWV	ENCFF353HPD	C57BL/6 yolk sac embryo 10.5 days
ENCSR000CMR	ENCFF990TBH	CD-1 c-Kit-negative CD71-positive TER-119-positive erythroid progenitor cells male embryo 14.5 days
ENCSR000CMS	ENCFF443PWY	CD-1 c-Kit-positive CD71-negative TER-119-negative erythroid progenitor cells male embryo 14.5 days
ENCSR000CMT	ENCFF680ZTZ	CD-1 c-Kit-positive CD71-positive TER-119-negative erythroid progenitor cells male embryo 14.5 days
ENCSR000CMU	ENCFF649DYS	CD-1 c-Kit-positive CD71-positive TER-119-positive erythroid progenitor cells male embryo 14.5 days
ENCSR000CND	ENCFF227XDD	CD-1 embryoid body male embryo 11.5 days
ENCSR000CNB	ENCFF837OUY	CD-1 forelimb bud male embryo 11.5 days
ENCSR000CNF	ENCFF037VPV	CD-1 hindlimb bud male embryo 11.5 days
ENCSR000CNO	ENCFF673VVB	CD-1 mesoderm male embryo 11.5 days
ENCSR000CNQ	ENCFF516XER	DBA/2 erythroblast derived from MEL-GATA-1-ER treated with estradiol 1 day diff
ENCSR000CNR	ENCFF178FCM	DBA/2 erythroblast derived from MEL-GATA-1-ER treated with estradiol 2 day diff
ENCSR446MUM	ENCFF155MQS	DBA/2 MEL cell line
ENCSR372SMH	ENCFF963PGF	DBA/2 MEL cell line treated with zinc dichloride
ENCSR000CNP	ENCFF223QRV	DBA/2 MEL-GATA-1-ER
ENCSR000CNT	ENCFF632WLC	M.spretus x C57BL/6J Patski
ENCSR000CNS	ENCFF950ALJ	NIH/Swiss NIH3T3
ENCSR000CMX	ENCFF974BRL	WW6
ENCSR000CMY	ENCFF660XSJ	WW6 F1KO

[truncated: 3 more sheets: Supplementary Table 9j (mouse), Supplementary Table 9k (mouse), Supplementary Table 9l (mouse)]
