# Supplementary material for: Expanded encyclopaedias of DNA elements in the human and mouse genomes
Source: Nature. 2020 Jul 29;583(7818):699–710. doi: 10.1038/s41586-020-2493-4 (PMC7410828; doi:10.1038/s41586-020-2493-4)
Supplement: Supplementary file 12 — | Human GRCh38 cCREs. [file 41586_2020_2493_MOESM12_ESM.txt]

chr	start	end	rDHS_accession	cCRE_accession	group
chr1	181251	181601	EH38D2115304	EH38E1310153	pELS,CTCF-bound
chr1	190865	191071	EH38D2115305	EH38E1310154	dELS,CTCF-bound
chr1	778562	778912	EH38D2115324	EH38E1310158	PLS,CTCF-bound
chr1	779086	779355	EH38D2115325	EH38E1310159	PLS,CTCF-bound
chr1	779727	780060	EH38D2115326	EH38E1310160	pELS,CTCF-bound
chr1	817080	817403	EH38D2115333	EH38E1310166	PLS,CTCF-bound
chr1	817903	818252	EH38D2115334	EH38E1310167	pELS,CTCF-bound
chr1	826722	827035	EH38D2115341	EH38E1310171	pELS,CTCF-bound
chr1	827342	827691	EH38D2115342	EH38E1310172	PLS,CTCF-bound
chr1	850410	850675	EH38D2115361	EH38E1310186	CTCF-only,CTCF-bound
chr1	865783	866096	EH38D2115375	EH38E1310193	dELS
chr1	869716	870065	EH38D2115379	EH38E1310195	DNase-H3K4me3,CTCF-bound
chr1	870120	870448	EH38D2115380	EH38E1310196	PLS,CTCF-bound
chr1	882087	882426	EH38D2115388	EH38E1310198	dELS
chr1	904153	904390	EH38D2115408	EH38E1310206	pELS,CTCF-bound
chr1	904594	904931	EH38D2115410	EH38E1310207	PLS,CTCF-bound
chr1	905265	905591	EH38D2115411	EH38E1310208	pELS,CTCF-bound
chr1	912718	913055	EH38D2115426	EH38E1310221	pELS,CTCF-bound
chr1	913065	913336	EH38D2115427	EH38E1310222	pELS,CTCF-bound
chr1	916632	916957	EH38D2115434	EH38E1310226	dELS
chr1	919651	919994	EH38D2115442	EH38E1310233	PLS,CTCF-bound
chr1	920580	920924	EH38D2115444	EH38E1310235	pELS,CTCF-bound
chr1	921066	921390	EH38D2115445	EH38E1310236	pELS,CTCF-bound
chr1	923119	923463	EH38D2115450	EH38E1310241	dELS,CTCF-bound
chr1	923795	924008	EH38D2115452	EH38E1310242	pELS,CTCF-bound
chr1	924070	924309	EH38D2115453	EH38E1310243	pELS,CTCF-bound
chr1	924403	924605	EH38D2115454	EH38E1310244	pELS,CTCF-bound
chr1	924741	925050	EH38D2115455	EH38E1310245	pELS,CTCF-bound
chr1	925105	925277	EH38D2115456	EH38E1310246	pELS,CTCF-bound
chr1	925583	925767	EH38D2115457	EH38E1310247	PLS,CTCF-bound
chr1	925877	926206	EH38D2115458	EH38E1310248	pELS,CTCF-bound
chr1	928960	929116	EH38D2115462	EH38E1310251	dELS,CTCF-bound
chr1	931575	931806	EH38D2115464	EH38E1310253	dELS,CTCF-bound
chr1	931901	932159	EH38D2115465	EH38E1310254	dELS,CTCF-bound
chr1	932177	932420	EH38D2115466	EH38E1310255	dELS
chr1	932736	932971	EH38D2115467	EH38E1310256	dELS
chr1	933109	933453	EH38D2115468	EH38E1310257	dELS,CTCF-bound
chr1	935032	935309	EH38D2115470	EH38E1310259	dELS,CTCF-bound
chr1	935566	935768	EH38D2115471	EH38E1310260	dELS,CTCF-bound
chr1	935851	936148	EH38D2115472	EH38E1310261	dELS
chr1	938137	938348	EH38D2115477	EH38E1310266	dELS,CTCF-bound
chr1	938349	938699	EH38D2115478	EH38E1310267	dELS,CTCF-bound
chr1	939084	939345	EH38D2115480	EH38E1310269	dELS,CTCF-bound
chr1	939432	939693	EH38D2115481	EH38E1310270	dELS,CTCF-bound
chr1	939723	939883	EH38D2115482	EH38E1310271	dELS,CTCF-bound
chr1	940261	940592	EH38D2115484	EH38E1310272	dELS,CTCF-bound
chr1	940604	940812	EH38D2115485	EH38E1310273	dELS,CTCF-bound
chr1	940849	941067	EH38D2115486	EH38E1310274	dELS,CTCF-bound
chr1	941120	941307	EH38D2115487	EH38E1310275	dELS,CTCF-bound
chr1	941348	941558	EH38D2115488	EH38E1310276	dELS,CTCF-bound
chr1	941578	941909	EH38D2115489	EH38E1310277	dELS,CTCF-bound
chr1	942020	942238	EH38D2115490	EH38E1310278	dELS
chr1	942520	942676	EH38D2115491	EH38E1310279	dELS,CTCF-bound
chr1	942701	942912	EH38D2115492	EH38E1310280	dELS,CTCF-bound
chr1	943115	943463	EH38D2115493	EH38E1310281	dELS
chr1	943508	943858	EH38D2115494	EH38E1310282	dELS
chr1	944172	944354	EH38D2115496	EH38E1310284	dELS,CTCF-bound
chr1	944391	944733	EH38D2115497	EH38E1310285	dELS,CTCF-bound
chr1	944740	945016	EH38D2115498	EH38E1310286	dELS
chr1	945195	945421	EH38D2115499	EH38E1310287	dELS,CTCF-bound
chr1	951454	951626	EH38D2115505	EH38E1310291	dELS,CTCF-bound
chr1	955497	955765	EH38D2115507	EH38E1310292	dELS
chr1	959147	959495	EH38D2115511	EH38E1310295	PLS,CTCF-bound
chr1	959534	959699	EH38D2115512	EH38E1310296	pELS,CTCF-bound
chr1	959852	960021	EH38D2115513	EH38E1310297	pELS,CTCF-bound
chr1	960144	960384	EH38D2115514	EH38E1310298	pELS,CTCF-bound
chr1	960392	960733	EH38D2115515	EH38E1310299	PLS,CTCF-bound
chr1	960770	961014	EH38D2115516	EH38E1310300	pELS
chr1	961244	961509	EH38D2115517	EH38E1310301	pELS,CTCF-bound
chr1	966052	966240	EH38D2115522	EH38E1310306	pELS,CTCF-bound
chr1	966292	966617	EH38D2115523	EH38E1310307	PLS
chr1	966648	966798	EH38D2115524	EH38E1310308	pELS,CTCF-bound
chr1	966843	967182	EH38D2115525	EH38E1310309	pELS,CTCF-bound
chr1	970492	970757	EH38D2115529	EH38E1310311	DNase-H3K4me3
chr1	976061	976397	EH38D2115538	EH38E1310317	dELS,CTCF-bound
chr1	976415	976675	EH38D2115539	EH38E1310318	dELS,CTCF-bound
chr1	980563	980911	EH38D2115546	EH38E1310325	pELS,CTCF-bound
chr1	983118	983453	EH38D2115551	EH38E1310329	pELS,CTCF-bound
chr1	984172	984480	EH38D2115553	EH38E1310330	dELS,CTCF-bound
chr1	992495	992737	EH38D2115561	EH38E1310331	dELS
chr1	995841	996075	EH38D2115566	EH38E1310332	dELS,CTCF-bound
chr1	996862	997080	EH38D2115568	EH38E1310334	pELS
chr1	997119	997330	EH38D2115569	EH38E1310335	pELS,CTCF-bound
chr1	997425	997673	EH38D2115570	EH38E1310336	pELS,CTCF-bound
chr1	997988	998287	EH38D2115572	EH38E1310338	PLS,CTCF-bound
chr1	998291	998538	EH38D2115573	EH38E1310339	pELS,CTCF-bound
chr1	998594	998886	EH38D2115574	EH38E1310340	pELS,CTCF-bound
chr1	998892	999067	EH38D2115575	EH38E1310341	pELS,CTCF-bound
chr1	999103	999422	EH38D2115576	EH38E1310342	pELS,CTCF-bound
chr1	999491	999789	EH38D2115577	EH38E1310343	pELS
chr1	999856	1000009	EH38D2115578	EH38E1310344	PLS,CTCF-bound
chr1	1000068	1000409	EH38D2115579	EH38E1310345	PLS,CTCF-bound
chr1	1000508	1000670	EH38D2115580	EH38E1310346	pELS,CTCF-bound
chr1	1000719	1001056	EH38D2115581	EH38E1310347	pELS,CTCF-bound
chr1	1001102	1001426	EH38D2115582	EH38E1310348	PLS,CTCF-bound
chr1	1001435	1001641	EH38D2115583	EH38E1310349	pELS,CTCF-bound
chr1	1001796	1002146	EH38D2115584	EH38E1310350	pELS,CTCF-bound
chr1	1004748	1004994	EH38D2115592	EH38E1310356	dELS,CTCF-bound
chr1	1005002	1005340	EH38D2115593	EH38E1310357	dELS,CTCF-bound
chr1	1005341	1005621	EH38D2115594	EH38E1310358	dELS,CTCF-bound
chr1	1005790	1006078	EH38D2115595	EH38E1310359	dELS
chr1	1006083	1006316	EH38D2115596	EH38E1310360	dELS
chr1	1006515	1006804	EH38D2115597	EH38E1310361	pELS,CTCF-bound
chr1	1006959	1007246	EH38D2115598	EH38E1310362	pELS
chr1	1012833	1013084	EH38D2115603	EH38E1310366	pELS
chr1	1013107	1013257	EH38D2115604	EH38E1310367	PLS,CTCF-bound
chr1	1013312	1013662	EH38D2115605	EH38E1310368	PLS,CTCF-bound
chr1	1013829	1013983	EH38D2115606	EH38E1310369	pELS,CTCF-bound
chr1	1014014	1014219	EH38D2115607	EH38E1310370	pELS,CTCF-bound
chr1	1014297	1014643	EH38D2115608	EH38E1310371	pELS,CTCF-bound
chr1	1014961	1015276	EH38D2115609	EH38E1310372	pELS,CTCF-bound
chr1	1015486	1015708	EH38D2115610	EH38E1310373	dELS,CTCF-bound
chr1	1017476	1017643	EH38D2115612	EH38E1310374	dELS
chr1	1017882	1018060	EH38D2115613	EH38E1310375	dELS
chr1	1019286	1019502	EH38D2115615	EH38E1310377	pELS,CTCF-bound
chr1	1019522	1019869	EH38D2115616	EH38E1310378	pELS,CTCF-bound
chr1	1020056	1020215	EH38D2115617	EH38E1310379	PLS,CTCF-bound
chr1	1020226	1020401	EH38D2115618	EH38E1310380	PLS,CTCF-bound
chr1	1020609	1020935	EH38D2115619	EH38E1310381	pELS
chr1	1021106	1021455	EH38D2115620	EH38E1310382	pELS,CTCF-bound
chr1	1021540	1021753	EH38D2115621	EH38E1310383	pELS,CTCF-bound
chr1	1021906	1022134	EH38D2115622	EH38E1310384	pELS
chr1	1023716	1024007	EH38D2115626	EH38E1310388	dELS
chr1	1024181	1024499	EH38D2115627	EH38E1310389	dELS
chr1	1024653	1024998	EH38D2115628	EH38E1310390	dELS,CTCF-bound
chr1	1025143	1025347	EH38D2115629	EH38E1310391	dELS,CTCF-bound
chr1	1026900	1027244	EH38D2115633	EH38E1310395	dELS
chr1	1031311	1031650	EH38D2115636	EH38E1310397	dELS
chr1	1031851	1032169	EH38D2115637	EH38E1310398	dELS,CTCF-bound
chr1	1032534	1032781	EH38D2115639	EH38E1310399	dELS,CTCF-bound
chr1	1033021	1033371	EH38D2115640	EH38E1310400	dELS,CTCF-bound
chr1	1033425	1033581	EH38D2115641	EH38E1310401	dELS,CTCF-bound
chr1	1033837	1034179	EH38D2115642	EH38E1310402	dELS,CTCF-bound
chr1	1034478	1034741	EH38D2115644	EH38E1310404	dELS,CTCF-bound
chr1	1038753	1039103	EH38D2115649	EH38E1310408	dELS
chr1	1040076	1040278	EH38D2115652	EH38E1310411	dELS,CTCF-bound
chr1	1040687	1041037	EH38D2115653	EH38E1310412	dELS,CTCF-bound
chr1	1041079	1041302	EH38D2115654	EH38E1310413	dELS,CTCF-bound
chr1	1050782	1051098	EH38D2115660	EH38E1310417	dELS,CTCF-bound
chr1	1051174	1051388	EH38D2115661	EH38E1310418	dELS,CTCF-bound
chr1	1058061	1058220	EH38D2115665	EH38E1310420	pELS
chr1	1058314	1058586	EH38D2115666	EH38E1310421	pELS,CTCF-bound
chr1	1058950	1059182	EH38D2115667	EH38E1310422	pELS,CTCF-bound
chr1	1059236	1059462	EH38D2115668	EH38E1310423	pELS,CTCF-bound
chr1	1059494	1059835	EH38D2115669	EH38E1310424	PLS,CTCF-bound
chr1	1062066	1062261	EH38D2115671	EH38E1310426	pELS
chr1	1062303	1062507	EH38D2115672	EH38E1310427	pELS,CTCF-bound
chr1	1062531	1062839	EH38D2115673	EH38E1310428	pELS
chr1	1063578	1063816	EH38D2115674	EH38E1310429	pELS,CTCF-bound
chr1	1063938	1064125	EH38D2115675	EH38E1310430	pELS,CTCF-bound
chr1	1064172	1064505	EH38D2115676	EH38E1310431	pELS,CTCF-bound
chr1	1065368	1065590	EH38D2115677	EH38E1310432	DNase-H3K4me3
chr1	1066817	1066967	EH38D2115681	EH38E1310435	dELS
chr1	1067326	1067667	EH38D2115683	EH38E1310437	dELS
chr1	1067808	1068131	EH38D2115684	EH38E1310438	dELS
chr1	1068437	1068606	EH38D2115685	EH38E1310439	dELS,CTCF-bound
chr1	1068665	1069015	EH38D2115686	EH38E1310440	dELS,CTCF-bound
chr1	1069169	1069516	EH38D2115687	EH38E1310441	dELS,CTCF-bound
chr1	1069582	1069786	EH38D2115688	EH38E1310442	dELS,CTCF-bound
chr1	1069961	1070117	EH38D2115689	EH38E1310443	dELS,CTCF-bound
chr1	1070241	1070591	EH38D2115690	EH38E1310444	dELS,CTCF-bound
chr1	1073262	1073581	EH38D2115694	EH38E1310447	pELS
chr1	1073730	1074070	EH38D2115695	EH38E1310448	pELS,CTCF-bound
chr1	1074075	1074423	EH38D2115696	EH38E1310449	PLS,CTCF-bound
chr1	1079480	1079830	EH38D2115701	EH38E1310452	dELS,CTCF-bound
chr1	1079868	1080027	EH38D2115702	EH38E1310453	dELS,CTCF-bound
chr1	1080093	1080354	EH38D2115703	EH38E1310454	dELS,CTCF-bound
chr1	1080441	1080685	EH38D2115704	EH38E1310455	dELS
chr1	1091627	1091954	EH38D2115734	EH38E1310465	pELS
chr1	1109779	1110127	EH38D2115753	EH38E1310470	dELS
chr1	1115159	1115428	EH38D2115764	EH38E1310476	pELS,CTCF-bound
chr1	1115814	1115974	EH38D2115766	EH38E1310478	PLS,CTCF-bound
chr1	1116104	1116453	EH38D2115767	EH38E1310479	PLS,CTCF-bound
chr1	1116718	1116936	EH38D2115768	EH38E1310480	pELS,CTCF-bound
chr1	1121961	1122118	EH38D2115780	EH38E1310486	dELS,CTCF-bound
chr1	1122121	1122469	EH38D2115781	EH38E1310487	dELS,CTCF-bound
chr1	1122979	1123326	EH38D2115783	EH38E1310489	dELS,CTCF-bound
chr1	1124511	1124712	EH38D2115786	EH38E1310492	dELS
chr1	1124784	1125042	EH38D2115787	EH38E1310493	dELS,CTCF-bound
chr1	1125045	1125256	EH38D2115788	EH38E1310494	dELS,CTCF-bound
chr1	1125292	1125606	EH38D2115789	EH38E1310495	dELS,CTCF-bound
chr1	1125638	1125850	EH38D2115790	EH38E1310496	dELS,CTCF-bound
chr1	1128071	1128286	EH38D2115795	EH38E1310500	dELS
chr1	1128328	1128488	EH38D2115796	EH38E1310501	dELS
chr1	1128513	1128855	EH38D2115797	EH38E1310502	dELS,CTCF-bound
chr1	1128864	1129127	EH38D2115798	EH38E1310503	dELS
chr1	1130174	1130480	EH38D2115802	EH38E1310507	dELS
chr1	1130481	1130757	EH38D2115803	EH38E1310508	dELS
chr1	1132508	1132843	EH38D2115807	EH38E1310512	dELS,CTCF-bound
chr1	1133452	1133610	EH38D2115809	EH38E1310514	dELS
chr1	1135383	1135733	EH38D2115812	EH38E1310517	pELS
chr1	1136571	1136858	EH38D2115815	EH38E1310520	pELS,CTCF-bound
chr1	1136869	1137218	EH38D2115816	EH38E1310521	PLS
chr1	1137267	1137615	EH38D2115817	EH38E1310522	pELS
chr1	1137709	1137911	EH38D2115818	EH38E1310523	pELS
chr1	1137913	1138108	EH38D2115819	EH38E1310524	pELS,CTCF-bound
chr1	1143719	1144060	EH38D2115826	EH38E1310530	dELS
chr1	1144085	1144425	EH38D2115827	EH38E1310531	dELS,CTCF-bound
chr1	1144468	1144736	EH38D2115828	EH38E1310532	dELS,CTCF-bound
chr1	1144786	1145009	EH38D2115829	EH38E1310533	dELS
chr1	1145090	1145439	EH38D2115830	EH38E1310534	dELS
chr1	1155190	1155538	EH38D2115843	EH38E1310541	dELS
chr1	1157078	1157343	EH38D2115847	EH38E1310545	dELS
chr1	1157435	1157785	EH38D2115848	EH38E1310546	dELS,CTCF-bound
chr1	1158135	1158445	EH38D2115849	EH38E1310547	dELS,CTCF-bound
chr1	1158887	1159041	EH38D2115850	EH38E1310548	dELS
chr1	1160841	1161042	EH38D2115853	EH38E1310551	dELS
chr1	1162661	1162999	EH38D2115856	EH38E1310554	dELS,CTCF-bound
chr1	1163147	1163357	EH38D2115857	EH38E1310555	dELS,CTCF-bound
chr1	1163401	1163745	EH38D2115858	EH38E1310556	dELS
chr1	1164666	1164834	EH38D2115860	EH38E1310558	dELS
chr1	1164848	1165118	EH38D2115861	EH38E1310559	dELS,CTCF-bound
chr1	1165228	1165519	EH38D2115862	EH38E1310560	pELS,CTCF-bound
chr1	1165706	1165860	EH38D2115863	EH38E1310561	pELS,CTCF-bound
chr1	1165986	1166301	EH38D2115864	EH38E1310562	pELS
chr1	1167832	1168135	EH38D2115869	EH38E1310566	PLS
chr1	1168205	1168474	EH38D2115870	EH38E1310567	pELS
chr1	1168609	1168805	EH38D2115871	EH38E1310568	pELS
chr1	1168886	1169170	EH38D2115872	EH38E1310569	PLS
chr1	1170140	1170485	EH38D2115875	EH38E1310572	pELS
chr1	1171309	1171539	EH38D2115878	EH38E1310575	dELS
chr1	1171569	1171734	EH38D2115879	EH38E1310576	dELS
chr1	1171762	1172112	EH38D2115880	EH38E1310577	pELS
chr1	1172143	1172420	EH38D2115881	EH38E1310578	pELS
chr1	1173750	1174099	EH38D2115885	EH38E1310582	PLS,CTCF-bound
chr1	1174486	1174713	EH38D2115886	EH38E1310583	pELS,CTCF-bound
chr1	1185283	1185548	EH38D2115909	EH38E1310594	dELS
chr1	1200875	1201188	EH38D2115927	EH38E1310604	dELS
chr1	1201374	1201724	EH38D2115928	EH38E1310605	dELS,CTCF-bound
chr1	1202868	1203215	EH38D2115929	EH38E1310606	dELS,CTCF-bound
chr1	1206470	1206816	EH38D2115939	EH38E1310616	PLS,CTCF-bound
chr1	1208075	1208313	EH38D2115942	EH38E1310619	pELS,CTCF-bound
chr1	1208373	1208718	EH38D2115943	EH38E1310620	pELS,CTCF-bound
chr1	1212907	1213249	EH38D2115954	EH38E1310629	pELS,CTCF-bound
chr1	1213664	1213818	EH38D2115956	EH38E1310631	pELS
chr1	1218039	1218376	EH38D2115963	EH38E1310638	dELS,CTCF-bound
chr1	1230749	1231017	EH38D2115971	EH38E1310645	pELS,CTCF-bound
chr1	1231100	1231305	EH38D2115972	EH38E1310646	pELS,CTCF-bound
chr1	1231471	1231625	EH38D2115973	EH38E1310647	pELS,CTCF-bound
chr1	1231676	1231892	EH38D2115974	EH38E1310648	pELS,CTCF-bound
chr1	1231931	1232278	EH38D2115975	EH38E1310649	PLS,CTCF-bound
chr1	1232293	1232621	EH38D2115976	EH38E1310650	PLS,CTCF-bound
chr1	1232623	1232794	EH38D2115977	EH38E1310651	pELS,CTCF-bound
chr1	1232849	1233199	EH38D2115978	EH38E1310652	pELS
chr1	1236364	1236698	EH38D2115980	EH38E1310654	dELS
chr1	1237118	1237460	EH38D2115983	EH38E1310656	dELS
chr1	1237633	1237938	EH38D2115984	EH38E1310657	dELS
chr1	1238126	1238441	EH38D2115985	EH38E1310658	dELS,CTCF-bound
chr1	1238471	1238679	EH38D2115986	EH38E1310659	dELS,CTCF-bound
chr1	1239191	1239357	EH38D2115988	EH38E1310661	dELS,CTCF-bound
chr1	1239579	1239841	EH38D2115989	EH38E1310662	dELS,CTCF-bound
chr1	1239846	1240045	EH38D2115990	EH38E1310663	dELS,CTCF-bound
chr1	1240119	1240363	EH38D2115991	EH38E1310664	dELS
chr1	1240881	1241126	EH38D2115992	EH38E1310665	dELS,CTCF-bound
chr1	1243888	1244178	EH38D2115998	EH38E1310671	dELS,CTCF-bound
chr1	1244321	1244510	EH38D2115999	EH38E1310672	dELS,CTCF-bound
chr1	1244518	1244735	EH38D2116000	EH38E1310673	dELS,CTCF-bound
chr1	1246355	1246697	EH38D2116003	EH38E1310675	PLS,CTCF-bound
chr1	1246716	1246956	EH38D2116004	EH38E1310676	PLS,CTCF-bound
chr1	1247113	1247349	EH38D2116005	EH38E1310677	pELS,CTCF-bound
chr1	1250619	1250799	EH38D2116011	EH38E1310683	pELS,CTCF-bound
chr1	1250936	1251286	EH38D2116012	EH38E1310684	pELS
chr1	1260009	1260343	EH38D2116019	EH38E1310689	dELS,CTCF-bound
chr1	1264074	1264424	EH38D2116024	EH38E1310694	dELS
chr1	1264853	1265202	EH38D2116025	EH38E1310695	dELS,CTCF-bound
chr1	1265340	1265688	EH38D2116026	EH38E1310696	dELS,CTCF-bound
chr1	1265868	1266108	EH38D2116027	EH38E1310697	dELS,CTCF-bound
chr1	1270882	1271180	EH38D2116029	EH38E1310699	dELS,CTCF-bound
chr1	1272308	1272492	EH38D2116031	EH38E1310700	pELS,CTCF-bound
chr1	1272492	1272841	EH38D2116032	EH38E1310701	pELS,CTCF-bound
chr1	1272966	1273236	EH38D2116033	EH38E1310702	pELS,CTCF-bound
chr1	1273307	1273516	EH38D2116034	EH38E1310703	pELS,CTCF-bound
chr1	1273721	1274068	EH38D2116035	EH38E1310704	PLS,CTCF-bound
chr1	1274174	1274339	EH38D2116036	EH38E1310705	pELS,CTCF-bound
chr1	1274597	1274889	EH38D2116037	EH38E1310706	pELS,CTCF-bound
chr1	1275273	1275511	EH38D2116039	EH38E1310708	PLS
chr1	1275920	1276151	EH38D2116040	EH38E1310709	pELS
chr1	1281742	1282092	EH38D2116043	EH38E1310711	PLS,CTCF-bound
chr1	1282112	1282458	EH38D2116044	EH38E1310712	PLS,CTCF-bound
chr1	1282963	1283309	EH38D2116046	EH38E1310714	pELS
chr1	1284025	1284293	EH38D2116047	EH38E1310715	dELS,CTCF-bound
chr1	1286513	1286798	EH38D2116052	EH38E1310719	dELS
chr1	1287492	1287737	EH38D2116055	EH38E1310720	dELS,CTCF-bound
chr1	1290198	1290501	EH38D2116057	EH38E1310722	CTCF-only,CTCF-bound
chr1	1291218	1291535	EH38D2116060	EH38E1310725	dELS,CTCF-bound
chr1	1291826	1292171	EH38D2116062	EH38E1310726	dELS,CTCF-bound
chr1	1293394	1293704	EH38D2116066	EH38E1310729	dELS,CTCF-bound
chr1	1293782	1294125	EH38D2116067	EH38E1310730	dELS
chr1	1298599	1298910	EH38D2116071	EH38E1310734	dELS
chr1	1298963	1299312	EH38D2116072	EH38E1310735	dELS
chr1	1299707	1299974	EH38D2116073	EH38E1310736	dELS,CTCF-bound
chr1	1300054	1300343	EH38D2116074	EH38E1310737	dELS,CTCF-bound
chr1	1300530	1300719	EH38D2116075	EH38E1310738	dELS,CTCF-bound
chr1	1302007	1302259	EH38D2116076	EH38E1310739	pELS,CTCF-bound
chr1	1302911	1303068	EH38D2116077	EH38E1310740	pELS,CTCF-bound
chr1	1303319	1303514	EH38D2116078	EH38E1310741	PLS,CTCF-bound
chr1	1303845	1304185	EH38D2116079	EH38E1310742	pELS,CTCF-bound
chr1	1304289	1304623	EH38D2116080	EH38E1310743	pELS,CTCF-bound
chr1	1304698	1305044	EH38D2116081	EH38E1310744	pELS,CTCF-bound
chr1	1305049	1305236	EH38D2116082	EH38E1310745	pELS,CTCF-bound
chr1	1305282	1305438	EH38D2116083	EH38E1310746	dELS,CTCF-bound
chr1	1305442	1305606	EH38D2116084	EH38E1310747	dELS,CTCF-bound
chr1	1305609	1305958	EH38D2116085	EH38E1310748	dELS,CTCF-bound
chr1	1306061	1306410	EH38D2116086	EH38E1310749	pELS,CTCF-bound
chr1	1306546	1306724	EH38D2116087	EH38E1310750	pELS,CTCF-bound
chr1	1306760	1306934	EH38D2116088	EH38E1310751	pELS,CTCF-bound
chr1	1307074	1307231	EH38D2116089	EH38E1310752	pELS,CTCF-bound
chr1	1307301	1307503	EH38D2116090	EH38E1310753	pELS,CTCF-bound
chr1	1307578	1307751	EH38D2116091	EH38E1310754	pELS,CTCF-bound
chr1	1307899	1308224	EH38D2116092	EH38E1310755	PLS,CTCF-bound
chr1	1308340	1308689	EH38D2116093	EH38E1310756	PLS,CTCF-bound
chr1	1308693	1308921	EH38D2116094	EH38E1310757	pELS,CTCF-bound
chr1	1308959	1309160	EH38D2116095	EH38E1310758	pELS,CTCF-bound
chr1	1309270	1309454	EH38D2116096	EH38E1310759	pELS,CTCF-bound
chr1	1309561	1309796	EH38D2116097	EH38E1310760	pELS,CTCF-bound
chr1	1309811	1310038	EH38D2116098	EH38E1310761	pELS,CTCF-bound
chr1	1310101	1310255	EH38D2116099	EH38E1310762	pELS,CTCF-bound
chr1	1310553	1310766	EH38D2116100	EH38E1310763	pELS,CTCF-bound
chr1	1315564	1315914	EH38D2116106	EH38E1310767	dELS
chr1	1318275	1318613	EH38D2116108	EH38E1310769	pELS
chr1	1320963	1321130	EH38D2116109	EH38E1310770	dELS,CTCF-bound
chr1	1324317	1324481	EH38D2116111	EH38E1310772	pELS,CTCF-bound
chr1	1324512	1324861	EH38D2116112	EH38E1310773	PLS,CTCF-bound
chr1	1324886	1325080	EH38D2116113	EH38E1310774	pELS,CTCF-bound
chr1	1325177	1325477	EH38D2116114	EH38E1310775	pELS,CTCF-bound
chr1	1325527	1325685	EH38D2116115	EH38E1310776	pELS,CTCF-bound
chr1	1325853	1326119	EH38D2116116	EH38E1310777	pELS,CTCF-bound
chr1	1330748	1331028	EH38D2116124	EH38E1310784	pELS
chr1	1331081	1331430	EH38D2116125	EH38E1310785	PLS,CTCF-bound
chr1	1331615	1331928	EH38D2116126	EH38E1310786	pELS,CTCF-bound
chr1	1334932	1335279	EH38D2116131	EH38E1310790	dELS,CTCF-bound
chr1	1337775	1338055	EH38D2116136	EH38E1310795	pELS
chr1	1344156	1344492	EH38D2116138	EH38E1310796	dELS,CTCF-bound
chr1	1344770	1345120	EH38D2116139	EH38E1310797	dELS,CTCF-bound
chr1	1345173	1345374	EH38D2116140	EH38E1310798	dELS,CTCF-bound
chr1	1345499	1345778	EH38D2116141	EH38E1310799	dELS,CTCF-bound
chr1	1345937	1346285	EH38D2116142	EH38E1310800	dELS
chr1	1347723	1347951	EH38D2116143	EH38E1310801	pELS,CTCF-bound
chr1	1347992	1348321	EH38D2116144	EH38E1310802	pELS,CTCF-bound
chr1	1348524	1348780	EH38D2116145	EH38E1310803	pELS,CTCF-bound
chr1	1348853	1349060	EH38D2116146	EH38E1310804	PLS,CTCF-bound
chr1	1349335	1349671	EH38D2116147	EH38E1310805	PLS,CTCF-bound
chr1	1349678	1349913	EH38D2116148	EH38E1310806	pELS,CTCF-bound
chr1	1351667	1352004	EH38D2116149	EH38E1310807	dELS,CTCF-bound
chr1	1352114	1352397	EH38D2116150	EH38E1310808	dELS,CTCF-bound
chr1	1353825	1353995	EH38D2116153	EH38E1310811	dELS
chr1	1354246	1354426	EH38D2116154	EH38E1310812	dELS,CTCF-bound
chr1	1355400	1355746	EH38D2116157	EH38E1310815	dELS
chr1	1357736	1357940	EH38D2116163	EH38E1310821	pELS
chr1	1357980	1358182	EH38D2116164	EH38E1310822	pELS
chr1	1358228	1358419	EH38D2116165	EH38E1310823	pELS,CTCF-bound
chr1	1358575	1358925	EH38D2116166	EH38E1310824	PLS
chr1	1359281	1359593	EH38D2116167	EH38E1310825	pELS,CTCF-bound
chr1	1359738	1360088	EH38D2116168	EH38E1310826	pELS
chr1	1360115	1360408	EH38D2116169	EH38E1310827	pELS
chr1	1360553	1360903	EH38D2116170	EH38E1310828	pELS
chr1	1361027	1361219	EH38D2116171	EH38E1310829	pELS,CTCF-bound
chr1	1362016	1362353	EH38D2116174	EH38E1310832	pELS,CTCF-bound
chr1	1364314	1364587	EH38D2116175	EH38E1310833	dELS,CTCF-bound
chr1	1371418	1371767	EH38D2116184	EH38E1310840	dELS,CTCF-bound
chr1	1371905	1372059	EH38D2116185	EH38E1310841	dELS,CTCF-bound
chr1	1372062	1372397	EH38D2116186	EH38E1310842	dELS,CTCF-bound
chr1	1372461	1372641	EH38D2116187	EH38E1310843	dELS,CTCF-bound
chr1	1374005	1374252	EH38D2116190	EH38E1310846	pELS
chr1	1374354	1374642	EH38D2116191	EH38E1310847	pELS,CTCF-bound
chr1	1374660	1374864	EH38D2116192	EH38E1310848	pELS,CTCF-bound
chr1	1375270	1375620	EH38D2116193	EH38E1310849	PLS,CTCF-bound
chr1	1376282	1376610	EH38D2116195	EH38E1310851	pELS,CTCF-bound
chr1	1397961	1398140	EH38D2116204	EH38E1310858	pELS,CTCF-bound
chr1	1398201	1398439	EH38D2116205	EH38E1310859	pELS,CTCF-bound
chr1	1398605	1398849	EH38D2116206	EH38E1310860	pELS,CTCF-bound
chr1	1398949	1399150	EH38D2116207	EH38E1310861	pELS,CTCF-bound
chr1	1399277	1399627	EH38D2116208	EH38E1310862	PLS,CTCF-bound
chr1	1399738	1399896	EH38D2116209	EH38E1310863	pELS,CTCF-bound
chr1	1400026	1400186	EH38D2116210	EH38E1310864	pELS,CTCF-bound
chr1	1400200	1400406	EH38D2116211	EH38E1310865	pELS,CTCF-bound
chr1	1400414	1400593	EH38D2116212	EH38E1310866	pELS,CTCF-bound
chr1	1400885	1401110	EH38D2116213	EH38E1310867	pELS,CTCF-bound
chr1	1401403	1401694	EH38D2116214	EH38E1310868	pELS
chr1	1402056	1402405	EH38D2116215	EH38E1310869	dELS,CTCF-bound
chr1	1402482	1402693	EH38D2116216	EH38E1310870	dELS,CTCF-bound
chr1	1406077	1406276	EH38D2116219	EH38E1310872	pELS,CTCF-bound
chr1	1406350	1406694	EH38D2116220	EH38E1310873	pELS,CTCF-bound
chr1	1406936	1407128	EH38D2116221	EH38E1310874	pELS,CTCF-bound
chr1	1407129	1407478	EH38D2116222	EH38E1310875	PLS,CTCF-bound
chr1	1407495	1407694	EH38D2116223	EH38E1310876	pELS,CTCF-bound
chr1	1407716	1407998	EH38D2116224	EH38E1310877	pELS,CTCF-bound
chr1	1408103	1408259	EH38D2116225	EH38E1310878	pELS,CTCF-bound
chr1	1409416	1409719	EH38D2116226	EH38E1310879	pELS,CTCF-bound
chr1	1410353	1410551	EH38D2116227	EH38E1310880	pELS
chr1	1410778	1410961	EH38D2116228	EH38E1310881	pELS
chr1	1417499	1417698	EH38D2116233	EH38E1310883	dELS,CTCF-bound
chr1	1419804	1420151	EH38D2116240	EH38E1310890	pELS,CTCF-bound
chr1	1420910	1421212	EH38D2116242	EH38E1310892	PLS,CTCF-bound
chr1	1421230	1421569	EH38D2116243	EH38E1310893	PLS,CTCF-bound
chr1	1421631	1421833	EH38D2116244	EH38E1310894	PLS
chr1	1422768	1423114	EH38D2116248	EH38E1310897	pELS
chr1	1425765	1426090	EH38D2116253	EH38E1310901	pELS
chr1	1426265	1426419	EH38D2116254	EH38E1310902	pELS,CTCF-bound
chr1	1426429	1426744	EH38D2116255	EH38E1310903	pELS
chr1	1426934	1427268	EH38D2116256	EH38E1310904	pELS
chr1	1427458	1427698	EH38D2116257	EH38E1310905	pELS
chr1	1429710	1429970	EH38D2116261	EH38E1310909	dELS,CTCF-bound
chr1	1430285	1430584	EH38D2116262	EH38E1310910	dELS,CTCF-bound
chr1	1430586	1430744	EH38D2116263	EH38E1310911	dELS,CTCF-bound
chr1	1430769	1431039	EH38D2116264	EH38E1310912	dELS,CTCF-bound
chr1	1431048	1431271	EH38D2116265	EH38E1310913	dELS
chr1	1431296	1431520	EH38D2116266	EH38E1310914	dELS
chr1	1431640	1431809	EH38D2116267	EH38E1310915	dELS,CTCF-bound
chr1	1431889	1432187	EH38D2116268	EH38E1310916	dELS,CTCF-bound
chr1	1432371	1432567	EH38D2116269	EH38E1310917	dELS
chr1	1432585	1432797	EH38D2116270	EH38E1310918	pELS
chr1	1433138	1433486	EH38D2116271	EH38E1310919	pELS,CTCF-bound
chr1	1433558	1433759	EH38D2116272	EH38E1310920	pELS,CTCF-bound
chr1	1433891	1434173	EH38D2116273	EH38E1310921	pELS,CTCF-bound
chr1	1434269	1434616	EH38D2116274	EH38E1310922	PLS,CTCF-bound
chr1	1434885	1435144	EH38D2116275	EH38E1310923	pELS,CTCF-bound
chr1	1435149	1435306	EH38D2116276	EH38E1310924	pELS,CTCF-bound
chr1	1435454	1435743	EH38D2116277	EH38E1310925	PLS,CTCF-bound
chr1	1435903	1436067	EH38D2116278	EH38E1310926	pELS
chr1	1436426	1436682	EH38D2116280	EH38E1310928	pELS,CTCF-bound
chr1	1436976	1437191	EH38D2116282	EH38E1310929	pELS
chr1	1438067	1438393	EH38D2116285	EH38E1310931	dELS,CTCF-bound
chr1	1440989	1441154	EH38D2116292	EH38E1310936	dELS,CTCF-bound
chr1	1441223	1441424	EH38D2116293	EH38E1310937	dELS,CTCF-bound
chr1	1441504	1441657	EH38D2116294	EH38E1310938	dELS,CTCF-bound
chr1	1441658	1441876	EH38D2116295	EH38E1310939	dELS,CTCF-bound
chr1	1461747	1462080	EH38D2116303	EH38E1310943	dELS,CTCF-bound
chr1	1462443	1462593	EH38D2116304	EH38E1310944	dELS,CTCF-bound
chr1	1462599	1462851	EH38D2116305	EH38E1310945	dELS,CTCF-bound
chr1	1470675	1471009	EH38D2116311	EH38E1310948	pELS,CTCF-bound
chr1	1471018	1471178	EH38D2116312	EH38E1310949	pELS,CTCF-bound
chr1	1471207	1471442	EH38D2116313	EH38E1310950	pELS,CTCF-bound
chr1	1471521	1471871	EH38D2116314	EH38E1310951	PLS,CTCF-bound
chr1	1472132	1472309	EH38D2116315	EH38E1310952	pELS,CTCF-bound
chr1	1472678	1472840	EH38D2116316	EH38E1310953	pELS,CTCF-bound
chr1	1472843	1473182	EH38D2116317	EH38E1310954	pELS
chr1	1504844	1505193	EH38D2116325	EH38E1310960	dELS,CTCF-bound
chr1	1505694	1505985	EH38D2116326	EH38E1310961	dELS,CTCF-bound
chr1	1510953	1511292	EH38D2116329	EH38E1310963	pELS,CTCF-bound
chr1	1511443	1511606	EH38D2116330	EH38E1310964	pELS,CTCF-bound
chr1	1511682	1511834	EH38D2116331	EH38E1310965	pELS,CTCF-bound
chr1	1511850	1512200	EH38D2116332	EH38E1310966	PLS,CTCF-bound
chr1	1512422	1512728	EH38D2116333	EH38E1310967	PLS
chr1	1539342	1539619	EH38D2116349	EH38E1310977	pELS
chr1	1539677	1539918	EH38D2116350	EH38E1310978	pELS
chr1	1539968	1540139	EH38D2116351	EH38E1310979	pELS
chr1	1540177	1540419	EH38D2116352	EH38E1310980	PLS,CTCF-bound
chr1	1540451	1540799	EH38D2116353	EH38E1310981	PLS
chr1	1540834	1541031	EH38D2116354	EH38E1310982	pELS,CTCF-bound
chr1	1541143	1541386	EH38D2116355	EH38E1310983	pELS
chr1	1543313	1543653	EH38D2116358	EH38E1310986	dELS,CTCF-bound
chr1	1550944	1551275	EH38D2116367	EH38E1310992	dELS,CTCF-bound
chr1	1551282	1551448	EH38D2116368	EH38E1310993	dELS,CTCF-bound
chr1	1552138	1552465	EH38D2116369	EH38E1310994	dELS,CTCF-bound
chr1	1554878	1555189	EH38D2116372	EH38E1310997	dELS,CTCF-bound
chr1	1557453	1557792	EH38D2116374	EH38E1310999	dELS
chr1	1559272	1559466	EH38D2116378	EH38E1311001	dELS,CTCF-bound
chr1	1562796	1563126	EH38D2116381	EH38E1311003	dELS
chr1	1567372	1567720	EH38D2116388	EH38E1311008	dELS
chr1	1568151	1568313	EH38D2116390	EH38E1311010	dELS,CTCF-bound
chr1	1569495	1569712	EH38D2116391	EH38E1311011	dELS,CTCF-bound
chr1	1573493	1573731	EH38D2116394	EH38E1311013	pELS,CTCF-bound
chr1	1573860	1574185	EH38D2116395	EH38E1311014	pELS,CTCF-bound
chr1	1574289	1574439	EH38D2116396	EH38E1311015	pELS,CTCF-bound
chr1	1574519	1574757	EH38D2116397	EH38E1311016	PLS,CTCF-bound
chr1	1574759	1575077	EH38D2116398	EH38E1311017	PLS,CTCF-bound
chr1	1575217	1575554	EH38D2116399	EH38E1311018	pELS,CTCF-bound
chr1	1576098	1576425	EH38D2116401	EH38E1311020	pELS,CTCF-bound
chr1	1594583	1594905	EH38D2116420	EH38E1311027	dELS
chr1	1597028	1597317	EH38D2116424	EH38E1311030	dELS
chr1	1597440	1597641	EH38D2116425	EH38E1311031	dELS,CTCF-bound
chr1	1597660	1597976	EH38D2116426	EH38E1311032	dELS,CTCF-bound
chr1	1599322	1599543	EH38D2116430	EH38E1311035	pELS,CTCF-bound
chr1	1599570	1599916	EH38D2116431	EH38E1311036	pELS,CTCF-bound
chr1	1599983	1600329	EH38D2116432	EH38E1311037	PLS
chr1	1600350	1600524	EH38D2116433	EH38E1311038	pELS
chr1	1600542	1600786	EH38D2116434	EH38E1311039	pELS,CTCF-bound
chr1	1607107	1607413	EH38D2116446	EH38E1311046	dELS,CTCF-bound
chr1	1613750	1614010	EH38D2116454	EH38E1311052	pELS
chr1	1614244	1614591	EH38D2116455	EH38E1311053	pELS
chr1	1614745	1614938	EH38D2116456	EH38E1311054	pELS,CTCF-bound
chr1	1615185	1615535	EH38D2116457	EH38E1311055	PLS,CTCF-bound
chr1	1615653	1615924	EH38D2116458	EH38E1311056	PLS,CTCF-bound
chr1	1616052	1616357	EH38D2116459	EH38E1311057	PLS,CTCF-bound
chr1	1616523	1616840	EH38D2116460	EH38E1311058	pELS,CTCF-bound
chr1	1616919	1617163	EH38D2116461	EH38E1311059	pELS
chr1	1620177	1620391	EH38D2116468	EH38E1311065	dELS,CTCF-bound
chr1	1625110	1625455	EH38D2116481	EH38E1311073	dELS,CTCF-bound
chr1	1627292	1627589	EH38D2116488	EH38E1311080	dELS,CTCF-bound
chr1	1627641	1627804	EH38D2116489	EH38E1311081	dELS,CTCF-bound
chr1	1627868	1628103	EH38D2116490	EH38E1311082	dELS
chr1	1628216	1628381	EH38D2116491	EH38E1311083	dELS,CTCF-bound
chr1	1628438	1628687	EH38D2116492	EH38E1311084	dELS,CTCF-bound
chr1	1628825	1629167	EH38D2116493	EH38E1311085	dELS,CTCF-bound
chr1	1629532	1629772	EH38D2116494	EH38E1311086	dELS,CTCF-bound
chr1	1629775	1630119	EH38D2116495	EH38E1311087	dELS
chr1	1630246	1630596	EH38D2116496	EH38E1311088	pELS,CTCF-bound
chr1	1630887	1631208	EH38D2116497	EH38E1311089	pELS
chr1	1631372	1631716	EH38D2116498	EH38E1311090	pELS
chr1	1631894	1632239	EH38D2116499	EH38E1311091	PLS
chr1	1632279	1632468	EH38D2116500	EH38E1311092	PLS,CTCF-bound
chr1	1655988	1656331	EH38D2116511	EH38E1311099	dELS
chr1	1658919	1659268	EH38D2116512	EH38E1311100	PLS,CTCF-bound
chr1	1662616	1662940	EH38D2116514	EH38E1311102	dELS,CTCF-bound
chr1	1662942	1663155	EH38D2116515	EH38E1311103	dELS,CTCF-bound
chr1	1663157	1663503	EH38D2116516	EH38E1311104	dELS,CTCF-bound
chr1	1665711	1666046	EH38D2116517	EH38E1311105	dELS,CTCF-bound
chr1	1677810	1678155	EH38D2116527	EH38E1311113	dELS
chr1	1678227	1678553	EH38D2116528	EH38E1311114	dELS
chr1	1678752	1679102	EH38D2116529	EH38E1311115	dELS,CTCF-bound
chr1	1680851	1681201	EH38D2116531	EH38E1311117	dELS
chr1	1683593	1683922	EH38D2116535	EH38E1311118	dELS
chr1	1686217	1686566	EH38D2116537	EH38E1311119	dELS
chr1	1686858	1687040	EH38D2116538	EH38E1311120	dELS
chr1	1692751	1693020	EH38D2116542	EH38E1311122	PLS,CTCF-bound
chr1	1715058	1715404	EH38D2116553	EH38E1311125	dELS
chr1	1724230	1724579	EH38D2116558	EH38E1311130	PLS,CTCF-bound
chr1	1728553	1728903	EH38D2116562	EH38E1311133	dELS
chr1	1737870	1738163	EH38D2116567	EH38E1311136	pELS
chr1	1746026	1746299	EH38D2116569	EH38E1311138	PLS,CTCF-bound
chr1	1748679	1748966	EH38D2116570	EH38E1311139	dELS
chr1	1749050	1749319	EH38D2116571	EH38E1311140	dELS
chr1	1753421	1753582	EH38D2116575	EH38E1311144	dELS,CTCF-bound
chr1	1758835	1759185	EH38D2116584	EH38E1311149	dELS,CTCF-bound
chr1	1759694	1760035	EH38D2116586	EH38E1311151	dELS
chr1	1760716	1761066	EH38D2116587	EH38E1311152	dELS
chr1	1762993	1763297	EH38D2116589	EH38E1311154	dELS
chr1	1763729	1763919	EH38D2116590	EH38E1311155	dELS,CTCF-bound
chr1	1764045	1764202	EH38D2116591	EH38E1311156	dELS,CTCF-bound
chr1	1764252	1764590	EH38D2116592	EH38E1311157	dELS,CTCF-bound
chr1	1768575	1768878	EH38D2116597	EH38E1311162	dELS
chr1	1775611	1775954	EH38D2116601	EH38E1311166	dELS
chr1	1775982	1776147	EH38D2116602	EH38E1311167	dELS,CTCF-bound
chr1	1776224	1776444	EH38D2116603	EH38E1311168	dELS,CTCF-bound
chr1	1777061	1777350	EH38D2116604	EH38E1311169	pELS
chr1	1777437	1777787	EH38D2116605	EH38E1311170	pELS,CTCF-bound
chr1	1777807	1778008	EH38D2116606	EH38E1311171	pELS,CTCF-bound
chr1	1778057	1778274	EH38D2116607	EH38E1311172	pELS,CTCF-bound
chr1	1778304	1778653	EH38D2116608	EH38E1311173	PLS,CTCF-bound
chr1	1778801	1779150	EH38D2116609	EH38E1311174	PLS,CTCF-bound
chr1	1779230	1779574	EH38D2116610	EH38E1311175	pELS,CTCF-bound
chr1	1779629	1779827	EH38D2116611	EH38E1311176	pELS,CTCF-bound
chr1	1779901	1780247	EH38D2116612	EH38E1311177	PLS,CTCF-bound
chr1	1780249	1780599	EH38D2116613	EH38E1311178	pELS,CTCF-bound
chr1	1781040	1781192	EH38D2116615	EH38E1311179	pELS,CTCF-bound
chr1	1781222	1781485	EH38D2116616	EH38E1311180	pELS,CTCF-bound
chr1	1781624	1781870	EH38D2116617	EH38E1311181	pELS
chr1	1782071	1782369	EH38D2116618	EH38E1311182	dELS
chr1	1782468	1782741	EH38D2116619	EH38E1311183	dELS,CTCF-bound
chr1	1782748	1782914	EH38D2116620	EH38E1311184	dELS,CTCF-bound
chr1	1782950	1783261	EH38D2116621	EH38E1311185	dELS,CTCF-bound
chr1	1788113	1788460	EH38D2116626	EH38E1311190	dELS
chr1	1789108	1789384	EH38D2116627	EH38E1311191	dELS,CTCF-bound
chr1	1795107	1795308	EH38D2116630	EH38E1311193	dELS,CTCF-bound
chr1	1796420	1796747	EH38D2116631	EH38E1311194	dELS,CTCF-bound
chr1	1797974	1798301	EH38D2116632	EH38E1311195	dELS
chr1	1801815	1802070	EH38D2116635	EH38E1311198	dELS
chr1	1806969	1807256	EH38D2116639	EH38E1311201	dELS,CTCF-bound
chr1	1821888	1822127	EH38D2116647	EH38E1311207	dELS,CTCF-bound
chr1	1823961	1824229	EH38D2116648	EH38E1311208	dELS,CTCF-bound
chr1	1826780	1827086	EH38D2116651	EH38E1311211	dELS
chr1	1827116	1827344	EH38D2116652	EH38E1311212	dELS
chr1	1827508	1827812	EH38D2116653	EH38E1311213	dELS
chr1	1828508	1828709	EH38D2116654	EH38E1311214	dELS,CTCF-bound
chr1	1832840	1833183	EH38D2116658	EH38E1311218	dELS,CTCF-bound
chr1	1833493	1833830	EH38D2116659	EH38E1311219	dELS
chr1	1834024	1834372	EH38D2116660	EH38E1311220	dELS,CTCF-bound
chr1	1834463	1834695	EH38D2116661	EH38E1311221	dELS
chr1	1835081	1835324	EH38D2116663	EH38E1311223	dELS
chr1	1835575	1835919	EH38D2116664	EH38E1311224	dELS,CTCF-bound
chr1	1840260	1840522	EH38D2116670	EH38E1311228	dELS,CTCF-bound
chr1	1840555	1840885	EH38D2116671	EH38E1311229	dELS
chr1	1841584	1841926	EH38D2116672	EH38E1311230	dELS,CTCF-bound
chr1	1842433	1842724	EH38D2116673	EH38E1311231	dELS
chr1	1842820	1843169	EH38D2116674	EH38E1311232	dELS
chr1	1843402	1843597	EH38D2116675	EH38E1311233	dELS
chr1	1847172	1847443	EH38D2116677	EH38E1311235	dELS
chr1	1847564	1847834	EH38D2116678	EH38E1311236	dELS,CTCF-bound
chr1	1847965	1848186	EH38D2116679	EH38E1311237	dELS
chr1	1849263	1849471	EH38D2116681	EH38E1311239	dELS
chr1	1853680	1853886	EH38D2116685	EH38E1311242	dELS
chr1	1855627	1855971	EH38D2116687	EH38E1311244	dELS,CTCF-bound
chr1	1857178	1857495	EH38D2116689	EH38E1311246	dELS
chr1	1858692	1859040	EH38D2116690	EH38E1311247	dELS,CTCF-bound
chr1	1859320	1859646	EH38D2116691	EH38E1311248	dELS,CTCF-bound
chr1	1860110	1860335	EH38D2116692	EH38E1311249	dELS
chr1	1860745	1860901	EH38D2116693	EH38E1311250	dELS,CTCF-bound
chr1	1860964	1861300	EH38D2116694	EH38E1311251	dELS
chr1	1861464	1861645	EH38D2116695	EH38E1311252	dELS
chr1	1864662	1865008	EH38D2116700	EH38E1311255	dELS,CTCF-bound
chr1	1865921	1866116	EH38D2116702	EH38E1311257	dELS
chr1	1869523	1869808	EH38D2116705	EH38E1311260	dELS,CTCF-bound
chr1	1873742	1874046	EH38D2116708	EH38E1311262	dELS,CTCF-bound
chr1	1875609	1875848	EH38D2116710	EH38E1311264	dELS,CTCF-bound
chr1	1888447	1888736	EH38D2116721	EH38E1311275	dELS
chr1	1888970	1889144	EH38D2116722	EH38E1311276	pELS
chr1	1889338	1889663	EH38D2116723	EH38E1311277	pELS,CTCF-bound
chr1	1889827	1890079	EH38D2116724	EH38E1311278	pELS,CTCF-bound
chr1	1890118	1890468	EH38D2116725	EH38E1311279	pELS,CTCF-bound
chr1	1890505	1890743	EH38D2116726	EH38E1311280	pELS,CTCF-bound
chr1	1890790	1890948	EH38D2116727	EH38E1311281	PLS,CTCF-bound
chr1	1890996	1891331	EH38D2116728	EH38E1311282	PLS,CTCF-bound
chr1	1891350	1891609	EH38D2116729	EH38E1311283	PLS,CTCF-bound
chr1	1891616	1891835	EH38D2116730	EH38E1311284	pELS,CTCF-bound
chr1	1891842	1892024	EH38D2116731	EH38E1311285	pELS,CTCF-bound
chr1	1892322	1892617	EH38D2116732	EH38E1311286	pELS,CTCF-bound
chr1	1892661	1892817	EH38D2116733	EH38E1311287	pELS,CTCF-bound
chr1	1894333	1894547	EH38D2116737	EH38E1311290	dELS,CTCF-bound
chr1	1894549	1894823	EH38D2116738	EH38E1311291	dELS,CTCF-bound
chr1	1894830	1895021	EH38D2116739	EH38E1311292	dELS,CTCF-bound
chr1	1895149	1895380	EH38D2116740	EH38E1311293	dELS,CTCF-bound
chr1	1895700	1895891	EH38D2116741	EH38E1311294	dELS,CTCF-bound
chr1	1895944	1896292	EH38D2116742	EH38E1311295	dELS
chr1	1896748	1896986	EH38D2116743	EH38E1311296	dELS
chr1	1897191	1897538	EH38D2116744	EH38E1311297	dELS
chr1	1897613	1897893	EH38D2116745	EH38E1311298	dELS
chr1	1898940	1899162	EH38D2116747	EH38E1311300	dELS,CTCF-bound
chr1	1899254	1899485	EH38D2116748	EH38E1311301	dELS,CTCF-bound
chr1	1899670	1900015	EH38D2116749	EH38E1311302	dELS,CTCF-bound
chr1	1906245	1906562	EH38D2116754	EH38E1311306	dELS,CTCF-bound
chr1	1906825	1907077	EH38D2116755	EH38E1311307	dELS,CTCF-bound
chr1	1907197	1907384	EH38D2116756	EH38E1311308	dELS,CTCF-bound
chr1	1907405	1907755	EH38D2116757	EH38E1311309	dELS,CTCF-bound
chr1	1908317	1908523	EH38D2116759	EH38E1311311	dELS,CTCF-bound
chr1	1908585	1908757	EH38D2116760	EH38E1311312	dELS,CTCF-bound
chr1	1908803	1908961	EH38D2116761	EH38E1311313	dELS,CTCF-bound
chr1	1909061	1909411	EH38D2116762	EH38E1311314	dELS,CTCF-bound
chr1	1909674	1910023	EH38D2116763	EH38E1311315	dELS,CTCF-bound
chr1	1918277	1918556	EH38D2116783	EH38E1311332	pELS
chr1	1918783	1918934	EH38D2116784	EH38E1311333	PLS,CTCF-bound
chr1	1918989	1919146	EH38D2116785	EH38E1311334	pELS,CTCF-bound
chr1	1919364	1919714	EH38D2116786	EH38E1311335	pELS,CTCF-bound
chr1	1920251	1920496	EH38D2116787	EH38E1311336	pELS
chr1	1920729	1921077	EH38D2116788	EH38E1311337	pELS,CTCF-bound
chr1	1921152	1921480	EH38D2116789	EH38E1311338	dELS
chr1	1922741	1923027	EH38D2116793	EH38E1311342	dELS
chr1	1923069	1923401	EH38D2116794	EH38E1311343	dELS
chr1	1923596	1923778	EH38D2116795	EH38E1311344	dELS
chr1	1923844	1924055	EH38D2116796	EH38E1311345	dELS
chr1	1941234	1941500	EH38D2116818	EH38E1311351	dELS
chr1	1941596	1941919	EH38D2116819	EH38E1311352	dELS
chr1	1942466	1942815	EH38D2116821	EH38E1311354	dELS
chr1	1942881	1943229	EH38D2116822	EH38E1311355	dELS,CTCF-bound
chr1	1943249	1943455	EH38D2116823	EH38E1311356	dELS,CTCF-bound
chr1	1943820	1943986	EH38D2116824	EH38E1311357	dELS,CTCF-bound
chr1	1944028	1944229	EH38D2116825	EH38E1311358	dELS,CTCF-bound
chr1	1944248	1944486	EH38D2116826	EH38E1311359	dELS,CTCF-bound
chr1	1954875	1955198	EH38D2116833	EH38E1311362	dELS,CTCF-bound
chr1	1955318	1955511	EH38D2116834	EH38E1311363	dELS,CTCF-bound
chr1	1955617	1955957	EH38D2116835	EH38E1311364	DNase-H3K4me3,CTCF-bound
chr1	1959985	1960283	EH38D2116841	EH38E1311366	dELS,CTCF-bound
chr1	1969143	1969490	EH38D2116855	EH38E1311373	dELS,CTCF-bound
chr1	1974217	1974566	EH38D2116863	EH38E1311377	DNase-H3K4me3,CTCF-bound
chr1	1986891	1987101	EH38D2116875	EH38E1311382	dELS,CTCF-bound
chr1	2001824	2002172	EH38D2116889	EH38E1311394	pELS,CTCF-bound
chr1	2003672	2004021	EH38D2116890	EH38E1311395	PLS
chr1	2015049	2015376	EH38D2116896	EH38E1311398	pELS
chr1	2019282	2019446	EH38D2116903	EH38E1311402	PLS,CTCF-bound
chr1	2019575	2019890	EH38D2116904	EH38E1311403	pELS
chr1	2025644	2025991	EH38D2116914	EH38E1311413	dELS,CTCF-bound
chr1	2032861	2033045	EH38D2116921	EH38E1311418	dELS,CTCF-bound
chr1	2044595	2044817	EH38D2116934	EH38E1311426	dELS,CTCF-bound
chr1	2044826	2045175	EH38D2116935	EH38E1311427	dELS,CTCF-bound
chr1	2045180	2045333	EH38D2116936	EH38E1311428	dELS,CTCF-bound
chr1	2046488	2046832	EH38D2116939	EH38E1311431	dELS,CTCF-bound
chr1	2046895	2047236	EH38D2116940	EH38E1311432	dELS,CTCF-bound
chr1	2047279	2047480	EH38D2116941	EH38E1311433	dELS,CTCF-bound
chr1	2047584	2047781	EH38D2116942	EH38E1311434	dELS,CTCF-bound
chr1	2047983	2048275	EH38D2116943	EH38E1311435	pELS
chr1	2049398	2049744	EH38D2116945	EH38E1311437	pELS,CTCF-bound
chr1	2049784	2050010	EH38D2116946	EH38E1311438	PLS,CTCF-bound
chr1	2050117	2050466	EH38D2116947	EH38E1311439	pELS,CTCF-bound
chr1	2050579	2050746	EH38D2116948	EH38E1311440	pELS,CTCF-bound
chr1	2050854	2051055	EH38D2116949	EH38E1311441	pELS,CTCF-bound
chr1	2051120	2051429	EH38D2116950	EH38E1311442	pELS
chr1	2051481	2051680	EH38D2116951	EH38E1311443	pELS
chr1	2072124	2072472	EH38D2116974	EH38E1311459	pELS
chr1	2073501	2073851	EH38D2116976	EH38E1311461	pELS
chr1	2073889	2074182	EH38D2116977	EH38E1311462	pELS
chr1	2091563	2091900	EH38D2116996	EH38E1311477	dELS,CTCF-bound
chr1	2096040	2096320	EH38D2117002	EH38E1311483	dELS,CTCF-bound
chr1	2097937	2098261	EH38D2117003	EH38E1311484	dELS
chr1	2098341	2098685	EH38D2117004	EH38E1311485	dELS,CTCF-bound
chr1	2099933	2100171	EH38D2117006	EH38E1311487	dELS
chr1	2100218	2100472	EH38D2117007	EH38E1311488	dELS
chr1	2100540	2100884	EH38D2117008	EH38E1311489	dELS
chr1	2101001	2101156	EH38D2117009	EH38E1311490	dELS
chr1	2104559	2104857	EH38D2117015	EH38E1311494	PLS,CTCF-bound
chr1	2105004	2105350	EH38D2117016	EH38E1311495	pELS,CTCF-bound
chr1	2108601	2108929	EH38D2117022	EH38E1311499	dELS,CTCF-bound
chr1	2112520	2112684	EH38D2117026	EH38E1311501	dELS,CTCF-bound
chr1	2116012	2116192	EH38D2117030	EH38E1311503	dELS,CTCF-bound
chr1	2127104	2127449	EH38D2117044	EH38E1311514	dELS
chr1	2132263	2132538	EH38D2117053	EH38E1311521	dELS,CTCF-bound
chr1	2132544	2132884	EH38D2117054	EH38E1311522	dELS,CTCF-bound
chr1	2133135	2133482	EH38D2117055	EH38E1311523	dELS,CTCF-bound
chr1	2133616	2133770	EH38D2117056	EH38E1311524	dELS,CTCF-bound
chr1	2134009	2134168	EH38D2117057	EH38E1311525	dELS
chr1	2134247	2134597	EH38D2117058	EH38E1311526	dELS
chr1	2134707	2135031	EH38D2117059	EH38E1311527	dELS
chr1	2135077	2135242	EH38D2117060	EH38E1311528	dELS,CTCF-bound
chr1	2135415	2135763	EH38D2117061	EH38E1311529	dELS,CTCF-bound
chr1	2136043	2136340	EH38D2117062	EH38E1311530	dELS
chr1	2137418	2137767	EH38D2117066	EH38E1311534	dELS
chr1	2137893	2138105	EH38D2117067	EH38E1311535	dELS,CTCF-bound
chr1	2138159	2138400	EH38D2117068	EH38E1311536	dELS
chr1	2138509	2138721	EH38D2117069	EH38E1311537	dELS
chr1	2139743	2140024	EH38D2117071	EH38E1311539	dELS,CTCF-bound
chr1	2140068	2140408	EH38D2117072	EH38E1311540	dELS,CTCF-bound
chr1	2142668	2142825	EH38D2117074	EH38E1311542	dELS,CTCF-bound
chr1	2142848	2143034	EH38D2117075	EH38E1311543	dELS,CTCF-bound
chr1	2148733	2149076	EH38D2117079	EH38E1311546	dELS,CTCF-bound
chr1	2149248	2149597	EH38D2117080	EH38E1311547	dELS,CTCF-bound
chr1	2150825	2151169	EH38D2117082	EH38E1311549	dELS,CTCF-bound
chr1	2151283	2151598	EH38D2117083	EH38E1311550	dELS,CTCF-bound
chr1	2151976	2152236	EH38D2117084	EH38E1311551	dELS,CTCF-bound
chr1	2156822	2157160	EH38D2117087	EH38E1311554	dELS
chr1	2163290	2163494	EH38D2117095	EH38E1311562	dELS,CTCF-bound
chr1	2165712	2166061	EH38D2117097	EH38E1311563	dELS,CTCF-bound
chr1	2170282	2170557	EH38D2117100	EH38E1311566	dELS
chr1	2170829	2171170	EH38D2117101	EH38E1311567	dELS
chr1	2174366	2174606	EH38D2117103	EH38E1311569	dELS,CTCF-bound
chr1	2174620	2174841	EH38D2117104	EH38E1311570	dELS,CTCF-bound
chr1	2175859	2176104	EH38D2117106	EH38E1311572	dELS,CTCF-bound
chr1	2176388	2176590	EH38D2117107	EH38E1311573	dELS
chr1	2179476	2179814	EH38D2117109	EH38E1311574	dELS
chr1	2180441	2180791	EH38D2117110	EH38E1311575	dELS
chr1	2189468	2189818	EH38D2117120	EH38E1311579	dELS,CTCF-bound
chr1	2189929	2190142	EH38D2117121	EH38E1311580	dELS,CTCF-bound
chr1	2190286	2190594	EH38D2117122	EH38E1311581	dELS,CTCF-bound
chr1	2190608	2190849	EH38D2117123	EH38E1311582	dELS
chr1	2192247	2192521	EH38D2117128	EH38E1311587	dELS
chr1	2193595	2193929	EH38D2117132	EH38E1311591	pELS
chr1	2193939	2194097	EH38D2117133	EH38E1311592	pELS,CTCF-bound
chr1	2194660	2194965	EH38D2117134	EH38E1311593	PLS,CTCF-bound
chr1	2195092	2195412	EH38D2117135	EH38E1311594	pELS,CTCF-bound
chr1	2195828	2196119	EH38D2117136	EH38E1311595	pELS,CTCF-bound
chr1	2197751	2198097	EH38D2117137	EH38E1311596	dELS
chr1	2198357	2198693	EH38D2117138	EH38E1311597	dELS
chr1	2198744	2198903	EH38D2117139	EH38E1311598	dELS,CTCF-bound
chr1	2199224	2199573	EH38D2117140	EH38E1311599	dELS,CTCF-bound
chr1	2199599	2199771	EH38D2117141	EH38E1311600	dELS,CTCF-bound
chr1	2200383	2200706	EH38D2117142	EH38E1311601	dELS,CTCF-bound
chr1	2203393	2203699	EH38D2117145	EH38E1311604	dELS
chr1	2204214	2204367	EH38D2117147	EH38E1311606	dELS
chr1	2204406	2204641	EH38D2117148	EH38E1311607	dELS,CTCF-bound
chr1	2204773	2205079	EH38D2117149	EH38E1311608	dELS,CTCF-bound
chr1	2205084	2205394	EH38D2117150	EH38E1311609	dELS,CTCF-bound
chr1	2205417	2205664	EH38D2117151	EH38E1311610	dELS,CTCF-bound
chr1	2205769	2205953	EH38D2117152	EH38E1311611	dELS,CTCF-bound
chr1	2205966	2206151	EH38D2117153	EH38E1311612	dELS,CTCF-bound
chr1	2206894	2207095	EH38D2117155	EH38E1311614	dELS,CTCF-bound
chr1	2207181	2207446	EH38D2117156	EH38E1311615	dELS,CTCF-bound
chr1	2207481	2207672	EH38D2117157	EH38E1311616	dELS,CTCF-bound
chr1	2207736	2208085	EH38D2117158	EH38E1311617	dELS,CTCF-bound
chr1	2208249	2208596	EH38D2117159	EH38E1311618	dELS,CTCF-bound
chr1	2208676	2208893	EH38D2117160	EH38E1311619	dELS
chr1	2208928	2209270	EH38D2117161	EH38E1311620	dELS
chr1	2212264	2212420	EH38D2117169	EH38E1311627	PLS,CTCF-bound
chr1	2212467	2212811	EH38D2117170	EH38E1311628	PLS,CTCF-bound
chr1	2212812	2213059	EH38D2117171	EH38E1311629	pELS,CTCF-bound
chr1	2213074	2213314	EH38D2117172	EH38E1311630	pELS,CTCF-bound
chr1	2214090	2214398	EH38D2117175	EH38E1311633	pELS,CTCF-bound
chr1	2214607	2214856	EH38D2117176	EH38E1311634	dELS
chr1	2214961	2215187	EH38D2117177	EH38E1311635	dELS
chr1	2215407	2215633	EH38D2117178	EH38E1311636	dELS,CTCF-bound
chr1	2226542	2226707	EH38D2117189	EH38E1311643	dELS,CTCF-bound
chr1	2226731	2227026	EH38D2117190	EH38E1311644	pELS,CTCF-bound
chr1	2227139	2227407	EH38D2117191	EH38E1311645	pELS,CTCF-bound
chr1	2227625	2227975	EH38D2117192	EH38E1311646	pELS,CTCF-bound
chr1	2228284	2228452	EH38D2117193	EH38E1311647	pELS
chr1	2228807	2229005	EH38D2117194	EH38E1311648	pELS,CTCF-bound
chr1	2229183	2229402	EH38D2117195	EH38E1311649	pELS,CTCF-bound
chr1	2229422	2229654	EH38D2117196	EH38E1311650	pELS,CTCF-bound
chr1	2229877	2230146	EH38D2117197	EH38E1311651	pELS
chr1	2230177	2230394	EH38D2117198	EH38E1311652	pELS,CTCF-bound
chr1	2230417	2230600	EH38D2117199	EH38E1311653	pELS,CTCF-bound
chr1	2230680	2231018	EH38D2117200	EH38E1311654	dELS
chr1	2231021	2231363	EH38D2117201	EH38E1311655	dELS,CTCF-bound
chr1	2231492	2231669	EH38D2117202	EH38E1311656	dELS,CTCF-bound
chr1	2231731	2231953	EH38D2117203	EH38E1311657	dELS,CTCF-bound
chr1	2231960	2232244	EH38D2117204	EH38E1311658	dELS
chr1	2232358	2232604	EH38D2117205	EH38E1311659	dELS
chr1	2232910	2233214	EH38D2117206	EH38E1311660	dELS
chr1	2233308	2233538	EH38D2117207	EH38E1311661	dELS,CTCF-bound
chr1	2233647	2233872	EH38D2117208	EH38E1311662	dELS,CTCF-bound
chr1	2234126	2234354	EH38D2117209	EH38E1311663	dELS,CTCF-bound
chr1	2234408	2234756	EH38D2117210	EH38E1311664	dELS,CTCF-bound
chr1	2234812	2235104	EH38D2117211	EH38E1311665	dELS,CTCF-bound
chr1	2237717	2238018	EH38D2117216	EH38E1311670	dELS,CTCF-bound
chr1	2240290	2240528	EH38D2117223	EH38E1311677	dELS,CTCF-bound
chr1	2243152	2243456	EH38D2117229	EH38E1311682	dELS
chr1	2243513	2243828	EH38D2117230	EH38E1311683	dELS
chr1	2246138	2246454	EH38D2117231	EH38E1311684	dELS,CTCF-bound
chr1	2246462	2246635	EH38D2117232	EH38E1311685	dELS,CTCF-bound
chr1	2246682	2247026	EH38D2117233	EH38E1311686	dELS,CTCF-bound
chr1	2247955	2248142	EH38D2117234	EH38E1311687	dELS
chr1	2248275	2248622	EH38D2117235	EH38E1311688	dELS,CTCF-bound
chr1	2250760	2250969	EH38D2117239	EH38E1311691	dELS
chr1	2251037	2251317	EH38D2117240	EH38E1311692	dELS
chr1	2251765	2252099	EH38D2117242	EH38E1311694	dELS,CTCF-bound
chr1	2253434	2253772	EH38D2117245	EH38E1311696	dELS
chr1	2255488	2255657	EH38D2117249	EH38E1311700	dELS,CTCF-bound
chr1	2255658	2255862	EH38D2117250	EH38E1311701	dELS,CTCF-bound
chr1	2255898	2256245	EH38D2117251	EH38E1311702	dELS,CTCF-bound
chr1	2256528	2256783	EH38D2117252	EH38E1311703	dELS
chr1	2257192	2257540	EH38D2117254	EH38E1311704	dELS
chr1	2258765	2258995	EH38D2117257	EH38E1311706	dELS,CTCF-bound
chr1	2259007	2259356	EH38D2117258	EH38E1311707	dELS,CTCF-bound
chr1	2270355	2270670	EH38D2117275	EH38E1311722	dELS,CTCF-bound
chr1	2270867	2271059	EH38D2117276	EH38E1311723	dELS,CTCF-bound
chr1	2271188	2271384	EH38D2117277	EH38E1311724	dELS
chr1	2271396	2271734	EH38D2117278	EH38E1311725	dELS
chr1	2271992	2272277	EH38D2117279	EH38E1311726	dELS
chr1	2272304	2272556	EH38D2117280	EH38E1311727	dELS,CTCF-bound
chr1	2275897	2276149	EH38D2117288	EH38E1311735	dELS,CTCF-bound
chr1	2276204	2276428	EH38D2117289	EH38E1311736	dELS,CTCF-bound
chr1	2277292	2277480	EH38D2117291	EH38E1311738	dELS
chr1	2278116	2278366	EH38D2117292	EH38E1311739	dELS
chr1	2279286	2279634	EH38D2117293	EH38E1311740	dELS,CTCF-bound
chr1	2279751	2279968	EH38D2117294	EH38E1311741	dELS
chr1	2284985	2285328	EH38D2117298	EH38E1311745	dELS
chr1	2290144	2290489	EH38D2117302	EH38E1311749	dELS
chr1	2290651	2290997	EH38D2117303	EH38E1311750	dELS,CTCF-bound
chr1	2291179	2291376	EH38D2117304	EH38E1311751	dELS
chr1	2296348	2296586	EH38D2117311	EH38E1311758	dELS
chr1	2299116	2299309	EH38D2117313	EH38E1311760	dELS,CTCF-bound
chr1	2300393	2300741	EH38D2117316	EH38E1311762	dELS,CTCF-bound
chr1	2300989	2301339	EH38D2117318	EH38E1311763	dELS,CTCF-bound
chr1	2301524	2301836	EH38D2117319	EH38E1311764	dELS,CTCF-bound
chr1	2301967	2302258	EH38D2117320	EH38E1311765	dELS
chr1	2304934	2305090	EH38D2117326	EH38E1311771	dELS,CTCF-bound
chr1	2306505	2306852	EH38D2117330	EH38E1311775	dELS,CTCF-bound
chr1	2311510	2311836	EH38D2117343	EH38E1311788	dELS,CTCF-bound
chr1	2311864	2312024	EH38D2117344	EH38E1311789	dELS,CTCF-bound
chr1	2312154	2312409	EH38D2117345	EH38E1311790	dELS
chr1	2312608	2312759	EH38D2117346	EH38E1311791	dELS,CTCF-bound
chr1	2312910	2313260	EH38D2117347	EH38E1311792	dELS,CTCF-bound
chr1	2313620	2313793	EH38D2117349	EH38E1311794	dELS
chr1	2313871	2314181	EH38D2117350	EH38E1311795	dELS
chr1	2314349	2314695	EH38D2117351	EH38E1311796	dELS,CTCF-bound
chr1	2314885	2315059	EH38D2117352	EH38E1311797	dELS,CTCF-bound
chr1	2315076	2315393	EH38D2117353	EH38E1311798	dELS,CTCF-bound
chr1	2315572	2315857	EH38D2117354	EH38E1311799	dELS,CTCF-bound
chr1	2316009	2316208	EH38D2117355	EH38E1311800	dELS,CTCF-bound
chr1	2316225	2316493	EH38D2117356	EH38E1311801	dELS,CTCF-bound
chr1	2316541	2316891	EH38D2117357	EH38E1311802	dELS,CTCF-bound
chr1	2317330	2317516	EH38D2117359	EH38E1311804	dELS
chr1	2317561	2317889	EH38D2117360	EH38E1311805	dELS
chr1	2318911	2319205	EH38D2117362	EH38E1311807	dELS,CTCF-bound
chr1	2320838	2321131	EH38D2117365	EH38E1311810	dELS
chr1	2322166	2322505	EH38D2117368	EH38E1311813	dELS,CTCF-bound
chr1	2322629	2322819	EH38D2117369	EH38E1311814	dELS,CTCF-bound
chr1	2330616	2330783	EH38D2117380	EH38E1311824	dELS,CTCF-bound
chr1	2330852	2331196	EH38D2117381	EH38E1311825	dELS,CTCF-bound
chr1	2334881	2335231	EH38D2117384	EH38E1311828	dELS
chr1	2336128	2336357	EH38D2117387	EH38E1311831	dELS,CTCF-bound
chr1	2347994	2348233	EH38D2117402	EH38E1311838	dELS,CTCF-bound
chr1	2349846	2350161	EH38D2117407	EH38E1311841	pELS,CTCF-bound
chr1	2354919	2355130	EH38D2117417	EH38E1311845	dELS,CTCF-bound
chr1	2381741	2382086	EH38D2117449	EH38E1311863	dELS,CTCF-bound
chr1	2382629	2382943	EH38D2117451	EH38E1311865	dELS,CTCF-bound
chr1	2385046	2385392	EH38D2117456	EH38E1311870	dELS,CTCF-bound
chr1	2388047	2388396	EH38D2117460	EH38E1311873	dELS
chr1	2388498	2388804	EH38D2117461	EH38E1311874	dELS
chr1	2389796	2389988	EH38D2117462	EH38E1311875	pELS
chr1	2390008	2390209	EH38D2117463	EH38E1311876	pELS
chr1	2390323	2390672	EH38D2117464	EH38E1311877	pELS
chr1	2391017	2391303	EH38D2117465	EH38E1311878	pELS,CTCF-bound
chr1	2391522	2391872	EH38D2117466	EH38E1311879	PLS,CTCF-bound
chr1	2392404	2392606	EH38D2117467	EH38E1311880	pELS
chr1	2392984	2393217	EH38D2117469	EH38E1311882	pELS
chr1	2393570	2393919	EH38D2117470	EH38E1311883	pELS
chr1	2404551	2404900	EH38D2117477	EH38E1311890	dELS
chr1	2405962	2406240	EH38D2117479	EH38E1311892	dELS
chr1	2406817	2406980	EH38D2117480	EH38E1311893	dELS,CTCF-bound
chr1	2411926	2412137	EH38D2117485	EH38E1311898	pELS,CTCF-bound
chr1	2412216	2412383	EH38D2117486	EH38E1311899	pELS,CTCF-bound
chr1	2412496	2412846	EH38D2117487	EH38E1311900	PLS,CTCF-bound
chr1	2412878	2413104	EH38D2117488	EH38E1311901	pELS,CTCF-bound
chr1	2413193	2413537	EH38D2117489	EH38E1311902	pELS,CTCF-bound
chr1	2413763	2413964	EH38D2117490	EH38E1311903	pELS,CTCF-bound
chr1	2413974	2414186	EH38D2117491	EH38E1311904	pELS,CTCF-bound
chr1	2414384	2414729	EH38D2117492	EH38E1311905	pELS,CTCF-bound
chr1	2415299	2415563	EH38D2117493	EH38E1311906	dELS,CTCF-bound
chr1	2415751	2416099	EH38D2117494	EH38E1311907	dELS,CTCF-bound
chr1	2416330	2416664	EH38D2117495	EH38E1311908	dELS,CTCF-bound
chr1	2427525	2427727	EH38D2117500	EH38E1311913	dELS,CTCF-bound
chr1	2428466	2428809	EH38D2117501	EH38E1311914	dELS,CTCF-bound
chr1	2430176	2430339	EH38D2117504	EH38E1311917	dELS,CTCF-bound
chr1	2431197	2431527	EH38D2117506	EH38E1311919	dELS,CTCF-bound
chr1	2431540	2431823	EH38D2117507	EH38E1311920	dELS
chr1	2439462	2439793	EH38D2117513	EH38E1311925	dELS
chr1	2443338	2443535	EH38D2117518	EH38E1311929	dELS
chr1	2443869	2444156	EH38D2117519	EH38E1311930	dELS,CTCF-bound
chr1	2446476	2446822	EH38D2117524	EH38E1311934	dELS
chr1	2447403	2447638	EH38D2117526	EH38E1311936	dELS
chr1	2447808	2448042	EH38D2117527	EH38E1311937	dELS,CTCF-bound
chr1	2448133	2448355	EH38D2117528	EH38E1311938	dELS,CTCF-bound
chr1	2449766	2450032	EH38D2117529	EH38E1311939	dELS
chr1	2451772	2452121	EH38D2117532	EH38E1311941	dELS,CTCF-bound
chr1	2452275	2452436	EH38D2117533	EH38E1311942	dELS
chr1	2452644	2452992	EH38D2117534	EH38E1311943	dELS
chr1	2455903	2456165	EH38D2117536	EH38E1311944	dELS,CTCF-bound
chr1	2459797	2460145	EH38D2117539	EH38E1311947	dELS,CTCF-bound
chr1	2467061	2467245	EH38D2117550	EH38E1311957	pELS,CTCF-bound
chr1	2467260	2467457	EH38D2117551	EH38E1311958	PLS,CTCF-bound
chr1	2468695	2468893	EH38D2117553	EH38E1311960	pELS,CTCF-bound
chr1	2469294	2469642	EH38D2117554	EH38E1311961	dELS
chr1	2470595	2470839	EH38D2117555	EH38E1311962	dELS,CTCF-bound
chr1	2470912	2471102	EH38D2117556	EH38E1311963	dELS,CTCF-bound
chr1	2474072	2474333	EH38D2117563	EH38E1311970	dELS
chr1	2477386	2477683	EH38D2117568	EH38E1311974	pELS,CTCF-bound
chr1	2480607	2480876	EH38D2117573	EH38E1311979	dELS
chr1	2481018	2481198	EH38D2117574	EH38E1311980	dELS,CTCF-bound
chr1	2483130	2483371	EH38D2117577	EH38E1311983	dELS,CTCF-bound
chr1	2494303	2494652	EH38D2117587	EH38E1311990	PLS
chr1	2495059	2495409	EH38D2117589	EH38E1311992	pELS
chr1	2495734	2496047	EH38D2117590	EH38E1311993	pELS
chr1	2496206	2496555	EH38D2117591	EH38E1311994	pELS,CTCF-bound
chr1	2496874	2497102	EH38D2117592	EH38E1311995	dELS
chr1	2497298	2497642	EH38D2117593	EH38E1311996	dELS
chr1	2499992	2500337	EH38D2117596	EH38E1311999	dELS,CTCF-bound
chr1	2500351	2500526	EH38D2117597	EH38E1312000	dELS,CTCF-bound
chr1	2508787	2508970	EH38D2117610	EH38E1312012	dELS,CTCF-bound
chr1	2523293	2523572	EH38D2117616	EH38E1312017	dELS
chr1	2523773	2523931	EH38D2117617	EH38E1312018	dELS,CTCF-bound
chr1	2525655	2525868	EH38D2117621	EH38E1312022	pELS,CTCF-bound
chr1	2525930	2526130	EH38D2117622	EH38E1312023	pELS,CTCF-bound
chr1	2526149	2526461	EH38D2117623	EH38E1312024	pELS,CTCF-bound
chr1	2526469	2526728	EH38D2117624	EH38E1312025	PLS,CTCF-bound
chr1	2526765	2527060	EH38D2117625	EH38E1312026	pELS,CTCF-bound
chr1	2527130	2527346	EH38D2117626	EH38E1312027	pELS,CTCF-bound
chr1	2527367	2527532	EH38D2117627	EH38E1312028	pELS,CTCF-bound
chr1	2528730	2528976	EH38D2117630	EH38E1312031	pELS,CTCF-bound
chr1	2529093	2529422	EH38D2117631	EH38E1312032	pELS,CTCF-bound
chr1	2529427	2529724	EH38D2117632	EH38E1312033	pELS,CTCF-bound
chr1	2529952	2530113	EH38D2117633	EH38E1312034	pELS,CTCF-bound
chr1	2530241	2530568	EH38D2117634	EH38E1312035	PLS,CTCF-bound
chr1	2530612	2530773	EH38D2117635	EH38E1312036	pELS
chr1	2531052	2531323	EH38D2117637	EH38E1312038	pELS,CTCF-bound
chr1	2533411	2533723	EH38D2117640	EH38E1312041	dELS
chr1	2534679	2534851	EH38D2117642	EH38E1312043	dELS,CTCF-bound
chr1	2534932	2535247	EH38D2117643	EH38E1312044	dELS
chr1	2535263	2535491	EH38D2117644	EH38E1312045	dELS,CTCF-bound
chr1	2535525	2535864	EH38D2117645	EH38E1312046	dELS,CTCF-bound
chr1	2539427	2539642	EH38D2117650	EH38E1312050	CTCF-only,CTCF-bound
chr1	2540809	2541158	EH38D2117653	EH38E1312053	dELS
chr1	2541593	2541940	EH38D2117654	EH38E1312054	dELS,CTCF-bound
chr1	2542150	2542328	EH38D2117655	EH38E1312055	dELS,CTCF-bound
chr1	2542335	2542604	EH38D2117656	EH38E1312056	dELS,CTCF-bound
chr1	2542612	2542951	EH38D2117657	EH38E1312057	dELS
chr1	2543176	2543486	EH38D2117658	EH38E1312058	dELS
chr1	2543548	2543755	EH38D2117659	EH38E1312059	dELS,CTCF-bound
chr1	2543760	2544106	EH38D2117660	EH38E1312060	dELS,CTCF-bound
chr1	2544268	2544595	EH38D2117661	EH38E1312061	dELS
chr1	2544647	2544887	EH38D2117662	EH38E1312062	pELS
chr1	2544896	2545210	EH38D2117663	EH38E1312063	pELS
chr1	2545387	2545596	EH38D2117664	EH38E1312064	pELS
chr1	2545609	2545813	EH38D2117665	EH38E1312065	pELS
chr1	2546107	2546457	EH38D2117666	EH38E1312066	PLS,CTCF-bound
chr1	2546601	2546884	EH38D2117667	EH38E1312067	pELS,CTCF-bound
chr1	2546894	2547242	EH38D2117668	EH38E1312068	pELS,CTCF-bound
chr1	2547270	2547466	EH38D2117669	EH38E1312069	pELS,CTCF-bound
chr1	2547488	2547690	EH38D2117670	EH38E1312070	pELS,CTCF-bound
chr1	2547779	2547994	EH38D2117671	EH38E1312071	pELS,CTCF-bound
chr1	2548027	2548338	EH38D2117672	EH38E1312072	pELS,CTCF-bound
chr1	2548402	2548647	EH38D2117673	EH38E1312073	dELS,CTCF-bound
chr1	2548694	2549044	EH38D2117674	EH38E1312074	dELS,CTCF-bound
chr1	2549416	2549605	EH38D2117675	EH38E1312075	dELS,CTCF-bound
chr1	2549783	2549934	EH38D2117676	EH38E1312076	dELS
chr1	2550596	2550777	EH38D2117677	EH38E1312077	pELS
chr1	2554940	2555223	EH38D2117681	EH38E1312080	pELS,CTCF-bound
chr1	2555230	2555405	EH38D2117682	EH38E1312081	pELS,CTCF-bound
chr1	2555546	2555896	EH38D2117683	EH38E1312082	pELS,CTCF-bound
chr1	2555992	2556342	EH38D2117684	EH38E1312083	PLS,CTCF-bound
chr1	2556364	2556714	EH38D2117685	EH38E1312084	PLS,CTCF-bound
chr1	2556821	2557171	EH38D2117686	EH38E1312085	PLS,CTCF-bound
chr1	2557382	2557640	EH38D2117687	EH38E1312086	pELS,CTCF-bound
chr1	2562003	2562179	EH38D2117695	EH38E1312092	dELS,CTCF-bound
chr1	2575800	2576113	EH38D2117709	EH38E1312100	dELS
chr1	2576216	2576382	EH38D2117710	EH38E1312101	dELS,CTCF-bound
chr1	2576515	2576796	EH38D2117711	EH38E1312102	dELS,CTCF-bound
chr1	2577427	2577629	EH38D2117712	EH38E1312103	dELS,CTCF-bound
chr1	2577796	2578047	EH38D2117713	EH38E1312104	dELS
chr1	2578305	2578655	EH38D2117715	EH38E1312105	dELS,CTCF-bound
chr1	2578817	2579017	EH38D2117716	EH38E1312106	dELS,CTCF-bound
chr1	2581500	2581763	EH38D2117721	EH38E1312109	pELS
chr1	2581766	2581967	EH38D2117722	EH38E1312110	pELS,CTCF-bound
chr1	2583450	2583785	EH38D2117725	EH38E1312113	dELS,CTCF-bound
chr1	2583893	2584071	EH38D2117726	EH38E1312114	dELS,CTCF-bound
chr1	2584684	2585031	EH38D2117728	EH38E1312116	pELS,CTCF-bound
chr1	2585241	2585471	EH38D2117729	EH38E1312117	pELS,CTCF-bound
chr1	2585516	2585728	EH38D2117730	EH38E1312118	pELS,CTCF-bound
chr1	2585730	2586040	EH38D2117731	EH38E1312119	pELS,CTCF-bound
chr1	2586367	2586717	EH38D2117732	EH38E1312120	pELS,CTCF-bound
chr1	2586908	2587151	EH38D2117733	EH38E1312121	pELS,CTCF-bound
chr1	2587163	2587366	EH38D2117734	EH38E1312122	pELS,CTCF-bound
chr1	2592784	2593026	EH38D2117747	EH38E1312130	dELS,CTCF-bound
chr1	2594073	2594269	EH38D2117751	EH38E1312133	dELS,CTCF-bound
chr1	2598571	2598772	EH38D2117762	EH38E1312137	CTCF-only,CTCF-bound
chr1	2611112	2611460	EH38D2117782	EH38E1312143	DNase-H3K4me3,CTCF-bound
chr1	2628974	2629129	EH38D2117802	EH38E1312150	DNase-H3K4me3
chr1	2629192	2629454	EH38D2117803	EH38E1312151	PLS
chr1	2629457	2629661	EH38D2117804	EH38E1312152	PLS
chr1	2631663	2631829	EH38D2117807	EH38E1312154	pELS,CTCF-bound
chr1	2641479	2641687	EH38D2117826	EH38E1312161	dELS,CTCF-bound
chr1	2642187	2642409	EH38D2117827	EH38E1312162	dELS,CTCF-bound
chr1	2642487	2642835	EH38D2117828	EH38E1312163	dELS,CTCF-bound
chr1	2642900	2643052	EH38D2117829	EH38E1312164	dELS,CTCF-bound
chr1	2643077	2643427	EH38D2117830	EH38E1312165	dELS,CTCF-bound
chr1	2786644	2786973	EH38D2117868	EH38E1312179	DNase-H3K4me3,CTCF-bound
chr1	2789025	2789375	EH38D2117874	EH38E1312182	pELS
chr1	2789499	2789777	EH38D2117875	EH38E1312183	PLS,CTCF-bound
chr1	2789970	2790237	EH38D2117876	EH38E1312184	pELS
chr1	2801497	2801660	EH38D2117885	EH38E1312186	dELS,CTCF-bound
chr1	2801700	2801856	EH38D2117886	EH38E1312187	dELS,CTCF-bound
chr1	2822019	2822309	EH38D2117906	EH38E1312196	CTCF-only,CTCF-bound
chr1	2876022	2876362	EH38D2117957	EH38E1312217	DNase-H3K4me3,CTCF-bound
chr1	2914811	2915012	EH38D2117980	EH38E1312226	dELS,CTCF-bound
chr1	2922043	2922388	EH38D2117986	EH38E1312229	dELS,CTCF-bound
chr1	2927475	2927676	EH38D2117990	EH38E1312232	dELS
chr1	2946329	2946567	EH38D2118008	EH38E1312236	CTCF-only,CTCF-bound
chr1	2953879	2954215	EH38D2118021	EH38E1312243	dELS
chr1	3012485	3012781	EH38D2118094	EH38E1312276	dELS,CTCF-bound
chr1	3062628	3062902	EH38D2118164	EH38E1312305	pELS
chr1	3063066	3063394	EH38D2118165	EH38E1312306	pELS
chr1	3063689	3063950	EH38D2118167	EH38E1312307	pELS,CTCF-bound
chr1	3066265	3066465	EH38D2118174	EH38E1312312	dELS,CTCF-bound
chr1	3067324	3067490	EH38D2118178	EH38E1312316	pELS,CTCF-bound
chr1	3068411	3068566	EH38D2118181	EH38E1312318	pELS,CTCF-bound
chr1	3068744	3068979	EH38D2118182	EH38E1312319	pELS,CTCF-bound
chr1	3069019	3069238	EH38D2118183	EH38E1312320	PLS,CTCF-bound
chr1	3069586	3069898	EH38D2118184	EH38E1312321	pELS,CTCF-bound
chr1	3069908	3070236	EH38D2118185	EH38E1312322	pELS,CTCF-bound
chr1	3070328	3070587	EH38D2118186	EH38E1312323	pELS,CTCF-bound
chr1	3070658	3070997	EH38D2118187	EH38E1312324	pELS,CTCF-bound
chr1	3071152	3071459	EH38D2118188	EH38E1312325	dELS,CTCF-bound
chr1	3072664	3072824	EH38D2118193	EH38E1312329	dELS,CTCF-bound
chr1	3073480	3073812	EH38D2118196	EH38E1312332	dELS,CTCF-bound
chr1	3074282	3074614	EH38D2118197	EH38E1312333	dELS
chr1	3083218	3083372	EH38D2118211	EH38E1312343	dELS,CTCF-bound
chr1	3101191	3101538	EH38D2118225	EH38E1312352	dELS,CTCF-bound
chr1	3101555	3101806	EH38D2118226	EH38E1312353	dELS,CTCF-bound
chr1	3105477	3105826	EH38D2118231	EH38E1312357	dELS,CTCF-bound
chr1	3111662	3112010	EH38D2118234	EH38E1312360	dELS,CTCF-bound
chr1	3121855	3122101	EH38D2118246	EH38E1312371	dELS
chr1	3125085	3125238	EH38D2118248	EH38E1312373	dELS
chr1	3125849	3126069	EH38D2118250	EH38E1312375	dELS
chr1	3126122	3126355	EH38D2118251	EH38E1312376	dELS,CTCF-bound
chr1	3127170	3127519	EH38D2118252	EH38E1312377	dELS
chr1	3132687	3132978	EH38D2118258	EH38E1312382	pELS
chr1	3133748	3134011	EH38D2118259	EH38E1312383	PLS
chr1	3135315	3135614	EH38D2118261	EH38E1312385	pELS,CTCF-bound
chr1	3157127	3157295	EH38D2118283	EH38E1312405	dELS
chr1	3162442	3162783	EH38D2118288	EH38E1312409	dELS
chr1	3165265	3165439	EH38D2118292	EH38E1312410	dELS,CTCF-bound
chr1	3170505	3170849	EH38D2118300	EH38E1312418	dELS,CTCF-bound
chr1	3170860	3171026	EH38D2118301	EH38E1312419	dELS,CTCF-bound
chr1	3171082	3171432	EH38D2118302	EH38E1312420	dELS,CTCF-bound
chr1	3186558	3186906	EH38D2118320	EH38E1312437	dELS,CTCF-bound
chr1	3198680	3198879	EH38D2118333	EH38E1312448	dELS
chr1	3198887	3199182	EH38D2118334	EH38E1312449	dELS,CTCF-bound
chr1	3204424	3204620	EH38D2118335	EH38E1312450	pELS
chr1	3204777	3205115	EH38D2118336	EH38E1312451	pELS
chr1	3212067	3212339	EH38D2118342	EH38E1312457	dELS
chr1	3219159	3219508	EH38D2118351	EH38E1312466	dELS,CTCF-bound
chr1	3222233	3222580	EH38D2118356	EH38E1312470	dELS
chr1	3227274	3227612	EH38D2118364	EH38E1312477	dELS,CTCF-bound
chr1	3231817	3232167	EH38D2118369	EH38E1312481	dELS
chr1	3237592	3237912	EH38D2118371	EH38E1312482	dELS
chr1	3238303	3238589	EH38D2118372	EH38E1312483	dELS
chr1	3247507	3247856	EH38D2118383	EH38E1312492	dELS
chr1	3247874	3248096	EH38D2118384	EH38E1312493	dELS
chr1	3248466	3248679	EH38D2118386	EH38E1312495	dELS,CTCF-bound
chr1	3248774	3248987	EH38D2118387	EH38E1312496	dELS,CTCF-bound
chr1	3249002	3249160	EH38D2118388	EH38E1312497	dELS,CTCF-bound
chr1	3249266	3249527	EH38D2118389	EH38E1312498	dELS,CTCF-bound
chr1	3249670	3250020	EH38D2118390	EH38E1312499	dELS
chr1	3250115	3250459	EH38D2118391	EH38E1312500	dELS
chr1	3250647	3250911	EH38D2118392	EH38E1312501	dELS
chr1	3251136	3251485	EH38D2118393	EH38E1312502	dELS
chr1	3261691	3261965	EH38D2118402	EH38E1312510	dELS
chr1	3275982	3276319	EH38D2118418	EH38E1312522	dELS
chr1	3283807	3283993	EH38D2118429	EH38E1312528	dELS,CTCF-bound
chr1	3284005	3284286	EH38D2118430	EH38E1312529	dELS,CTCF-bound
chr1	3292174	3292522	EH38D2118441	EH38E1312538	dELS,CTCF-bound
chr1	3292746	3292962	EH38D2118442	EH38E1312539	dELS
chr1	3293013	3293218	EH38D2118443	EH38E1312540	dELS
chr1	3293271	3293569	EH38D2118444	EH38E1312541	dELS,CTCF-bound
chr1	3293653	3293832	EH38D2118445	EH38E1312542	dELS,CTCF-bound
chr1	3306575	3306826	EH38D2118449	EH38E1312544	dELS
chr1	3306832	3307133	EH38D2118450	EH38E1312545	dELS
chr1	3313114	3313464	EH38D2118456	EH38E1312550	dELS,CTCF-bound
chr1	3313636	3313984	EH38D2118457	EH38E1312551	dELS,CTCF-bound
chr1	3314544	3314745	EH38D2118459	EH38E1312553	dELS,CTCF-bound
chr1	3314781	3314997	EH38D2118460	EH38E1312554	dELS
chr1	3315035	3315279	EH38D2118461	EH38E1312555	dELS
chr1	3316563	3316912	EH38D2118464	EH38E1312558	dELS,CTCF-bound
chr1	3319955	3320247	EH38D2118470	EH38E1312562	dELS,CTCF-bound
chr1	3320494	3320842	EH38D2118471	EH38E1312563	dELS,CTCF-bound
chr1	3320913	3321199	EH38D2118472	EH38E1312564	dELS
chr1	3323229	3323480	EH38D2118476	EH38E1312566	dELS,CTCF-bound
chr1	3323484	3323825	EH38D2118477	EH38E1312567	dELS,CTCF-bound
chr1	3323856	3324063	EH38D2118478	EH38E1312568	dELS
chr1	3326769	3327118	EH38D2118479	EH38E1312569	dELS
chr1	3328187	3328534	EH38D2118481	EH38E1312571	dELS
chr1	3330905	3331160	EH38D2118485	EH38E1312575	dELS
chr1	3335255	3335603	EH38D2118489	EH38E1312579	dELS
chr1	3340647	3340964	EH38D2118492	EH38E1312582	dELS
chr1	3348519	3348841	EH38D2118499	EH38E1312587	dELS
chr1	3349133	3349483	EH38D2118500	EH38E1312588	dELS
chr1	3349712	3349980	EH38D2118501	EH38E1312589	dELS,CTCF-bound
chr1	3350837	3351157	EH38D2118503	EH38E1312591	dELS,CTCF-bound
chr1	3351842	3352063	EH38D2118506	EH38E1312594	dELS
chr1	3352402	3352750	EH38D2118507	EH38E1312595	dELS,CTCF-bound
chr1	3352996	3353340	EH38D2118508	EH38E1312596	dELS
chr1	3355936	3356170	EH38D2118512	EH38E1312599	dELS,CTCF-bound
chr1	3359825	3360168	EH38D2118518	EH38E1312604	dELS
chr1	3367535	3367741	EH38D2118528	EH38E1312612	dELS
chr1	3369301	3369646	EH38D2118532	EH38E1312615	dELS,CTCF-bound
chr1	3369682	3370029	EH38D2118533	EH38E1312616	dELS
chr1	3391755	3392092	EH38D2118552	EH38E1312631	dELS,CTCF-bound
chr1	3393083	3393249	EH38D2118554	EH38E1312632	dELS,CTCF-bound
chr1	3393354	3393700	EH38D2118555	EH38E1312633	dELS,CTCF-bound
chr1	3393839	3394017	EH38D2118556	EH38E1312634	dELS,CTCF-bound
chr1	3403422	3403636	EH38D2118565	EH38E1312642	dELS,CTCF-bound
chr1	3403637	3403976	EH38D2118566	EH38E1312643	dELS,CTCF-bound
chr1	3410120	3410464	EH38D2118572	EH38E1312649	dELS,CTCF-bound
chr1	3415801	3415994	EH38D2118575	EH38E1312652	dELS
chr1	3417216	3417418	EH38D2118577	EH38E1312653	dELS,CTCF-bound
chr1	3417450	3417615	EH38D2118578	EH38E1312654	dELS,CTCF-bound
chr1	3417957	3418296	EH38D2118579	EH38E1312655	dELS
chr1	3418718	3418897	EH38D2118580	EH38E1312656	dELS,CTCF-bound
chr1	3422249	3422558	EH38D2118586	EH38E1312661	dELS
chr1	3423380	3423727	EH38D2118589	EH38E1312663	dELS,CTCF-bound
chr1	3424695	3425031	EH38D2118591	EH38E1312665	dELS,CTCF-bound
chr1	3431307	3431610	EH38D2118596	EH38E1312666	DNase-H3K4me3,CTCF-bound
chr1	3441462	3441810	EH38D2118612	EH38E1312669	dELS
chr1	3453248	3453399	EH38D2118620	EH38E1312676	pELS,CTCF-bound
chr1	3453753	3453923	EH38D2118621	EH38E1312677	pELS,CTCF-bound
chr1	3454016	3454175	EH38D2118622	EH38E1312678	pELS,CTCF-bound
chr1	3454361	3454688	EH38D2118623	EH38E1312679	PLS,CTCF-bound
chr1	3454856	3455206	EH38D2118624	EH38E1312680	pELS,CTCF-bound
chr1	3455318	3455489	EH38D2118625	EH38E1312681	pELS,CTCF-bound
chr1	3456314	3456573	EH38D2118627	EH38E1312683	dELS
chr1	3456850	3457056	EH38D2118628	EH38E1312684	dELS
chr1	3457126	3457453	EH38D2118629	EH38E1312685	dELS,CTCF-bound
chr1	3457560	3457892	EH38D2118630	EH38E1312686	dELS,CTCF-bound
chr1	3458293	3458465	EH38D2118632	EH38E1312687	dELS
chr1	3459532	3459869	EH38D2118635	EH38E1312689	dELS
chr1	3460071	3460415	EH38D2118636	EH38E1312690	dELS,CTCF-bound
chr1	3460657	3461003	EH38D2118637	EH38E1312691	dELS
chr1	3465450	3465695	EH38D2118647	EH38E1312698	pELS,CTCF-bound
chr1	3468259	3468605	EH38D2118654	EH38E1312704	pELS
chr1	3471308	3471639	EH38D2118660	EH38E1312707	dELS,CTCF-bound
chr1	3471684	3472023	EH38D2118661	EH38E1312708	dELS,CTCF-bound
chr1	3472826	3473095	EH38D2118662	EH38E1312709	dELS
chr1	3473103	3473291	EH38D2118663	EH38E1312710	dELS,CTCF-bound
chr1	3473509	3473853	EH38D2118664	EH38E1312711	dELS,CTCF-bound
chr1	3480087	3480283	EH38D2118671	EH38E1312717	dELS,CTCF-bound
chr1	3480334	3480683	EH38D2118672	EH38E1312718	dELS,CTCF-bound
chr1	3482056	3482226	EH38D2118674	EH38E1312720	dELS,CTCF-bound
chr1	3482282	3482617	EH38D2118675	EH38E1312721	dELS,CTCF-bound
chr1	3482617	3482779	EH38D2118676	EH38E1312722	dELS,CTCF-bound
chr1	3483763	3484110	EH38D2118677	EH38E1312723	dELS,CTCF-bound
chr1	3491253	3491602	EH38D2118680	EH38E1312725	dELS,CTCF-bound
chr1	3491639	3491798	EH38D2118681	EH38E1312726	DNase-H3K4me3,CTCF-bound
chr1	3491820	3491992	EH38D2118682	EH38E1312727	dELS,CTCF-bound
chr1	3494663	3494913	EH38D2118686	EH38E1312730	dELS,CTCF-bound
chr1	3495064	3495373	EH38D2118687	EH38E1312731	dELS
chr1	3496032	3496377	EH38D2118688	EH38E1312732	dELS
chr1	3503066	3503408	EH38D2118693	EH38E1312736	dELS,CTCF-bound
chr1	3504176	3504525	EH38D2118694	EH38E1312737	dELS,CTCF-bound
chr1	3504779	3505073	EH38D2118695	EH38E1312738	dELS,CTCF-bound
chr1	3510156	3510506	EH38D2118697	EH38E1312740	dELS
chr1	3517361	3517588	EH38D2118705	EH38E1312748	dELS,CTCF-bound
chr1	3518231	3518573	EH38D2118706	EH38E1312749	dELS,CTCF-bound
chr1	3522872	3523222	EH38D2118712	EH38E1312753	dELS
chr1	3524938	3525100	EH38D2118716	EH38E1312756	dELS,CTCF-bound
chr1	3529367	3529712	EH38D2118722	EH38E1312759	pELS,CTCF-bound
chr1	3530140	3530411	EH38D2118723	EH38E1312760	pELS,CTCF-bound
chr1	3530435	3530722	EH38D2118724	EH38E1312761	pELS,CTCF-bound
chr1	3531026	3531336	EH38D2118725	EH38E1312762	pELS,CTCF-bound
chr1	3531357	3531707	EH38D2118726	EH38E1312763	PLS,CTCF-bound
chr1	3533526	3533771	EH38D2118729	EH38E1312766	dELS,CTCF-bound
chr1	3541572	3541816	EH38D2118736	EH38E1312773	dELS
chr1	3541996	3542328	EH38D2118737	EH38E1312774	dELS,CTCF-bound
chr1	3542628	3542901	EH38D2118738	EH38E1312775	dELS
chr1	3543105	3543287	EH38D2118739	EH38E1312776	dELS,CTCF-bound
chr1	3543289	3543636	EH38D2118740	EH38E1312777	dELS,CTCF-bound
chr1	3543747	3543940	EH38D2118741	EH38E1312778	dELS,CTCF-bound
chr1	3544083	3544293	EH38D2118742	EH38E1312779	dELS,CTCF-bound
chr1	3545782	3546105	EH38D2118743	EH38E1312780	dELS
chr1	3547372	3547721	EH38D2118744	EH38E1312781	dELS
chr1	3547736	3547923	EH38D2118745	EH38E1312782	dELS
chr1	3548212	3548556	EH38D2118746	EH38E1312783	dELS
chr1	3548607	3548790	EH38D2118747	EH38E1312784	dELS
chr1	3553481	3553739	EH38D2118752	EH38E1312789	dELS,CTCF-bound
chr1	3565334	3565543	EH38D2118767	EH38E1312802	CTCF-only,CTCF-bound
chr1	3575674	3575921	EH38D2118775	EH38E1312809	DNase-H3K4me3
chr1	3576077	3576382	EH38D2118776	EH38E1312810	dELS
chr1	3587081	3587243	EH38D2118789	EH38E1312820	dELS,CTCF-bound
chr1	3587381	3587728	EH38D2118790	EH38E1312821	dELS,CTCF-bound
chr1	3590375	3590681	EH38D2118793	EH38E1312824	dELS
chr1	3591554	3591736	EH38D2118795	EH38E1312826	dELS,CTCF-bound
chr1	3597575	3597922	EH38D2118800	EH38E1312829	dELS
chr1	3598643	3598935	EH38D2118803	EH38E1312832	dELS
chr1	3607677	3608020	EH38D2118811	EH38E1312839	dELS
chr1	3608248	3608510	EH38D2118812	EH38E1312840	dELS
chr1	3609987	3610183	EH38D2118815	EH38E1312843	pELS
chr1	3610217	3610422	EH38D2118816	EH38E1312844	pELS
chr1	3610462	3610810	EH38D2118817	EH38E1312845	pELS,CTCF-bound
chr1	3610904	3611140	EH38D2118818	EH38E1312846	pELS
chr1	3611164	3611479	EH38D2118819	EH38E1312847	PLS,CTCF-bound
chr1	3611488	3611831	EH38D2118820	EH38E1312848	PLS
chr1	3613393	3613732	EH38D2118822	EH38E1312850	dELS,CTCF-bound
chr1	3613925	3614248	EH38D2118823	EH38E1312851	dELS
chr1	3614798	3615144	EH38D2118824	EH38E1312852	dELS,CTCF-bound
chr1	3615203	3615464	EH38D2118825	EH38E1312853	CTCF-only,CTCF-bound
chr1	3615486	3615646	EH38D2118826	EH38E1312854	CTCF-only,CTCF-bound
chr1	3618792	3618971	EH38D2118830	EH38E1312856	dELS,CTCF-bound
chr1	3618986	3619333	EH38D2118831	EH38E1312857	DNase-H3K4me3,CTCF-bound
chr1	3619391	3619718	EH38D2118832	EH38E1312858	dELS,CTCF-bound
chr1	3621123	3621392	EH38D2118835	EH38E1312860	CTCF-only,CTCF-bound
chr1	3621443	3621627	EH38D2118836	EH38E1312861	CTCF-only,CTCF-bound
chr1	3624248	3624595	EH38D2118840	EH38E1312865	pELS,CTCF-bound
chr1	3624691	3625040	EH38D2118841	EH38E1312866	PLS,CTCF-bound
chr1	3625123	3625316	EH38D2118842	EH38E1312867	PLS,CTCF-bound
chr1	3625349	3625553	EH38D2118843	EH38E1312868	pELS,CTCF-bound
chr1	3625662	3625924	EH38D2118844	EH38E1312869	pELS,CTCF-bound
chr1	3629891	3630157	EH38D2118848	EH38E1312873	dELS,CTCF-bound
chr1	3630184	3630515	EH38D2118849	EH38E1312874	dELS,CTCF-bound
chr1	3631933	3632278	EH38D2118852	EH38E1312877	dELS
chr1	3640296	3640465	EH38D2118857	EH38E1312881	dELS
chr1	3640533	3640834	EH38D2118858	EH38E1312882	dELS
chr1	3649944	3650293	EH38D2118862	EH38E1312885	PLS,CTCF-bound
chr1	3650359	3650615	EH38D2118863	EH38E1312886	pELS,CTCF-bound
chr1	3651040	3651261	EH38D2118865	EH38E1312888	pELS
chr1	3651445	3651762	EH38D2118866	EH38E1312889	pELS,CTCF-bound
chr1	3652117	3652446	EH38D2118867	EH38E1312890	pELS,CTCF-bound
chr1	3652647	3652980	EH38D2118868	EH38E1312891	pELS,CTCF-bound
chr1	3652997	3653180	EH38D2118869	EH38E1312892	pELS
chr1	3653345	3653539	EH38D2118870	EH38E1312893	pELS
chr1	3655684	3655895	EH38D2118873	EH38E1312895	dELS
chr1	3656040	3656367	EH38D2118874	EH38E1312896	dELS
chr1	3656747	3657067	EH38D2118875	EH38E1312897	dELS
chr1	3657089	3657313	EH38D2118876	EH38E1312898	dELS
chr1	3658239	3658556	EH38D2118878	EH38E1312899	dELS
chr1	3660729	3661070	EH38D2118881	EH38E1312901	dELS
chr1	3664866	3665203	EH38D2118887	EH38E1312906	dELS
chr1	3665362	3665698	EH38D2118888	EH38E1312907	dELS
chr1	3665971	3666194	EH38D2118889	EH38E1312908	dELS,CTCF-bound
chr1	3666215	3666556	EH38D2118890	EH38E1312909	dELS
chr1	3666558	3666727	EH38D2118891	EH38E1312910	dELS,CTCF-bound
chr1	3667352	3667545	EH38D2118892	EH38E1312911	pELS,CTCF-bound
chr1	3667757	3668001	EH38D2118893	EH38E1312912	pELS,CTCF-bound
chr1	3668816	3669164	EH38D2118894	EH38E1312913	pELS,CTCF-bound
chr1	3671850	3672192	EH38D2118899	EH38E1312917	dELS
chr1	3672815	3672981	EH38D2118900	EH38E1312918	dELS,CTCF-bound
chr1	3673348	3673603	EH38D2118901	EH38E1312919	dELS,CTCF-bound
chr1	3673671	3674010	EH38D2118902	EH38E1312920	dELS,CTCF-bound
chr1	3674054	3674382	EH38D2118903	EH38E1312921	dELS
chr1	3674657	3675006	EH38D2118904	EH38E1312922	dELS
chr1	3676667	3676886	EH38D2118906	EH38E1312924	dELS,CTCF-bound
chr1	3676936	3677283	EH38D2118907	EH38E1312925	dELS,CTCF-bound
chr1	3677516	3677844	EH38D2118908	EH38E1312926	dELS,CTCF-bound
chr1	3678325	3678655	EH38D2118909	EH38E1312927	dELS,CTCF-bound
chr1	3679099	3679405	EH38D2118910	EH38E1312928	dELS
chr1	3684065	3684402	EH38D2118915	EH38E1312931	DNase-H3K4me3
chr1	3687583	3687877	EH38D2118918	EH38E1312934	dELS
chr1	3691510	3691788	EH38D2118923	EH38E1312939	pELS
chr1	3692627	3692962	EH38D2118924	EH38E1312940	dELS
chr1	3692984	3693155	EH38D2118925	EH38E1312941	dELS,CTCF-bound
chr1	3695645	3695981	EH38D2118926	EH38E1312942	dELS,CTCF-bound
chr1	3697942	3698291	EH38D2118927	EH38E1312943	pELS,CTCF-bound
chr1	3699043	3699388	EH38D2118929	EH38E1312944	pELS
chr1	3703082	3703268	EH38D2118932	EH38E1312947	dELS,CTCF-bound
chr1	3704024	3704369	EH38D2118935	EH38E1312950	dELS
chr1	3707380	3707582	EH38D2118936	EH38E1312951	dELS
chr1	3708891	3709238	EH38D2118939	EH38E1312954	dELS,CTCF-bound
chr1	3711961	3712158	EH38D2118944	EH38E1312957	dELS
chr1	3712186	3712518	EH38D2118945	EH38E1312958	pELS
chr1	3717078	3717254	EH38D2118952	EH38E1312965	dELS
chr1	3717292	3717623	EH38D2118953	EH38E1312966	dELS,CTCF-bound
chr1	3718036	3718381	EH38D2118954	EH38E1312967	dELS
chr1	3718804	3719139	EH38D2118956	EH38E1312968	dELS
chr1	3719271	3719614	EH38D2118957	EH38E1312969	dELS
chr1	3719664	3719878	EH38D2118958	EH38E1312970	dELS
chr1	3720154	3720352	EH38D2118959	EH38E1312971	dELS,CTCF-bound
chr1	3724401	3724740	EH38D2118961	EH38E1312973	CTCF-only,CTCF-bound
chr1	3727322	3727555	EH38D2118963	EH38E1312975	dELS,CTCF-bound
chr1	3731656	3731973	EH38D2118967	EH38E1312978	dELS
chr1	3731981	3732152	EH38D2118968	EH38E1312979	dELS,CTCF-bound
chr1	3732170	3732360	EH38D2118969	EH38E1312980	dELS,CTCF-bound
chr1	3732720	3732943	EH38D2118970	EH38E1312981	dELS,CTCF-bound
chr1	3733376	3733577	EH38D2118971	EH38E1312982	dELS
chr1	3733595	3733827	EH38D2118972	EH38E1312983	dELS
chr1	3733932	3734160	EH38D2118973	EH38E1312984	dELS
chr1	3735338	3735664	EH38D2118975	EH38E1312986	pELS
chr1	3735669	3735929	EH38D2118976	EH38E1312987	pELS
chr1	3746253	3746422	EH38D2118988	EH38E1312996	pELS
chr1	3746434	3746756	EH38D2118989	EH38E1312997	PLS,CTCF-bound
chr1	3747005	3747172	EH38D2118990	EH38E1312998	pELS,CTCF-bound
chr1	3747258	3747607	EH38D2118991	EH38E1312999	PLS,CTCF-bound
chr1	3763591	3763879	EH38D2119007	EH38E1313003	dELS
chr1	3771220	3771424	EH38D2119015	EH38E1313006	pELS
chr1	3771607	3771781	EH38D2119016	EH38E1313007	pELS,CTCF-bound
chr1	3772161	3772320	EH38D2119017	EH38E1313008	pELS,CTCF-bound
chr1	3772420	3772769	EH38D2119018	EH38E1313009	PLS
chr1	3772821	3773112	EH38D2119019	EH38E1313010	PLS,CTCF-bound
chr1	3773372	3773564	EH38D2119020	EH38E1313011	pELS
chr1	3773608	3773772	EH38D2119021	EH38E1313012	pELS,CTCF-bound
chr1	3773995	3774214	EH38D2119022	EH38E1313013	pELS
chr1	3774486	3774743	EH38D2119024	EH38E1313014	pELS
chr1	3774785	3775134	EH38D2119025	EH38E1313015	pELS
chr1	3775274	3775434	EH38D2119026	EH38E1313016	dELS,CTCF-bound
chr1	3775508	3775828	EH38D2119027	EH38E1313017	dELS,CTCF-bound
chr1	3775946	3776296	EH38D2119028	EH38E1313018	dELS,CTCF-bound
chr1	3776433	3776669	EH38D2119029	EH38E1313019	dELS,CTCF-bound
chr1	3776756	3776956	EH38D2119030	EH38E1313020	dELS
chr1	3777155	3777492	EH38D2119031	EH38E1313021	dELS
chr1	3778579	3778838	EH38D2119035	EH38E1313024	dELS
chr1	3779645	3779852	EH38D2119038	EH38E1313027	dELS,CTCF-bound
chr1	3785206	3785421	EH38D2119041	EH38E1313029	pELS,CTCF-bound
chr1	3785488	3785811	EH38D2119042	EH38E1313030	pELS,CTCF-bound
chr1	3790614	3790955	EH38D2119049	EH38E1313035	dELS
chr1	3793564	3793905	EH38D2119050	EH38E1313036	dELS
chr1	3795228	3795453	EH38D2119051	EH38E1313037	pELS,CTCF-bound
chr1	3795457	3795757	EH38D2119052	EH38E1313038	pELS
chr1	3795938	3796114	EH38D2119053	EH38E1313039	pELS,CTCF-bound
chr1	3796171	3796342	EH38D2119054	EH38E1313040	pELS,CTCF-bound
chr1	3796383	3796733	EH38D2119055	EH38E1313041	PLS,CTCF-bound
chr1	3796741	3796919	EH38D2119056	EH38E1313042	pELS,CTCF-bound
chr1	3797286	3797592	EH38D2119058	EH38E1313043	pELS,CTCF-bound
chr1	3800054	3800387	EH38D2119060	EH38E1313044	dELS
chr1	3801357	3801540	EH38D2119061	EH38E1313045	dELS,CTCF-bound
chr1	3803888	3804132	EH38D2119063	EH38E1313047	dELS
chr1	3804136	3804475	EH38D2119064	EH38E1313048	dELS,CTCF-bound
chr1	3804583	3804864	EH38D2119065	EH38E1313049	dELS
chr1	3805108	3805392	EH38D2119066	EH38E1313050	dELS
chr1	3819128	3819394	EH38D2119081	EH38E1313058	dELS,CTCF-bound
chr1	3819964	3820155	EH38D2119083	EH38E1313060	dELS,CTCF-bound
chr1	3821076	3821425	EH38D2119085	EH38E1313062	dELS
chr1	3821470	3821700	EH38D2119086	EH38E1313063	dELS,CTCF-bound
chr1	3822588	3822777	EH38D2119088	EH38E1313065	dELS
chr1	3824444	3824786	EH38D2119089	EH38E1313066	dELS
chr1	3827785	3828071	EH38D2119092	EH38E1313068	dELS,CTCF-bound
chr1	3843051	3843391	EH38D2119101	EH38E1313077	dELS
chr1	3856444	3856646	EH38D2119109	EH38E1313082	pELS
chr1	3856657	3856839	EH38D2119110	EH38E1313083	pELS,CTCF-bound
chr1	3857152	3857502	EH38D2119111	EH38E1313084	PLS,CTCF-bound
chr1	3857616	3857779	EH38D2119112	EH38E1313085	PLS,CTCF-bound
chr1	3857896	3858131	EH38D2119113	EH38E1313086	pELS
chr1	3858203	3858545	EH38D2119114	EH38E1313087	pELS,CTCF-bound
chr1	3863331	3863502	EH38D2119117	EH38E1313089	dELS,CTCF-bound
chr1	3865575	3865899	EH38D2119120	EH38E1313092	dELS
chr1	3869798	3870148	EH38D2119125	EH38E1313096	dELS,CTCF-bound
chr1	3881066	3881383	EH38D2119137	EH38E1313105	dELS
chr1	3889962	3890309	EH38D2119143	EH38E1313111	dELS
chr1	3890929	3891277	EH38D2119145	EH38E1313113	dELS,CTCF-bound
chr1	3891483	3891684	EH38D2119146	EH38E1313114	dELS,CTCF-bound
chr1	3895624	3895849	EH38D2119149	EH38E1313117	dELS
chr1	3896415	3896758	EH38D2119150	EH38E1313118	dELS
chr1	3899640	3899931	EH38D2119155	EH38E1313123	pELS,CTCF-bound
chr1	3900085	3900426	EH38D2119156	EH38E1313124	PLS,CTCF-bound
chr1	3900571	3900921	EH38D2119157	EH38E1313125	pELS,CTCF-bound
chr1	3900994	3901195	EH38D2119158	EH38E1313126	pELS,CTCF-bound
chr1	3901227	3901577	EH38D2119159	EH38E1313127	pELS,CTCF-bound
chr1	3902176	3902461	EH38D2119160	EH38E1313128	pELS
chr1	3902578	3902927	EH38D2119161	EH38E1313129	dELS
chr1	3903151	3903341	EH38D2119162	EH38E1313130	dELS
chr1	3903394	3903741	EH38D2119163	EH38E1313131	dELS
chr1	3903755	3903936	EH38D2119164	EH38E1313132	dELS
chr1	3903971	3904311	EH38D2119165	EH38E1313133	dELS
chr1	3904359	3904619	EH38D2119166	EH38E1313134	dELS
chr1	3904698	3905031	EH38D2119167	EH38E1313135	dELS,CTCF-bound
chr1	3905278	3905625	EH38D2119168	EH38E1313136	dELS
chr1	3906068	3906415	EH38D2119169	EH38E1313137	dELS
chr1	3907295	3907556	EH38D2119171	EH38E1313138	dELS,CTCF-bound
chr1	3907701	3907893	EH38D2119172	EH38E1313139	dELS,CTCF-bound
chr1	3907914	3908211	EH38D2119173	EH38E1313140	dELS,CTCF-bound
chr1	3908519	3908836	EH38D2119174	EH38E1313141	dELS
chr1	3909191	3909400	EH38D2119175	EH38E1313142	dELS
chr1	3909669	3909914	EH38D2119176	EH38E1313143	dELS
chr1	3909916	3910265	EH38D2119177	EH38E1313144	dELS,CTCF-bound
chr1	3910340	3910613	EH38D2119178	EH38E1313145	dELS,CTCF-bound
chr1	3910821	3911166	EH38D2119179	EH38E1313146	dELS,CTCF-bound
chr1	3911186	3911390	EH38D2119180	EH38E1313147	dELS,CTCF-bound
chr1	3911482	3911738	EH38D2119181	EH38E1313148	dELS
chr1	3913488	3913673	EH38D2119186	EH38E1313149	DNase-H3K4me3,CTCF-bound
chr1	3921813	3922121	EH38D2119192	EH38E1313151	dELS
chr1	3922249	3922599	EH38D2119193	EH38E1313152	dELS
chr1	3928636	3928845	EH38D2119202	EH38E1313159	dELS
chr1	3955282	3955447	EH38D2119225	EH38E1313173	DNase-H3K4me3
chr1	3975885	3976232	EH38D2119242	EH38E1313178	DNase-H3K4me3
chr1	4006965	4007310	EH38D2119274	EH38E1313194	dELS,CTCF-bound
chr1	4007636	4007984	EH38D2119275	EH38E1313195	dELS,CTCF-bound
chr1	4023739	4023918	EH38D2119296	EH38E1313203	dELS,CTCF-bound
chr1	4027116	4027359	EH38D2119297	EH38E1313204	dELS,CTCF-bound
chr1	4027523	4027872	EH38D2119298	EH38E1313205	dELS,CTCF-bound
chr1	4028163	4028481	EH38D2119299	EH38E1313206	dELS
chr1	4028608	4028838	EH38D2119300	EH38E1313207	dELS,CTCF-bound
chr1	4029447	4029780	EH38D2119301	EH38E1313208	dELS
chr1	4034501	4034829	EH38D2119304	EH38E1313210	dELS,CTCF-bound
chr1	4044553	4044753	EH38D2119307	EH38E1313212	dELS,CTCF-bound
chr1	4044960	4045306	EH38D2119308	EH38E1313213	dELS
chr1	4045573	4045912	EH38D2119309	EH38E1313214	dELS
chr1	4046492	4046695	EH38D2119310	EH38E1313215	dELS,CTCF-bound
chr1	4046862	4047205	EH38D2119311	EH38E1313216	dELS,CTCF-bound
chr1	4047484	4047677	EH38D2119312	EH38E1313217	dELS,CTCF-bound
chr1	4048034	4048381	EH38D2119313	EH38E1313218	dELS,CTCF-bound
chr1	4048822	4049029	EH38D2119314	EH38E1313219	dELS
chr1	4049158	4049427	EH38D2119315	EH38E1313220	dELS
chr1	4073403	4073747	EH38D2119347	EH38E1313235	dELS
chr1	4083940	4084240	EH38D2119355	EH38E1313241	dELS
chr1	4087048	4087293	EH38D2119360	EH38E1313246	CTCF-only,CTCF-bound
chr1	4114802	4115110	EH38D2119375	EH38E1313253	dELS
chr1	4150296	4150564	EH38D2119403	EH38E1313267	CTCF-only,CTCF-bound
chr1	4172834	4173084	EH38D2119419	EH38E1313274	DNase-H3K4me3,CTCF-bound
chr1	4173204	4173546	EH38D2119420	EH38E1313275	DNase-H3K4me3,CTCF-bound
chr1	4178700	4178919	EH38D2119426	EH38E1313278	CTCF-only,CTCF-bound
chr1	4228015	4228364	EH38D2119448	EH38E1313280	DNase-H3K4me3
chr1	4265894	4266242	EH38D2119462	EH38E1313286	dELS
chr1	4267203	4267404	EH38D2119464	EH38E1313288	dELS
chr1	4267451	4267800	EH38D2119465	EH38E1313289	dELS
chr1	4267916	4268066	EH38D2119466	EH38E1313290	dELS
chr1	4270761	4270984	EH38D2119470	EH38E1313293	dELS
chr1	4271114	4271457	EH38D2119471	EH38E1313294	dELS,CTCF-bound
chr1	4273358	4273553	EH38D2119473	EH38E1313295	dELS,CTCF-bound
chr1	4273679	4273929	EH38D2119474	EH38E1313296	dELS
chr1	4273962	4274161	EH38D2119475	EH38E1313297	dELS
chr1	4276359	4276634	EH38D2119477	EH38E1313298	dELS
chr1	4309747	4309903	EH38D2119501	EH38E1313303	dELS,CTCF-bound
chr1	4309945	4310288	EH38D2119502	EH38E1313304	dELS
chr1	4310433	4310654	EH38D2119503	EH38E1313305	dELS
chr1	4310802	4311119	EH38D2119504	EH38E1313306	dELS
chr1	4312051	4312379	EH38D2119506	EH38E1313307	dELS,CTCF-bound
chr1	4344091	4344440	EH38D2119536	EH38E1313314	dELS
chr1	4344500	4344702	EH38D2119537	EH38E1313315	dELS
chr1	4379509	4379857	EH38D2119557	EH38E1313323	dELS,CTCF-bound
chr1	4380562	4380912	EH38D2119558	EH38E1313324	dELS
chr1	4422474	4422824	EH38D2119589	EH38E1313341	dELS,CTCF-bound
chr1	4428718	4429053	EH38D2119593	EH38E1313343	dELS
chr1	4489506	4489741	EH38D2119628	EH38E1313354	dELS
chr1	4489820	4490014	EH38D2119629	EH38E1313355	dELS
chr1	4490021	4490332	EH38D2119630	EH38E1313356	dELS
chr1	4494638	4494880	EH38D2119634	EH38E1313358	dELS,CTCF-bound
chr1	4495853	4496199	EH38D2119635	EH38E1313359	dELS
chr1	4527846	4528191	EH38D2119657	EH38E1313367	dELS,CTCF-bound
chr1	4570714	4571043	EH38D2119682	EH38E1313380	pELS,CTCF-bound
chr1	4585255	4585581	EH38D2119690	EH38E1313384	dELS,CTCF-bound
chr1	4594408	4594687	EH38D2119701	EH38E1313392	CTCF-only,CTCF-bound
chr1	4650514	4650862	EH38D2119761	EH38E1313425	dELS
chr1	4652611	4652915	EH38D2119764	EH38E1313427	pELS,CTCF-bound
chr1	4653292	4653631	EH38D2119765	EH38E1313428	pELS,CTCF-bound
chr1	4653930	4654166	EH38D2119766	EH38E1313429	pELS,CTCF-bound
chr1	4654440	4654764	EH38D2119768	EH38E1313431	PLS
chr1	4655062	4655410	EH38D2119770	EH38E1313432	PLS,CTCF-bound
chr1	4656345	4656543	EH38D2119774	EH38E1313436	pELS,CTCF-bound
chr1	4656573	4656779	EH38D2119775	EH38E1313437	pELS,CTCF-bound
chr1	4657339	4657599	EH38D2119777	EH38E1313439	dELS
chr1	4659290	4659624	EH38D2119782	EH38E1313444	dELS,CTCF-bound
chr1	4666695	4667045	EH38D2119790	EH38E1313452	dELS
chr1	4668892	4669044	EH38D2119793	EH38E1313455	dELS
chr1	4669047	4669275	EH38D2119794	EH38E1313456	dELS,CTCF-bound
chr1	4694660	4694813	EH38D2119815	EH38E1313474	dELS,CTCF-bound
chr1	4700869	4701219	EH38D2119821	EH38E1313480	dELS,CTCF-bound
chr1	4702919	4703269	EH38D2119823	EH38E1313482	dELS
chr1	4710907	4711071	EH38D2119832	EH38E1313489	dELS,CTCF-bound
chr1	4711181	4711380	EH38D2119833	EH38E1313490	dELS,CTCF-bound
chr1	4734781	4735112	EH38D2119851	EH38E1313503	dELS
chr1	4773374	4773600	EH38D2119880	EH38E1313521	dELS,CTCF-bound
chr1	4778212	4778553	EH38D2119885	EH38E1313522	dELS,CTCF-bound
chr1	4796428	4796778	EH38D2119899	EH38E1313528	dELS,CTCF-bound
chr1	4826038	4826372	EH38D2119915	EH38E1313538	CTCF-only,CTCF-bound
chr1	4837257	4837564	EH38D2119923	EH38E1313541	dELS
chr1	4837632	4837785	EH38D2119924	EH38E1313542	dELS
chr1	4837808	4838147	EH38D2119925	EH38E1313543	dELS,CTCF-bound
chr1	4838235	4838583	EH38D2119926	EH38E1313544	dELS
chr1	4937964	4938132	EH38D2119978	EH38E1313562	dELS,CTCF-bound
chr1	4938142	4938441	EH38D2119979	EH38E1313563	dELS
chr1	5099039	5099389	EH38D2120070	EH38E1313591	dELS
chr1	5099571	5099910	EH38D2120071	EH38E1313592	dELS,CTCF-bound
chr1	5108787	5109042	EH38D2120075	EH38E1313594	dELS,CTCF-bound
chr1	5119582	5119760	EH38D2120083	EH38E1313597	dELS,CTCF-bound
chr1	5119915	5120115	EH38D2120084	EH38E1313598	dELS,CTCF-bound
chr1	5140496	5140668	EH38D2120095	EH38E1313603	dELS
chr1	5142445	5142767	EH38D2120099	EH38E1313607	dELS
chr1	5161451	5161705	EH38D2120115	EH38E1313610	CTCF-only,CTCF-bound
chr1	5220493	5220842	EH38D2120143	EH38E1313620	dELS
chr1	5220889	5221236	EH38D2120144	EH38E1313621	dELS
chr1	5221455	5221612	EH38D2120145	EH38E1313622	dELS
chr1	5222656	5222985	EH38D2120147	EH38E1313624	dELS
chr1	5223261	5223601	EH38D2120148	EH38E1313625	dELS
chr1	5267586	5267933	EH38D2120179	EH38E1313637	dELS
chr1	5276727	5276919	EH38D2120191	EH38E1313646	CTCF-only,CTCF-bound
chr1	5311645	5311993	EH38D2120214	EH38E1313657	dELS
chr1	5312018	5312192	EH38D2120215	EH38E1313658	dELS
chr1	5329116	5329449	EH38D2120227	EH38E1313663	dELS
chr1	5369390	5369591	EH38D2120249	EH38E1313670	dELS,CTCF-bound
chr1	5370330	5370659	EH38D2120251	EH38E1313671	dELS,CTCF-bound
chr1	5394171	5394474	EH38D2120276	EH38E1313684	CTCF-only,CTCF-bound
chr1	5399834	5400167	EH38D2120280	EH38E1313685	dELS
chr1	5403952	5404108	EH38D2120281	EH38E1313686	dELS,CTCF-bound
chr1	5404565	5404893	EH38D2120282	EH38E1313687	dELS
chr1	5405410	5405565	EH38D2120283	EH38E1313688	dELS,CTCF-bound
chr1	5410664	5411004	EH38D2120289	EH38E1313693	dELS
chr1	5415703	5415895	EH38D2120291	EH38E1313695	dELS,CTCF-bound
chr1	5423077	5423409	EH38D2120296	EH38E1313698	dELS
chr1	5424866	5425194	EH38D2120298	EH38E1313699	dELS
chr1	5428387	5428728	EH38D2120303	EH38E1313703	dELS,CTCF-bound
chr1	5429342	5429640	EH38D2120304	EH38E1313704	dELS
chr1	5430191	5430527	EH38D2120305	EH38E1313705	dELS
chr1	5448512	5448860	EH38D2120318	EH38E1313713	CTCF-only,CTCF-bound
chr1	5481984	5482219	EH38D2120352	EH38E1313734	CTCF-only,CTCF-bound
chr1	5509985	5510188	EH38D2120384	EH38E1313754	CTCF-only,CTCF-bound
chr1	5514573	5514911	EH38D2120391	EH38E1313760	dELS,CTCF-bound
chr1	5597354	5597697	EH38D2120438	EH38E1313770	dELS,CTCF-bound
chr1	5598060	5598402	EH38D2120440	EH38E1313772	dELS,CTCF-bound
chr1	5598567	5598798	EH38D2120441	EH38E1313773	dELS,CTCF-bound
chr1	5611601	5611773	EH38D2120448	EH38E1313776	dELS
chr1	5611896	5612232	EH38D2120449	EH38E1313777	dELS
chr1	5621072	5621299	EH38D2120458	EH38E1313779	dELS,CTCF-bound
chr1	5632324	5632650	EH38D2120464	EH38E1313785	dELS
chr1	5637232	5637511	EH38D2120469	EH38E1313786	CTCF-only,CTCF-bound
chr1	5640978	5641171	EH38D2120472	EH38E1313787	CTCF-only,CTCF-bound
chr1	5648441	5648791	EH38D2120482	EH38E1313793	dELS,CTCF-bound
chr1	5651708	5651876	EH38D2120487	EH38E1313797	dELS
chr1	5652175	5652507	EH38D2120488	EH38E1313798	dELS,CTCF-bound
chr1	5652520	5652837	EH38D2120489	EH38E1313799	dELS,CTCF-bound
chr1	5688505	5688846	EH38D2120526	EH38E1313822	dELS
chr1	5688876	5689032	EH38D2120527	EH38E1313823	dELS
chr1	5717750	5718094	EH38D2120549	EH38E1313833	dELS,CTCF-bound
chr1	5719297	5719448	EH38D2120552	EH38E1313836	dELS,CTCF-bound
chr1	5720459	5720795	EH38D2120554	EH38E1313837	dELS
chr1	5720943	5721250	EH38D2120555	EH38E1313838	dELS
chr1	5728857	5729194	EH38D2120566	EH38E1313845	dELS
chr1	5745598	5745761	EH38D2120580	EH38E1313851	dELS,CTCF-bound
chr1	5745798	5746147	EH38D2120581	EH38E1313852	dELS,CTCF-bound
chr1	5768046	5768336	EH38D2120614	EH38E1313867	dELS,CTCF-bound
chr1	5771296	5771643	EH38D2120618	EH38E1313871	dELS,CTCF-bound
chr1	5811429	5811778	EH38D2120641	EH38E1313876	dELS
chr1	5811795	5811972	EH38D2120642	EH38E1313877	dELS
chr1	5830768	5831101	EH38D2120660	EH38E1313884	DNase-H3K4me3,CTCF-bound
chr1	5865798	5866137	EH38D2120692	EH38E1313900	dELS
chr1	5893017	5893179	EH38D2120720	EH38E1313919	pELS
chr1	5893193	5893524	EH38D2120721	EH38E1313920	pELS,CTCF-bound
chr1	5893721	5893943	EH38D2120722	EH38E1313921	CTCF-only,CTCF-bound
chr1	5896774	5897099	EH38D2120726	EH38E1313925	dELS
chr1	5897265	5897614	EH38D2120727	EH38E1313926	dELS,CTCF-bound
chr1	5908456	5908802	EH38D2120740	EH38E1313930	dELS,CTCF-bound
chr1	5911175	5911520	EH38D2120745	EH38E1313932	dELS
chr1	5915065	5915237	EH38D2120750	EH38E1313935	dELS,CTCF-bound
chr1	5915873	5916220	EH38D2120753	EH38E1313938	dELS,CTCF-bound
chr1	5917227	5917570	EH38D2120755	EH38E1313940	dELS
chr1	5917663	5918012	EH38D2120756	EH38E1313941	dELS
chr1	5921786	5921993	EH38D2120760	EH38E1313944	dELS,CTCF-bound
chr1	5933754	5934034	EH38D2120772	EH38E1313951	dELS,CTCF-bound
chr1	5934105	5934423	EH38D2120773	EH38E1313952	dELS
chr1	5938367	5938702	EH38D2120779	EH38E1313957	dELS
chr1	5938775	5938943	EH38D2120780	EH38E1313958	dELS,CTCF-bound
chr1	5949169	5949370	EH38D2120794	EH38E1313962	dELS,CTCF-bound
chr1	5949458	5949712	EH38D2120795	EH38E1313963	dELS,CTCF-bound
chr1	5954976	5955326	EH38D2120802	EH38E1313967	dELS,CTCF-bound
chr1	5955683	5956031	EH38D2120803	EH38E1313968	dELS
chr1	5966702	5966900	EH38D2120814	EH38E1313976	dELS,CTCF-bound
chr1	5973835	5974070	EH38D2120823	EH38E1313985	dELS,CTCF-bound
chr1	5975182	5975522	EH38D2120825	EH38E1313987	dELS,CTCF-bound
chr1	5980467	5980775	EH38D2120834	EH38E1313993	dELS,CTCF-bound
chr1	5982898	5983182	EH38D2120836	EH38E1313994	dELS
chr1	5991063	5991355	EH38D2120844	EH38E1313999	pELS,CTCF-bound
chr1	5991374	5991596	EH38D2120845	EH38E1314000	PLS,CTCF-bound
chr1	5991628	5991968	EH38D2120846	EH38E1314001	pELS,CTCF-bound
chr1	5992159	5992313	EH38D2120847	EH38E1314002	PLS,CTCF-bound
chr1	5992407	5992757	EH38D2120848	EH38E1314003	PLS,CTCF-bound
chr1	5992942	5993228	EH38D2120849	EH38E1314004	pELS,CTCF-bound
chr1	5993272	5993598	EH38D2120850	EH38E1314005	pELS,CTCF-bound
chr1	5993707	5994015	EH38D2120851	EH38E1314006	pELS,CTCF-bound
chr1	5994049	5994337	EH38D2120852	EH38E1314007	pELS,CTCF-bound
chr1	5994462	5994667	EH38D2120853	EH38E1314008	pELS,CTCF-bound
chr1	5994728	5995076	EH38D2120854	EH38E1314009	dELS,CTCF-bound
chr1	6002760	6003020	EH38D2120868	EH38E1314020	dELS
chr1	6003039	6003286	EH38D2120869	EH38E1314021	dELS,CTCF-bound
chr1	6003754	6004097	EH38D2120870	EH38E1314022	dELS
chr1	6006990	6007283	EH38D2120876	EH38E1314026	dELS,CTCF-bound
chr1	6007406	6007748	EH38D2120877	EH38E1314027	dELS
chr1	6014176	6014499	EH38D2120885	EH38E1314033	dELS
chr1	6014673	6015021	EH38D2120886	EH38E1314034	dELS,CTCF-bound
chr1	6024366	6024711	EH38D2120892	EH38E1314036	pELS
chr1	6025253	6025591	EH38D2120893	EH38E1314037	pELS
chr1	6025593	6025855	EH38D2120894	EH38E1314038	pELS
chr1	6026105	6026455	EH38D2120895	EH38E1314039	PLS,CTCF-bound
chr1	6026797	6027017	EH38D2120897	EH38E1314040	pELS,CTCF-bound
chr1	6027050	6027399	EH38D2120898	EH38E1314041	pELS,CTCF-bound
chr1	6027406	6027684	EH38D2120899	EH38E1314042	pELS,CTCF-bound
chr1	6027728	6027914	EH38D2120900	EH38E1314043	pELS,CTCF-bound
chr1	6028150	6028496	EH38D2120901	EH38E1314044	dELS,CTCF-bound
chr1	6028505	6028790	EH38D2120902	EH38E1314045	dELS,CTCF-bound
chr1	6030322	6030507	EH38D2120906	EH38E1314047	dELS,CTCF-bound
chr1	6034044	6034384	EH38D2120910	EH38E1314050	PLS,CTCF-bound
chr1	6034456	6034782	EH38D2120911	EH38E1314051	pELS,CTCF-bound
chr1	6041562	6041722	EH38D2120920	EH38E1314059	dELS,CTCF-bound
chr1	6048484	6048833	EH38D2120928	EH38E1314067	dELS
chr1	6052500	6052756	EH38D2120929	EH38E1314068	CTCF-only,CTCF-bound
chr1	6052795	6052965	EH38D2120930	EH38E1314069	dELS,CTCF-bound
chr1	6052992	6053317	EH38D2120931	EH38E1314070	dELS,CTCF-bound
chr1	6056299	6056489	EH38D2120934	EH38E1314072	dELS
chr1	6056563	6056903	EH38D2120935	EH38E1314073	dELS
chr1	6058665	6058944	EH38D2120938	EH38E1314076	dELS,CTCF-bound
chr1	6059025	6059312	EH38D2120939	EH38E1314077	dELS
chr1	6059847	6060192	EH38D2120940	EH38E1314078	dELS,CTCF-bound
chr1	6065155	6065395	EH38D2120943	EH38E1314081	dELS,CTCF-bound
chr1	6065518	6065865	EH38D2120944	EH38E1314082	dELS
chr1	6082551	6082892	EH38D2120961	EH38E1314092	dELS,CTCF-bound
chr1	6099799	6100047	EH38D2120986	EH38E1314113	dELS,CTCF-bound
chr1	6100823	6101128	EH38D2120989	EH38E1314116	dELS
chr1	6105171	6105518	EH38D2120997	EH38E1314123	dELS,CTCF-bound
chr1	6105726	6105985	EH38D2120998	EH38E1314124	dELS,CTCF-bound
chr1	6108875	6109182	EH38D2121000	EH38E1314125	CTCF-only,CTCF-bound
chr1	6116212	6116549	EH38D2121009	EH38E1314127	dELS
chr1	6127494	6127708	EH38D2121021	EH38E1314128	DNase-H3K4me3
chr1	6127731	6128080	EH38D2121022	EH38E1314129	dELS
chr1	6128090	6128316	EH38D2121023	EH38E1314130	dELS,CTCF-bound
chr1	6137851	6138012	EH38D2121034	EH38E1314132	dELS,CTCF-bound
chr1	6141642	6141959	EH38D2121038	EH38E1314135	CTCF-only,CTCF-bound
chr1	6144741	6145061	EH38D2121042	EH38E1314139	dELS
chr1	6145134	6145464	EH38D2121043	EH38E1314140	dELS,CTCF-bound
chr1	6148453	6148635	EH38D2121046	EH38E1314142	dELS,CTCF-bound
chr1	6148646	6148995	EH38D2121047	EH38E1314143	dELS,CTCF-bound
chr1	6157164	6157511	EH38D2121056	EH38E1314151	dELS,CTCF-bound
chr1	6157524	6157693	EH38D2121057	EH38E1314152	dELS
chr1	6157780	6158130	EH38D2121058	EH38E1314153	dELS
chr1	6158196	6158474	EH38D2121059	EH38E1314154	dELS
chr1	6162752	6163102	EH38D2121064	EH38E1314159	dELS,CTCF-bound
chr1	6171583	6171823	EH38D2121076	EH38E1314167	dELS,CTCF-bound
chr1	6171823	6172010	EH38D2121077	EH38E1314168	dELS,CTCF-bound
chr1	6179224	6179555	EH38D2121080	EH38E1314170	pELS,CTCF-bound
chr1	6180202	6180536	EH38D2121083	EH38E1314173	pELS,CTCF-bound
chr1	6180683	6180899	EH38D2121084	EH38E1314174	pELS,CTCF-bound
chr1	6180978	6181260	EH38D2121085	EH38E1314175	pELS,CTCF-bound
chr1	6181393	6181739	EH38D2121086	EH38E1314176	pELS,CTCF-bound
chr1	6182947	6183284	EH38D2121089	EH38E1314177	dELS,CTCF-bound
chr1	6183305	6183479	EH38D2121090	EH38E1314178	dELS,CTCF-bound
chr1	6183593	6183934	EH38D2121091	EH38E1314179	dELS,CTCF-bound
chr1	6185803	6186127	EH38D2121096	EH38E1314182	dELS,CTCF-bound
chr1	6197916	6198100	EH38D2121103	EH38E1314188	pELS
chr1	6199000	6199280	EH38D2121106	EH38E1314190	pELS,CTCF-bound
chr1	6199504	6199854	EH38D2121107	EH38E1314191	PLS,CTCF-bound
chr1	6199908	6200076	EH38D2121108	EH38E1314192	pELS,CTCF-bound
chr1	6200194	6200402	EH38D2121109	EH38E1314193	pELS
chr1	6200574	6200742	EH38D2121110	EH38E1314194	PLS,CTCF-bound
chr1	6204707	6204908	EH38D2121112	EH38E1314196	pELS,CTCF-bound
chr1	6205053	6205388	EH38D2121113	EH38E1314197	pELS,CTCF-bound
chr1	6205922	6206219	EH38D2121114	EH38E1314198	PLS,CTCF-bound
chr1	6206228	6206378	EH38D2121115	EH38E1314199	PLS,CTCF-bound
chr1	6206478	6206679	EH38D2121116	EH38E1314200	pELS,CTCF-bound
chr1	6206850	6207041	EH38D2121117	EH38E1314201	pELS
chr1	6207994	6208278	EH38D2121119	EH38E1314203	pELS,CTCF-bound
chr1	6208672	6209019	EH38D2121120	EH38E1314204	dELS,CTCF-bound
chr1	6209178	6209526	EH38D2121121	EH38E1314205	dELS,CTCF-bound
chr1	6209670	6209974	EH38D2121122	EH38E1314206	dELS,CTCF-bound
chr1	6219653	6220000	EH38D2121130	EH38E1314213	dELS
chr1	6220291	6220641	EH38D2121131	EH38E1314214	dELS
chr1	6222769	6222989	EH38D2121134	EH38E1314216	dELS,CTCF-bound
chr1	6224658	6224999	EH38D2121137	EH38E1314218	dELS,CTCF-bound
chr1	6234497	6234839	EH38D2121143	EH38E1314222	pELS,CTCF-bound
chr1	6234882	6235173	EH38D2121144	EH38E1314223	pELS
chr1	6235238	6235567	EH38D2121145	EH38E1314224	pELS,CTCF-bound
chr1	6235829	6236178	EH38D2121146	EH38E1314225	PLS,CTCF-bound
chr1	6236547	6236768	EH38D2121147	EH38E1314226	pELS,CTCF-bound
chr1	6238707	6238941	EH38D2121150	EH38E1314227	pELS,CTCF-bound
chr1	6239018	6239169	EH38D2121151	EH38E1314228	pELS,CTCF-bound
chr1	6239173	6239374	EH38D2121152	EH38E1314229	pELS,CTCF-bound
chr1	6239415	6239653	EH38D2121153	EH38E1314230	pELS,CTCF-bound
chr1	6240039	6240242	EH38D2121154	EH38E1314231	dELS
chr1	6240305	6240650	EH38D2121155	EH38E1314232	dELS
chr1	6241141	6241422	EH38D2121156	EH38E1314233	dELS,CTCF-bound
chr1	6241859	6242010	EH38D2121157	EH38E1314234	dELS,CTCF-bound
chr1	6242185	6242351	EH38D2121158	EH38E1314235	pELS,CTCF-bound
chr1	6242373	6242557	EH38D2121159	EH38E1314236	pELS,CTCF-bound
chr1	6242986	6243233	EH38D2121161	EH38E1314237	pELS,CTCF-bound
chr1	6243356	6243666	EH38D2121162	EH38E1314238	pELS
chr1	6244040	6244229	EH38D2121163	EH38E1314239	PLS,CTCF-bound
chr1	6244470	6244673	EH38D2121164	EH38E1314240	pELS,CTCF-bound
chr1	6244764	6244968	EH38D2121165	EH38E1314241	pELS,CTCF-bound
chr1	6245066	6245412	EH38D2121166	EH38E1314242	pELS,CTCF-bound
chr1	6245494	6245680	EH38D2121167	EH38E1314243	pELS,CTCF-bound
chr1	6245844	6246192	EH38D2121168	EH38E1314244	pELS,CTCF-bound
chr1	6246267	6246468	EH38D2121169	EH38E1314245	dELS,CTCF-bound
chr1	6246526	6246690	EH38D2121170	EH38E1314246	dELS,CTCF-bound
chr1	6246720	6247067	EH38D2121171	EH38E1314247	dELS,CTCF-bound
chr1	6247166	6247427	EH38D2121172	EH38E1314248	dELS,CTCF-bound
chr1	6249068	6249378	EH38D2121177	EH38E1314251	dELS,CTCF-bound
chr1	6249423	6249608	EH38D2121178	EH38E1314252	dELS,CTCF-bound
chr1	6249665	6249927	EH38D2121179	EH38E1314253	dELS,CTCF-bound
chr1	6250108	6250427	EH38D2121180	EH38E1314254	dELS
chr1	6256689	6256987	EH38D2121187	EH38E1314255	dELS,CTCF-bound
chr1	6258665	6259011	EH38D2121189	EH38E1314257	dELS
chr1	6259586	6259915	EH38D2121190	EH38E1314258	pELS,CTCF-bound
chr1	6259936	6260285	EH38D2121191	EH38E1314259	pELS,CTCF-bound
chr1	6260438	6260788	EH38D2121192	EH38E1314260	pELS,CTCF-bound
chr1	6260938	6261252	EH38D2121193	EH38E1314261	PLS,CTCF-bound
chr1	6261440	6261659	EH38D2121194	EH38E1314262	pELS,CTCF-bound
chr1	6261776	6262109	EH38D2121195	EH38E1314263	pELS
chr1	6263076	6263424	EH38D2121197	EH38E1314265	dELS
chr1	6267727	6268076	EH38D2121203	EH38E1314271	dELS
chr1	6268076	6268283	EH38D2121204	EH38E1314272	dELS
chr1	6268446	6268753	EH38D2121205	EH38E1314273	dELS,CTCF-bound
chr1	6270020	6270364	EH38D2121209	EH38E1314277	dELS
chr1	6271047	6271246	EH38D2121212	EH38E1314279	dELS,CTCF-bound
chr1	6271559	6271908	EH38D2121213	EH38E1314280	dELS
chr1	6273048	6273278	EH38D2121215	EH38E1314282	dELS,CTCF-bound
chr1	6273365	6273702	EH38D2121216	EH38E1314283	dELS,CTCF-bound
chr1	6276433	6276781	EH38D2121218	EH38E1314285	dELS,CTCF-bound
chr1	6278290	6278525	EH38D2121221	EH38E1314287	dELS
chr1	6280894	6281089	EH38D2121225	EH38E1314290	dELS,CTCF-bound
chr1	6281277	6281444	EH38D2121226	EH38E1314291	dELS,CTCF-bound
chr1	6281493	6281774	EH38D2121227	EH38E1314292	dELS
chr1	6290180	6290412	EH38D2121240	EH38E1314301	dELS
chr1	6290563	6290861	EH38D2121241	EH38E1314302	dELS
chr1	6290924	6291137	EH38D2121242	EH38E1314303	dELS
chr1	6291197	6291506	EH38D2121243	EH38E1314304	dELS
chr1	6294241	6294571	EH38D2121246	EH38E1314307	dELS
chr1	6294775	6295123	EH38D2121247	EH38E1314308	dELS
chr1	6295166	6295514	EH38D2121248	EH38E1314309	dELS,CTCF-bound
chr1	6299737	6300058	EH38D2121251	EH38E1314311	dELS
chr1	6300356	6300616	EH38D2121252	EH38E1314312	dELS
chr1	6300625	6300947	EH38D2121253	EH38E1314313	dELS,CTCF-bound
chr1	6301167	6301330	EH38D2121254	EH38E1314314	dELS
chr1	6301584	6301934	EH38D2121255	EH38E1314315	dELS
chr1	6302008	6302209	EH38D2121256	EH38E1314316	dELS
chr1	6302579	6302926	EH38D2121257	EH38E1314317	dELS,CTCF-bound
chr1	6303740	6303951	EH38D2121260	EH38E1314320	dELS,CTCF-bound
chr1	6316140	6316489	EH38D2121271	EH38E1314328	dELS
chr1	6317005	6317345	EH38D2121272	EH38E1314329	dELS
chr1	6317431	6317638	EH38D2121273	EH38E1314330	dELS
chr1	6325474	6325821	EH38D2121282	EH38E1314336	dELS,CTCF-bound
chr1	6328135	6328479	EH38D2121283	EH38E1314337	dELS,CTCF-bound
chr1	6329455	6329686	EH38D2121285	EH38E1314339	dELS,CTCF-bound
chr1	6329988	6330138	EH38D2121287	EH38E1314341	dELS
chr1	6330174	6330332	EH38D2121288	EH38E1314342	dELS,CTCF-bound
chr1	6330378	6330724	EH38D2121289	EH38E1314343	dELS
chr1	6330749	6330925	EH38D2121290	EH38E1314344	dELS,CTCF-bound
chr1	6331582	6331917	EH38D2121291	EH38E1314345	dELS,CTCF-bound
chr1	6335587	6335788	EH38D2121296	EH38E1314350	dELS
chr1	6335801	6336144	EH38D2121297	EH38E1314351	dELS
chr1	6338729	6339046	EH38D2121301	EH38E1314354	dELS
chr1	6340209	6340448	EH38D2121303	EH38E1314355	dELS
chr1	6342132	6342476	EH38D2121304	EH38E1314356	dELS
chr1	6343525	6343871	EH38D2121305	EH38E1314357	dELS,CTCF-bound
chr1	6347731	6347975	EH38D2121310	EH38E1314361	dELS,CTCF-bound
chr1	6348003	6348184	EH38D2121311	EH38E1314362	dELS,CTCF-bound
chr1	6348206	6348476	EH38D2121312	EH38E1314363	dELS,CTCF-bound
chr1	6348580	6348930	EH38D2121313	EH38E1314364	dELS,CTCF-bound
chr1	6350460	6350804	EH38D2121315	EH38E1314366	dELS,CTCF-bound
chr1	6352204	6352542	EH38D2121318	EH38E1314368	dELS,CTCF-bound
chr1	6353851	6354156	EH38D2121320	EH38E1314370	dELS,CTCF-bound
chr1	6354215	6354564	EH38D2121321	EH38E1314371	dELS,CTCF-bound
chr1	6357354	6357518	EH38D2121325	EH38E1314372	pELS,CTCF-bound
chr1	6358122	6358453	EH38D2121327	EH38E1314374	pELS
chr1	6358855	6359202	EH38D2121328	EH38E1314375	pELS,CTCF-bound
chr1	6359211	6359449	EH38D2121329	EH38E1314376	PLS
chr1	6359644	6359993	EH38D2121330	EH38E1314377	pELS,CTCF-bound
chr1	6363222	6363401	EH38D2121336	EH38E1314381	dELS,CTCF-bound
chr1	6367330	6367577	EH38D2121339	EH38E1314384	dELS,CTCF-bound
chr1	6367656	6367997	EH38D2121340	EH38E1314385	dELS,CTCF-bound
chr1	6378165	6378403	EH38D2121347	EH38E1314389	dELS,CTCF-bound
chr1	6385008	6385320	EH38D2121353	EH38E1314394	pELS,CTCF-bound
chr1	6385655	6386001	EH38D2121354	EH38E1314395	PLS,CTCF-bound
chr1	6386421	6386754	EH38D2121355	EH38E1314396	pELS
chr1	6392095	6392351	EH38D2121358	EH38E1314397	pELS
chr1	6392351	6392599	EH38D2121359	EH38E1314398	pELS
chr1	6392643	6392828	EH38D2121360	EH38E1314399	pELS,CTCF-bound
chr1	6392983	6393190	EH38D2121361	EH38E1314400	pELS,CTCF-bound
chr1	6393282	6393628	EH38D2121362	EH38E1314401	PLS,CTCF-bound
chr1	6393654	6393903	EH38D2121363	EH38E1314402	PLS,CTCF-bound
chr1	6393927	6394132	EH38D2121364	EH38E1314403	pELS,CTCF-bound
chr1	6394322	6394522	EH38D2121365	EH38E1314404	PLS,CTCF-bound
chr1	6397110	6397269	EH38D2121367	EH38E1314406	dELS,CTCF-bound
chr1	6404731	6405020	EH38D2121371	EH38E1314409	dELS,CTCF-bound
chr1	6412876	6413225	EH38D2121381	EH38E1314415	dELS
chr1	6413654	6414000	EH38D2121382	EH38E1314416	dELS
chr1	6414452	6414800	EH38D2121384	EH38E1314417	dELS,CTCF-bound
chr1	6414846	6415196	EH38D2121385	EH38E1314418	dELS
chr1	6415376	6415719	EH38D2121386	EH38E1314419	dELS,CTCF-bound
chr1	6418849	6419181	EH38D2121391	EH38E1314423	pELS,CTCF-bound
chr1	6419211	6419469	EH38D2121392	EH38E1314424	pELS,CTCF-bound
chr1	6419555	6419799	EH38D2121393	EH38E1314425	pELS
chr1	6419804	6420021	EH38D2121394	EH38E1314426	PLS,CTCF-bound
chr1	6420153	6420488	EH38D2121395	EH38E1314427	pELS
chr1	6420661	6420987	EH38D2121396	EH38E1314428	pELS
chr1	6422797	6423138	EH38D2121398	EH38E1314430	pELS,CTCF-bound
chr1	6423354	6423702	EH38D2121399	EH38E1314431	pELS,CTCF-bound
chr1	6423892	6424237	EH38D2121400	EH38E1314432	pELS,CTCF-bound
chr1	6424414	6424571	EH38D2121401	EH38E1314433	PLS,CTCF-bound
chr1	6424647	6424983	EH38D2121402	EH38E1314434	PLS,CTCF-bound
chr1	6426407	6426579	EH38D2121405	EH38E1314437	pELS
chr1	6427102	6427390	EH38D2121407	EH38E1314439	dELS
chr1	6427465	6427805	EH38D2121408	EH38E1314440	dELS
chr1	6427881	6428230	EH38D2121409	EH38E1314441	pELS,CTCF-bound
chr1	6430211	6430386	EH38D2121413	EH38E1314443	pELS
chr1	6431150	6431358	EH38D2121415	EH38E1314444	pELS
chr1	6434244	6434541	EH38D2121418	EH38E1314446	dELS
chr1	6435151	6435486	EH38D2121419	EH38E1314447	dELS
chr1	6436955	6437295	EH38D2121422	EH38E1314449	dELS,CTCF-bound
chr1	6437369	6437560	EH38D2121423	EH38E1314450	dELS,CTCF-bound
chr1	6438082	6438299	EH38D2121424	EH38E1314451	dELS,CTCF-bound
chr1	6440005	6440228	EH38D2121427	EH38E1314454	dELS,CTCF-bound
chr1	6440344	6440623	EH38D2121428	EH38E1314455	dELS,CTCF-bound
chr1	6440631	6440810	EH38D2121429	EH38E1314456	DNase-H3K4me3,CTCF-bound
chr1	6441592	6441831	EH38D2121431	EH38E1314457	dELS
chr1	6445181	6445448	EH38D2121434	EH38E1314458	DNase-H3K4me3,CTCF-bound
chr1	6445973	6446177	EH38D2121435	EH38E1314459	pELS,CTCF-bound
chr1	6446988	6447139	EH38D2121436	EH38E1314460	PLS,CTCF-bound
chr1	6447148	6447497	EH38D2121437	EH38E1314461	pELS,CTCF-bound
chr1	6447794	6448128	EH38D2121438	EH38E1314462	PLS,CTCF-bound
chr1	6448201	6448484	EH38D2121439	EH38E1314463	pELS,CTCF-bound
chr1	6448525	6448750	EH38D2121440	EH38E1314464	pELS,CTCF-bound
chr1	6448756	6449097	EH38D2121441	EH38E1314465	pELS,CTCF-bound
chr1	6449224	6449554	EH38D2121442	EH38E1314466	pELS,CTCF-bound
chr1	6450225	6450422	EH38D2121443	EH38E1314467	dELS
chr1	6451022	6451371	EH38D2121444	EH38E1314468	dELS
chr1	6454515	6454789	EH38D2121448	EH38E1314470	DNase-H3K4me3,CTCF-bound
chr1	6454832	6455077	EH38D2121449	EH38E1314471	DNase-H3K4me3,CTCF-bound
chr1	6455280	6455585	EH38D2121450	EH38E1314472	DNase-H3K4me3,CTCF-bound
chr1	6456084	6456414	EH38D2121451	EH38E1314473	DNase-H3K4me3,CTCF-bound
chr1	6456890	6457134	EH38D2121452	EH38E1314474	DNase-H3K4me3,CTCF-bound
chr1	6459845	6460167	EH38D2121453	EH38E1314475	dELS,CTCF-bound
chr1	6460341	6460689	EH38D2121454	EH38E1314476	dELS
chr1	6462468	6462631	EH38D2121458	EH38E1314480	dELS,CTCF-bound
chr1	6464501	6464851	EH38D2121461	EH38E1314483	pELS,CTCF-bound
chr1	6466005	6466355	EH38D2121464	EH38E1314486	PLS
chr1	6470642	6470881	EH38D2121466	EH38E1314488	dELS,CTCF-bound
chr1	6470984	6471185	EH38D2121467	EH38E1314489	dELS,CTCF-bound
chr1	6471479	6471824	EH38D2121468	EH38E1314490	dELS,CTCF-bound
chr1	6472113	6472460	EH38D2121470	EH38E1314492	dELS,CTCF-bound
chr1	6472475	6472660	EH38D2121471	EH38E1314493	dELS,CTCF-bound
chr1	6475511	6475851	EH38D2121477	EH38E1314498	dELS,CTCF-bound
chr1	6476576	6476751	EH38D2121478	EH38E1314499	dELS,CTCF-bound
chr1	6483063	6483410	EH38D2121481	EH38E1314502	dELS,CTCF-bound
chr1	6485404	6485554	EH38D2121484	EH38E1314505	PLS,CTCF-bound
chr1	6485558	6485819	EH38D2121485	EH38E1314506	pELS,CTCF-bound
chr1	6485955	6486125	EH38D2121486	EH38E1314507	PLS,CTCF-bound
chr1	6486512	6486776	EH38D2121487	EH38E1314508	pELS,CTCF-bound
chr1	6488649	6488990	EH38D2121488	EH38E1314509	pELS,CTCF-bound
chr1	6489066	6489415	EH38D2121489	EH38E1314510	pELS,CTCF-bound
chr1	6489502	6489662	EH38D2121490	EH38E1314511	pELS,CTCF-bound
chr1	6489897	6490224	EH38D2121491	EH38E1314512	pELS,CTCF-bound
chr1	6490240	6490412	EH38D2121492	EH38E1314513	pELS,CTCF-bound
chr1	6490451	6490787	EH38D2121493	EH38E1314514	PLS,CTCF-bound
chr1	6490795	6491076	EH38D2121494	EH38E1314515	pELS,CTCF-bound
chr1	6491177	6491328	EH38D2121495	EH38E1314516	pELS,CTCF-bound
chr1	6491517	6491865	EH38D2121496	EH38E1314517	PLS
chr1	6491957	6492204	EH38D2121497	EH38E1314518	pELS,CTCF-bound
chr1	6493235	6493576	EH38D2121498	EH38E1314519	pELS
chr1	6496463	6496771	EH38D2121502	EH38E1314523	PLS
chr1	6497341	6497602	EH38D2121504	EH38E1314525	PLS
chr1	6497606	6497861	EH38D2121505	EH38E1314526	pELS,CTCF-bound
chr1	6498975	6499176	EH38D2121508	EH38E1314529	pELS
chr1	6501933	6502283	EH38D2121515	EH38E1314534	dELS
chr1	6502366	6502715	EH38D2121516	EH38E1314535	dELS,CTCF-bound
chr1	6505853	6506123	EH38D2121522	EH38E1314537	dELS
chr1	6508611	6508912	EH38D2121528	EH38E1314541	dELS
chr1	6510038	6510378	EH38D2121532	EH38E1314545	dELS,CTCF-bound
chr1	6511124	6511408	EH38D2121533	EH38E1314546	dELS
chr1	6511646	6511945	EH38D2121534	EH38E1314547	dELS,CTCF-bound
chr1	6512189	6512399	EH38D2121535	EH38E1314548	dELS
chr1	6512426	6512769	EH38D2121536	EH38E1314549	dELS
chr1	6513340	6513688	EH38D2121538	EH38E1314551	dELS,CTCF-bound
chr1	6515787	6516137	EH38D2121539	EH38E1314552	dELS
chr1	6517595	6517945	EH38D2121541	EH38E1314554	dELS,CTCF-bound
chr1	6519085	6519421	EH38D2121543	EH38E1314556	pELS
chr1	6519613	6519880	EH38D2121544	EH38E1314557	pELS,CTCF-bound
chr1	6519961	6520273	EH38D2121545	EH38E1314558	PLS,CTCF-bound
chr1	6521521	6521869	EH38D2121548	EH38E1314560	pELS,CTCF-bound
chr1	6523645	6523986	EH38D2121549	EH38E1314561	dELS,CTCF-bound
chr1	6528564	6528868	EH38D2121552	EH38E1314564	dELS
chr1	6538943	6539290	EH38D2121558	EH38E1314569	pELS,CTCF-bound
chr1	6539311	6539469	EH38D2121559	EH38E1314570	pELS
chr1	6544858	6545201	EH38D2121563	EH38E1314573	dELS
chr1	6545344	6545609	EH38D2121564	EH38E1314574	dELS,CTCF-bound
chr1	6547345	6547563	EH38D2121567	EH38E1314577	pELS,CTCF-bound
chr1	6553119	6553436	EH38D2121568	EH38E1314578	pELS
chr1	6554063	6554350	EH38D2121570	EH38E1314580	pELS,CTCF-bound
chr1	6554401	6554750	EH38D2121571	EH38E1314581	PLS,CTCF-bound
chr1	6554776	6554934	EH38D2121572	EH38E1314582	pELS,CTCF-bound
chr1	6555137	6555478	EH38D2121573	EH38E1314583	PLS,CTCF-bound
chr1	6572712	6573015	EH38D2121581	EH38E1314589	pELS
chr1	6579024	6579287	EH38D2121589	EH38E1314593	pELS
chr1	6579434	6579676	EH38D2121590	EH38E1314594	pELS,CTCF-bound
chr1	6579728	6580078	EH38D2121591	EH38E1314595	PLS,CTCF-bound
chr1	6580453	6580652	EH38D2121592	EH38E1314596	pELS,CTCF-bound
chr1	6580685	6580841	EH38D2121593	EH38E1314597	pELS,CTCF-bound
chr1	6580888	6581236	EH38D2121594	EH38E1314598	pELS,CTCF-bound
chr1	6581884	6582233	EH38D2121595	EH38E1314599	dELS,CTCF-bound
chr1	6582437	6582660	EH38D2121596	EH38E1314600	dELS
chr1	6584231	6584462	EH38D2121597	EH38E1314601	pELS,CTCF-bound
chr1	6587389	6587736	EH38D2121603	EH38E1314607	pELS,CTCF-bound
chr1	6587777	6587937	EH38D2121604	EH38E1314608	pELS
chr1	6588115	6588449	EH38D2121605	EH38E1314609	dELS
chr1	6588534	6588731	EH38D2121606	EH38E1314610	dELS,CTCF-bound
chr1	6591283	6591479	EH38D2121613	EH38E1314614	dELS,CTCF-bound
chr1	6599319	6599668	EH38D2121625	EH38E1314626	dELS,CTCF-bound
chr1	6599730	6600071	EH38D2121626	EH38E1314627	dELS,CTCF-bound
chr1	6600583	6600793	EH38D2121628	EH38E1314628	dELS,CTCF-bound
chr1	6601038	6601385	EH38D2121629	EH38E1314629	pELS,CTCF-bound
chr1	6601405	6601611	EH38D2121630	EH38E1314630	pELS,CTCF-bound
chr1	6601660	6601933	EH38D2121631	EH38E1314631	pELS,CTCF-bound
chr1	6601950	6602216	EH38D2121632	EH38E1314632	pELS,CTCF-bound
chr1	6602276	6602427	EH38D2121633	EH38E1314633	pELS,CTCF-bound
chr1	6602562	6602763	EH38D2121634	EH38E1314634	pELS,CTCF-bound
chr1	6602807	6603157	EH38D2121635	EH38E1314635	PLS,CTCF-bound
chr1	6603245	6603589	EH38D2121636	EH38E1314636	pELS,CTCF-bound
chr1	6603596	6603859	EH38D2121637	EH38E1314637	PLS,CTCF-bound
chr1	6603866	6604208	EH38D2121638	EH38E1314638	pELS,CTCF-bound
chr1	6604216	6604562	EH38D2121639	EH38E1314639	pELS,CTCF-bound
chr1	6605012	6605361	EH38D2121641	EH38E1314641	pELS
chr1	6609472	6609673	EH38D2121644	EH38E1314643	dELS,CTCF-bound
chr1	6609711	6610031	EH38D2121645	EH38E1314644	dELS,CTCF-bound
chr1	6611705	6611991	EH38D2121647	EH38E1314646	pELS
chr1	6612555	6612899	EH38D2121648	EH38E1314647	pELS,CTCF-bound
chr1	6613093	6613291	EH38D2121649	EH38E1314648	pELS,CTCF-bound
chr1	6613422	6613759	EH38D2121650	EH38E1314649	PLS,CTCF-bound
chr1	6613899	6614116	EH38D2121651	EH38E1314650	pELS,CTCF-bound
chr1	6614144	6614322	EH38D2121652	EH38E1314651	pELS,CTCF-bound
chr1	6614343	6614541	EH38D2121653	EH38E1314652	PLS,CTCF-bound
chr1	6614564	6614911	EH38D2121654	EH38E1314653	PLS
chr1	6615260	6615590	EH38D2121655	EH38E1314654	pELS,CTCF-bound
chr1	6615684	6615919	EH38D2121656	EH38E1314655	pELS,CTCF-bound
chr1	6623362	6623661	EH38D2121664	EH38E1314659	pELS
chr1	6624578	6624927	EH38D2121667	EH38E1314662	PLS,CTCF-bound
chr1	6624982	6625331	EH38D2121668	EH38E1314663	PLS,CTCF-bound
chr1	6625334	6625495	EH38D2121669	EH38E1314664	pELS,CTCF-bound
chr1	6625543	6625702	EH38D2121670	EH38E1314665	pELS,CTCF-bound
chr1	6625743	6626086	EH38D2121671	EH38E1314666	pELS,CTCF-bound
chr1	6627928	6628137	EH38D2121673	EH38E1314668	dELS,CTCF-bound
chr1	6628170	6628499	EH38D2121674	EH38E1314669	dELS
chr1	6634734	6634918	EH38D2121681	EH38E1314675	dELS,CTCF-bound
chr1	6638279	6638598	EH38D2121685	EH38E1314678	dELS,CTCF-bound
chr1	6646575	6646767	EH38D2121692	EH38E1314683	dELS,CTCF-bound
chr1	6652058	6652282	EH38D2121700	EH38E1314691	dELS
chr1	6658727	6659013	EH38D2121709	EH38E1314699	dELS,CTCF-bound
chr1	6665548	6665872	EH38D2121714	EH38E1314704	dELS
chr1	6672566	6672912	EH38D2121718	EH38E1314707	dELS
chr1	6673997	6674345	EH38D2121721	EH38E1314710	dELS,CTCF-bound
chr1	6674863	6675072	EH38D2121722	EH38E1314711	dELS,CTCF-bound
chr1	6686065	6686361	EH38D2121727	EH38E1314713	dELS
chr1	6686395	6686744	EH38D2121728	EH38E1314714	dELS
chr1	6688105	6688300	EH38D2121730	EH38E1314716	dELS,CTCF-bound
chr1	6694062	6694407	EH38D2121739	EH38E1314724	dELS
chr1	6700796	6701108	EH38D2121745	EH38E1314729	pELS,CTCF-bound
chr1	6701140	6701341	EH38D2121746	EH38E1314730	pELS,CTCF-bound
chr1	6701368	6701621	EH38D2121747	EH38E1314731	pELS,CTCF-bound
chr1	6701731	6702081	EH38D2121748	EH38E1314732	PLS,CTCF-bound
chr1	6703103	6703341	EH38D2121750	EH38E1314733	pELS
chr1	6720041	6720385	EH38D2121755	EH38E1314737	CTCF-only,CTCF-bound
chr1	6724544	6724884	EH38D2121759	EH38E1314740	PLS
chr1	6724891	6725236	EH38D2121760	EH38E1314741	pELS
chr1	6727475	6727825	EH38D2121762	EH38E1314742	CTCF-only,CTCF-bound
chr1	6743605	6743756	EH38D2121781	EH38E1314754	dELS,CTCF-bound
chr1	6743794	6744142	EH38D2121782	EH38E1314755	dELS,CTCF-bound
chr1	6751748	6751973	EH38D2121789	EH38E1314759	dELS
chr1	6753381	6753628	EH38D2121792	EH38E1314762	dELS,CTCF-bound
chr1	6753776	6754123	EH38D2121793	EH38E1314763	dELS
chr1	6758162	6758408	EH38D2121798	EH38E1314765	DNase-H3K4me3,CTCF-bound
chr1	6771263	6771547	EH38D2121807	EH38E1314771	dELS,CTCF-bound
chr1	6771549	6771837	EH38D2121808	EH38E1314772	dELS,CTCF-bound
chr1	6776944	6777202	EH38D2121814	EH38E1314777	dELS,CTCF-bound
chr1	6777834	6778184	EH38D2121815	EH38E1314778	dELS
chr1	6783936	6784106	EH38D2121819	EH38E1314782	pELS,CTCF-bound
chr1	6784156	6784357	EH38D2121820	EH38E1314783	pELS,CTCF-bound
chr1	6784517	6784841	EH38D2121821	EH38E1314784	PLS,CTCF-bound
chr1	6785026	6785375	EH38D2121822	EH38E1314785	PLS,CTCF-bound
chr1	6785752	6785995	EH38D2121823	EH38E1314786	pELS
chr1	6786081	6786413	EH38D2121824	EH38E1314787	pELS,CTCF-bound
chr1	6786439	6786682	EH38D2121825	EH38E1314788	pELS,CTCF-bound
chr1	6794229	6794430	EH38D2121834	EH38E1314796	dELS,CTCF-bound
chr1	6795700	6796047	EH38D2121835	EH38E1314797	dELS,CTCF-bound
chr1	6796247	6796473	EH38D2121836	EH38E1314798	dELS,CTCF-bound
chr1	6800780	6801127	EH38D2121840	EH38E1314801	dELS
chr1	6802065	6802396	EH38D2121842	EH38E1314803	dELS
chr1	6803458	6803697	EH38D2121844	EH38E1314804	dELS
chr1	6807798	6808143	EH38D2121848	EH38E1314808	dELS,CTCF-bound
chr1	6820889	6821094	EH38D2121861	EH38E1314818	dELS
chr1	6822556	6822799	EH38D2121863	EH38E1314820	dELS
chr1	6822912	6823113	EH38D2121864	EH38E1314821	dELS
chr1	6823131	6823375	EH38D2121865	EH38E1314822	dELS
chr1	6832823	6833115	EH38D2121873	EH38E1314830	pELS
chr1	6859521	6859838	EH38D2121895	EH38E1314849	dELS
chr1	6860042	6860392	EH38D2121896	EH38E1314850	dELS
chr1	6860482	6860724	EH38D2121897	EH38E1314851	dELS
chr1	6861448	6861633	EH38D2121899	EH38E1314853	dELS
chr1	6861716	6861970	EH38D2121900	EH38E1314854	dELS
chr1	6866902	6867246	EH38D2121904	EH38E1314856	dELS
chr1	6868689	6868964	EH38D2121909	EH38E1314861	dELS,CTCF-bound
chr1	6872585	6872934	EH38D2121917	EH38E1314868	dELS
chr1	6873708	6873888	EH38D2121920	EH38E1314871	dELS
[truncated: 924,536 more rows]
