# Supplementary material for: Expanded encyclopaedias of DNA elements in the human and mouse genomes
Source: Nature. 2020 Jul 29;583(7818):699–710. doi: 10.1038/s41586-020-2493-4 (PMC7410828; doi:10.1038/s41586-020-2493-4)
Supplement: Supplementary file 13 — | Mouse mm10 cCREs. [file 41586_2020_2493_MOESM13_ESM.txt]

chr	start	end	rDHS_accession	cCRE_accession	group
chr1	3119617	3119911	EM10D1036249	EM10E0431203	dELS
chr1	3119914	3120120	EM10D1036250	EM10E0431204	dELS
chr1	3120346	3120662	EM10D1036251	EM10E0431205	dELS
chr1	3445723	3445877	EM10D1036336	EM10E0431210	dELS
chr1	3445885	3446198	EM10D1036337	EM10E0431211	dELS
chr1	3451374	3451575	EM10D1036344	EM10E0431213	dELS
chr1	3451668	3451973	EM10D1036345	EM10E0431214	dELS
chr1	3670646	3670979	EM10D1036395	EM10E0431217	pELS,CTCF-bound
chr1	3671056	3671275	EM10D1036396	EM10E0431218	pELS
chr1	3671280	3671510	EM10D1036397	EM10E0431219	PLS,CTCF-bound
chr1	3671677	3672027	EM10D1036398	EM10E0431220	pELS,CTCF-bound
chr1	3672119	3672325	EM10D1036399	EM10E0431221	pELS,CTCF-bound
chr1	3672429	3672640	EM10D1036400	EM10E0431222	pELS,CTCF-bound
chr1	3913755	3914031	EM10D1036442	EM10E0431224	CTCF-only,CTCF-bound
chr1	4142566	4142835	EM10D1036490	EM10E0431227	CTCF-only,CTCF-bound
chr1	4228222	4228467	EM10D1036500	EM10E0431229	CTCF-only,CTCF-bound
chr1	4332481	4332829	EM10D1036509	EM10E0431230	CTCF-only,CTCF-bound
chr1	4346266	4346462	EM10D1036510	EM10E0431231	CTCF-only,CTCF-bound
chr1	4416774	4417053	EM10D1036527	EM10E0431233	CTCF-only,CTCF-bound
chr1	4426942	4427292	EM10D1036534	EM10E0431235	dELS
chr1	4427313	4427595	EM10D1036535	EM10E0431236	dELS
chr1	4493579	4493815	EM10D1036562	EM10E0431244	dELS
chr1	4496403	4496645	EM10D1036569	EM10E0431250	PLS
chr1	4497242	4497585	EM10D1036572	EM10E0431253	PLS
chr1	4516629	4516859	EM10D1036577	EM10E0431256	CTCF-only,CTCF-bound
chr1	4544065	4544410	EM10D1036586	EM10E0431259	dELS
chr1	4571285	4571565	EM10D1036593	EM10E0431261	dELS
chr1	4571711	4572058	EM10D1036594	EM10E0431262	dELS,CTCF-bound
chr1	4572343	4572692	EM10D1036595	EM10E0431263	dELS
chr1	4613333	4613681	EM10D1036610	EM10E0431266	dELS
chr1	4617524	4617855	EM10D1036614	EM10E0431267	dELS
chr1	4622422	4622768	EM10D1036616	EM10E0431268	dELS
chr1	4653967	4654309	EM10D1036626	EM10E0431270	dELS
chr1	4655313	4655580	EM10D1036627	EM10E0431271	dELS
chr1	4671651	4671981	EM10D1036635	EM10E0431273	dELS
chr1	4706158	4706508	EM10D1036645	EM10E0431277	dELS
chr1	4768425	4768696	EM10D1036667	EM10E0431283	dELS,CTCF-bound
chr1	4768944	4769286	EM10D1036668	EM10E0431284	dELS,CTCF-bound
chr1	4769949	4770208	EM10D1036670	EM10E0431285	CTCF-only,CTCF-bound
chr1	4780158	4780353	EM10D1036678	EM10E0431289	CTCF-only,CTCF-bound
chr1	4785420	4785574	EM10D1036680	EM10E0431291	pELS,CTCF-bound
chr1	4785576	4785897	EM10D1036681	EM10E0431292	PLS,CTCF-bound
chr1	4786121	4786350	EM10D1036682	EM10E0431293	pELS
chr1	4807411	4807568	EM10D1036698	EM10E0431298	pELS,CTCF-bound
chr1	4807610	4807960	EM10D1036699	EM10E0431299	PLS
chr1	4808060	4808283	EM10D1036700	EM10E0431300	pELS,CTCF-bound
chr1	4808452	4808623	EM10D1036701	EM10E0431301	pELS
chr1	4808822	4809152	EM10D1036702	EM10E0431302	pELS
chr1	4809572	4809760	EM10D1036703	EM10E0431303	pELS
chr1	4809866	4810215	EM10D1036704	EM10E0431304	dELS
chr1	4810403	4810741	EM10D1036705	EM10E0431305	dELS
chr1	4857479	4857829	EM10D1036726	EM10E0431312	PLS,CTCF-bound
chr1	4857934	4858138	EM10D1036727	EM10E0431313	PLS
chr1	4858148	4858427	EM10D1036728	EM10E0431314	pELS,CTCF-bound
chr1	4858561	4858885	EM10D1036729	EM10E0431315	pELS
chr1	5017871	5018215	EM10D1036783	EM10E0431331	DNase-H3K4me3,CTCF-bound
chr1	5018502	5018849	EM10D1036784	EM10E0431332	PLS
chr1	5019267	5019617	EM10D1036786	EM10E0431334	PLS,CTCF-bound
chr1	5022965	5023315	EM10D1036794	EM10E0431340	dELS
chr1	5023623	5023926	EM10D1036796	EM10E0431341	dELS
chr1	5070196	5070504	EM10D1036808	EM10E0431343	CTCF-only,CTCF-bound
chr1	5082950	5083298	EM10D1036812	EM10E0431346	PLS,CTCF-bound
chr1	5083308	5083580	EM10D1036813	EM10E0431347	pELS
chr1	5103288	5103450	EM10D1036823	EM10E0431349	CTCF-only,CTCF-bound
chr1	5128666	5129015	EM10D1036834	EM10E0431354	dELS
chr1	5183532	5183872	EM10D1036863	EM10E0431359	CTCF-only,CTCF-bound
chr1	5588241	5588587	EM10D1036942	EM10E0431373	PLS
chr1	5904921	5905085	EM10D1036974	EM10E0431378	CTCF-only,CTCF-bound
chr1	5915435	5915590	EM10D1036976	EM10E0431379	CTCF-only,CTCF-bound
chr1	6135119	6135412	EM10D1037014	EM10E0431386	CTCF-only,CTCF-bound
chr1	6143257	6143596	EM10D1037016	EM10E0431387	dELS
chr1	6143897	6144164	EM10D1037017	EM10E0431388	CTCF-only,CTCF-bound
chr1	6213097	6213413	EM10D1037031	EM10E0431392	pELS
chr1	6213862	6214069	EM10D1037032	EM10E0431393	pELS
chr1	6214192	6214365	EM10D1037033	EM10E0431394	pELS,CTCF-bound
chr1	6214456	6214801	EM10D1037034	EM10E0431395	PLS,CTCF-bound
chr1	6214824	6214977	EM10D1037035	EM10E0431396	pELS,CTCF-bound
chr1	6215065	6215266	EM10D1037036	EM10E0431397	PLS
chr1	6215316	6215559	EM10D1037037	EM10E0431398	PLS
chr1	6272265	6272614	EM10D1037065	EM10E0431399	CTCF-only,CTCF-bound
chr1	6359160	6359449	EM10D1037095	EM10E0431416	PLS
chr1	6382769	6383119	EM10D1037103	EM10E0431418	PLS,CTCF-bound
chr1	6406435	6406762	EM10D1037115	EM10E0431424	dELS,CTCF-bound
chr1	6410202	6410375	EM10D1037117	EM10E0431425	CTCF-only,CTCF-bound
chr1	6417942	6418231	EM10D1037120	EM10E0431426	CTCF-only,CTCF-bound
chr1	6441122	6441404	EM10D1037122	EM10E0431427	PLS
chr1	6441435	6441743	EM10D1037123	EM10E0431428	pELS
chr1	6453973	6454278	EM10D1037130	EM10E0431433	dELS
chr1	6454320	6454540	EM10D1037131	EM10E0431434	dELS
chr1	6476557	6476880	EM10D1037139	EM10E0431437	dELS
chr1	6483451	6483763	EM10D1037145	EM10E0431440	dELS,CTCF-bound
chr1	6729257	6729600	EM10D1037175	EM10E0431447	pELS
chr1	6729823	6730167	EM10D1037176	EM10E0431448	PLS
chr1	6731650	6731851	EM10D1037179	EM10E0431449	DNase-H3K4me3
chr1	6732431	6732774	EM10D1037181	EM10E0431450	DNase-H3K4me3
chr1	6733091	6733320	EM10D1037182	EM10E0431451	dELS
chr1	6733864	6734187	EM10D1037183	EM10E0431452	dELS
chr1	6734682	6735016	EM10D1037184	EM10E0431453	dELS
chr1	6735567	6735876	EM10D1037185	EM10E0431454	pELS
chr1	6736641	6736896	EM10D1037186	EM10E0431455	pELS
chr1	6739195	6739532	EM10D1037187	EM10E0431456	pELS
chr1	6805201	6805549	EM10D1037208	EM10E0431462	dELS
chr1	6819919	6820259	EM10D1037211	EM10E0431463	dELS
chr1	6820569	6820807	EM10D1037212	EM10E0431464	dELS
chr1	6820977	6821326	EM10D1037213	EM10E0431465	dELS
chr1	6825555	6825856	EM10D1037216	EM10E0431466	dELS
chr1	6859023	6859351	EM10D1037220	EM10E0431467	CTCF-only,CTCF-bound
chr1	7010201	7010508	EM10D1037256	EM10E0431472	CTCF-only,CTCF-bound
chr1	7077203	7077502	EM10D1037281	EM10E0431480	dELS
chr1	7087924	7088126	EM10D1037286	EM10E0431484	pELS
chr1	7088151	7088361	EM10D1037287	EM10E0431485	pELS,CTCF-bound
chr1	7088719	7089069	EM10D1037288	EM10E0431486	PLS,CTCF-bound
chr1	7089104	7089267	EM10D1037289	EM10E0431487	pELS,CTCF-bound
chr1	7089426	7089585	EM10D1037290	EM10E0431488	pELS
chr1	7089756	7089973	EM10D1037291	EM10E0431489	pELS
chr1	7090217	7090516	EM10D1037292	EM10E0431490	pELS
chr1	7139192	7139412	EM10D1037335	EM10E0431508	dELS
chr1	7163729	7164050	EM10D1037351	EM10E0431510	dELS
chr1	7204794	7205087	EM10D1037361	EM10E0431511	CTCF-only,CTCF-bound
chr1	7218969	7219245	EM10D1037367	EM10E0431515	CTCF-only,CTCF-bound
chr1	7396943	7397210	EM10D1037419	EM10E0431522	pELS,CTCF-bound
chr1	7397367	7397577	EM10D1037420	EM10E0431523	pELS,CTCF-bound
chr1	7397612	7397836	EM10D1037421	EM10E0431524	PLS,CTCF-bound
chr1	7397880	7398230	EM10D1037422	EM10E0431525	PLS,CTCF-bound
chr1	7398601	7398767	EM10D1037423	EM10E0431526	pELS
chr1	7543548	7543821	EM10D1037463	EM10E0431532	CTCF-only,CTCF-bound
chr1	9282973	9283306	EM10D1037738	EM10E0431569	dELS
chr1	9298425	9298733	EM10D1037749	EM10E0431572	PLS,CTCF-bound
chr1	9298756	9299018	EM10D1037750	EM10E0431573	PLS
chr1	9299176	9299506	EM10D1037751	EM10E0431574	PLS
chr1	9299584	9299929	EM10D1037752	EM10E0431575	pELS,CTCF-bound
chr1	9541322	9541607	EM10D1037797	EM10E0431582	CTCF-only,CTCF-bound
chr1	9544925	9545127	EM10D1037798	EM10E0431583	pELS
chr1	9545152	9545501	EM10D1037799	EM10E0431584	PLS,CTCF-bound
chr1	9545782	9546003	EM10D1037800	EM10E0431585	pELS,CTCF-bound
chr1	9546087	9546259	EM10D1037801	EM10E0431586	pELS,CTCF-bound
chr1	9546302	9546492	EM10D1037802	EM10E0431587	pELS
chr1	9546510	9546776	EM10D1037803	EM10E0431588	pELS
chr1	9547651	9547804	EM10D1037805	EM10E0431590	pELS
chr1	9547839	9548178	EM10D1037806	EM10E0431591	PLS
chr1	9549041	9549365	EM10D1037810	EM10E0431595	pELS,CTCF-bound
chr1	9550493	9550770	EM10D1037812	EM10E0431596	dELS
chr1	9559978	9560184	EM10D1037816	EM10E0431597	dELS
chr1	9563127	9563466	EM10D1037818	EM10E0431598	dELS
chr1	9564517	9564867	EM10D1037820	EM10E0431600	dELS
chr1	9565160	9565351	EM10D1037821	EM10E0431601	dELS,CTCF-bound
chr1	9565882	9566231	EM10D1037822	EM10E0431602	dELS
chr1	9567916	9568258	EM10D1037823	EM10E0431603	dELS
chr1	9573268	9573549	EM10D1037828	EM10E0431605	CTCF-only,CTCF-bound
chr1	9584739	9585018	EM10D1037839	EM10E0431611	dELS
chr1	9592044	9592384	EM10D1037844	EM10E0431612	dELS
chr1	9601126	9601311	EM10D1037850	EM10E0431617	PLS
chr1	9601424	9601708	EM10D1037851	EM10E0431618	pELS
chr1	9621518	9621862	EM10D1037864	EM10E0431622	CTCF-only,CTCF-bound
chr1	9627444	9627785	EM10D1037869	EM10E0431624	dELS
chr1	9629181	9629529	EM10D1037872	EM10E0431626	pELS
chr1	9629896	9630064	EM10D1037874	EM10E0431627	pELS
chr1	9630107	9630301	EM10D1037875	EM10E0431628	pELS
chr1	9630320	9630525	EM10D1037876	EM10E0431629	pELS,CTCF-bound
chr1	9630547	9630798	EM10D1037877	EM10E0431630	pELS
chr1	9631045	9631380	EM10D1037878	EM10E0431631	PLS
chr1	9631487	9631833	EM10D1037879	EM10E0431632	pELS
chr1	9696919	9697089	EM10D1037910	EM10E0431642	CTCF-only,CTCF-bound
chr1	9699860	9700111	EM10D1037916	EM10E0431646	PLS
chr1	9700262	9700611	EM10D1037917	EM10E0431647	pELS,CTCF-bound
chr1	9700665	9700845	EM10D1037918	EM10E0431648	pELS,CTCF-bound
chr1	9700855	9701183	EM10D1037919	EM10E0431649	pELS
chr1	9703107	9703404	EM10D1037924	EM10E0431654	dELS,CTCF-bound
chr1	9744864	9745181	EM10D1037937	EM10E0431657	dELS
chr1	9746708	9746975	EM10D1037941	EM10E0431661	pELS
chr1	9747613	9747821	EM10D1037943	EM10E0431662	pELS,CTCF-bound
chr1	9747895	9748088	EM10D1037944	EM10E0431663	PLS
chr1	9748324	9748672	EM10D1037945	EM10E0431664	PLS
chr1	9772799	9773117	EM10D1037961	EM10E0431675	dELS,CTCF-bound
chr1	9780403	9780727	EM10D1037968	EM10E0431681	dELS
chr1	9782298	9782618	EM10D1037970	EM10E0431683	dELS
chr1	9783647	9783853	EM10D1037972	EM10E0431684	dELS
chr1	9797256	9797423	EM10D1037982	EM10E0431691	pELS
chr1	9797424	9797592	EM10D1037983	EM10E0431692	pELS
chr1	9797880	9798220	EM10D1037984	EM10E0431693	PLS
chr1	9798341	9798650	EM10D1037985	EM10E0431694	pELS
chr1	9799042	9799387	EM10D1037986	EM10E0431695	pELS
chr1	9815793	9816045	EM10D1038001	EM10E0431705	dELS
chr1	9822876	9823225	EM10D1038005	EM10E0431707	dELS
chr1	9823498	9823699	EM10D1038006	EM10E0431708	dELS
chr1	9823810	9824011	EM10D1038007	EM10E0431709	dELS
chr1	9847866	9848030	EM10D1038019	EM10E0431713	pELS
chr1	9848137	9848486	EM10D1038020	EM10E0431714	PLS
chr1	9848553	9848898	EM10D1038021	EM10E0431715	pELS
chr1	9859070	9859331	EM10D1038035	EM10E0431719	dELS,CTCF-bound
chr1	9876808	9877157	EM10D1038041	EM10E0431722	dELS
chr1	9877195	9877411	EM10D1038042	EM10E0431723	dELS
chr1	9878178	9878346	EM10D1038043	EM10E0431724	dELS
chr1	9883111	9883425	EM10D1038048	EM10E0431726	dELS
chr1	9908509	9908841	EM10D1038062	EM10E0431728	PLS
chr1	9937695	9937912	EM10D1038072	EM10E0431731	dELS
chr1	9938820	9939051	EM10D1038074	EM10E0431732	dELS
chr1	9942364	9942583	EM10D1038082	EM10E0431738	PLS
chr1	9942923	9943256	EM10D1038083	EM10E0431739	PLS
chr1	9943643	9943895	EM10D1038085	EM10E0431741	pELS,CTCF-bound
chr1	9943984	9944333	EM10D1038086	EM10E0431742	PLS,CTCF-bound
chr1	9944407	9944559	EM10D1038087	EM10E0431743	pELS,CTCF-bound
chr1	9945167	9945514	EM10D1038089	EM10E0431744	pELS
chr1	9951485	9951666	EM10D1038094	EM10E0431747	dELS,CTCF-bound
chr1	9967609	9967771	EM10D1038110	EM10E0431750	pELS
chr1	9967784	9968126	EM10D1038111	EM10E0431751	PLS
chr1	9968149	9968308	EM10D1038112	EM10E0431752	pELS,CTCF-bound
chr1	9985445	9985784	EM10D1038124	EM10E0431756	dELS
chr1	9988460	9988809	EM10D1038126	EM10E0431757	dELS
chr1	9990081	9990274	EM10D1038128	EM10E0431759	DNase-H3K4me3,CTCF-bound
chr1	10007275	10007583	EM10D1038140	EM10E0431763	CTCF-only,CTCF-bound
chr1	10009001	10009324	EM10D1038142	EM10E0431765	PLS
chr1	10037517	10037695	EM10D1038154	EM10E0431768	pELS,CTCF-bound
chr1	10037886	10038236	EM10D1038155	EM10E0431769	PLS,CTCF-bound
chr1	10038298	10038566	EM10D1038156	EM10E0431770	PLS
chr1	10039233	10039508	EM10D1038158	EM10E0431772	pELS,CTCF-bound
chr1	10039568	10039917	EM10D1038159	EM10E0431773	PLS,CTCF-bound
chr1	10039965	10040270	EM10D1038160	EM10E0431774	pELS,CTCF-bound
chr1	10089645	10089845	EM10D1038177	EM10E0431779	DNase-H3K4me3,CTCF-bound
chr1	10169822	10170056	EM10D1038216	EM10E0431786	dELS
chr1	10170165	10170455	EM10D1038217	EM10E0431787	dELS
chr1	10228997	10229274	EM10D1038239	EM10E0431792	dELS,CTCF-bound
chr1	10231462	10231801	EM10D1038241	EM10E0431793	pELS
chr1	10232194	10232511	EM10D1038243	EM10E0431794	pELS
chr1	10232525	10232734	EM10D1038244	EM10E0431795	PLS
chr1	10232896	10233244	EM10D1038245	EM10E0431796	pELS,CTCF-bound
chr1	10233274	10233442	EM10D1038246	EM10E0431797	pELS,CTCF-bound
chr1	10233604	10233809	EM10D1038247	EM10E0431798	pELS
chr1	10247940	10248257	EM10D1038255	EM10E0431800	dELS
chr1	10256352	10256541	EM10D1038261	EM10E0431805	dELS
chr1	10256545	10256787	EM10D1038262	EM10E0431806	dELS
chr1	10256917	10257139	EM10D1038263	EM10E0431807	dELS
chr1	10257256	10257472	EM10D1038264	EM10E0431808	dELS
chr1	10280202	10280534	EM10D1038282	EM10E0431814	DNase-H3K4me3
chr1	10285402	10285752	EM10D1038285	EM10E0431816	dELS
chr1	10325590	10325937	EM10D1038303	EM10E0431817	dELS
chr1	10326238	10326450	EM10D1038304	EM10E0431818	dELS
chr1	10329269	10329614	EM10D1038308	EM10E0431819	dELS
chr1	10488297	10488579	EM10D1038343	EM10E0431822	dELS,CTCF-bound
chr1	10596389	10596731	EM10D1038369	EM10E0431826	dELS
chr1	10759608	10759948	EM10D1038422	EM10E0431836	CTCF-only,CTCF-bound
chr1	10771813	10772154	EM10D1038429	EM10E0431837	CTCF-only,CTCF-bound
chr1	10835702	10836040	EM10D1038444	EM10E0431839	CTCF-only,CTCF-bound
chr1	10837243	10837486	EM10D1038446	EM10E0431840	CTCF-only,CTCF-bound
chr1	10877396	10877745	EM10D1038459	EM10E0431844	dELS
chr1	10990812	10991120	EM10D1038494	EM10E0431854	dELS
chr1	10993219	10993569	EM10D1038497	EM10E0431855	PLS
chr1	10993693	10993870	EM10D1038498	EM10E0431856	pELS
chr1	10996610	10996827	EM10D1038502	EM10E0431859	dELS
chr1	11017032	11017361	EM10D1038512	EM10E0431862	dELS,CTCF-bound
chr1	11025152	11025499	EM10D1038518	EM10E0431863	dELS
chr1	11033242	11033434	EM10D1038521	EM10E0431865	dELS
chr1	11033459	11033807	EM10D1038522	EM10E0431866	dELS
chr1	11046947	11047267	EM10D1038531	EM10E0431870	dELS
chr1	11065235	11065497	EM10D1038534	EM10E0431871	CTCF-only,CTCF-bound
chr1	11138103	11138444	EM10D1038563	EM10E0431874	CTCF-only,CTCF-bound
chr1	11140031	11140181	EM10D1038564	EM10E0431875	CTCF-only,CTCF-bound
chr1	11144496	11144772	EM10D1038565	EM10E0431876	CTCF-only,CTCF-bound
chr1	11251909	11252235	EM10D1038599	EM10E0431881	dELS
chr1	11329528	11329867	EM10D1038629	EM10E0431889	dELS
chr1	11413664	11413853	EM10D1038650	EM10E0431900	pELS
chr1	11413996	11414346	EM10D1038651	EM10E0431901	PLS,CTCF-bound
chr1	11414380	11414601	EM10D1038652	EM10E0431902	PLS,CTCF-bound
chr1	11414735	11414940	EM10D1038653	EM10E0431903	pELS
chr1	11565387	11565651	EM10D1038693	EM10E0431910	CTCF-only,CTCF-bound
chr1	11657756	11658095	EM10D1038717	EM10E0431912	CTCF-only,CTCF-bound
chr1	11937082	11937233	EM10D1038783	EM10E0431918	CTCF-only,CTCF-bound
chr1	12008931	12009086	EM10D1038805	EM10E0431921	dELS
chr1	12009141	12009391	EM10D1038806	EM10E0431922	dELS
chr1	12291787	12292123	EM10D1038889	EM10E0431928	dELS
chr1	12398240	12398544	EM10D1038924	EM10E0431930	dELS
chr1	12398607	12398766	EM10D1038925	EM10E0431931	dELS
chr1	12405415	12405761	EM10D1038929	EM10E0431932	dELS
chr1	12405921	12406253	EM10D1038930	EM10E0431933	dELS
chr1	12478977	12479321	EM10D1038949	EM10E0431934	dELS,CTCF-bound
chr1	12479476	12479825	EM10D1038950	EM10E0431935	dELS
chr1	12510172	12510390	EM10D1038962	EM10E0431937	dELS
chr1	12510390	12510659	EM10D1038963	EM10E0431938	dELS
chr1	12641104	12641261	EM10D1039008	EM10E0431945	CTCF-only,CTCF-bound
chr1	12691896	12692072	EM10D1039028	EM10E0431951	pELS
chr1	12692091	12692431	EM10D1039029	EM10E0431952	PLS
chr1	12692446	12692655	EM10D1039030	EM10E0431953	PLS
chr1	12692822	12693063	EM10D1039031	EM10E0431954	pELS
chr1	12693354	12693516	EM10D1039032	EM10E0431955	pELS
chr1	12718145	12718490	EM10D1039050	EM10E0431962	pELS
chr1	12718533	12718686	EM10D1039051	EM10E0431963	PLS
chr1	12734397	12734746	EM10D1039062	EM10E0431967	dELS
chr1	12744631	12744980	EM10D1039068	EM10E0431970	dELS
chr1	12754722	12754982	EM10D1039075	EM10E0431976	dELS
chr1	12764209	12764499	EM10D1039082	EM10E0431980	dELS
chr1	12764503	12764806	EM10D1039083	EM10E0431981	dELS
chr1	12765501	12765842	EM10D1039085	EM10E0431982	dELS
chr1	12771474	12771822	EM10D1039088	EM10E0431983	dELS
chr1	12814978	12815299	EM10D1039120	EM10E0431997	dELS
chr1	12822912	12823230	EM10D1039122	EM10E0431998	dELS
chr1	12834634	12834845	EM10D1039130	EM10E0431999	CTCF-only,CTCF-bound
chr1	12835670	12835906	EM10D1039133	EM10E0432002	dELS
chr1	12836036	12836379	EM10D1039134	EM10E0432003	dELS
chr1	12836537	12836691	EM10D1039135	EM10E0432004	dELS,CTCF-bound
chr1	12836906	12837068	EM10D1039136	EM10E0432005	dELS,CTCF-bound
chr1	12841425	12841754	EM10D1039138	EM10E0432006	dELS
chr1	12841764	12841977	EM10D1039139	EM10E0432007	dELS
chr1	12864171	12864414	EM10D1039151	EM10E0432011	CTCF-only,CTCF-bound
chr1	12979482	12979822	EM10D1039196	EM10E0432017	dELS
chr1	12979923	12980119	EM10D1039197	EM10E0432018	dELS
chr1	12990197	12990531	EM10D1039205	EM10E0432019	pELS,CTCF-bound
chr1	12990576	12990846	EM10D1039206	EM10E0432020	pELS,CTCF-bound
chr1	12991005	12991351	EM10D1039207	EM10E0432021	PLS
chr1	12991477	12991821	EM10D1039208	EM10E0432022	pELS
chr1	12991916	12992085	EM10D1039209	EM10E0432023	pELS
chr1	12992230	12992561	EM10D1039210	EM10E0432024	pELS,CTCF-bound
chr1	12992614	12992891	EM10D1039211	EM10E0432025	PLS,CTCF-bound
chr1	13042379	13042679	EM10D1039234	EM10E0432029	dELS
chr1	13042682	13042918	EM10D1039235	EM10E0432030	dELS
chr1	13050185	13050463	EM10D1039237	EM10E0432031	DNase-H3K4me3,CTCF-bound
chr1	13051325	13051671	EM10D1039239	EM10E0432032	DNase-H3K4me3
chr1	13052081	13052423	EM10D1039240	EM10E0432033	DNase-H3K4me3,CTCF-bound
chr1	13134408	13134586	EM10D1039305	EM10E0432076	CTCF-only,CTCF-bound
chr1	13147011	13147327	EM10D1039316	EM10E0432080	dELS
chr1	13151158	13151379	EM10D1039319	EM10E0432081	CTCF-only,CTCF-bound
chr1	13168479	13168633	EM10D1039331	EM10E0432085	dELS
chr1	13172030	13172296	EM10D1039335	EM10E0432087	dELS
chr1	13172581	13172833	EM10D1039336	EM10E0432088	dELS
chr1	13196956	13197300	EM10D1039349	EM10E0432093	dELS
chr1	13206543	13206729	EM10D1039356	EM10E0432095	dELS
chr1	13207335	13207518	EM10D1039358	EM10E0432097	CTCF-only,CTCF-bound
chr1	13245289	13245626	EM10D1039387	EM10E0432105	dELS,CTCF-bound
chr1	13256267	13256602	EM10D1039393	EM10E0432110	dELS
chr1	13256667	13256830	EM10D1039394	EM10E0432111	dELS
chr1	13258509	13258782	EM10D1039398	EM10E0432112	dELS,CTCF-bound
chr1	13259574	13259920	EM10D1039400	EM10E0432113	dELS
chr1	13266873	13267046	EM10D1039403	EM10E0432115	dELS
chr1	13267421	13267743	EM10D1039405	EM10E0432116	dELS
chr1	13293410	13293732	EM10D1039429	EM10E0432123	dELS
chr1	13297027	13297192	EM10D1039432	EM10E0432124	pELS
chr1	13297194	13297444	EM10D1039433	EM10E0432125	pELS
chr1	13305252	13305582	EM10D1039443	EM10E0432131	dELS
chr1	13312548	13312821	EM10D1039450	EM10E0432134	dELS
chr1	13313509	13313831	EM10D1039451	EM10E0432135	dELS
chr1	13314039	13314384	EM10D1039452	EM10E0432136	dELS,CTCF-bound
chr1	13329637	13329979	EM10D1039464	EM10E0432138	dELS
chr1	13366686	13366958	EM10D1039495	EM10E0432151	dELS
chr1	13372136	13372382	EM10D1039501	EM10E0432154	PLS
chr1	13372425	13372772	EM10D1039502	EM10E0432155	PLS
chr1	13372787	13372937	EM10D1039503	EM10E0432156	pELS,CTCF-bound
chr1	13372957	13373166	EM10D1039504	EM10E0432157	pELS,CTCF-bound
chr1	13373214	13373506	EM10D1039505	EM10E0432158	pELS,CTCF-bound
chr1	13373509	13373821	EM10D1039506	EM10E0432159	pELS,CTCF-bound
chr1	13373973	13374319	EM10D1039507	EM10E0432160	PLS,CTCF-bound
chr1	13374370	13374604	EM10D1039508	EM10E0432161	pELS,CTCF-bound
chr1	13374632	13374905	EM10D1039509	EM10E0432162	pELS
chr1	13382551	13382895	EM10D1039515	EM10E0432165	dELS
chr1	13383528	13383875	EM10D1039516	EM10E0432166	dELS
chr1	13426061	13426245	EM10D1039536	EM10E0432169	dELS
chr1	13426418	13426760	EM10D1039537	EM10E0432170	dELS,CTCF-bound
chr1	13426780	13427129	EM10D1039538	EM10E0432171	dELS
chr1	13427151	13427332	EM10D1039539	EM10E0432172	dELS
chr1	13427938	13428288	EM10D1039540	EM10E0432173	dELS
chr1	13467178	13467484	EM10D1039556	EM10E0432174	dELS
chr1	13500508	13500807	EM10D1039568	EM10E0432180	CTCF-only,CTCF-bound
chr1	13501969	13502243	EM10D1039569	EM10E0432181	dELS
chr1	13513776	13514122	EM10D1039572	EM10E0432182	dELS
chr1	13520403	13520666	EM10D1039574	EM10E0432183	dELS
chr1	13520965	13521312	EM10D1039575	EM10E0432184	dELS
chr1	13531540	13531881	EM10D1039584	EM10E0432187	dELS,CTCF-bound
chr1	13559368	13559712	EM10D1039595	EM10E0432188	dELS
chr1	13559899	13560232	EM10D1039596	EM10E0432189	dELS
chr1	13568827	13569144	EM10D1039606	EM10E0432192	dELS
chr1	13573844	13574096	EM10D1039611	EM10E0432194	dELS
chr1	13574141	13574412	EM10D1039612	EM10E0432195	dELS
chr1	13574708	13574939	EM10D1039613	EM10E0432196	dELS
chr1	13574952	13575206	EM10D1039614	EM10E0432197	dELS
chr1	13575564	13575893	EM10D1039615	EM10E0432198	dELS
chr1	13588326	13588543	EM10D1039627	EM10E0432200	pELS
chr1	13588636	13588796	EM10D1039628	EM10E0432201	pELS
chr1	13588924	13589167	EM10D1039629	EM10E0432202	pELS
chr1	13589261	13589560	EM10D1039630	EM10E0432203	pELS
chr1	13589740	13590090	EM10D1039631	EM10E0432204	PLS,CTCF-bound
chr1	13590113	13590303	EM10D1039632	EM10E0432205	pELS,CTCF-bound
chr1	13590341	13590590	EM10D1039633	EM10E0432206	pELS
chr1	13593203	13593553	EM10D1039634	EM10E0432207	dELS
chr1	13598962	13599239	EM10D1039637	EM10E0432208	dELS
chr1	13599308	13599642	EM10D1039638	EM10E0432209	dELS
chr1	13599865	13600209	EM10D1039639	EM10E0432210	dELS
chr1	13655563	13655799	EM10D1039678	EM10E0432221	dELS
chr1	13656157	13656500	EM10D1039679	EM10E0432222	dELS
chr1	13658122	13658365	EM10D1039681	EM10E0432223	dELS
chr1	13658459	13658682	EM10D1039682	EM10E0432224	pELS
chr1	13658742	13658954	EM10D1039683	EM10E0432225	pELS
chr1	13658959	13659262	EM10D1039684	EM10E0432226	pELS,CTCF-bound
chr1	13659395	13659558	EM10D1039685	EM10E0432227	pELS
chr1	13659573	13659726	EM10D1039686	EM10E0432228	pELS,CTCF-bound
chr1	13659791	13660101	EM10D1039687	EM10E0432229	pELS,CTCF-bound
chr1	13660160	13660331	EM10D1039688	EM10E0432230	pELS,CTCF-bound
chr1	13660449	13660796	EM10D1039689	EM10E0432231	PLS
chr1	13677768	13678115	EM10D1039700	EM10E0432238	dELS
chr1	13678558	13678722	EM10D1039701	EM10E0432239	dELS
chr1	13678898	13679139	EM10D1039702	EM10E0432240	dELS
chr1	13679978	13680280	EM10D1039703	EM10E0432241	dELS
chr1	13699686	13699895	EM10D1039709	EM10E0432242	dELS,CTCF-bound
chr1	13706394	13706672	EM10D1039711	EM10E0432243	CTCF-only,CTCF-bound
chr1	13784466	13784727	EM10D1039734	EM10E0432247	CTCF-only,CTCF-bound
chr1	13789254	13789555	EM10D1039740	EM10E0432248	CTCF-only,CTCF-bound
chr1	14304537	14304885	EM10D1039978	EM10E0432285	PLS
chr1	14307073	14307261	EM10D1039984	EM10E0432291	dELS
chr1	14309711	14310049	EM10D1039991	EM10E0432297	pELS,CTCF-bound
chr1	14310173	14310345	EM10D1039992	EM10E0432298	PLS
chr1	14310542	14310720	EM10D1039993	EM10E0432299	pELS
chr1	14504391	14504702	EM10D1040071	EM10E0432316	dELS
chr1	14506138	14506415	EM10D1040076	EM10E0432321	dELS
chr1	14506540	14506869	EM10D1040077	EM10E0432322	dELS
chr1	14506993	14507331	EM10D1040078	EM10E0432323	dELS
chr1	14570552	14570898	EM10D1040099	EM10E0432327	CTCF-only,CTCF-bound
chr1	14635926	14636156	EM10D1040125	EM10E0432329	CTCF-only,CTCF-bound
chr1	14686244	14686505	EM10D1040144	EM10E0432331	CTCF-only,CTCF-bound
chr1	14729099	14729358	EM10D1040166	EM10E0432335	CTCF-only,CTCF-bound
chr1	14740061	14740368	EM10D1040174	EM10E0432336	CTCF-only,CTCF-bound
chr1	14755045	14755218	EM10D1040185	EM10E0432341	pELS
chr1	14755267	14755612	EM10D1040186	EM10E0432342	PLS
chr1	14756013	14756297	EM10D1040188	EM10E0432344	PLS
chr1	14862380	14862699	EM10D1040229	EM10E0432349	CTCF-only,CTCF-bound
chr1	14980378	14980649	EM10D1040248	EM10E0432352	CTCF-only,CTCF-bound
chr1	15007687	15008031	EM10D1040254	EM10E0432353	CTCF-only,CTCF-bound
chr1	15286262	15286464	EM10D1040295	EM10E0432356	pELS
chr1	15286649	15286984	EM10D1040296	EM10E0432357	pELS,CTCF-bound
chr1	15287092	15287260	EM10D1040297	EM10E0432358	PLS
chr1	15287290	15287456	EM10D1040298	EM10E0432359	PLS
chr1	15287467	15287732	EM10D1040299	EM10E0432360	pELS
chr1	15287851	15288195	EM10D1040300	EM10E0432361	pELS
chr1	15327429	15327623	EM10D1040314	EM10E0432362	CTCF-only,CTCF-bound
chr1	15610605	15610953	EM10D1040393	EM10E0432368	dELS
chr1	15611037	15611381	EM10D1040394	EM10E0432369	dELS
chr1	15615607	15615951	EM10D1040396	EM10E0432370	dELS
chr1	15621945	15622224	EM10D1040401	EM10E0432374	CTCF-only,CTCF-bound
chr1	15644638	15644983	EM10D1040412	EM10E0432378	dELS
chr1	15683580	15683900	EM10D1040431	EM10E0432383	dELS,CTCF-bound
chr1	15792024	15792175	EM10D1040471	EM10E0432388	dELS,CTCF-bound
chr1	15805429	15805779	EM10D1040484	EM10E0432392	PLS
chr1	15805837	15806116	EM10D1040485	EM10E0432393	pELS
chr1	15806210	15806454	EM10D1040486	EM10E0432394	pELS
chr1	15853370	15853708	EM10D1040506	EM10E0432400	pELS
chr1	15853824	15854085	EM10D1040507	EM10E0432401	pELS
chr1	15892542	15892858	EM10D1040520	EM10E0432402	PLS
chr1	15902512	15902713	EM10D1040529	EM10E0432405	CTCF-only,CTCF-bound
chr1	15935879	15936193	EM10D1040549	EM10E0432408	dELS
chr1	15936218	15936369	EM10D1040550	EM10E0432409	dELS
chr1	15991119	15991469	EM10D1040575	EM10E0432411	dELS
chr1	15993603	15993912	EM10D1040577	EM10E0432412	CTCF-only,CTCF-bound
chr1	16058613	16058822	EM10D1040607	EM10E0432414	dELS
chr1	16058826	16059124	EM10D1040608	EM10E0432415	dELS
chr1	16093117	16093443	EM10D1040628	EM10E0432421	PLS
chr1	16095633	16095935	EM10D1040631	EM10E0432422	CTCF-only,CTCF-bound
chr1	16103290	16103508	EM10D1040641	EM10E0432424	pELS
chr1	16103727	16104039	EM10D1040642	EM10E0432425	pELS
chr1	16104088	16104262	EM10D1040643	EM10E0432426	pELS,CTCF-bound
chr1	16104301	16104567	EM10D1040644	EM10E0432427	pELS
chr1	16104618	16104776	EM10D1040645	EM10E0432428	PLS
chr1	16104927	16105092	EM10D1040646	EM10E0432429	pELS,CTCF-bound
chr1	16105192	16105522	EM10D1040647	EM10E0432430	pELS,CTCF-bound
chr1	16105604	16105947	EM10D1040648	EM10E0432431	PLS,CTCF-bound
chr1	16106073	16106262	EM10D1040649	EM10E0432432	pELS,CTCF-bound
chr1	16106368	16106712	EM10D1040650	EM10E0432433	pELS
chr1	16107124	16107469	EM10D1040651	EM10E0432434	DNase-H3K4me3
chr1	16111792	16112138	EM10D1040657	EM10E0432437	dELS
chr1	16112195	16112417	EM10D1040658	EM10E0432438	dELS
chr1	16113627	16113855	EM10D1040660	EM10E0432439	dELS
chr1	16115334	16115542	EM10D1040664	EM10E0432440	dELS,CTCF-bound
chr1	16153074	16153328	EM10D1040690	EM10E0432448	dELS
chr1	16171999	16172344	EM10D1040701	EM10E0432450	dELS
chr1	16172462	16172759	EM10D1040702	EM10E0432451	dELS
chr1	16186301	16186626	EM10D1040714	EM10E0432452	dELS
chr1	16186668	16187010	EM10D1040715	EM10E0432453	dELS
chr1	16187120	16187447	EM10D1040716	EM10E0432454	dELS
chr1	16199416	16199617	EM10D1040720	EM10E0432456	CTCF-only,CTCF-bound
chr1	16204946	16205263	EM10D1040726	EM10E0432460	dELS
chr1	16205838	16206021	EM10D1040728	EM10E0432461	dELS
chr1	16206027	16206308	EM10D1040729	EM10E0432462	dELS
chr1	16212511	16212860	EM10D1040732	EM10E0432463	CTCF-only,CTCF-bound
chr1	16225266	16225497	EM10D1040742	EM10E0432464	CTCF-only,CTCF-bound
chr1	16227434	16227749	EM10D1040745	EM10E0432465	pELS
chr1	16227914	16228177	EM10D1040746	EM10E0432466	pELS
chr1	16228304	16228619	EM10D1040747	EM10E0432467	PLS
chr1	16228678	16228889	EM10D1040748	EM10E0432468	pELS
chr1	16304898	16305180	EM10D1040808	EM10E0432479	CTCF-only,CTCF-bound
chr1	16433452	16433738	EM10D1040860	EM10E0432483	CTCF-only,CTCF-bound
chr1	16440257	16440537	EM10D1040864	EM10E0432484	CTCF-only,CTCF-bound
chr1	16518630	16518975	EM10D1040886	EM10E0432485	pELS
chr1	16519145	16519495	EM10D1040887	EM10E0432486	PLS,CTCF-bound
chr1	16519704	16520053	EM10D1040888	EM10E0432487	PLS,CTCF-bound
chr1	16606821	16607099	EM10D1040924	EM10E0432491	dELS
chr1	16617773	16618078	EM10D1040929	EM10E0432494	pELS
chr1	16618128	16618288	EM10D1040930	EM10E0432495	pELS
chr1	16618294	16618536	EM10D1040931	EM10E0432496	PLS
chr1	16618620	16618910	EM10D1040932	EM10E0432497	pELS
chr1	16619181	16619530	EM10D1040933	EM10E0432498	PLS
chr1	16619670	16619956	EM10D1040934	EM10E0432499	pELS,CTCF-bound
chr1	16637431	16637636	EM10D1040945	EM10E0432503	dELS
chr1	16637656	16637859	EM10D1040946	EM10E0432504	dELS
chr1	16637909	16638165	EM10D1040947	EM10E0432505	dELS,CTCF-bound
chr1	16656291	16656574	EM10D1040957	EM10E0432509	pELS
chr1	16656629	16656804	EM10D1040958	EM10E0432510	PLS
chr1	16656893	16657243	EM10D1040959	EM10E0432511	PLS,CTCF-bound
chr1	16657341	16657542	EM10D1040960	EM10E0432512	PLS
chr1	16665075	16665418	EM10D1040967	EM10E0432515	PLS,CTCF-bound
chr1	16665607	16665881	EM10D1040968	EM10E0432516	pELS
chr1	16687378	16687602	EM10D1040983	EM10E0432518	pELS
chr1	16687813	16688084	EM10D1040984	EM10E0432519	pELS
chr1	16688272	16688560	EM10D1040985	EM10E0432520	PLS
chr1	16688584	16688932	EM10D1040986	EM10E0432521	pELS
chr1	16746068	16746289	EM10D1041005	EM10E0432525	CTCF-only,CTCF-bound
chr1	16798318	16798662	EM10D1041030	EM10E0432534	CTCF-only,CTCF-bound
chr1	17041189	17041530	EM10D1041113	EM10E0432542	dELS
chr1	17054088	17054257	EM10D1041117	EM10E0432543	dELS
chr1	17059970	17060319	EM10D1041121	EM10E0432544	dELS
chr1	17094794	17094965	EM10D1041132	EM10E0432545	DNase-H3K4me3
chr1	17096688	17097036	EM10D1041134	EM10E0432547	pELS,CTCF-bound
chr1	17097041	17097339	EM10D1041135	EM10E0432548	pELS
chr1	17097392	17097625	EM10D1041136	EM10E0432549	pELS,CTCF-bound
chr1	17097755	17098102	EM10D1041137	EM10E0432550	PLS
chr1	17121251	17121514	EM10D1041151	EM10E0432555	dELS
chr1	17123429	17123763	EM10D1041154	EM10E0432557	DNase-H3K4me3,CTCF-bound
chr1	17145184	17145530	EM10D1041158	EM10E0432558	PLS
chr1	17145545	17145698	EM10D1041159	EM10E0432559	pELS,CTCF-bound
chr1	17163575	17163882	EM10D1041168	EM10E0432560	CTCF-only,CTCF-bound
chr1	17377634	17377836	EM10D1041207	EM10E0432564	dELS
chr1	17450283	17450626	EM10D1041233	EM10E0432565	dELS
chr1	17450708	17451055	EM10D1041234	EM10E0432566	dELS
chr1	17570221	17570547	EM10D1041262	EM10E0432572	dELS
chr1	17601689	17601968	EM10D1041271	EM10E0432575	PLS
chr1	17629613	17629890	EM10D1041285	EM10E0432581	DNase-H3K4me3,CTCF-bound
chr1	17727190	17727510	EM10D1041307	EM10E0432584	PLS
chr1	17980664	17980957	EM10D1041345	EM10E0432590	CTCF-only,CTCF-bound
chr1	18057915	18058256	EM10D1041364	EM10E0432594	PLS
chr1	18058284	18058502	EM10D1041365	EM10E0432595	PLS
chr1	18058503	18058826	EM10D1041366	EM10E0432596	pELS
chr1	18106171	18106503	EM10D1041375	EM10E0432597	CTCF-only,CTCF-bound
chr1	18106755	18107097	EM10D1041376	EM10E0432598	CTCF-only,CTCF-bound
chr1	18168276	18168602	EM10D1041386	EM10E0432599	CTCF-only,CTCF-bound
chr1	18360015	18360322	EM10D1041427	EM10E0432609	CTCF-only,CTCF-bound
chr1	18902810	18903008	EM10D1041515	EM10E0432617	dELS
chr1	18903226	18903529	EM10D1041516	EM10E0432618	dELS
chr1	18903785	18904133	EM10D1041517	EM10E0432619	dELS
chr1	18976751	18977090	EM10D1041536	EM10E0432620	dELS,CTCF-bound
chr1	19179025	19179364	EM10D1041588	EM10E0432635	DNase-H3K4me3,CTCF-bound
chr1	19205760	19205979	EM10D1041589	EM10E0432636	DNase-H3K4me3,CTCF-bound
chr1	19206268	19206522	EM10D1041590	EM10E0432637	DNase-H3K4me3,CTCF-bound
chr1	19208952	19209302	EM10D1041598	EM10E0432643	PLS
chr1	19211129	19211366	EM10D1041603	EM10E0432648	pELS
chr1	19211711	19212020	EM10D1041604	EM10E0432649	PLS
chr1	19240130	19240427	EM10D1041666	EM10E0432681	dELS
chr1	19244682	19244884	EM10D1041676	EM10E0432686	dELS
chr1	19245043	19245389	EM10D1041677	EM10E0432687	dELS
chr1	19321609	19321955	EM10D1041688	EM10E0432689	pELS
chr1	19388908	19389244	EM10D1041699	EM10E0432690	dELS
chr1	19458659	19458994	EM10D1041713	EM10E0432691	dELS
chr1	19473599	19473949	EM10D1041719	EM10E0432694	dELS
chr1	19531394	19531743	EM10D1041730	EM10E0432695	dELS
chr1	19534997	19535336	EM10D1041732	EM10E0432696	dELS
chr1	19973317	19973664	EM10D1041846	EM10E0432701	CTCF-only,CTCF-bound
chr1	20311539	20311866	EM10D1041931	EM10E0432716	CTCF-only,CTCF-bound
chr1	20450125	20450465	EM10D1041959	EM10E0432720	CTCF-only,CTCF-bound
chr1	20477846	20478188	EM10D1041970	EM10E0432721	dELS
chr1	20513705	20514055	EM10D1041983	EM10E0432723	CTCF-only,CTCF-bound
chr1	20554440	20554755	EM10D1041988	EM10E0432725	CTCF-only,CTCF-bound
chr1	20605473	20605759	EM10D1041997	EM10E0432726	dELS
chr1	20612752	20613048	EM10D1042000	EM10E0432727	dELS,CTCF-bound
chr1	20617942	20618287	EM10D1042002	EM10E0432728	PLS
chr1	20618313	20618509	EM10D1042003	EM10E0432729	pELS
chr1	20619353	20619697	EM10D1042004	EM10E0432730	pELS
chr1	20653920	20654088	EM10D1042015	EM10E0432732	dELS
chr1	20654108	20654456	EM10D1042016	EM10E0432733	dELS
chr1	20655081	20655423	EM10D1042017	EM10E0432734	dELS
chr1	20700089	20700301	EM10D1042036	EM10E0432739	CTCF-only,CTCF-bound
chr1	20738549	20738818	EM10D1042049	EM10E0432740	CTCF-only,CTCF-bound
chr1	20801710	20802055	EM10D1042082	EM10E0432745	dELS,CTCF-bound
chr1	20820208	20820557	EM10D1042098	EM10E0432747	PLS
chr1	20845652	20845979	EM10D1042118	EM10E0432750	dELS
chr1	20863805	20864139	EM10D1042131	EM10E0432753	dELS
chr1	20867423	20867772	EM10D1042134	EM10E0432754	dELS
chr1	20870947	20871296	EM10D1042138	EM10E0432756	dELS
chr1	20890138	20890320	EM10D1042151	EM10E0432760	pELS
chr1	20890399	20890743	EM10D1042152	EM10E0432761	PLS,CTCF-bound
chr1	20890915	20891261	EM10D1042153	EM10E0432762	pELS,CTCF-bound
chr1	20893172	20893412	EM10D1042157	EM10E0432764	dELS
chr1	20900638	20900851	EM10D1042164	EM10E0432766	dELS,CTCF-bound
chr1	20905719	20906062	EM10D1042165	EM10E0432767	dELS
chr1	20906175	20906491	EM10D1042166	EM10E0432768	dELS
chr1	20909538	20909828	EM10D1042171	EM10E0432770	dELS,CTCF-bound
chr1	20912617	20912964	EM10D1042174	EM10E0432772	dELS
chr1	20919756	20920086	EM10D1042180	EM10E0432775	dELS
chr1	20921105	20921445	EM10D1042181	EM10E0432776	pELS
chr1	20922454	20922655	EM10D1042182	EM10E0432777	pELS
chr1	20922742	20922927	EM10D1042183	EM10E0432778	pELS
chr1	20922950	20923291	EM10D1042184	EM10E0432779	pELS
chr1	20925560	20925769	EM10D1042185	EM10E0432780	dELS,CTCF-bound
chr1	20925958	20926277	EM10D1042186	EM10E0432781	dELS
chr1	20926427	20926671	EM10D1042187	EM10E0432782	dELS,CTCF-bound
chr1	20928615	20928946	EM10D1042189	EM10E0432784	dELS
chr1	20933470	20933813	EM10D1042194	EM10E0432785	CTCF-only,CTCF-bound
chr1	20939080	20939390	EM10D1042197	EM10E0432787	CTCF-only,CTCF-bound
chr1	20940148	20940495	EM10D1042198	EM10E0432788	CTCF-only,CTCF-bound
chr1	20951407	20951757	EM10D1042204	EM10E0432791	PLS,CTCF-bound
chr1	20951810	20952004	EM10D1042205	EM10E0432792	pELS
chr1	20986139	20986317	EM10D1042224	EM10E0432796	dELS
chr1	20986416	20986698	EM10D1042225	EM10E0432797	dELS
chr1	20986723	20986924	EM10D1042226	EM10E0432798	dELS
chr1	20995335	20995669	EM10D1042231	EM10E0432800	dELS
chr1	20995710	20995956	EM10D1042232	EM10E0432801	dELS
chr1	21002913	21003101	EM10D1042243	EM10E0432805	dELS,CTCF-bound
chr1	21008862	21009181	EM10D1042249	EM10E0432807	dELS,CTCF-bound
chr1	21010279	21010620	EM10D1042251	EM10E0432809	dELS
chr1	21014525	21014856	EM10D1042257	EM10E0432811	dELS
chr1	21035893	21036240	EM10D1042269	EM10E0432813	dELS
chr1	21038299	21038504	EM10D1042273	EM10E0432816	dELS
chr1	21040224	21040542	EM10D1042277	EM10E0432819	dELS
chr1	21040605	21040805	EM10D1042278	EM10E0432820	dELS
chr1	21040869	21041070	EM10D1042279	EM10E0432821	dELS
chr1	21041118	21041451	EM10D1042280	EM10E0432822	dELS
chr1	21052187	21052509	EM10D1042292	EM10E0432825	dELS
chr1	21064270	21064503	EM10D1042297	EM10E0432830	dELS
chr1	21070747	21071089	EM10D1042303	EM10E0432832	dELS
chr1	21074385	21074558	EM10D1042307	EM10E0432834	dELS,CTCF-bound
chr1	21075885	21076139	EM10D1042309	EM10E0432835	dELS
chr1	21076146	21076400	EM10D1042310	EM10E0432836	dELS
chr1	21077267	21077604	EM10D1042312	EM10E0432837	pELS
chr1	21078571	21078852	EM10D1042315	EM10E0432838	pELS,CTCF-bound
chr1	21078856	21079013	EM10D1042316	EM10E0432839	pELS
chr1	21079188	21079536	EM10D1042317	EM10E0432840	PLS
chr1	21079593	21079764	EM10D1042318	EM10E0432841	pELS,CTCF-bound
chr1	21080499	21080692	EM10D1042320	EM10E0432842	CTCF-only,CTCF-bound
chr1	21089621	21089964	EM10D1042328	EM10E0432843	dELS
chr1	21094802	21095151	EM10D1042331	EM10E0432845	dELS
chr1	21101287	21101537	EM10D1042338	EM10E0432846	dELS,CTCF-bound
chr1	21101610	21101760	EM10D1042339	EM10E0432847	dELS
chr1	21101806	21102001	EM10D1042340	EM10E0432848	dELS
chr1	21124896	21125239	EM10D1042347	EM10E0432849	dELS
chr1	21132426	21132707	EM10D1042350	EM10E0432851	dELS
chr1	21161847	21162154	EM10D1042359	EM10E0432852	CTCF-only,CTCF-bound
chr1	21166251	21166601	EM10D1042362	EM10E0432853	DNase-H3K4me3,CTCF-bound
chr1	21218495	21218653	EM10D1042377	EM10E0432854	PLS,CTCF-bound
chr1	21218657	21218930	EM10D1042378	EM10E0432855	PLS,CTCF-bound
chr1	21232114	21232353	EM10D1042390	EM10E0432861	dELS
chr1	21240322	21240609	EM10D1042396	EM10E0432862	PLS
chr1	21248852	21249121	EM10D1042402	EM10E0432866	dELS
chr1	21271451	21271785	EM10D1042421	EM10E0432876	PLS,CTCF-bound
chr1	21272176	21272482	EM10D1042423	EM10E0432878	PLS,CTCF-bound
chr1	21301741	21301999	EM10D1042439	EM10E0432883	dELS
chr1	21305561	21305891	EM10D1042442	EM10E0432886	dELS
chr1	21324014	21324342	EM10D1042448	EM10E0432890	dELS
chr1	21326854	21327127	EM10D1042451	EM10E0432893	dELS
chr1	21327985	21328275	EM10D1042452	EM10E0432894	dELS
chr1	21328461	21328643	EM10D1042453	EM10E0432895	dELS
chr1	21333373	21333547	EM10D1042458	EM10E0432898	dELS
chr1	21333590	21333906	EM10D1042459	EM10E0432899	dELS
chr1	21334162	21334394	EM10D1042460	EM10E0432900	dELS
chr1	21334785	21335013	EM10D1042462	EM10E0432902	dELS
chr1	21335461	21335805	EM10D1042463	EM10E0432903	dELS
chr1	21335888	21336226	EM10D1042464	EM10E0432904	dELS
chr1	21344333	21344640	EM10D1042466	EM10E0432905	dELS,CTCF-bound
chr1	21344845	21345105	EM10D1042467	EM10E0432906	dELS
chr1	21345310	21345642	EM10D1042468	EM10E0432907	dELS
chr1	21411383	21411718	EM10D1042486	EM10E0432908	dELS,CTCF-bound
chr1	21448254	21448596	EM10D1042502	EM10E0432910	CTCF-only,CTCF-bound
chr1	21461069	21461410	EM10D1042514	EM10E0432911	DNase-H3K4me3,CTCF-bound
chr1	21469127	21469347	EM10D1042521	EM10E0432912	dELS
chr1	21469366	21469701	EM10D1042522	EM10E0432913	dELS
chr1	21520249	21520593	EM10D1042541	EM10E0432915	dELS
chr1	21522031	21522372	EM10D1042544	EM10E0432916	CTCF-only,CTCF-bound
chr1	21552701	21553039	EM10D1042559	EM10E0432919	dELS
chr1	21635456	21635767	EM10D1042594	EM10E0432922	CTCF-only,CTCF-bound
chr1	21770546	21770883	EM10D1042640	EM10E0432924	dELS
chr1	21771318	21771499	EM10D1042641	EM10E0432925	dELS
chr1	21780766	21781100	EM10D1042647	EM10E0432926	dELS
chr1	21781243	21781579	EM10D1042648	EM10E0432927	dELS
chr1	21805024	21805298	EM10D1042657	EM10E0432928	dELS
chr1	21829899	21830233	EM10D1042665	EM10E0432929	dELS
chr1	21830245	21830415	EM10D1042666	EM10E0432930	dELS,CTCF-bound
chr1	21856430	21856749	EM10D1042674	EM10E0432932	CTCF-only,CTCF-bound
chr1	21959715	21959975	EM10D1042709	EM10E0432935	PLS
chr1	21960019	21960263	EM10D1042710	EM10E0432936	pELS
chr1	21960450	21960764	EM10D1042711	EM10E0432937	pELS,CTCF-bound
chr1	21960827	21961171	EM10D1042712	EM10E0432938	pELS,CTCF-bound
chr1	21961226	21961573	EM10D1042713	EM10E0432939	PLS,CTCF-bound
chr1	21961650	21961925	EM10D1042714	EM10E0432940	PLS,CTCF-bound
chr1	21962073	21962332	EM10D1042715	EM10E0432941	pELS,CTCF-bound
chr1	21962517	21962677	EM10D1042716	EM10E0432942	pELS
chr1	21963167	21963435	EM10D1042717	EM10E0432943	pELS,CTCF-bound
chr1	21963510	21963752	EM10D1042718	EM10E0432944	pELS
chr1	21967226	21967383	EM10D1042722	EM10E0432946	CTCF-only,CTCF-bound
chr1	22070059	22070409	EM10D1042736	EM10E0432947	dELS
chr1	22261719	22262056	EM10D1042786	EM10E0432949	CTCF-only,CTCF-bound
chr1	22268969	22269316	EM10D1042795	EM10E0432950	CTCF-only,CTCF-bound
chr1	22386477	22386636	EM10D1042844	EM10E0432956	CTCF-only,CTCF-bound
chr1	22487349	22487643	EM10D1042861	EM10E0432961	CTCF-only,CTCF-bound
chr1	22508877	22509080	EM10D1042863	EM10E0432962	dELS
chr1	22511760	22512108	EM10D1042866	EM10E0432963	dELS
chr1	22512298	22512491	EM10D1042867	EM10E0432964	dELS
chr1	22512559	22512906	EM10D1042868	EM10E0432965	dELS
chr1	22533276	22533588	EM10D1042872	EM10E0432966	dELS,CTCF-bound
chr1	22533679	22533890	EM10D1042873	EM10E0432967	dELS
chr1	22604447	22604644	EM10D1042892	EM10E0432968	CTCF-only,CTCF-bound
chr1	22627064	22627412	EM10D1042905	EM10E0432971	CTCF-only,CTCF-bound
chr1	22632016	22632362	EM10D1042908	EM10E0432972	dELS
chr1	22640610	22640949	EM10D1042912	EM10E0432973	dELS
chr1	22654946	22655258	EM10D1042921	EM10E0432975	dELS
chr1	22683439	22683788	EM10D1042932	EM10E0432977	dELS
chr1	22695107	22695401	EM10D1042936	EM10E0432978	dELS
chr1	22709430	22709777	EM10D1042940	EM10E0432979	dELS
chr1	22734479	22734827	EM10D1042952	EM10E0432980	CTCF-only,CTCF-bound
chr1	22803094	22803354	EM10D1042976	EM10E0432982	DNase-H3K4me3
chr1	22803532	22803866	EM10D1042977	EM10E0432983	dELS
chr1	22805759	22806009	EM10D1042982	EM10E0432986	PLS
chr1	22806048	22806387	EM10D1042983	EM10E0432987	pELS
chr1	22806518	22806701	EM10D1042984	EM10E0432988	pELS
chr1	22806767	22807006	EM10D1042985	EM10E0432989	pELS
chr1	22931191	22931429	EM10D1043011	EM10E0432990	dELS
chr1	22931495	22931844	EM10D1043012	EM10E0432991	dELS
chr1	22987622	22987962	EM10D1043025	EM10E0432993	pELS
chr1	23004976	23005251	EM10D1043033	EM10E0432994	dELS
chr1	23007914	23008086	EM10D1043034	EM10E0432995	dELS
chr1	23008100	23008421	EM10D1043035	EM10E0432996	dELS
chr1	23062037	23062372	EM10D1043046	EM10E0432997	CTCF-only,CTCF-bound
chr1	23109202	23109536	EM10D1043060	EM10E0433000	dELS
chr1	23117542	23117798	EM10D1043067	EM10E0433001	dELS,CTCF-bound
chr1	23140547	23140885	EM10D1043075	EM10E0433003	CTCF-only,CTCF-bound
chr1	23163403	23163752	EM10D1043084	EM10E0433005	dELS
chr1	23171387	23171700	EM10D1043087	EM10E0433006	dELS
chr1	23173456	23173748	EM10D1043089	EM10E0433008	dELS
chr1	23174040	23174361	EM10D1043090	EM10E0433009	dELS
chr1	23184738	23185088	EM10D1043097	EM10E0433012	dELS
chr1	23187474	23187754	EM10D1043098	EM10E0433013	dELS
chr1	23187916	23188238	EM10D1043099	EM10E0433014	dELS
chr1	23188270	23188564	EM10D1043100	EM10E0433015	dELS
chr1	23200580	23200775	EM10D1043109	EM10E0433021	dELS
chr1	23202570	23202725	EM10D1043110	EM10E0433022	dELS,CTCF-bound
chr1	23202817	23203163	EM10D1043111	EM10E0433023	dELS
chr1	23255957	23256307	EM10D1043131	EM10E0433027	pELS,CTCF-bound
chr1	23256602	23256947	EM10D1043132	EM10E0433028	pELS
chr1	23257119	23257320	EM10D1043133	EM10E0433029	pELS
chr1	23257335	23257544	EM10D1043134	EM10E0433030	pELS
chr1	23257565	23257808	EM10D1043135	EM10E0433031	pELS,CTCF-bound
chr1	23260592	23260810	EM10D1043137	EM10E0433033	dELS
chr1	23261713	23262041	EM10D1043138	EM10E0433034	dELS
chr1	23263931	23264094	EM10D1043139	EM10E0433035	dELS,CTCF-bound
chr1	23264349	23264570	EM10D1043140	EM10E0433036	dELS,CTCF-bound
chr1	23265696	23265896	EM10D1043141	EM10E0433037	dELS
chr1	23265988	23266289	EM10D1043142	EM10E0433038	dELS
chr1	23268118	23268410	EM10D1043143	EM10E0433039	dELS
chr1	23271008	23271195	EM10D1043146	EM10E0433040	pELS
chr1	23271208	23271544	EM10D1043147	EM10E0433041	pELS
chr1	23271559	23271741	EM10D1043148	EM10E0433042	pELS,CTCF-bound
chr1	23272126	23272450	EM10D1043149	EM10E0433043	PLS
chr1	23279882	23280230	EM10D1043153	EM10E0433044	dELS,CTCF-bound
chr1	23282567	23282915	EM10D1043156	EM10E0433046	dELS
chr1	23286754	23287102	EM10D1043160	EM10E0433048	CTCF-only,CTCF-bound
chr1	23321450	23321774	EM10D1043168	EM10E0433050	dELS
chr1	23324267	23324613	EM10D1043171	EM10E0433051	CTCF-only,CTCF-bound
chr1	23335745	23336090	EM10D1043178	EM10E0433053	dELS
chr1	23379679	23379877	EM10D1043202	EM10E0433056	dELS
chr1	23380068	23380389	EM10D1043203	EM10E0433057	dELS
chr1	23380441	23380683	EM10D1043204	EM10E0433058	dELS
chr1	23381994	23382324	EM10D1043208	EM10E0433059	pELS
chr1	23382443	23382666	EM10D1043209	EM10E0433060	pELS
chr1	23382853	23383079	EM10D1043210	EM10E0433061	pELS,CTCF-bound
chr1	23383193	23383540	EM10D1043211	EM10E0433062	PLS,CTCF-bound
chr1	23397639	23397975	EM10D1043223	EM10E0433065	dELS
chr1	23419086	23419295	EM10D1043233	EM10E0433069	dELS
chr1	23444597	23444808	EM10D1043241	EM10E0433073	dELS
chr1	23445795	23446139	EM10D1043244	EM10E0433074	dELS
chr1	23468998	23469313	EM10D1043253	EM10E0433076	dELS
chr1	23490693	23491040	EM10D1043262	EM10E0433077	dELS,CTCF-bound
chr1	23495465	23495684	EM10D1043266	EM10E0433078	CTCF-only,CTCF-bound
chr1	23555815	23556144	EM10D1043290	EM10E0433079	DNase-H3K4me3
chr1	23653628	23653978	EM10D1043321	EM10E0433081	dELS
chr1	23656051	23656243	EM10D1043322	EM10E0433082	dELS
chr1	23656285	23656625	EM10D1043323	EM10E0433083	dELS
chr1	23656717	23657061	EM10D1043324	EM10E0433084	dELS
chr1	23705553	23705873	EM10D1043335	EM10E0433087	CTCF-only,CTCF-bound
chr1	23753149	23753473	EM10D1043353	EM10E0433090	dELS
chr1	23753641	23753916	EM10D1043354	EM10E0433091	dELS
chr1	23754380	23754729	EM10D1043355	EM10E0433092	dELS
chr1	23754990	23755332	EM10D1043356	EM10E0433093	dELS
chr1	23761476	23761825	EM10D1043361	EM10E0433094	PLS
chr1	23761874	23762062	EM10D1043362	EM10E0433095	PLS,CTCF-bound
chr1	23762226	23762427	EM10D1043363	EM10E0433096	pELS,CTCF-bound
chr1	23762605	23762766	EM10D1043364	EM10E0433097	pELS,CTCF-bound
chr1	23762783	23763127	EM10D1043365	EM10E0433098	pELS,CTCF-bound
chr1	23763748	23764076	EM10D1043367	EM10E0433100	pELS,CTCF-bound
chr1	23764806	23765043	EM10D1043369	EM10E0433101	DNase-H3K4me3
chr1	23792809	23793101	EM10D1043378	EM10E0433103	CTCF-only,CTCF-bound
chr1	23821658	23821993	EM10D1043382	EM10E0433105	dELS
chr1	23827088	23827424	EM10D1043384	EM10E0433106	DNase-H3K4me3,CTCF-bound
chr1	23827430	23827654	EM10D1043385	EM10E0433107	DNase-H3K4me3,CTCF-bound
chr1	23836638	23836927	EM10D1043392	EM10E0433111	dELS
chr1	23846130	23846411	EM10D1043403	EM10E0433114	dELS
chr1	23846412	23846617	EM10D1043404	EM10E0433115	dELS,CTCF-bound
chr1	23899034	23899364	EM10D1043433	EM10E0433118	dELS
chr1	23899712	23899937	EM10D1043435	EM10E0433120	dELS
chr1	23906199	23906416	EM10D1043440	EM10E0433123	CTCF-only,CTCF-bound
chr1	23911511	23911845	EM10D1043441	EM10E0433124	pELS
chr1	23915464	23915624	EM10D1043444	EM10E0433125	dELS
chr1	23915639	23915912	EM10D1043445	EM10E0433126	dELS
chr1	23916968	23917142	EM10D1043446	EM10E0433127	dELS
chr1	23920281	23920610	EM10D1043450	EM10E0433131	pELS,CTCF-bound
chr1	23920633	23920801	EM10D1043451	EM10E0433132	pELS
chr1	23920836	23921014	EM10D1043452	EM10E0433133	pELS
chr1	23921704	23921967	EM10D1043454	EM10E0433135	pELS
chr1	23921982	23922195	EM10D1043455	EM10E0433136	pELS
chr1	23922209	23922544	EM10D1043456	EM10E0433137	PLS
chr1	23923928	23924102	EM10D1043459	EM10E0433138	pELS
chr1	23924164	23924360	EM10D1043460	EM10E0433139	pELS
chr1	23924408	23924604	EM10D1043461	EM10E0433140	dELS
chr1	23935434	23935705	EM10D1043471	EM10E0433143	dELS
chr1	23943134	23943482	EM10D1043474	EM10E0433144	dELS
chr1	23944089	23944417	EM10D1043477	EM10E0433146	dELS
chr1	23954105	23954347	EM10D1043487	EM10E0433152	dELS
chr1	23966240	23966586	EM10D1043496	EM10E0433157	dELS
chr1	23998158	23998473	EM10D1043513	EM10E0433160	dELS
chr1	24005269	24005436	EM10D1043519	EM10E0433163	PLS
chr1	24005478	24005828	EM10D1043520	EM10E0433164	PLS,CTCF-bound
chr1	24045706	24046044	EM10D1043534	EM10E0433166	dELS
chr1	24046827	24047159	EM10D1043536	EM10E0433168	dELS
chr1	24047168	24047407	EM10D1043537	EM10E0433169	dELS
chr1	24099573	24099836	EM10D1043561	EM10E0433176	pELS,CTCF-bound
chr1	24099885	24100088	EM10D1043562	EM10E0433177	PLS
chr1	24100222	24100571	EM10D1043563	EM10E0433178	PLS
chr1	24107467	24107679	EM10D1043570	EM10E0433183	dELS,CTCF-bound
chr1	24107894	24108234	EM10D1043571	EM10E0433184	dELS
chr1	24134865	24135208	EM10D1043583	EM10E0433186	CTCF-only,CTCF-bound
chr1	24137208	24137468	EM10D1043585	EM10E0433187	CTCF-only,CTCF-bound
chr1	24171520	24171788	EM10D1043597	EM10E0433189	CTCF-only,CTCF-bound
chr1	24223086	24223243	EM10D1043626	EM10E0433195	dELS
chr1	24223267	24223608	EM10D1043627	EM10E0433196	dELS
chr1	24226110	24226454	EM10D1043628	EM10E0433197	dELS
chr1	24226679	24226882	EM10D1043629	EM10E0433198	dELS
chr1	24226908	24227235	EM10D1043630	EM10E0433199	dELS,CTCF-bound
chr1	24227241	24227407	EM10D1043631	EM10E0433200	dELS
chr1	24230403	24230753	EM10D1043635	EM10E0433203	dELS,CTCF-bound
chr1	24249111	24249446	EM10D1043652	EM10E0433207	dELS,CTCF-bound
chr1	24302694	24303039	EM10D1043684	EM10E0433212	CTCF-only,CTCF-bound
chr1	24367595	24367922	EM10D1043711	EM10E0433215	CTCF-only,CTCF-bound
chr1	24374975	24375195	EM10D1043715	EM10E0433216	CTCF-only,CTCF-bound
chr1	24378496	24378775	EM10D1043718	EM10E0433217	CTCF-only,CTCF-bound
chr1	24550407	24550723	EM10D1043776	EM10E0433222	pELS
chr1	24586419	24586769	EM10D1043791	EM10E0433224	pELS,CTCF-bound
chr1	24586997	24587192	EM10D1043792	EM10E0433225	pELS,CTCF-bound
chr1	24587275	24587598	EM10D1043793	EM10E0433226	PLS
chr1	24633826	24634021	EM10D1043804	EM10E0433227	CTCF-only,CTCF-bound
chr1	24661569	24661918	EM10D1043810	EM10E0433228	dELS
chr1	24677728	24677960	EM10D1043816	EM10E0433232	pELS
chr1	24678224	24678388	EM10D1043817	EM10E0433233	pELS
chr1	24678409	24678759	EM10D1043818	EM10E0433234	PLS,CTCF-bound
chr1	24679103	24679379	EM10D1043819	EM10E0433235	pELS
chr1	24719712	24719983	EM10D1043847	EM10E0433251	CTCF-only,CTCF-bound
chr1	24869808	24870105	EM10D1043904	EM10E0433252	DNase-H3K4me3
chr1	24901331	24901642	EM10D1043911	EM10E0433254	CTCF-only,CTCF-bound
chr1	25023148	25023496	EM10D1043943	EM10E0433258	dELS
chr1	25033719	25034018	EM10D1043946	EM10E0433259	dELS
chr1	25034283	25034487	EM10D1043947	EM10E0433260	dELS
chr1	25082457	25082622	EM10D1043965	EM10E0433261	dELS
chr1	25085645	25085972	EM10D1043966	EM10E0433262	dELS,CTCF-bound
chr1	25086000	25086297	EM10D1043967	EM10E0433263	dELS
chr1	25105391	25105741	EM10D1043978	EM10E0433265	dELS
chr1	25107736	25108076	EM10D1043981	EM10E0433267	dELS
chr1	25166125	25166297	EM10D1043994	EM10E0433269	dELS
chr1	25166400	25166734	EM10D1043995	EM10E0433270	dELS
chr1	25179926	25180172	EM10D1044004	EM10E0433274	dELS
chr1	25180175	25180518	EM10D1044005	EM10E0433275	dELS
chr1	25180679	25181023	EM10D1044006	EM10E0433276	dELS
chr1	25204681	25204984	EM10D1044019	EM10E0433279	CTCF-only,CTCF-bound
chr1	25227943	25228149	EM10D1044023	EM10E0433280	pELS
chr1	25228328	25228574	EM10D1044024	EM10E0433281	pELS
chr1	25228603	25228953	EM10D1044025	EM10E0433282	PLS,CTCF-bound
chr1	25229017	25229183	EM10D1044026	EM10E0433283	pELS
chr1	25229437	25229746	EM10D1044027	EM10E0433284	pELS
chr1	25504323	25504670	EM10D1044088	EM10E0433285	dELS,CTCF-bound
chr1	25510398	25510638	EM10D1044091	EM10E0433286	CTCF-only,CTCF-bound
chr1	25527062	25527261	EM10D1044095	EM10E0433287	CTCF-only,CTCF-bound
chr1	25617016	25617298	EM10D1044119	EM10E0433289	CTCF-only,CTCF-bound
chr1	25696356	25696568	EM10D1044136	EM10E0433290	CTCF-only,CTCF-bound
chr1	25696808	25697074	EM10D1044137	EM10E0433291	CTCF-only,CTCF-bound
chr1	25824726	25824952	EM10D1044176	EM10E0433294	PLS
chr1	25825266	25825470	EM10D1044177	EM10E0433295	pELS
chr1	25826847	25827094	EM10D1044179	EM10E0433296	pELS,CTCF-bound
chr1	25827130	25827402	EM10D1044180	EM10E0433297	pELS,CTCF-bound
chr1	25827402	25827703	EM10D1044181	EM10E0433298	pELS
chr1	25828142	25828409	EM10D1044182	EM10E0433299	pELS
chr1	25828425	25828721	EM10D1044183	EM10E0433300	pELS
chr1	25829063	25829255	EM10D1044184	EM10E0433301	pELS,CTCF-bound
chr1	25829289	25829613	EM10D1044185	EM10E0433302	PLS
chr1	25829683	25829906	EM10D1044186	EM10E0433303	PLS
chr1	25830049	25830384	EM10D1044187	EM10E0433304	pELS,CTCF-bound
chr1	25830497	25830727	EM10D1044188	EM10E0433305	PLS
chr1	25830912	25831155	EM10D1044189	EM10E0433306	pELS
chr1	25831162	25831498	EM10D1044190	EM10E0433307	pELS,CTCF-bound
chr1	25831580	25831821	EM10D1044191	EM10E0433308	pELS
chr1	28214229	28214578	EM10D1044527	EM10E0433331	dELS
chr1	28214732	28214894	EM10D1044528	EM10E0433332	dELS
chr1	28328574	28328922	EM10D1044547	EM10E0433334	dELS
chr1	28329008	28329214	EM10D1044548	EM10E0433335	dELS
chr1	30145044	30145355	EM10D1044837	EM10E0433344	CTCF-only,CTCF-bound
chr1	30503268	30503597	EM10D1044888	EM10E0433347	CTCF-only,CTCF-bound
chr1	30584896	30585159	EM10D1044921	EM10E0433353	CTCF-only,CTCF-bound
chr1	30700496	30700741	EM10D1044953	EM10E0433355	dELS,CTCF-bound
chr1	30700792	30701133	EM10D1044954	EM10E0433356	dELS
chr1	30701154	30701492	EM10D1044955	EM10E0433357	dELS
chr1	30718580	30718927	EM10D1044960	EM10E0433358	pELS
chr1	30740963	30741140	EM10D1044966	EM10E0433359	CTCF-only,CTCF-bound
chr1	30769053	30769398	EM10D1044977	EM10E0433360	CTCF-only,CTCF-bound
chr1	30776251	30776559	EM10D1044980	EM10E0433361	CTCF-only,CTCF-bound
chr1	30778782	30778943	EM10D1044983	EM10E0433363	CTCF-only,CTCF-bound
chr1	30780370	30780546	EM10D1044986	EM10E0433366	CTCF-only,CTCF-bound
chr1	30792997	30793336	EM10D1044995	EM10E0433368	pELS
chr1	30851994	30852325	EM10D1045028	EM10E0433374	dELS
chr1	30852605	30852848	EM10D1045029	EM10E0433375	dELS
chr1	30872139	30872316	EM10D1045034	EM10E0433376	DNase-H3K4me3
chr1	30872336	30872645	EM10D1045035	EM10E0433377	pELS
chr1	30872841	30873183	EM10D1045036	EM10E0433378	pELS,CTCF-bound
chr1	30873319	30873470	EM10D1045037	EM10E0433379	PLS,CTCF-bound
chr1	30873543	30873720	EM10D1045038	EM10E0433380	PLS,CTCF-bound
chr1	30873731	30874080	EM10D1045039	EM10E0433381	pELS
chr1	30874137	30874289	EM10D1045040	EM10E0433382	pELS,CTCF-bound
chr1	30874502	30874703	EM10D1045041	EM10E0433383	pELS
chr1	30874839	30875049	EM10D1045042	EM10E0433384	pELS
chr1	30920807	30921133	EM10D1045058	EM10E0433389	CTCF-only,CTCF-bound
chr1	30948396	30948647	EM10D1045078	EM10E0433397	pELS,CTCF-bound
chr1	30948750	30948920	EM10D1045079	EM10E0433398	pELS,CTCF-bound
chr1	30949046	30949368	EM10D1045080	EM10E0433399	pELS,CTCF-bound
chr1	30949383	30949537	EM10D1045081	EM10E0433400	PLS,CTCF-bound
chr1	30949718	30950042	EM10D1045082	EM10E0433401	PLS,CTCF-bound
chr1	30950052	30950210	EM10D1045083	EM10E0433402	pELS,CTCF-bound
chr1	30950224	30950385	EM10D1045084	EM10E0433403	pELS
chr1	30950487	30950695	EM10D1045085	EM10E0433404	pELS
chr1	31019359	31019677	EM10D1045107	EM10E0433410	dELS
chr1	31050301	31050644	EM10D1045122	EM10E0433417	dELS
chr1	31050962	31051302	EM10D1045123	EM10E0433418	dELS
chr1	31051475	31051754	EM10D1045124	EM10E0433419	dELS
chr1	31065204	31065544	EM10D1045131	EM10E0433425	dELS,CTCF-bound
chr1	31093986	31094328	EM10D1045139	EM10E0433427	dELS
chr1	31094801	31095142	EM10D1045140	EM10E0433428	pELS
chr1	31095785	31096074	EM10D1045142	EM10E0433429	pELS
chr1	31096487	31096753	EM10D1045144	EM10E0433431	pELS
chr1	31102924	31103270	EM10D1045152	EM10E0433432	dELS
chr1	31149662	31149958	EM10D1045174	EM10E0433436	dELS
chr1	31150614	31150850	EM10D1045176	EM10E0433437	dELS
chr1	31153121	31153282	EM10D1045178	EM10E0433438	CTCF-only,CTCF-bound
chr1	31154040	31154274	EM10D1045179	EM10E0433439	CTCF-only,CTCF-bound
chr1	31210198	31210485	EM10D1045198	EM10E0433443	CTCF-only,CTCF-bound
chr1	31222557	31222904	EM10D1045201	EM10E0433445	PLS
chr1	31337182	31337383	EM10D1045217	EM10E0433448	CTCF-only,CTCF-bound
chr1	32172120	32172326	EM10D1045337	EM10E0433455	DNase-H3K4me3
chr1	32172484	32172833	EM10D1045338	EM10E0433456	PLS,CTCF-bound
chr1	32172967	32173186	EM10D1045339	EM10E0433457	PLS,CTCF-bound
chr1	32174579	32174857	EM10D1045343	EM10E0433458	pELS,CTCF-bound
chr1	32174874	32175030	EM10D1045344	EM10E0433459	dELS
chr1	32175044	32175266	EM10D1045345	EM10E0433460	dELS,CTCF-bound
chr1	32553892	32554238	EM10D1045445	EM10E0433465	CTCF-only,CTCF-bound
chr1	33175071	33175355	EM10D1045581	EM10E0433474	dELS,CTCF-bound
chr1	33214795	33215142	EM10D1045596	EM10E0433475	pELS
chr1	33271598	33271764	EM10D1045611	EM10E0433479	dELS
chr1	33271798	33272126	EM10D1045612	EM10E0433480	dELS,CTCF-bound
chr1	33334163	33334505	EM10D1045624	EM10E0433481	dELS
chr1	33363069	33363417	EM10D1045633	EM10E0433482	dELS,CTCF-bound
chr1	33515213	33515462	EM10D1045708	EM10E0433494	CTCF-only,CTCF-bound
chr1	33564069	33564404	EM10D1045736	EM10E0433502	dELS
chr1	33565816	33566121	EM10D1045738	EM10E0433503	CTCF-only,CTCF-bound
chr1	33573252	33573561	EM10D1045741	EM10E0433504	dELS
chr1	33574437	33574780	EM10D1045742	EM10E0433505	dELS
chr1	33577989	33578190	EM10D1045745	EM10E0433507	dELS
chr1	33578605	33578955	EM10D1045746	EM10E0433508	dELS
chr1	33595633	33595963	EM10D1045762	EM10E0433514	dELS
chr1	33596083	33596252	EM10D1045763	EM10E0433515	dELS
chr1	33604289	33604639	EM10D1045767	EM10E0433518	dELS
chr1	33610120	33610468	EM10D1045772	EM10E0433519	dELS
chr1	33645691	33646036	EM10D1045803	EM10E0433535	dELS
chr1	33647263	33647500	EM10D1045804	EM10E0433536	CTCF-only,CTCF-bound
chr1	33657602	33657952	EM10D1045810	EM10E0433539	pELS
chr1	33663236	33663485	EM10D1045812	EM10E0433541	CTCF-only,CTCF-bound
chr1	33668667	33668883	EM10D1045815	EM10E0433542	DNase-H3K4me3
chr1	33669283	33669547	EM10D1045816	EM10E0433543	pELS
chr1	33669628	33669977	EM10D1045817	EM10E0433544	PLS,CTCF-bound
chr1	33670071	33670234	EM10D1045818	EM10E0433545	pELS
chr1	33670270	33670615	EM10D1045819	EM10E0433546	pELS,CTCF-bound
chr1	33672540	33672885	EM10D1045823	EM10E0433549	pELS,CTCF-bound
chr1	33673640	33673889	EM10D1045825	EM10E0433551	pELS
chr1	33684583	33684742	EM10D1045831	EM10E0433554	CTCF-only,CTCF-bound
chr1	33690006	33690338	EM10D1045836	EM10E0433558	dELS
chr1	33719787	33720060	EM10D1045855	EM10E0433561	PLS
chr1	33720291	33720441	EM10D1045856	EM10E0433562	PLS,CTCF-bound
chr1	33734328	33734675	EM10D1045868	EM10E0433567	dELS
chr1	33739361	33739706	EM10D1045873	EM10E0433570	CTCF-only,CTCF-bound
chr1	33742943	33743116	EM10D1045877	EM10E0433571	CTCF-only,CTCF-bound
chr1	33754146	33754496	EM10D1045890	EM10E0433574	dELS
chr1	33755097	33755372	EM10D1045891	EM10E0433575	dELS
chr1	33755909	33756071	EM10D1045893	EM10E0433577	pELS
chr1	33756190	33756509	EM10D1045894	EM10E0433578	pELS
chr1	33756520	33756739	EM10D1045895	EM10E0433579	pELS
chr1	33756797	33757139	EM10D1045896	EM10E0433580	pELS
chr1	33757159	33757362	EM10D1045897	EM10E0433581	pELS,CTCF-bound
chr1	33757415	33757579	EM10D1045898	EM10E0433582	pELS,CTCF-bound
chr1	33757621	33757928	EM10D1045899	EM10E0433583	PLS,CTCF-bound
chr1	33757981	33758164	EM10D1045900	EM10E0433584	pELS
chr1	33758550	33758861	EM10D1045902	EM10E0433586	pELS
chr1	33765548	33765841	EM10D1045905	EM10E0433587	dELS
chr1	33813326	33813499	EM10D1045939	EM10E0433595	pELS
chr1	33813542	33813834	EM10D1045940	EM10E0433596	pELS
chr1	33813967	33814199	EM10D1045941	EM10E0433597	pELS
chr1	33814329	33814678	EM10D1045942	EM10E0433598	PLS,CTCF-bound
chr1	33814830	33814998	EM10D1045943	EM10E0433599	pELS
chr1	33875751	33876010	EM10D1045966	EM10E0433604	dELS,CTCF-bound
chr1	33883400	33883749	EM10D1045971	EM10E0433605	dELS,CTCF-bound
chr1	33892887	33893052	EM10D1045974	EM10E0433606	CTCF-only,CTCF-bound
chr1	33896730	33896989	EM10D1045977	EM10E0433607	dELS
chr1	33897520	33897718	EM10D1045978	EM10E0433608	dELS
chr1	33903527	33903867	EM10D1045983	EM10E0433611	dELS
chr1	33906019	33906266	EM10D1045985	EM10E0433612	pELS
chr1	33906318	33906566	EM10D1045986	EM10E0433613	pELS
chr1	33907013	33907169	EM10D1045987	EM10E0433614	pELS,CTCF-bound
chr1	33907507	33907770	EM10D1045988	EM10E0433615	PLS,CTCF-bound
chr1	33907837	33908186	EM10D1045989	EM10E0433616	PLS
chr1	33908201	33908412	EM10D1045990	EM10E0433617	PLS
chr1	33908453	33908682	EM10D1045991	EM10E0433618	pELS
chr1	33914988	33915251	EM10D1045999	EM10E0433620	dELS
chr1	33936049	33936263	EM10D1046010	EM10E0433622	dELS
chr1	33940627	33940879	EM10D1046012	EM10E0433623	dELS
chr1	33945032	33945332	EM10D1046015	EM10E0433625	dELS
chr1	33946613	33946800	EM10D1046017	EM10E0433626	dELS
chr1	33947047	33947395	EM10D1046018	EM10E0433627	dELS
chr1	33947946	33948155	EM10D1046019	EM10E0433628	dELS,CTCF-bound
chr1	33964663	33964934	EM10D1046023	EM10E0433630	pELS,CTCF-bound
chr1	33966390	33966665	EM10D1046024	EM10E0433631	CTCF-only,CTCF-bound
chr1	34005466	34005682	EM10D1046058	EM10E0433646	pELS,CTCF-bound
chr1	34005715	34006055	EM10D1046059	EM10E0433647	PLS,CTCF-bound
chr1	34006055	34006216	EM10D1046060	EM10E0433648	PLS,CTCF-bound
chr1	34006387	34006603	EM10D1046061	EM10E0433649	pELS
chr1	34007418	34007609	EM10D1046063	EM10E0433651	pELS
chr1	34011082	34011360	EM10D1046065	EM10E0433653	pELS,CTCF-bound
chr1	34011368	34011689	EM10D1046066	EM10E0433654	pELS,CTCF-bound
chr1	34011902	34012155	EM10D1046067	EM10E0433655	pELS
chr1	34013510	34013859	EM10D1046069	EM10E0433656	pELS
chr1	34021637	34021967	EM10D1046075	EM10E0433660	dELS
chr1	34023312	34023515	EM10D1046077	EM10E0433661	dELS
chr1	34041502	34041808	EM10D1046094	EM10E0433670	dELS,CTCF-bound
chr1	34043934	34044265	EM10D1046097	EM10E0433671	dELS
chr1	34054990	34055282	EM10D1046107	EM10E0433677	dELS
chr1	34061098	34061447	EM10D1046113	EM10E0433681	dELS,CTCF-bound
chr1	34068402	34068602	EM10D1046119	EM10E0433686	dELS,CTCF-bound
chr1	34089134	34089318	EM10D1046131	EM10E0433695	dELS
chr1	34090780	34091008	EM10D1046132	EM10E0433696	dELS
chr1	34097000	34097309	EM10D1046138	EM10E0433702	dELS
chr1	34097688	34098026	EM10D1046139	EM10E0433703	dELS,CTCF-bound
chr1	34102633	34102959	EM10D1046142	EM10E0433705	dELS
chr1	34103730	34104078	EM10D1046144	EM10E0433707	dELS
chr1	34117774	34118039	EM10D1046161	EM10E0433720	pELS,CTCF-bound
chr1	34118471	34118689	EM10D1046162	EM10E0433721	CTCF-only,CTCF-bound
chr1	34120128	34120420	EM10D1046164	EM10E0433722	dELS
chr1	34120611	34120949	EM10D1046165	EM10E0433723	dELS
chr1	34121316	34121564	EM10D1046166	EM10E0433724	dELS
chr1	34121693	34121956	EM10D1046167	EM10E0433725	dELS
chr1	34123003	34123295	EM10D1046169	EM10E0433726	dELS
chr1	34123389	34123735	EM10D1046170	EM10E0433727	dELS
chr1	34128827	34129167	EM10D1046177	EM10E0433732	dELS
chr1	34129765	34130005	EM10D1046178	EM10E0433733	dELS
chr1	34130845	34131186	EM10D1046180	EM10E0433734	dELS
chr1	34132936	34133264	EM10D1046183	EM10E0433735	dELS
chr1	34134231	34134469	EM10D1046186	EM10E0433737	dELS
chr1	34135660	34135834	EM10D1046187	EM10E0433738	dELS
chr1	34140010	34140354	EM10D1046192	EM10E0433741	dELS
chr1	34140687	34140929	EM10D1046193	EM10E0433742	dELS
chr1	34152688	34153003	EM10D1046205	EM10E0433748	dELS
chr1	34164676	34164993	EM10D1046211	EM10E0433751	CTCF-only,CTCF-bound
chr1	34167594	34167943	EM10D1046214	EM10E0433753	dELS
chr1	34167987	34168203	EM10D1046215	EM10E0433754	dELS
chr1	34182922	34183269	EM10D1046224	EM10E0433758	dELS
chr1	34190028	34190271	EM10D1046233	EM10E0433765	dELS,CTCF-bound
chr1	34201490	34201799	EM10D1046235	EM10E0433766	CTCF-only,CTCF-bound
chr1	34218353	34218689	EM10D1046247	EM10E0433768	CTCF-only,CTCF-bound
chr1	34219858	34220077	EM10D1046249	EM10E0433770	dELS
chr1	34220132	34220474	EM10D1046250	EM10E0433771	dELS
chr1	34221352	34221701	EM10D1046251	EM10E0433772	dELS,CTCF-bound
chr1	34236133	34236286	EM10D1046264	EM10E0433773	dELS
chr1	34236365	34236710	EM10D1046265	EM10E0433774	dELS,CTCF-bound
chr1	34237194	34237517	EM10D1046267	EM10E0433776	dELS
chr1	34237634	34237975	EM10D1046268	EM10E0433777	dELS
chr1	34238312	34238559	EM10D1046270	EM10E0433778	dELS
chr1	34244799	34245012	EM10D1046274	EM10E0433780	dELS
chr1	34246338	34246668	EM10D1046276	EM10E0433782	dELS
chr1	34275800	34276147	EM10D1046296	EM10E0433787	dELS
chr1	34277020	34277221	EM10D1046297	EM10E0433788	dELS
chr1	34277255	34277561	EM10D1046298	EM10E0433789	dELS
chr1	34289252	34289535	EM10D1046308	EM10E0433791	dELS
chr1	34290344	34290500	EM10D1046310	EM10E0433792	dELS
chr1	34290566	34290734	EM10D1046311	EM10E0433793	dELS
chr1	34293198	34293546	EM10D1046315	EM10E0433795	dELS
chr1	34297640	34297986	EM10D1046318	EM10E0433796	dELS
chr1	34304274	34304588	EM10D1046326	EM10E0433801	dELS
chr1	34310882	34311226	EM10D1046331	EM10E0433802	dELS
chr1	34312847	34313111	EM10D1046334	EM10E0433804	dELS
chr1	34326933	34327127	EM10D1046343	EM10E0433807	dELS
chr1	34328697	34329033	EM10D1046345	EM10E0433808	CTCF-only,CTCF-bound
chr1	34389397	34389733	EM10D1046374	EM10E0433814	dELS
chr1	34389742	34389949	EM10D1046375	EM10E0433815	dELS,CTCF-bound
chr1	34409786	34410133	EM10D1046392	EM10E0433816	DNase-H3K4me3,CTCF-bound
chr1	34432554	34432755	EM10D1046404	EM10E0433817	pELS
chr1	34432963	34433207	EM10D1046405	EM10E0433818	PLS,CTCF-bound
chr1	34433228	34433534	EM10D1046406	EM10E0433819	PLS
chr1	34433861	34434012	EM10D1046407	EM10E0433820	pELS
chr1	34434049	34434390	EM10D1046408	EM10E0433821	pELS,CTCF-bound
chr1	34434792	34435139	EM10D1046409	EM10E0433822	pELS,CTCF-bound
chr1	34435244	34435417	EM10D1046410	EM10E0433823	dELS
chr1	34435816	34436151	EM10D1046412	EM10E0433825	dELS
chr1	34436395	34436676	EM10D1046413	EM10E0433826	dELS
chr1	34438656	34438857	EM10D1046416	EM10E0433827	pELS
chr1	34439365	34439566	EM10D1046417	EM10E0433828	pELS,CTCF-bound
chr1	34439569	34439859	EM10D1046418	EM10E0433829	PLS
chr1	34440029	34440183	EM10D1046419	EM10E0433830	pELS,CTCF-bound
chr1	34440238	34440454	EM10D1046420	EM10E0433831	pELS
chr1	34459614	34459927	EM10D1046431	EM10E0433834	PLS,CTCF-bound
chr1	34460105	34460270	EM10D1046432	EM10E0433835	pELS
chr1	34462790	34463138	EM10D1046434	EM10E0433837	dELS,CTCF-bound
chr1	34464293	34464642	EM10D1046436	EM10E0433838	dELS
chr1	34464646	34464881	EM10D1046437	EM10E0433839	dELS,CTCF-bound
chr1	34468068	34468412	EM10D1046440	EM10E0433842	dELS
chr1	34472090	34472266	EM10D1046443	EM10E0433844	pELS,CTCF-bound
chr1	34472559	34472888	EM10D1046444	EM10E0433845	PLS,CTCF-bound
chr1	34473013	34473357	EM10D1046445	EM10E0433846	PLS
chr1	34478922	34479262	EM10D1046447	EM10E0433847	dELS
chr1	34479304	34479503	EM10D1046448	EM10E0433848	dELS
chr1	34480923	34481153	EM10D1046450	EM10E0433849	dELS
chr1	34481849	34482099	EM10D1046451	EM10E0433850	dELS
chr1	34482106	34482423	EM10D1046452	EM10E0433851	dELS
chr1	34483169	34483355	EM10D1046453	EM10E0433852	dELS
chr1	34484455	34484797	EM10D1046455	EM10E0433854	pELS
chr1	34485180	34485490	EM10D1046456	EM10E0433855	pELS
chr1	34485639	34485816	EM10D1046457	EM10E0433856	PLS
chr1	34485832	34486131	EM10D1046458	EM10E0433857	PLS,CTCF-bound
chr1	34490158	34490508	EM10D1046460	EM10E0433859	dELS
chr1	34510630	34510978	EM10D1046477	EM10E0433861	dELS,CTCF-bound
chr1	34511101	34511408	EM10D1046478	EM10E0433862	dELS,CTCF-bound
chr1	34522275	34522451	EM10D1046489	EM10E0433864	pELS
chr1	34522624	34522824	EM10D1046490	EM10E0433865	pELS
chr1	34522847	34523197	EM10D1046491	EM10E0433866	pELS
chr1	34523782	34524084	EM10D1046492	EM10E0433867	pELS
chr1	34536721	34537070	EM10D1046497	EM10E0433869	DNase-H3K4me3
chr1	34564398	34564703	EM10D1046511	EM10E0433871	dELS
chr1	34564727	34565021	EM10D1046512	EM10E0433872	dELS
chr1	34573230	34573577	EM10D1046517	EM10E0433874	CTCF-only,CTCF-bound
chr1	34578886	34579187	EM10D1046520	EM10E0433875	pELS
chr1	34579483	34579831	EM10D1046521	EM10E0433876	PLS,CTCF-bound
chr1	34579872	34580085	EM10D1046522	EM10E0433877	pELS
chr1	34580138	34580348	EM10D1046523	EM10E0433878	pELS,CTCF-bound
chr1	34583902	34584246	EM10D1046525	EM10E0433880	dELS,CTCF-bound
chr1	34584869	34585159	EM10D1046526	EM10E0433881	dELS
chr1	34587338	34587644	EM10D1046527	EM10E0433882	dELS
chr1	34587738	34588078	EM10D1046528	EM10E0433883	dELS
chr1	34602384	34602728	EM10D1046533	EM10E0433884	CTCF-only,CTCF-bound
chr1	34642495	34642805	EM10D1046544	EM10E0433885	CTCF-only,CTCF-bound
chr1	34663903	34664230	EM10D1046548	EM10E0433887	dELS,CTCF-bound
chr1	34664252	34664561	EM10D1046549	EM10E0433888	dELS,CTCF-bound
chr1	34664953	34665159	EM10D1046550	EM10E0433889	dELS,CTCF-bound
chr1	34665193	34665541	EM10D1046551	EM10E0433890	dELS
chr1	34666330	34666676	EM10D1046553	EM10E0433892	dELS
chr1	34677952	34678262	EM10D1046558	EM10E0433895	PLS
chr1	34696598	34696909	EM10D1046568	EM10E0433900	dELS
chr1	34700698	34701025	EM10D1046570	EM10E0433902	CTCF-only,CTCF-bound
chr1	34738471	34738673	EM10D1046588	EM10E0433906	CTCF-only,CTCF-bound
chr1	34749254	34749508	EM10D1046598	EM10E0433908	dELS
chr1	34750401	34750736	EM10D1046602	EM10E0433911	dELS
chr1	34750784	34751063	EM10D1046603	EM10E0433912	pELS,CTCF-bound
chr1	34766944	34767257	EM10D1046613	EM10E0433914	dELS,CTCF-bound
chr1	34793664	34793851	EM10D1046627	EM10E0433916	dELS
chr1	34801315	34801517	EM10D1046632	EM10E0433919	pELS
chr1	34801545	34801865	EM10D1046633	EM10E0433920	PLS
chr1	34801999	34802293	EM10D1046634	EM10E0433921	pELS
chr1	34802342	34802549	EM10D1046635	EM10E0433922	pELS
chr1	34811568	34811903	EM10D1046647	EM10E0433926	pELS
chr1	34828086	34828371	EM10D1046663	EM10E0433932	dELS
chr1	34839329	34839546	EM10D1046675	EM10E0433939	dELS
chr1	34841996	34842346	EM10D1046682	EM10E0433942	pELS
chr1	34842432	34842614	EM10D1046683	EM10E0433943	pELS,CTCF-bound
chr1	34842642	34842858	EM10D1046684	EM10E0433944	pELS,CTCF-bound
chr1	34842894	34843230	EM10D1046685	EM10E0433945	PLS,CTCF-bound
chr1	34843317	34843574	EM10D1046686	EM10E0433946	pELS,CTCF-bound
chr1	34843770	34843938	EM10D1046687	EM10E0433947	pELS
chr1	34849802	34850143	EM10D1046691	EM10E0433948	PLS,CTCF-bound
chr1	34850147	34850348	EM10D1046692	EM10E0433949	pELS
chr1	34850499	34850841	EM10D1046693	EM10E0433950	pELS
chr1	34851583	34851929	EM10D1046695	EM10E0433952	pELS
chr1	34852168	34852488	EM10D1046696	EM10E0433953	dELS
chr1	34853810	34854141	EM10D1046700	EM10E0433957	dELS
chr1	34855137	34855397	EM10D1046701	EM10E0433958	dELS
chr1	34855441	34855622	EM10D1046702	EM10E0433959	dELS
chr1	34858735	34859085	EM10D1046704	EM10E0433961	dELS
chr1	34864344	34864539	EM10D1046712	EM10E0433962	dELS
chr1	34867216	34867564	EM10D1046717	EM10E0433964	CTCF-only,CTCF-bound
chr1	34891616	34891959	EM10D1046732	EM10E0433965	DNase-H3K4me3,CTCF-bound
chr1	34893902	34894246	EM10D1046737	EM10E0433966	CTCF-only,CTCF-bound
chr1	34896200	34896468	EM10D1046741	EM10E0433967	CTCF-only,CTCF-bound
chr1	34896979	34897270	EM10D1046742	EM10E0433968	CTCF-only,CTCF-bound
chr1	34961717	34961928	EM10D1046766	EM10E0433972	CTCF-only,CTCF-bound
chr1	34988253	34988555	EM10D1046781	EM10E0433974	CTCF-only,CTCF-bound
chr1	35032674	35032963	EM10D1046797	EM10E0433975	CTCF-only,CTCF-bound
chr1	35072840	35073185	EM10D1046804	EM10E0433976	CTCF-only,CTCF-bound
chr1	35385491	35385811	EM10D1046925	EM10E0434001	DNase-H3K4me3,CTCF-bound
chr1	35388277	35388447	EM10D1046927	EM10E0434002	CTCF-only,CTCF-bound
chr1	35447476	35447703	EM10D1046953	EM10E0434004	CTCF-only,CTCF-bound
chr1	35465200	35465424	EM10D1046960	EM10E0434006	CTCF-only,CTCF-bound
chr1	35614594	35614938	EM10D1047016	EM10E0434012	dELS
chr1	35615096	35615430	EM10D1047017	EM10E0434013	dELS
chr1	35619537	35619870	EM10D1047020	EM10E0434014	dELS
chr1	35652995	35653196	EM10D1047041	EM10E0434017	pELS
chr1	35653322	35653663	EM10D1047042	EM10E0434018	dELS
chr1	35673526	35673869	EM10D1047058	EM10E0434022	CTCF-only,CTCF-bound
chr1	35695053	35695392	EM10D1047076	EM10E0434026	dELS,CTCF-bound
chr1	35697302	35697565	EM10D1047078	EM10E0434028	dELS,CTCF-bound
chr1	35726643	35726936	EM10D1047104	EM10E0434033	CTCF-only,CTCF-bound
chr1	35727367	35727717	EM10D1047105	EM10E0434034	dELS
chr1	35736327	35736659	EM10D1047111	EM10E0434036	dELS
chr1	35765686	35766034	EM10D1047130	EM10E0434042	CTCF-only,CTCF-bound
chr1	35813652	35814001	EM10D1047168	EM10E0434046	dELS
chr1	35822392	35822726	EM10D1047179	EM10E0434048	dELS
chr1	35827547	35827891	EM10D1047191	EM10E0434054	dELS
chr1	35839474	35839823	EM10D1047196	EM10E0434056	CTCF-only,CTCF-bound
chr1	35846611	35846808	EM10D1047205	EM10E0434058	CTCF-only,CTCF-bound
chr1	35849869	35850175	EM10D1047211	EM10E0434060	dELS
chr1	35853030	35853379	EM10D1047217	EM10E0434065	dELS
chr1	35858413	35858616	EM10D1047222	EM10E0434067	dELS
chr1	35858629	35858977	EM10D1047223	EM10E0434068	dELS
chr1	35860846	35861167	EM10D1047224	EM10E0434069	dELS
chr1	35861479	35861822	EM10D1047225	EM10E0434070	dELS
chr1	35864916	35865227	EM10D1047229	EM10E0434074	dELS
chr1	35865350	35865677	EM10D1047230	EM10E0434075	dELS
chr1	35867194	35867410	EM10D1047234	EM10E0434077	dELS
chr1	35869541	35869734	EM10D1047235	EM10E0434078	dELS
chr1	35869736	35870078	EM10D1047236	EM10E0434079	dELS
chr1	35870536	35870869	EM10D1047237	EM10E0434080	dELS
chr1	35870989	35871249	EM10D1047238	EM10E0434081	dELS
chr1	35871988	35872307	EM10D1047239	EM10E0434082	dELS
chr1	35875415	35875762	EM10D1047241	EM10E0434083	dELS
chr1	35879384	35879537	EM10D1047246	EM10E0434084	pELS,CTCF-bound
chr1	35879595	35879942	EM10D1047247	EM10E0434085	pELS
chr1	35889965	35890298	EM10D1047257	EM10E0434086	DNase-H3K4me3
chr1	35890302	35890460	EM10D1047258	EM10E0434087	DNase-H3K4me3
chr1	35890504	35890819	EM10D1047259	EM10E0434088	DNase-H3K4me3
chr1	35926265	35926606	EM10D1047280	EM10E0434093	dELS
chr1	35926728	35927035	EM10D1047281	EM10E0434094	dELS
chr1	35927106	35927337	EM10D1047282	EM10E0434095	dELS
chr1	35935126	35935476	EM10D1047286	EM10E0434098	dELS
chr1	35959793	35960130	EM10D1047312	EM10E0434112	pELS,CTCF-bound
chr1	35975748	35975957	EM10D1047323	EM10E0434115	dELS
chr1	35975976	35976138	EM10D1047324	EM10E0434116	dELS
chr1	36013831	36014035	EM10D1047368	EM10E0434137	dELS
chr1	36014037	36014257	EM10D1047369	EM10E0434138	dELS
chr1	36016572	36016922	EM10D1047374	EM10E0434143	dELS
chr1	36016969	36017194	EM10D1047375	EM10E0434144	dELS
chr1	36017229	36017575	EM10D1047376	EM10E0434145	dELS
chr1	36017656	36017916	EM10D1047377	EM10E0434146	dELS
chr1	36018650	36018991	EM10D1047379	EM10E0434147	dELS
chr1	36024988	36025337	EM10D1047385	EM10E0434150	dELS
chr1	36030400	36030738	EM10D1047388	EM10E0434151	pELS
chr1	36052712	36053056	EM10D1047398	EM10E0434155	dELS
chr1	36053573	36053913	EM10D1047399	EM10E0434156	dELS
chr1	36054304	36054505	EM10D1047400	EM10E0434157	dELS
chr1	36054684	36054954	EM10D1047401	EM10E0434158	dELS
chr1	36060004	36060321	EM10D1047408	EM10E0434161	dELS,CTCF-bound
chr1	36060351	36060541	EM10D1047409	EM10E0434162	dELS
chr1	36060751	36061007	EM10D1047410	EM10E0434163	dELS
chr1	36064324	36064652	EM10D1047419	EM10E0434170	dELS
chr1	36064867	36065216	EM10D1047420	EM10E0434171	dELS,CTCF-bound
chr1	36065285	36065489	EM10D1047421	EM10E0434172	dELS
chr1	36065497	36065697	EM10D1047422	EM10E0434173	dELS
chr1	36065790	36065945	EM10D1047423	EM10E0434174	dELS
chr1	36066240	36066514	EM10D1047425	EM10E0434176	dELS
chr1	36067258	36067548	EM10D1047427	EM10E0434177	pELS
chr1	36067906	36068099	EM10D1047428	EM10E0434178	pELS,CTCF-bound
chr1	36068119	36068464	EM10D1047429	EM10E0434179	PLS,CTCF-bound
chr1	36068548	36068709	EM10D1047430	EM10E0434180	pELS
chr1	36068855	36069163	EM10D1047431	EM10E0434181	pELS,CTCF-bound
chr1	36069497	36069730	EM10D1047433	EM10E0434182	pELS
chr1	36069996	36070207	EM10D1047434	EM10E0434183	pELS
chr1	36070380	36070665	EM10D1047435	EM10E0434184	dELS
chr1	36070748	36071016	EM10D1047436	EM10E0434185	dELS
chr1	36071093	36071405	EM10D1047437	EM10E0434186	dELS
chr1	36072970	36073181	EM10D1047441	EM10E0434189	dELS
chr1	36073191	36073506	EM10D1047442	EM10E0434190	dELS
chr1	36073641	36073837	EM10D1047443	EM10E0434191	dELS
chr1	36074715	36074918	EM10D1047445	EM10E0434193	dELS
chr1	36075012	36075339	EM10D1047446	EM10E0434194	dELS
chr1	36075787	36075973	EM10D1047447	EM10E0434195	dELS
chr1	36079673	36080012	EM10D1047451	EM10E0434198	dELS
chr1	36088309	36088659	EM10D1047458	EM10E0434203	dELS
chr1	36089619	36089870	EM10D1047460	EM10E0434205	dELS
chr1	36090035	36090375	EM10D1047461	EM10E0434206	dELS
chr1	36090415	36090570	EM10D1047462	EM10E0434207	dELS
chr1	36090727	36091068	EM10D1047463	EM10E0434208	dELS,CTCF-bound
chr1	36091270	36091601	EM10D1047464	EM10E0434209	dELS
chr1	36093818	36094088	EM10D1047465	EM10E0434210	dELS
chr1	36095686	36095992	EM10D1047466	EM10E0434211	dELS
chr1	36098494	36098778	EM10D1047470	EM10E0434214	dELS
chr1	36127667	36128010	EM10D1047497	EM10E0434219	dELS
chr1	36128844	36129100	EM10D1047499	EM10E0434221	dELS
chr1	36129163	36129513	EM10D1047500	EM10E0434222	dELS
chr1	36130028	36130199	EM10D1047501	EM10E0434223	pELS
chr1	36130319	36130668	EM10D1047502	EM10E0434224	pELS
chr1	36131276	36131467	EM10D1047504	EM10E0434225	pELS
chr1	36131841	36132114	EM10D1047505	EM10E0434226	PLS
chr1	36134671	36134947	EM10D1047510	EM10E0434231	dELS,CTCF-bound
chr1	36145098	36145444	EM10D1047515	EM10E0434233	CTCF-only,CTCF-bound
chr1	36148795	36149060	EM10D1047518	EM10E0434234	dELS
chr1	36149414	36149754	EM10D1047519	EM10E0434235	dELS,CTCF-bound
chr1	36159957	36160172	EM10D1047523	EM10E0434236	dELS
chr1	36160249	36160585	EM10D1047524	EM10E0434237	dELS
chr1	36161035	36161257	EM10D1047525	EM10E0434238	dELS
chr1	36180099	36180436	EM10D1047538	EM10E0434243	dELS,CTCF-bound
chr1	36243572	36243847	EM10D1047573	EM10E0434252	pELS
chr1	36244135	36244481	EM10D1047574	EM10E0434253	PLS,CTCF-bound
chr1	36251561	36251763	EM10D1047581	EM10E0434255	CTCF-only,CTCF-bound
chr1	36252879	36253127	EM10D1047583	EM10E0434256	CTCF-only,CTCF-bound
chr1	36254686	36254906	EM10D1047584	EM10E0434257	dELS,CTCF-bound
chr1	36255068	36255417	EM10D1047585	EM10E0434258	dELS,CTCF-bound
chr1	36255798	36255999	EM10D1047586	EM10E0434259	dELS
chr1	36261800	36262033	EM10D1047595	EM10E0434262	dELS
chr1	36262124	36262471	EM10D1047596	EM10E0434263	dELS
chr1	36264174	36264503	EM10D1047598	EM10E0434264	dELS
chr1	36270639	36270987	EM10D1047603	EM10E0434268	dELS
chr1	36271714	36271914	EM10D1047604	EM10E0434269	pELS
chr1	36272495	36272828	EM10D1047605	EM10E0434270	pELS
chr1	36273323	36273673	EM10D1047606	EM10E0434271	PLS
chr1	36274420	36274644	EM10D1047608	EM10E0434272	PLS,CTCF-bound
chr1	36275077	36275407	EM10D1047610	EM10E0434274	pELS
chr1	36276121	36276335	EM10D1047612	EM10E0434276	pELS
chr1	36277329	36277598	EM10D1047613	EM10E0434277	CTCF-only,CTCF-bound
chr1	36279244	36279519	EM10D1047614	EM10E0434278	CTCF-only,CTCF-bound
chr1	36281887	36282230	EM10D1047616	EM10E0434279	dELS
chr1	36282276	36282459	EM10D1047617	EM10E0434280	dELS
chr1	36293500	36293842	EM10D1047619	EM10E0434281	dELS
chr1	36294417	36294764	EM10D1047620	EM10E0434282	dELS
chr1	36294804	36295001	EM10D1047621	EM10E0434283	dELS
chr1	36303449	36303794	EM10D1047629	EM10E0434285	dELS
chr1	36304873	36305214	EM10D1047631	EM10E0434286	dELS
chr1	36307191	36307412	EM10D1047634	EM10E0434287	pELS
chr1	36307554	36307867	EM10D1047635	EM10E0434288	PLS,CTCF-bound
chr1	36307907	36308235	EM10D1047636	EM10E0434289	pELS
chr1	36308344	36308520	EM10D1047637	EM10E0434290	pELS
chr1	36308649	36308840	EM10D1047638	EM10E0434291	pELS,CTCF-bound
chr1	36309078	36309345	EM10D1047639	EM10E0434292	pELS
chr1	36309609	36309955	EM10D1047640	EM10E0434293	dELS
chr1	36314988	36315337	EM10D1047643	EM10E0434294	dELS
chr1	36321881	36322082	EM10D1047649	EM10E0434297	CTCF-only,CTCF-bound
chr1	36324131	36324376	EM10D1047653	EM10E0434299	dELS,CTCF-bound
chr1	36325900	36326249	EM10D1047656	EM10E0434301	dELS
chr1	36357023	36357368	EM10D1047674	EM10E0434304	dELS
chr1	36357370	36357595	EM10D1047675	EM10E0434305	dELS
chr1	36368103	36368375	EM10D1047683	EM10E0434308	PLS
chr1	36368593	36368767	EM10D1047684	EM10E0434309	pELS
chr1	36368814	36368996	EM10D1047685	EM10E0434310	pELS
chr1	36369026	36369374	EM10D1047686	EM10E0434311	PLS,CTCF-bound
chr1	36379574	36379919	EM10D1047696	EM10E0434316	CTCF-only,CTCF-bound
chr1	36401529	36401875	EM10D1047705	EM10E0434317	dELS
chr1	36433637	36433986	EM10D1047720	EM10E0434319	dELS
chr1	36435148	36435498	EM10D1047722	EM10E0434320	dELS
chr1	36441154	36441487	EM10D1047728	EM10E0434323	dELS
chr1	36444461	36444803	EM10D1047729	EM10E0434324	pELS
chr1	36444896	36445092	EM10D1047730	EM10E0434325	pELS,CTCF-bound
chr1	36445199	36445540	EM10D1047731	EM10E0434326	PLS,CTCF-bound
chr1	36445615	36445789	EM10D1047732	EM10E0434327	pELS
chr1	36446189	36446405	EM10D1047733	EM10E0434328	pELS
chr1	36446467	36446805	EM10D1047734	EM10E0434329	pELS
chr1	36446860	36447198	EM10D1047735	EM10E0434330	pELS
chr1	36457440	36457669	EM10D1047740	EM10E0434332	dELS
chr1	36461901	36462180	EM10D1047744	EM10E0434335	dELS
chr1	36470732	36470891	EM10D1047753	EM10E0434337	pELS
chr1	36471198	36471350	EM10D1047754	EM10E0434338	pELS,CTCF-bound
chr1	36471396	36471735	EM10D1047755	EM10E0434339	PLS,CTCF-bound
chr1	36471941	36472128	EM10D1047756	EM10E0434340	pELS,CTCF-bound
chr1	36472229	36472467	EM10D1047757	EM10E0434341	pELS
chr1	36473136	36473443	EM10D1047759	EM10E0434342	pELS
chr1	36474234	36474549	EM10D1047761	EM10E0434344	pELS
chr1	36475581	36475776	EM10D1047764	EM10E0434346	pELS,CTCF-bound
chr1	36475782	36476072	EM10D1047765	EM10E0434347	pELS
chr1	36476539	36476804	EM10D1047767	EM10E0434349	dELS
chr1	36479964	36480160	EM10D1047770	EM10E0434351	dELS
chr1	36480347	36480515	EM10D1047771	EM10E0434352	dELS
chr1	36480566	36480915	EM10D1047772	EM10E0434353	dELS,CTCF-bound
chr1	36489725	36489981	EM10D1047776	EM10E0434354	dELS
chr1	36492481	36492807	EM10D1047779	EM10E0434357	dELS,CTCF-bound
chr1	36492852	36493121	EM10D1047780	EM10E0434358	dELS
chr1	36496857	36497015	EM10D1047783	EM10E0434360	CTCF-only,CTCF-bound
chr1	36501338	36501631	EM10D1047784	EM10E0434361	CTCF-only,CTCF-bound
chr1	36511413	36511563	EM10D1047790	EM10E0434362	pELS,CTCF-bound
chr1	36511652	36512002	EM10D1047791	EM10E0434363	PLS,CTCF-bound
chr1	36512090	36512242	EM10D1047792	EM10E0434364	pELS
chr1	36512291	36512550	EM10D1047793	EM10E0434365	pELS
chr1	36512591	36512792	EM10D1047794	EM10E0434366	pELS,CTCF-bound
chr1	36513008	36513220	EM10D1047795	EM10E0434367	pELS
chr1	36513377	36513681	EM10D1047796	EM10E0434368	pELS
chr1	36513779	36514067	EM10D1047797	EM10E0434369	DNase-H3K4me3,CTCF-bound
chr1	36522276	36522523	EM10D1047803	EM10E0434371	dELS,CTCF-bound
chr1	36523635	36523929	EM10D1047804	EM10E0434372	dELS
chr1	36525832	36526023	EM10D1047805	EM10E0434373	dELS,CTCF-bound
chr1	36526950	36527152	EM10D1047806	EM10E0434374	pELS
chr1	36531660	36531961	EM10D1047810	EM10E0434378	dELS
chr1	36534638	36534961	EM10D1047815	EM10E0434382	pELS,CTCF-bound
chr1	36535712	36535984	EM10D1047816	EM10E0434383	pELS
chr1	36536173	36536382	EM10D1047817	EM10E0434384	pELS
chr1	36536384	36536708	EM10D1047818	EM10E0434385	pELS
chr1	36538852	36539051	EM10D1047821	EM10E0434387	pELS
chr1	36539213	36539561	EM10D1047822	EM10E0434388	pELS,CTCF-bound
chr1	36539593	36539794	EM10D1047823	EM10E0434389	pELS
chr1	36545898	36546115	EM10D1047828	EM10E0434394	pELS,CTCF-bound
chr1	36546222	36546494	EM10D1047829	EM10E0434395	pELS
chr1	36546534	36546783	EM10D1047830	EM10E0434396	pELS,CTCF-bound
chr1	36546897	36547114	EM10D1047831	EM10E0434397	pELS,CTCF-bound
chr1	36547162	36547512	EM10D1047832	EM10E0434398	PLS,CTCF-bound
chr1	36547531	36547783	EM10D1047833	EM10E0434399	pELS,CTCF-bound
chr1	36548313	36548572	EM10D1047835	EM10E0434401	pELS
chr1	36550167	36550432	EM10D1047838	EM10E0434402	dELS,CTCF-bound
chr1	36552551	36552828	EM10D1047840	EM10E0434403	dELS
chr1	36554600	36554864	EM10D1047842	EM10E0434404	dELS,CTCF-bound
chr1	36555908	36556251	EM10D1047843	EM10E0434405	pELS,CTCF-bound
chr1	36556556	36556900	EM10D1047844	EM10E0434406	pELS
chr1	36557106	36557454	EM10D1047845	EM10E0434407	pELS,CTCF-bound
chr1	36557466	36557683	EM10D1047846	EM10E0434408	PLS,CTCF-bound
chr1	36557771	36558026	EM10D1047847	EM10E0434409	pELS,CTCF-bound
chr1	36558165	36558499	EM10D1047848	EM10E0434410	PLS,CTCF-bound
chr1	36558722	36559061	EM10D1047849	EM10E0434411	pELS
chr1	36560903	36561240	EM10D1047853	EM10E0434414	dELS
chr1	36563155	36563415	EM10D1047855	EM10E0434416	dELS,CTCF-bound
chr1	36564103	36564453	EM10D1047856	EM10E0434417	dELS
chr1	36568406	36568631	EM10D1047859	EM10E0434419	dELS
chr1	36568778	36569081	EM10D1047860	EM10E0434420	dELS
chr1	36570634	36570830	EM10D1047863	EM10E0434423	dELS
chr1	36571702	36571880	EM10D1047864	EM10E0434424	dELS
chr1	36572238	36572494	EM10D1047865	EM10E0434425	dELS
chr1	36572708	36572997	EM10D1047866	EM10E0434426	dELS
chr1	36574285	36574486	EM10D1047869	EM10E0434429	dELS
chr1	36580109	36580416	EM10D1047873	EM10E0434433	dELS,CTCF-bound
chr1	36580487	36580831	EM10D1047874	EM10E0434434	dELS,CTCF-bound
chr1	36580912	36581197	EM10D1047875	EM10E0434435	dELS
chr1	36581245	36581517	EM10D1047876	EM10E0434436	dELS
chr1	36588476	36588808	EM10D1047882	EM10E0434441	dELS
chr1	36589110	36589455	EM10D1047884	EM10E0434442	dELS
chr1	36589492	36589842	EM10D1047885	EM10E0434443	dELS,CTCF-bound
chr1	36591541	36591802	EM10D1047888	EM10E0434446	dELS
chr1	36594865	36595123	EM10D1047890	EM10E0434448	dELS
chr1	36595163	36595494	EM10D1047891	EM10E0434449	dELS
chr1	36595604	36595873	EM10D1047892	EM10E0434450	dELS,CTCF-bound
chr1	36596110	36596457	EM10D1047893	EM10E0434451	dELS
chr1	36603396	36603595	EM10D1047898	EM10E0434453	pELS
chr1	36603815	36604018	EM10D1047899	EM10E0434454	dELS
chr1	36606979	36607321	EM10D1047902	EM10E0434457	dELS
chr1	36608310	36608609	EM10D1047903	EM10E0434458	dELS,CTCF-bound
chr1	36611581	36611738	EM10D1047905	EM10E0434459	dELS,CTCF-bound
chr1	36612353	36612522	EM10D1047907	EM10E0434461	dELS,CTCF-bound
chr1	36612597	36612800	EM10D1047908	EM10E0434462	dELS
chr1	36628691	36628944	EM10D1047920	EM10E0434470	dELS
chr1	36634997	36635281	EM10D1047930	EM10E0434477	dELS,CTCF-bound
chr1	36636154	36636470	EM10D1047931	EM10E0434478	dELS,CTCF-bound
chr1	36636472	36636745	EM10D1047932	EM10E0434479	dELS,CTCF-bound
chr1	36640620	36640873	EM10D1047937	EM10E0434481	dELS
chr1	36647770	36647951	EM10D1047942	EM10E0434482	dELS,CTCF-bound
chr1	36657830	36658032	EM10D1047946	EM10E0434483	dELS
chr1	36658051	36658362	EM10D1047947	EM10E0434484	dELS
chr1	36664473	36664761	EM10D1047950	EM10E0434486	pELS,CTCF-bound
chr1	36665334	36665678	EM10D1047951	EM10E0434487	pELS
chr1	36684134	36684480	EM10D1047962	EM10E0434494	DNase-H3K4me3,CTCF-bound
chr1	36691279	36691629	EM10D1047965	EM10E0434495	PLS
chr1	36691693	36691843	EM10D1047966	EM10E0434496	pELS
chr1	36691894	36692105	EM10D1047967	EM10E0434497	pELS
chr1	36708708	36708874	EM10D1047980	EM10E0434501	pELS
chr1	36709088	36709268	EM10D1047981	EM10E0434502	pELS,CTCF-bound
chr1	36709336	36709533	EM10D1047982	EM10E0434503	pELS,CTCF-bound
chr1	36709601	36709767	EM10D1047983	EM10E0434504	pELS,CTCF-bound
chr1	36709861	36710211	EM10D1047984	EM10E0434505	PLS,CTCF-bound
chr1	36737364	36737660	EM10D1048001	EM10E0434509	CTCF-only,CTCF-bound
chr1	36744198	36744401	EM10D1048006	EM10E0434511	pELS
chr1	36744577	36744925	EM10D1048007	EM10E0434512	PLS,CTCF-bound
chr1	36746517	36746800	EM10D1048010	EM10E0434513	CTCF-only,CTCF-bound
chr1	36761110	36761432	EM10D1048021	EM10E0434517	pELS
chr1	36761600	36761948	EM10D1048022	EM10E0434518	PLS
chr1	36762250	36762528	EM10D1048023	EM10E0434519	pELS
chr1	36763914	36764084	EM10D1048024	EM10E0434520	pELS
chr1	36766515	36766705	EM10D1048027	EM10E0434522	pELS
chr1	36766867	36767214	EM10D1048028	EM10E0434523	pELS
chr1	36767257	36767541	EM10D1048029	EM10E0434524	pELS
chr1	36767697	36767887	EM10D1048030	EM10E0434525	pELS
chr1	36784717	36785067	EM10D1048042	EM10E0434531	dELS,CTCF-bound
chr1	36785254	36785594	EM10D1048043	EM10E0434532	dELS,CTCF-bound
chr1	36786411	36786742	EM10D1048045	EM10E0434533	CTCF-only,CTCF-bound
chr1	36796746	36797079	EM10D1048057	EM10E0434536	dELS
chr1	36797541	36797882	EM10D1048058	EM10E0434537	dELS
chr1	36813505	36813835	EM10D1048074	EM10E0434541	dELS
chr1	36830931	36831270	EM10D1048092	EM10E0434546	dELS
chr1	36831343	36831693	EM10D1048093	EM10E0434547	dELS
chr1	36835676	36835981	EM10D1048098	EM10E0434548	dELS
chr1	36839879	36840211	EM10D1048102	EM10E0434550	dELS
chr1	36860446	36860779	EM10D1048116	EM10E0434555	dELS
chr1	36861717	36862059	EM10D1048118	EM10E0434557	dELS
chr1	36864887	36865075	EM10D1048120	EM10E0434558	dELS
chr1	36870549	36870886	EM10D1048124	EM10E0434559	pELS,CTCF-bound
chr1	36874918	36875267	EM10D1048129	EM10E0434562	dELS,CTCF-bound
chr1	36884628	36884879	EM10D1048135	EM10E0434564	dELS
chr1	36886495	36886839	EM10D1048137	EM10E0434565	dELS
chr1	36887247	36887509	EM10D1048138	EM10E0434566	dELS
chr1	36893228	36893577	EM10D1048144	EM10E0434569	dELS
chr1	36902519	36902863	EM10D1048153	EM10E0434573	dELS
chr1	36903104	36903307	EM10D1048154	EM10E0434574	dELS
chr1	36903393	36903711	EM10D1048155	EM10E0434575	dELS
chr1	36904093	36904415	EM10D1048156	EM10E0434576	dELS,CTCF-bound
chr1	36904514	36904730	EM10D1048157	EM10E0434577	dELS,CTCF-bound
chr1	36914533	36914854	EM10D1048165	EM10E0434581	pELS
chr1	36918017	36918202	EM10D1048169	EM10E0434585	pELS
chr1	36919834	36920183	EM10D1048172	EM10E0434588	dELS
chr1	36920241	36920409	EM10D1048173	EM10E0434589	dELS
chr1	36920412	36920592	EM10D1048174	EM10E0434590	dELS
chr1	36920602	36920788	EM10D1048175	EM10E0434591	dELS
chr1	36920845	36921019	EM10D1048176	EM10E0434592	dELS
chr1	36921501	36921723	EM10D1048177	EM10E0434593	dELS
chr1	36921723	36921954	EM10D1048178	EM10E0434594	dELS
chr1	36921980	36922136	EM10D1048179	EM10E0434595	dELS
chr1	36922187	36922531	EM10D1048180	EM10E0434596	dELS
chr1	36922735	36923011	EM10D1048181	EM10E0434597	dELS
chr1	36934167	36934492	EM10D1048196	EM10E0434606	dELS
chr1	36937734	36937966	EM10D1048202	EM10E0434612	pELS,CTCF-bound
chr1	36938413	36938649	EM10D1048203	EM10E0434613	pELS
chr1	36938897	36939089	EM10D1048204	EM10E0434614	pELS,CTCF-bound
chr1	36939091	36939378	EM10D1048205	EM10E0434615	pELS
chr1	36939522	36939792	EM10D1048206	EM10E0434616	PLS
chr1	36939800	36940092	EM10D1048207	EM10E0434617	PLS,CTCF-bound
chr1	36940118	36940269	EM10D1048208	EM10E0434618	pELS
chr1	36940377	36940719	EM10D1048209	EM10E0434619	pELS
chr1	36982246	36982549	EM10D1048238	EM10E0434629	dELS,CTCF-bound
chr1	36982622	36982971	EM10D1048239	EM10E0434630	dELS
chr1	36987168	36987517	EM10D1048247	EM10E0434637	dELS
chr1	36988226	36988534	EM10D1048250	EM10E0434640	dELS
chr1	36988624	36988793	EM10D1048251	EM10E0434641	dELS
chr1	36995834	36996151	EM10D1048256	EM10E0434643	dELS
chr1	36996191	36996419	EM10D1048257	EM10E0434644	dELS
chr1	36996589	36996929	EM10D1048258	EM10E0434645	dELS
chr1	37000366	37000712	EM10D1048262	EM10E0434647	dELS
chr1	37001253	37001595	EM10D1048263	EM10E0434648	dELS
chr1	37018673	37019004	EM10D1048279	EM10E0434656	dELS
chr1	37028904	37029113	EM10D1048291	EM10E0434663	pELS
chr1	37029141	37029487	EM10D1048292	EM10E0434664	PLS,CTCF-bound
chr1	37029513	37029705	EM10D1048293	EM10E0434665	pELS
chr1	37030778	37031057	EM10D1048296	EM10E0434668	pELS
chr1	37077447	37077607	EM10D1048329	EM10E0434674	dELS
chr1	37078000	37078314	EM10D1048330	EM10E0434675	dELS
chr1	37081438	37081748	EM10D1048332	EM10E0434676	dELS
chr1	37081758	37082011	EM10D1048333	EM10E0434677	dELS
chr1	37082078	37082406	EM10D1048334	EM10E0434678	dELS
chr1	37097399	37097745	EM10D1048349	EM10E0434680	dELS
chr1	37097795	37097948	EM10D1048350	EM10E0434681	dELS,CTCF-bound
chr1	37098067	37098233	EM10D1048351	EM10E0434682	dELS
chr1	37098290	37098464	EM10D1048352	EM10E0434683	dELS
chr1	37149912	37150242	EM10D1048390	EM10E0434697	dELS
chr1	37194682	37194841	EM10D1048418	EM10E0434699	CTCF-only,CTCF-bound
chr1	37220184	37220534	EM10D1048436	EM10E0434702	pELS
chr1	37230490	37230833	EM10D1048442	EM10E0434705	dELS
chr1	37239285	37239627	EM10D1048450	EM10E0434706	dELS,CTCF-bound
chr1	37250475	37250708	EM10D1048457	EM10E0434708	CTCF-only,CTCF-bound
chr1	37250710	37251034	EM10D1048458	EM10E0434709	CTCF-only,CTCF-bound
chr1	37258530	37258780	EM10D1048468	EM10E0434711	CTCF-only,CTCF-bound
chr1	37272482	37272826	EM10D1048473	EM10E0434712	DNase-H3K4me3,CTCF-bound
chr1	37288177	37288523	EM10D1048483	EM10E0434716	dELS
chr1	37299601	37299950	EM10D1048493	EM10E0434718	PLS
chr1	37300129	37300475	EM10D1048494	EM10E0434719	PLS,CTCF-bound
chr1	37300509	37300671	EM10D1048495	EM10E0434720	pELS
chr1	37300716	37301058	EM10D1048496	EM10E0434721	pELS
chr1	37323333	37323549	EM10D1048527	EM10E0434738	dELS
chr1	37336018	37336297	EM10D1048537	EM10E0434741	dELS
chr1	37341940	37342286	EM10D1048545	EM10E0434746	dELS,CTCF-bound
chr1	37342603	37342852	EM10D1048546	EM10E0434747	dELS
chr1	37346362	37346572	EM10D1048552	EM10E0434751	dELS
chr1	37347572	37347745	EM10D1048554	EM10E0434752	dELS
chr1	37347757	37347955	EM10D1048555	EM10E0434753	dELS
chr1	37350863	37351210	EM10D1048559	EM10E0434755	dELS,CTCF-bound
chr1	37351313	37351514	EM10D1048560	EM10E0434756	dELS
chr1	37358844	37359190	EM10D1048570	EM10E0434761	pELS
chr1	37359263	37359439	EM10D1048571	EM10E0434762	pELS
chr1	37359514	37359670	EM10D1048572	EM10E0434763	pELS
chr1	37359675	37359935	EM10D1048573	EM10E0434764	pELS
chr1	37386594	37386835	EM10D1048595	EM10E0434767	dELS
chr1	37401717	37401996	EM10D1048605	EM10E0434771	CTCF-only,CTCF-bound
chr1	37407201	37407518	EM10D1048610	EM10E0434772	dELS
chr1	37419464	37419811	EM10D1048618	EM10E0434774	CTCF-only,CTCF-bound
chr1	37427285	37427467	EM10D1048623	EM10E0434775	dELS
chr1	37427568	37427769	EM10D1048624	EM10E0434776	dELS
chr1	37428937	37429235	EM10D1048627	EM10E0434778	pELS
chr1	37429378	37429567	EM10D1048628	EM10E0434779	pELS,CTCF-bound
chr1	37429596	37429764	EM10D1048629	EM10E0434780	pELS
chr1	37429766	37429919	EM10D1048630	EM10E0434781	pELS,CTCF-bound
chr1	37429930	37430280	EM10D1048631	EM10E0434782	PLS,CTCF-bound
chr1	37430293	37430495	EM10D1048632	EM10E0434783	PLS,CTCF-bound
chr1	37430550	37430702	EM10D1048633	EM10E0434784	pELS
chr1	37448422	37448691	EM10D1048646	EM10E0434788	CTCF-only,CTCF-bound
chr1	37457643	37457825	EM10D1048650	EM10E0434790	dELS
chr1	37466435	37466634	EM10D1048657	EM10E0434791	dELS
chr1	37466687	37466873	EM10D1048658	EM10E0434792	dELS,CTCF-bound
chr1	37471315	37471654	EM10D1048663	EM10E0434793	dELS
chr1	37471862	37472063	EM10D1048664	EM10E0434794	dELS,CTCF-bound
chr1	37473403	37473591	EM10D1048666	EM10E0434796	dELS
chr1	37474221	37474407	EM10D1048667	EM10E0434797	dELS
chr1	37474650	37474916	EM10D1048668	EM10E0434798	dELS
chr1	37474958	37475172	EM10D1048669	EM10E0434799	dELS
chr1	37477351	37477639	EM10D1048671	EM10E0434800	dELS
chr1	37477895	37478236	EM10D1048672	EM10E0434801	dELS
chr1	37478466	37478816	EM10D1048673	EM10E0434802	dELS
chr1	37479059	37479409	EM10D1048674	EM10E0434803	dELS,CTCF-bound
chr1	37479790	37480094	EM10D1048675	EM10E0434804	dELS
chr1	37481295	37481624	EM10D1048677	EM10E0434806	dELS
chr1	37488373	37488702	EM10D1048680	EM10E0434809	PLS
chr1	37490718	37491040	EM10D1048682	EM10E0434810	pELS
chr1	37491103	37491405	EM10D1048683	EM10E0434811	dELS
chr1	37491726	37492046	EM10D1048684	EM10E0434812	dELS
chr1	37495285	37495442	EM10D1048687	EM10E0434814	pELS
chr1	37495774	37495966	EM10D1048688	EM10E0434815	pELS
chr1	37496065	37496233	EM10D1048689	EM10E0434816	PLS
chr1	37502398	37502728	EM10D1048694	EM10E0434821	dELS
chr1	37504821	37504984	EM10D1048697	EM10E0434822	dELS
chr1	37505053	37505293	EM10D1048698	EM10E0434823	dELS,CTCF-bound
chr1	37510270	37510517	EM10D1048700	EM10E0434825	dELS
chr1	37511979	37512232	EM10D1048701	EM10E0434826	dELS
chr1	37512243	37512591	EM10D1048702	EM10E0434827	dELS
chr1	37513065	37513382	EM10D1048703	EM10E0434828	dELS
chr1	37518266	37518452	EM10D1048706	EM10E0434830	dELS
chr1	37531653	37531854	EM10D1048717	EM10E0434838	dELS
chr1	37532041	37532390	EM10D1048718	EM10E0434839	dELS
chr1	37532485	37532820	EM10D1048719	EM10E0434840	dELS
chr1	37534678	37534962	EM10D1048722	EM10E0434842	pELS
chr1	37539980	37540220	EM10D1048726	EM10E0434844	pELS
chr1	37540310	37540537	EM10D1048727	EM10E0434845	pELS
chr1	37540696	37540852	EM10D1048728	EM10E0434846	pELS
chr1	37540961	37541308	EM10D1048729	EM10E0434847	PLS,CTCF-bound
chr1	37541319	37541548	EM10D1048730	EM10E0434848	pELS,CTCF-bound
chr1	37546538	37546699	EM10D1048737	EM10E0434849	dELS
chr1	37546781	37547128	EM10D1048738	EM10E0434850	dELS,CTCF-bound
chr1	37560389	37560725	EM10D1048747	EM10E0434855	DNase-H3K4me3,CTCF-bound
chr1	37583877	37584078	EM10D1048761	EM10E0434861	dELS
chr1	37584149	37584342	EM10D1048762	EM10E0434862	dELS
chr1	37585765	37586089	EM10D1048765	EM10E0434865	dELS
chr1	37586122	37586455	EM10D1048766	EM10E0434866	dELS
chr1	37599064	37599263	EM10D1048770	EM10E0434867	dELS
chr1	37600776	37601100	EM10D1048771	EM10E0434868	dELS
chr1	37602304	37602650	EM10D1048773	EM10E0434869	dELS
chr1	37613815	37614038	EM10D1048779	EM10E0434873	pELS
chr1	37614219	37614522	EM10D1048780	EM10E0434874	PLS,CTCF-bound
chr1	37614925	37615263	EM10D1048781	EM10E0434875	pELS
chr1	37615309	37615650	EM10D1048782	EM10E0434876	pELS
chr1	37615739	37615933	EM10D1048783	EM10E0434877	pELS
chr1	37616420	37616659	EM10D1048784	EM10E0434878	dELS
chr1	37616762	37617069	EM10D1048785	EM10E0434879	dELS
chr1	37617072	37617276	EM10D1048786	EM10E0434880	dELS
chr1	37632408	37632756	EM10D1048800	EM10E0434886	dELS
chr1	37633540	37633889	EM10D1048801	EM10E0434887	dELS
chr1	37634712	37634957	EM10D1048802	EM10E0434888	CTCF-only,CTCF-bound
chr1	37635832	37635989	EM10D1048803	EM10E0434889	CTCF-only,CTCF-bound
chr1	37636292	37636443	EM10D1048805	EM10E0434891	CTCF-only,CTCF-bound
chr1	37639175	37639438	EM10D1048808	EM10E0434892	CTCF-only,CTCF-bound
chr1	37665617	37665965	EM10D1048825	EM10E0434897	dELS
chr1	37666660	37667007	EM10D1048826	EM10E0434898	dELS
chr1	37678326	37678668	EM10D1048837	EM10E0434903	dELS,CTCF-bound
chr1	37687017	37687343	EM10D1048840	EM10E0434905	dELS
chr1	37687424	37687586	EM10D1048841	EM10E0434906	dELS,CTCF-bound
chr1	37687592	37687940	EM10D1048842	EM10E0434907	dELS
chr1	37690740	37691038	EM10D1048846	EM10E0434909	DNase-H3K4me3,CTCF-bound
chr1	37691192	37691541	EM10D1048847	EM10E0434910	DNase-H3K4me3
chr1	37694542	37694876	EM10D1048852	EM10E0434911	pELS,CTCF-bound
chr1	37696415	37696673	EM10D1048856	EM10E0434913	pELS
chr1	37696916	37697266	EM10D1048857	EM10E0434914	pELS
chr1	37711356	37711572	EM10D1048868	EM10E0434922	dELS
chr1	37711656	37711999	EM10D1048869	EM10E0434923	dELS
chr1	37712300	37712649	EM10D1048871	EM10E0434924	dELS
chr1	37718563	37718853	EM10D1048875	EM10E0434925	pELS,CTCF-bound
chr1	37718909	37719110	EM10D1048876	EM10E0434926	pELS,CTCF-bound
chr1	37719124	37719369	EM10D1048877	EM10E0434927	pELS
chr1	37719469	37719736	EM10D1048878	EM10E0434928	pELS,CTCF-bound
chr1	37719781	37720128	EM10D1048879	EM10E0434929	PLS,CTCF-bound
chr1	37725789	37726136	EM10D1048884	EM10E0434932	dELS
chr1	37726494	37726745	EM10D1048885	EM10E0434933	dELS,CTCF-bound
chr1	37831725	37832067	EM10D1048921	EM10E0434941	dELS
chr1	37864492	37864673	EM10D1048933	EM10E0434945	pELS,CTCF-bound
chr1	37864937	37865287	EM10D1048934	EM10E0434946	PLS,CTCF-bound
chr1	37865444	37865650	EM10D1048935	EM10E0434947	pELS
chr1	37865668	37865873	EM10D1048936	EM10E0434948	pELS
chr1	37865893	37866062	EM10D1048937	EM10E0434949	pELS
chr1	37866289	37866494	EM10D1048938	EM10E0434950	PLS
chr1	37867135	37867350	EM10D1048940	EM10E0434952	pELS,CTCF-bound
chr1	37871667	37872008	EM10D1048946	EM10E0434957	pELS
chr1	37872087	37872437	EM10D1048947	EM10E0434958	PLS,CTCF-bound
chr1	37872521	37872723	EM10D1048948	EM10E0434959	pELS
chr1	37872723	37872949	EM10D1048949	EM10E0434960	pELS
chr1	37889259	37889560	EM10D1048958	EM10E0434965	pELS
chr1	37889601	37889770	EM10D1048959	EM10E0434966	pELS
chr1	37890021	37890223	EM10D1048960	EM10E0434967	pELS
chr1	37890236	37890566	EM10D1048961	EM10E0434968	PLS,CTCF-bound
chr1	37890866	37891037	EM10D1048962	EM10E0434969	pELS
chr1	37891471	37891751	EM10D1048963	EM10E0434970	DNase-H3K4me3,CTCF-bound
chr1	37903008	37903187	EM10D1048971	EM10E0434972	CTCF-only,CTCF-bound
chr1	37903216	37903456	EM10D1048972	EM10E0434973	CTCF-only,CTCF-bound
chr1	37931832	37932181	EM10D1048988	EM10E0434976	CTCF-only,CTCF-bound
chr1	37956732	37957081	EM10D1048999	EM10E0434977	pELS
chr1	37957106	37957282	EM10D1049000	EM10E0434978	pELS
chr1	37985841	37986035	EM10D1049015	EM10E0434980	CTCF-only,CTCF-bound
chr1	37996635	37996798	EM10D1049020	EM10E0434983	pELS
chr1	37996916	37997076	EM10D1049021	EM10E0434984	pELS
chr1	37997119	37997469	EM10D1049022	EM10E0434985	PLS,CTCF-bound
chr1	37997548	37997896	EM10D1049023	EM10E0434986	PLS,CTCF-bound
chr1	37997902	37998246	EM10D1049024	EM10E0434987	PLS,CTCF-bound
chr1	37998471	37998683	EM10D1049025	EM10E0434988	pELS
chr1	37998707	37998931	EM10D1049026	EM10E0434989	pELS
chr1	37998935	37999169	EM10D1049027	EM10E0434990	pELS
chr1	37999184	37999521	EM10D1049028	EM10E0434991	pELS
chr1	37999567	37999896	EM10D1049029	EM10E0434992	pELS
chr1	38000888	38001166	EM10D1049030	EM10E0434993	dELS
chr1	38001970	38002245	EM10D1049031	EM10E0434994	dELS,CTCF-bound
chr1	38011633	38011983	EM10D1049039	EM10E0434998	dELS,CTCF-bound
chr1	38012143	38012491	EM10D1049040	EM10E0434999	dELS
chr1	38012614	38012794	EM10D1049041	EM10E0435000	dELS
chr1	38013142	38013491	EM10D1049043	EM10E0435002	dELS
chr1	38128835	38129011	EM10D1049105	EM10E0435016	pELS
chr1	38129092	38129440	EM10D1049106	EM10E0435017	pELS,CTCF-bound
chr1	38129723	38129945	EM10D1049107	EM10E0435018	PLS,CTCF-bound
chr1	38129957	38130120	EM10D1049108	EM10E0435019	pELS,CTCF-bound
chr1	38130261	38130516	EM10D1049109	EM10E0435020	pELS,CTCF-bound
chr1	38130731	38131018	EM10D1049110	EM10E0435021	pELS
chr1	38131172	38131512	EM10D1049111	EM10E0435022	pELS
chr1	38185539	38185869	EM10D1049141	EM10E0435025	dELS,CTCF-bound
chr1	38198458	38198808	EM10D1049149	EM10E0435028	dELS
chr1	38198905	38199121	EM10D1049150	EM10E0435029	dELS
chr1	38199861	38200201	EM10D1049152	EM10E0435030	dELS
chr1	38200344	38200573	EM10D1049153	EM10E0435031	dELS
chr1	38202811	38203158	EM10D1049159	EM10E0435033	CTCF-only,CTCF-bound
chr1	38241513	38241691	EM10D1049187	EM10E0435043	dELS
chr1	38241846	38242186	EM10D1049188	EM10E0435044	dELS
chr1	38252734	38253032	EM10D1049197	EM10E0435048	CTCF-only,CTCF-bound
chr1	38268580	38268792	EM10D1049218	EM10E0435055	dELS
chr1	38308160	38308498	EM10D1049246	EM10E0435060	pELS
chr1	38320924	38321273	EM10D1049260	EM10E0435066	dELS,CTCF-bound
chr1	38334278	38334627	EM10D1049270	EM10E0435070	dELS
chr1	38358207	38358532	EM10D1049288	EM10E0435072	dELS
chr1	38358739	38359085	EM10D1049289	EM10E0435073	dELS
chr1	38384401	38384741	EM10D1049315	EM10E0435077	pELS
chr1	38384801	38385016	EM10D1049316	EM10E0435078	PLS
chr1	38390840	38391190	EM10D1049324	EM10E0435080	dELS,CTCF-bound
chr1	38393033	38393264	EM10D1049327	EM10E0435081	CTCF-only,CTCF-bound
chr1	38394493	38394841	EM10D1049330	EM10E0435082	dELS
chr1	38408284	38408565	EM10D1049342	EM10E0435087	dELS
chr1	38410506	38410729	EM10D1049343	EM10E0435088	dELS,CTCF-bound
chr1	38418034	38418209	EM10D1049347	EM10E0435090	dELS
chr1	38418468	38418668	EM10D1049348	EM10E0435091	dELS,CTCF-bound
chr1	38438488	38438818	EM10D1049367	EM10E0435099	dELS
chr1	38439722	38439936	EM10D1049369	EM10E0435101	dELS
chr1	38439982	38440327	EM10D1049370	EM10E0435102	dELS
chr1	38440416	38440670	EM10D1049371	EM10E0435103	dELS
chr1	38441874	38442221	EM10D1049374	EM10E0435105	dELS
chr1	38442583	38442786	EM10D1049375	EM10E0435106	dELS
chr1	38442929	38443251	EM10D1049376	EM10E0435107	dELS
chr1	38447615	38447957	EM10D1049380	EM10E0435110	dELS
chr1	38450702	38451049	EM10D1049383	EM10E0435112	dELS
chr1	38477888	38478104	EM10D1049402	EM10E0435115	dELS
chr1	38478159	38478503	EM10D1049403	EM10E0435116	dELS
chr1	38499481	38499831	EM10D1049418	EM10E0435121	dELS
chr1	38503485	38503691	EM10D1049425	EM10E0435123	dELS
chr1	38565571	38565756	EM10D1049487	EM10E0435147	dELS
chr1	38601742	38602090	EM10D1049519	EM10E0435153	dELS
chr1	38602134	38602481	EM10D1049520	EM10E0435154	dELS
chr1	38626564	38626910	EM10D1049543	EM10E0435164	pELS
chr1	38626922	38627204	EM10D1049544	EM10E0435165	PLS,CTCF-bound
chr1	38627362	38627703	EM10D1049545	EM10E0435166	pELS
chr1	38627750	38628081	EM10D1049546	EM10E0435167	pELS,CTCF-bound
chr1	38628122	38628388	EM10D1049547	EM10E0435168	pELS
chr1	38629244	38629575	EM10D1049551	EM10E0435172	dELS
chr1	38631554	38631844	EM10D1049553	EM10E0435174	dELS
chr1	38632471	38632742	EM10D1049555	EM10E0435176	dELS
chr1	38632760	38633109	EM10D1049556	EM10E0435177	dELS
chr1	38655197	38655539	EM10D1049577	EM10E0435181	dELS,CTCF-bound
chr1	38657609	38657953	EM10D1049579	EM10E0435182	dELS
chr1	38658415	38658738	EM10D1049580	EM10E0435183	dELS
chr1	38662877	38663086	EM10D1049587	EM10E0435188	pELS
chr1	38663649	38663994	EM10D1049588	EM10E0435189	pELS
chr1	38664372	38664573	EM10D1049589	EM10E0435190	pELS
chr1	38664871	38665217	EM10D1049590	EM10E0435191	PLS
chr1	38665596	38665946	EM10D1049591	EM10E0435192	pELS,CTCF-bound
chr1	38666396	38666728	EM10D1049592	EM10E0435193	pELS
chr1	38666821	38666982	EM10D1049593	EM10E0435194	pELS
chr1	38668007	38668333	EM10D1049594	EM10E0435195	dELS
chr1	38668459	38668616	EM10D1049595	EM10E0435196	dELS
chr1	38668954	38669304	EM10D1049596	EM10E0435197	dELS
chr1	38694186	38694536	EM10D1049612	EM10E0435200	dELS
chr1	38696245	38696588	EM10D1049616	EM10E0435203	dELS
chr1	38715870	38716208	EM10D1049625	EM10E0435206	dELS
chr1	38720352	38720620	EM10D1049630	EM10E0435207	dELS,CTCF-bound
chr1	38730177	38730490	EM10D1049642	EM10E0435208	dELS
chr1	38730494	38730661	EM10D1049643	EM10E0435209	dELS,CTCF-bound
chr1	38766957	38767304	EM10D1049671	EM10E0435221	PLS,CTCF-bound
chr1	38767679	38767880	EM10D1049672	EM10E0435222	pELS,CTCF-bound
chr1	38767922	38768173	EM10D1049673	EM10E0435223	pELS,CTCF-bound
chr1	38769923	38770211	EM10D1049676	EM10E0435224	dELS,CTCF-bound
chr1	38777554	38777893	EM10D1049683	EM10E0435228	dELS
chr1	38778348	38778620	EM10D1049684	EM10E0435229	dELS,CTCF-bound
chr1	38787446	38787784	EM10D1049691	EM10E0435230	CTCF-only,CTCF-bound
chr1	38788996	38789180	EM10D1049693	EM10E0435231	CTCF-only,CTCF-bound
chr1	38799407	38799686	EM10D1049705	EM10E0435234	CTCF-only,CTCF-bound
chr1	38816386	38816600	EM10D1049714	EM10E0435235	dELS
chr1	38835016	38835177	EM10D1049725	EM10E0435239	DNase-H3K4me3,CTCF-bound
chr1	38835717	38835985	EM10D1049726	EM10E0435240	pELS
chr1	38836015	38836345	EM10D1049727	EM10E0435241	pELS
chr1	38836538	38836888	EM10D1049728	EM10E0435242	PLS,CTCF-bound
chr1	38848024	38848374	EM10D1049734	EM10E0435243	dELS
chr1	38849137	38849355	EM10D1049736	EM10E0435245	dELS
chr1	38856251	38856531	EM10D1049743	EM10E0435248	CTCF-only,CTCF-bound
chr1	38860906	38861214	EM10D1049746	EM10E0435250	dELS
chr1	38862282	38862534	EM10D1049747	EM10E0435251	CTCF-only,CTCF-bound
chr1	38876774	38877025	EM10D1049759	EM10E0435255	dELS
chr1	38877111	38877322	EM10D1049760	EM10E0435256	dELS
chr1	38881393	38881727	EM10D1049762	EM10E0435257	dELS
chr1	38883619	38883845	EM10D1049764	EM10E0435258	pELS
chr1	38883896	38884234	EM10D1049765	EM10E0435259	pELS
chr1	38886011	38886347	EM10D1049768	EM10E0435260	pELS
chr1	38897332	38897549	EM10D1049780	EM10E0435264	pELS
chr1	38897572	38897783	EM10D1049781	EM10E0435265	pELS
chr1	38897905	38898253	EM10D1049782	EM10E0435266	PLS,CTCF-bound
chr1	38934676	38935026	EM10D1049800	EM10E0435271	CTCF-only,CTCF-bound
chr1	38936796	38937111	EM10D1049801	EM10E0435272	CTCF-only,CTCF-bound
chr1	38987139	38987315	EM10D1049825	EM10E0435276	pELS
chr1	38987507	38987857	EM10D1049826	EM10E0435277	dELS
chr1	38987884	38988061	EM10D1049827	EM10E0435278	dELS
chr1	38988196	38988370	EM10D1049828	EM10E0435279	dELS
chr1	39001165	39001498	EM10D1049833	EM10E0435282	CTCF-only,CTCF-bound
chr1	39010745	39011062	EM10D1049843	EM10E0435286	CTCF-only,CTCF-bound
chr1	39024061	39024339	EM10D1049853	EM10E0435288	dELS
chr1	39024510	39024749	EM10D1049854	EM10E0435289	dELS
chr1	39025166	39025509	EM10D1049855	EM10E0435290	dELS
chr1	39046733	39047054	EM10D1049871	EM10E0435293	dELS
chr1	39086292	39086597	EM10D1049891	EM10E0435302	dELS
chr1	39105535	39105875	EM10D1049913	EM10E0435310	dELS
chr1	39177237	39177511	EM10D1049959	EM10E0435318	dELS
chr1	39186730	39187075	EM10D1049968	EM10E0435320	pELS
chr1	39187092	39187383	EM10D1049969	EM10E0435321	pELS
chr1	39191135	39191475	EM10D1049970	EM10E0435322	dELS
chr1	39192434	39192666	EM10D1049973	EM10E0435325	pELS,CTCF-bound
chr1	39192684	39193033	EM10D1049974	EM10E0435326	pELS,CTCF-bound
chr1	39193113	39193411	EM10D1049975	EM10E0435327	pELS,CTCF-bound
chr1	39193535	39193824	EM10D1049976	EM10E0435328	pELS
chr1	39193977	39194311	EM10D1049977	EM10E0435329	PLS,CTCF-bound
chr1	39194347	39194515	EM10D1049978	EM10E0435330	pELS
chr1	39195050	39195399	EM10D1049980	EM10E0435332	pELS
chr1	39196221	39196480	EM10D1049983	EM10E0435333	dELS
chr1	39196781	39197126	EM10D1049985	EM10E0435335	dELS,CTCF-bound
chr1	39207144	39207402	EM10D1049991	EM10E0435338	dELS,CTCF-bound
chr1	39235182	39235363	EM10D1050012	EM10E0435343	dELS
chr1	39237584	39237886	EM10D1050015	EM10E0435346	dELS
chr1	39253808	39254072	EM10D1050027	EM10E0435349	CTCF-only,CTCF-bound
chr1	39281065	39281410	EM10D1050046	EM10E0435359	dELS
chr1	39284772	39285118	EM10D1050051	EM10E0435363	dELS
chr1	39287879	39288215	EM10D1050053	EM10E0435365	dELS
chr1	39298400	39298574	EM10D1050058	EM10E0435367	dELS
chr1	39313692	39313880	EM10D1050070	EM10E0435375	pELS
chr1	39313914	39314088	EM10D1050071	EM10E0435376	pELS,CTCF-bound
chr1	39318017	39318313	EM10D1050073	EM10E0435377	dELS
chr1	39331193	39331515	EM10D1050088	EM10E0435382	dELS
chr1	39340691	39341029	EM10D1050101	EM10E0435384	CTCF-only,CTCF-bound
chr1	39345024	39345327	EM10D1050107	EM10E0435386	DNase-H3K4me3,CTCF-bound
chr1	39348993	39349265	EM10D1050111	EM10E0435388	dELS
chr1	39362177	39362527	EM10D1050119	EM10E0435390	DNase-H3K4me3,CTCF-bound
chr1	39367300	39367569	EM10D1050126	EM10E0435393	pELS
chr1	39367623	39367973	EM10D1050127	EM10E0435394	PLS
chr1	39367982	39368194	EM10D1050128	EM10E0435395	PLS
chr1	39368210	39368411	EM10D1050129	EM10E0435396	PLS
chr1	39368487	39368689	EM10D1050130	EM10E0435397	pELS
chr1	39368763	39369016	EM10D1050131	EM10E0435398	pELS
chr1	39369124	39369470	EM10D1050132	EM10E0435399	pELS
chr1	39392307	39392515	EM10D1050158	EM10E0435412	CTCF-only,CTCF-bound
chr1	39393329	39393481	EM10D1050159	EM10E0435413	dELS,CTCF-bound
chr1	39394680	39395025	EM10D1050162	EM10E0435416	dELS
chr1	39410091	39410345	EM10D1050175	EM10E0435422	dELS
chr1	39410474	39410725	EM10D1050176	EM10E0435423	dELS
chr1	39417780	39418130	EM10D1050178	EM10E0435424	pELS,CTCF-bound
chr1	39425503	39425852	EM10D1050184	EM10E0435426	dELS
chr1	39428247	39428585	EM10D1050188	EM10E0435427	dELS
chr1	39440179	39440475	EM10D1050196	EM10E0435434	dELS
chr1	39441708	39442057	EM10D1050197	EM10E0435435	dELS
chr1	39443818	39444095	EM10D1050199	EM10E0435437	dELS
chr1	39445456	39445635	EM10D1050200	EM10E0435438	dELS
chr1	39446197	39446529	EM10D1050202	EM10E0435440	dELS
chr1	39449279	39449627	EM10D1050205	EM10E0435442	dELS
chr1	39450158	39450373	EM10D1050206	EM10E0435443	dELS
chr1	39450420	39450715	EM10D1050207	EM10E0435444	dELS
chr1	39453926	39454184	EM10D1050210	EM10E0435446	dELS
chr1	39456420	39456572	EM10D1050215	EM10E0435451	dELS,CTCF-bound
chr1	39456579	39456823	EM10D1050216	EM10E0435452	dELS,CTCF-bound
chr1	39457967	39458249	EM10D1050218	EM10E0435453	dELS
chr1	39458250	39458555	EM10D1050219	EM10E0435454	dELS
chr1	39458613	39458771	EM10D1050220	EM10E0435455	dELS,CTCF-bound
chr1	39478086	39478363	EM10D1050243	EM10E0435466	pELS,CTCF-bound
chr1	39478396	39478610	EM10D1050244	EM10E0435467	PLS
chr1	39478633	39478983	EM10D1050245	EM10E0435468	PLS,CTCF-bound
chr1	39482133	39482443	EM10D1050249	EM10E0435471	dELS
chr1	39482514	39482857	EM10D1050250	EM10E0435472	dELS
chr1	39482900	39483110	EM10D1050251	EM10E0435473	dELS
chr1	39493136	39493479	EM10D1050255	EM10E0435475	dELS
chr1	39493683	39494021	EM10D1050256	EM10E0435476	dELS
chr1	39504336	39504544	EM10D1050267	EM10E0435483	CTCF-only,CTCF-bound
chr1	39515576	39515912	EM10D1050277	EM10E0435484	dELS
chr1	39522655	39522830	EM10D1050284	EM10E0435489	CTCF-only,CTCF-bound
chr1	39527507	39527762	EM10D1050289	EM10E0435492	dELS,CTCF-bound
chr1	39530269	39530608	EM10D1050292	EM10E0435494	CTCF-only,CTCF-bound
chr1	39535220	39535391	EM10D1050296	EM10E0435495	pELS
chr1	39535532	39535882	EM10D1050297	EM10E0435496	PLS,CTCF-bound
chr1	39535946	39536184	EM10D1050298	EM10E0435497	pELS
chr1	39536596	39536919	EM10D1050299	EM10E0435498	pELS
chr1	39537170	39537501	EM10D1050300	EM10E0435499	DNase-H3K4me3
chr1	39555683	39556014	EM10D1050313	EM10E0435504	dELS
chr1	39556023	39556372	EM10D1050314	EM10E0435505	dELS
chr1	39575838	39576183	EM10D1050328	EM10E0435512	pELS
chr1	39576218	39576506	EM10D1050329	EM10E0435513	pELS
chr1	39576640	39576934	EM10D1050330	EM10E0435514	pELS,CTCF-bound
chr1	39576954	39577186	EM10D1050331	EM10E0435515	pELS,CTCF-bound
chr1	39577253	39577603	EM10D1050332	EM10E0435516	PLS
chr1	39578515	39578864	EM10D1050333	EM10E0435517	pELS
chr1	39579196	39579544	EM10D1050334	EM10E0435518	pELS
chr1	39614360	39614700	EM10D1050363	EM10E0435526	dELS
chr1	39614702	39614900	EM10D1050364	EM10E0435527	dELS,CTCF-bound
chr1	39614969	39615141	EM10D1050365	EM10E0435528	dELS,CTCF-bound
chr1	39615197	39615419	EM10D1050366	EM10E0435529	dELS,CTCF-bound
chr1	39615447	39615613	EM10D1050367	EM10E0435530	dELS
chr1	39650059	39650340	EM10D1050394	EM10E0435542	PLS
chr1	39650575	39650731	EM10D1050396	EM10E0435544	pELS,CTCF-bound
chr1	39650861	39651145	EM10D1050397	EM10E0435545	pELS,CTCF-bound
chr1	39651157	39651336	EM10D1050398	EM10E0435546	pELS,CTCF-bound
chr1	39680604	39680884	EM10D1050427	EM10E0435554	CTCF-only,CTCF-bound
chr1	39685886	39686232	EM10D1050428	EM10E0435555	CTCF-only,CTCF-bound
chr1	39700563	39700890	EM10D1050445	EM10E0435558	dELS
chr1	39701086	39701255	EM10D1050446	EM10E0435559	dELS,CTCF-bound
chr1	39701258	39701604	EM10D1050447	EM10E0435560	dELS,CTCF-bound
chr1	39713836	39714006	EM10D1050458	EM10E0435568	dELS
chr1	39714209	39714549	EM10D1050459	EM10E0435569	dELS
chr1	39720736	39721084	EM10D1050468	EM10E0435571	PLS,CTCF-bound
chr1	39721089	39721276	EM10D1050469	EM10E0435572	PLS
chr1	39721500	39721824	EM10D1050470	EM10E0435573	pELS
chr1	39731567	39731913	EM10D1050474	EM10E0435575	dELS
chr1	39734382	39734727	EM10D1050476	EM10E0435577	dELS
chr1	39734987	39735141	EM10D1050477	EM10E0435578	dELS
chr1	39735606	39735820	EM10D1050478	EM10E0435579	dELS
chr1	39735839	39736187	EM10D1050479	EM10E0435580	dELS
chr1	39736332	39736679	EM10D1050480	EM10E0435581	dELS
chr1	39749726	39750069	EM10D1050490	EM10E0435586	dELS,CTCF-bound
chr1	39754594	39754938	EM10D1050494	EM10E0435588	dELS
chr1	39759777	39760117	EM10D1050501	EM10E0435594	dELS
chr1	39761149	39761473	EM10D1050503	EM10E0435596	dELS,CTCF-bound
chr1	39761475	39761687	EM10D1050504	EM10E0435597	dELS,CTCF-bound
chr1	39761810	39761976	EM10D1050505	EM10E0435598	dELS
chr1	39762020	39762361	EM10D1050506	EM10E0435599	dELS,CTCF-bound
chr1	39770436	39770785	EM10D1050510	EM10E0435601	dELS,CTCF-bound
chr1	39772429	39772723	EM10D1050511	EM10E0435602	dELS
chr1	39772743	39773085	EM10D1050512	EM10E0435603	dELS
chr1	39773920	39774079	EM10D1050514	EM10E0435604	dELS
chr1	39774086	39774430	EM10D1050515	EM10E0435605	dELS
chr1	39805261	39805482	EM10D1050532	EM10E0435612	PLS
chr1	39805572	39805912	EM10D1050533	EM10E0435613	pELS
chr1	39856922	39857085	EM10D1050576	EM10E0435628	dELS
chr1	39857144	39857447	EM10D1050577	EM10E0435629	dELS
chr1	39857483	39857814	EM10D1050578	EM10E0435630	dELS
chr1	39867200	39867522	EM10D1050586	EM10E0435631	dELS
chr1	39868003	39868292	EM10D1050587	EM10E0435632	dELS
chr1	39868295	39868463	EM10D1050588	EM10E0435633	dELS
chr1	39868836	39869177	EM10D1050589	EM10E0435634	dELS
chr1	39869275	39869546	EM10D1050590	EM10E0435635	dELS
chr1	39869594	39869760	EM10D1050591	EM10E0435636	dELS
chr1	39869774	39870121	EM10D1050592	EM10E0435637	dELS
chr1	39895519	39895867	EM10D1050607	EM10E0435647	dELS
chr1	39899965	39900223	EM10D1050611	EM10E0435650	pELS
chr1	39900259	39900514	EM10D1050612	EM10E0435651	pELS
chr1	39900613	39900963	EM10D1050613	EM10E0435652	PLS
chr1	39901076	39901283	EM10D1050614	EM10E0435653	PLS
chr1	39901307	39901582	EM10D1050615	EM10E0435654	pELS
chr1	39901722	39901923	EM10D1050616	EM10E0435655	pELS
chr1	39901960	39902126	EM10D1050617	EM10E0435656	pELS,CTCF-bound
chr1	39902164	39902494	EM10D1050618	EM10E0435657	pELS
chr1	39902548	39902821	EM10D1050619	EM10E0435658	pELS
chr1	39902928	39903256	EM10D1050620	EM10E0435659	pELS
chr1	39904751	39904945	EM10D1050623	EM10E0435661	dELS
chr1	39911495	39911741	EM10D1050628	EM10E0435663	CTCF-only,CTCF-bound
chr1	39917865	39918214	EM10D1050631	EM10E0435666	dELS
chr1	39918216	39918405	EM10D1050632	EM10E0435667	dELS
chr1	39918628	39918832	EM10D1050633	EM10E0435668	dELS
chr1	39918834	39919052	EM10D1050634	EM10E0435669	dELS
chr1	39922740	39923090	EM10D1050639	EM10E0435674	dELS
chr1	39923440	39923778	EM10D1050640	EM10E0435675	dELS,CTCF-bound
chr1	39923789	39924073	EM10D1050641	EM10E0435676	dELS
chr1	39932257	39932556	EM10D1050651	EM10E0435681	dELS
chr1	39932952	39933260	EM10D1050652	EM10E0435682	dELS
chr1	39934262	39934463	EM10D1050655	EM10E0435683	dELS
chr1	39934612	39934927	EM10D1050656	EM10E0435684	dELS
chr1	39934975	39935298	EM10D1050657	EM10E0435685	dELS
chr1	39935716	39936059	EM10D1050658	EM10E0435686	dELS
chr1	39936445	39936791	EM10D1050659	EM10E0435687	dELS,CTCF-bound
chr1	39941278	39941536	EM10D1050669	EM10E0435692	dELS
[truncated: 337,816 more rows]
