# Supplementary material for: Expanded encyclopaedias of DNA elements in the human and mouse genomes
Source: Nature. 2020 Jul 29;583(7818):699–710. doi: 10.1038/s41586-020-2493-4 (PMC7410828; doi:10.1038/s41586-020-2493-4)
Supplement: Supplementary file 14 — | VISTA regions used for evaluating epigenetic signals. [file 41586_2020_2493_MOESM14_ESM.xlsx]

## Sheet: Supplementary Table 12
Supplementary Table 12. VISTA regions used for evaluating epigenetic signals
Chromosome	Start Coordinate	Stop Coordinate	Active in midbrain	Active in hindbrain	Active in neural tube	Active in limb
chr1	5021600	5024300	0	0	0	0	1 denotes activity
chr1	6729232	6730317	1	1	1	0	0 denotes no activity
chr1	18388788	18390258	0	0	0	0
chr1	18955282	18957504	0	0	0	0
chr1	19106734	19107712	1	1	0	0
chr1	19557947	19558842	0	0	0	0
chr1	19699458	19700530	1	1	0	0
chr1	20106392	20107514	0	0	0	0
chr1	20919958	20922635	1	1	0	0
chr1	39441762	39444709	0	0	0	0
chr1	40942805	40944270	0	0	0	0
chr1	40954286	40955586	0	0	0	0
chr1	40967279	40968275	0	0	0	0
chr1	41143599	41146576	0	0	0	0
chr1	41165839	41167312	1	0	0	0
chr1	41274880	41276860	1	1	0	1
chr1	41388600	41391399	1	1	1	0
chr1	41426651	41428589	0	0	0	0
chr1	41429480	41432117	0	0	0	0
chr1	41558535	41559896	0	0	0	0
chr1	41603694	41607210	0	0	0	0
chr1	41810882	41815356	0	0	0	0
chr1	41896304	41898180	0	0	0	0
chr1	41917498	41920605	0	0	0	0
chr1	41935261	41937041	0	0	0	0
chr1	41981432	41982259	0	1	0	0
chr1	42242415	42244647	1	0	0	0
chr1	42255267	42258543	1	1	0	0
chr1	42258657	42259850	0	0	0	0
chr1	42365768	42366767	0	0	0	0
chr1	42423141	42424011	0	0	0	0
chr1	42471587	42473853	0	0	0	0
chr1	42521380	42523862	0	0	0	0
chr1	42538719	42541030	0	0	0	0
chr1	42678245	42679419	0	0	0	0
chr1	42690175	42692711	1	0	1	0
chr1	42740655	42742396	0	1	0	0
chr1	42888323	42889246	0	1	1	0
chr1	52079533	52080137	0	0	0	0
chr1	55947134	55948986	0	0	0	0
chr1	56286330	56287543	0	0	0	0
chr1	56403047	56404314	0	0	0	0
chr1	58952904	58956413	0	0	0	0
chr1	59340862	59342046	1	0	0	0
chr1	67365819	67367727	0	0	0	0
chr1	68045929	68048127	1	1	0	0
chr1	68864846	68866697	0	0	0	0
chr1	74030234	74032407	0	0	0	0
chr1	75347166	75347630	0	0	0	0
chr1	75769003	75773592	0	0	0	1
chr1	75832718	75835169	0	0	0	1
chr1	78114828	78115847	0	0	0	0
chr1	78184098	78185294	0	0	0	0
chr1	78966373	78968073	0	0	0	0
chr1	81520227	81522255	0	0	0	0
chr1	89713750	89714911	0	0	0	1
chr1	89847708	89849945	0	0	0	1
chr1	89925517	89926000	0	0	1	0
chr1	90006775	90007806	0	0	0	0
chr1	90246249	90247693	0	0	0	0
chr1	90288936	90290388	0	0	0	0
chr1	90753351	90755909	0	0	0	0
chr1	91208179	91212307	0	0	0	0
chr1	91962928	91965960	0	0	0	0
chr1	97538497	97542741	1	1	1	0
chr1	98187842	98193251	1	1	1	1
chr1	109514249	109514854	0	0	0	0
chr1	118776526	118778049	0	1	0	0
chr1	118988411	118994612	0	0	0	0
chr1	127530775	127531768	0	0	0	0
chr1	129954812	129956885	0	0	0	0
chr1	133079893	133080922	1	1	1	0
chr1	133549313	133550886	0	0	0	0
chr1	133744226	133745595	0	0	0	0
chr1	138405488	138407331	0	0	0	0
chr1	138499159	138501331	1	1	0	0
chr1	148482150	148483265	0	0	0	0
chr1	154033856	154034857	0	0	0	0
chr1	155038428	155040657	0	0	0	0
chr1	158265467	158268046	1	1	0	0
chr1	162074031	162077560	0	0	0	1
chr1	162830457	162833967	1	1	1	1
chr1	163897221	163899818	0	0	0	1
chr1	165934234	165936307	1	1	1	0
chr1	168168619	168170073	0	0	0	0
chr1	168268572	168269856	0	0	0	0
chr1	168294791	168296737	0	0	0	0
chr1	168299764	168300980	0	0	0	0
chr1	168327071	168328497	0	0	0	0
chr1	168341597	168342833	0	1	0	0
chr1	168357093	168358535	0	1	0	0
chr1	168760968	168763110	0	0	0	0
chr1	168908405	168909387	0	0	0	0
chr1	168991094	168992056	0	0	0	0
chr1	169343699	169345191	0	0	0	1
chr1	169385394	169386297	1	1	0	0
chr1	169476672	169478007	0	0	0	0
chr1	177150037	177151455	1	1	1	0
chr1	177171230	177171899	0	0	0	0
chr1	177447324	177448425	0	0	0	0
chr1	180208457	180212548	0	0	0	0
chr1	181255937	181259663	0	0	0	0
chr1	182109962	182112053	0	0	0	0
chr1	184041270	184042781	0	0	0	0
chr1	186908316	186910077	0	0	0	0
chr1	186922310	186923505	0	1	0	0
chr1	187248277	187249469	0	0	0	0
chr1	188118946	188119938	0	0	0	0
chr1	188883843	188885251	0	0	0	0
chr1	190061318	190062349	0	0	0	0
chr1	190653740	190655122	0	0	0	0
chr1	190727303	190730173	0	0	0	0
chr1	191239013	191241716	0	0	1	0
chr1	192784315	192784989	0	0	0	0
chr1	192789593	192791084	0	0	0	0
chr1	192798093	192800700	0	0	0	1
chr1	192806324	192807093	0	0	0	0
chr1	192822579	192825952	0	0	0	0
chr1	192851640	192852457	0	0	0	0
chr1	193141048	193141723	0	0	0	1
chr1	193449329	193450185	0	0	0	0
chr1	193989014	193991784	0	0	0	0
chr10	8968318	8968915	0	0	0	0
chr10	17228735	17232666	1	1	0	0
chr10	19077703	19080447	0	0	0	0
chr10	20484902	20488767	0	0	0	0
chr10	21081770	21084133	0	0	0	0
chr10	24493263	24494942	0	0	0	0
chr10	35105833	35118866	0	0	0	0
chr10	36483581	36486087	1	0	0	1
chr10	38552269	38556079	1	1	1	0
chr10	39657714	39661924	0	0	1	0
chr10	42250903	42252281	0	0	0	0
chr10	42634080	42635172	0	0	0	0
chr10	42635863	42636982	0	0	0	0
chr10	43722435	43724831	0	0	0	0
chr10	43746138	43746678	0	0	0	0
chr10	45139829	45141705	0	0	0	0
chr10	45228613	45231786	0	0	0	1
chr10	45893125	45894695	0	0	0	1
chr10	49984349	49985953	0	0	0	1
chr10	50833719	50834473	0	0	0	0
chr10	50901663	50902601	1	0	1	0
chr10	51257066	51258554	1	0	0	0
chr10	52741812	52745154	1	1	1	0
chr10	56979108	56981816	0	0	0	0
chr10	59442760	59444333	0	0	0	0
chr10	59967734	59971225	0	0	0	0
chr10	62128052	62130842	0	0	0	0
chr10	70733384	70734387	0	0	0	0
chr10	80773811	80774999	0	0	0	0
chr10	86294227	86297417	0	0	0	0
chr10	87292836	87293886	1	0	0	0
chr10	87324267	87326929	1	0	0	0
chr10	87388706	87389893	0	0	0	0
chr10	87446548	87449489	1	1	0	0
chr10	87473281	87474590	1	1	1	0
chr10	87500258	87501668	0	0	0	0
chr10	87868234	87870738	0	0	0	1
chr10	92555686	92557808	0	0	0	0
chr10	96708320	96708857	0	0	0	0
chr10	108587857	108589362	0	0	0	0
chr10	119760179	119762863	0	1	0	0
chr10	120551958	120553597	0	1	1	0
chr10	125809054	125811061	0	0	0	1
chr10	125921037	125928970	0	0	0	1
chr11	11527967	11528770	0	0	0	0
chr11	11675621	11677027	0	0	0	0
chr11	11699170	11700205	0	0	0	0
chr11	11753227	11753958	0	0	0	0
chr11	11836360	11837998	0	0	0	0
chr11	11956742	11957743	0	0	0	0
chr11	11961856	11962621	0	0	0	0
chr11	18161774	18165394	0	0	0	0
chr11	18170843	18172953	0	0	0	0
chr11	18356946	18358282	0	1	0	0
chr11	18604266	18605268	0	0	0	0
chr11	18749398	18750623	0	0	0	0
chr11	18916164	18918730	0	0	0	0
chr11	18929400	18930770	0	0	0	0
chr11	19159805	19161021	0	0	0	0
chr11	19264922	19266021	0	0	0	0
chr11	19349982	19351625	0	0	0	0
chr11	22002480	22003824	1	1	0	0
chr11	22010037	22011279	0	0	0	0
chr11	22068163	22068901	0	0	0	0
chr11	22078416	22079452	1	0	0	0
chr11	24015166	24017101	0	1	0	0
chr11	24062086	24063576	0	0	0	0
chr11	24095054	24096665	0	0	0	0
chr11	24312332	24314280	0	0	0	0
chr11	24329867	24333908	0	1	0	0
chr11	24370835	24371855	0	0	0	0
chr11	24427204	24428274	1	0	0	0
chr11	24474193	24474926	0	0	0	0
chr11	24484733	24486202	0	0	0	0
chr11	24618259	24619578	0	0	0	0
chr11	24708578	24710421	0	0	0	0
chr11	24763882	24765510	0	0	0	0
chr11	24783037	24784368	0	0	0	0
chr11	24839672	24841740	0	0	0	0
chr11	24848028	24849346	0	0	0	0
chr11	24927449	24928489	0	0	0	0
chr11	24974129	24978364	0	0	0	0
chr11	24981420	24984196	0	0	0	0
chr11	25113307	25113939	1	0	0	0
chr11	25287254	25288542	0	0	0	0
chr11	25356345	25357682	0	1	1	0
chr11	25529955	25532986	1	0	0	0
chr11	25639787	25642410	0	0	0	0
chr11	25644060	25645642	0	0	0	0
chr11	25663686	25664863	0	0	0	0
chr11	25674201	25676633	0	0	0	0
chr11	25703628	25705173	0	0	0	0
chr11	25732272	25732988	0	0	0	0
chr11	25736856	25738024	0	0	0	0
chr11	25872524	25873791	0	0	0	1
chr11	25901725	25903091	0	0	0	0
chr11	25978213	25979693	0	0	0	0
chr11	26005543	26007097	0	0	0	1
chr11	26007936	26009346	0	0	0	0
chr11	26060684	26063810	0	0	0	0
chr11	26072119	26072975	0	0	0	0
chr11	26099721	26100689	0	0	0	0
chr11	26120371	26122138	0	0	0	0
chr11	26163483	26164974	0	0	0	0
chr11	26489088	26491733	0	0	0	1
chr11	26773588	26774876	0	0	0	0
chr11	26975528	26976371	0	0	0	0
chr11	32245270	32246411	0	0	0	0
chr11	32250452	32252344	0	0	0	0
chr11	33191798	33193112	0	0	0	0
chr11	33299598	33301607	0	1	0	0
chr11	33342866	33343782	0	0	0	0
chr11	33392412	33393558	0	0	0	0
chr11	33399828	33401076	0	0	1	0
chr11	33429906	33431024	0	0	0	0
chr11	36349884	36351180	0	0	0	0
chr11	44625594	44626697	0	0	0	0
chr11	44634332	44635609	0	1	1	0
chr11	44656475	44657869	1	1	1	0
chr11	44799727	44801437	0	0	1	0
chr11	44903240	44904998	0	0	0	0
chr11	44987161	44988462	1	0	0	0
chr11	45136390	45137667	0	0	0	1
chr11	45388288	45390404	0	0	0	0
chr11	45549892	45551315	0	0	0	1
chr11	45805317	45806045	0	0	0	0
chr11	46201358	46203267	0	0	0	0
chr11	47283315	47285732	0	0	0	0
chr11	51940536	51946108	0	0	0	0
chr11	54056663	54059415	1	1	0	0
chr11	54060072	54061368	0	0	0	0
chr11	57650678	57652744	0	0	0	0
chr11	57847462	57847793	0	0	0	0
chr11	57962140	57963143	0	0	0	0
chr11	62983404	62986950	0	1	1	0
chr11	64898596	64900939	0	0	0	0
chr11	65208855	65210457	0	0	0	0
chr11	65435465	65436246	0	0	0	0
chr11	65648906	65651643	0	0	0	0
chr11	68623475	68624174	0	0	0	0
chr11	68637699	68640744	0	0	0	0
chr11	75046156	75048336	0	0	0	0
chr11	75049027	75050435	0	0	0	1
chr11	77422469	77424456	0	0	0	0
chr11	79050757	79055494	0	0	0	0
chr11	81612790	81613808	1	1	1	0
chr11	84376005	84377109	0	0	0	0
chr11	84395730	84396774	0	0	0	0
chr11	84481126	84482244	0	0	0	0
chr11	84496288	84496920	0	1	0	0
chr11	84725827	84726602	0	0	0	0
chr11	84766073	84766769	0	0	0	1
chr11	85712703	85714068	0	0	0	0
chr11	86167092	86168104	0	0	0	0
chr11	86570110	86571719	0	0	0	0
chr11	86586196	86587829	0	0	0	0
chr11	86623483	86625583	0	0	0	0
chr11	87422350	87423713	0	0	1	0
chr11	88180548	88181652	0	0	0	0
chr11	88274079	88276075	1	1	1	0
chr11	88467416	88468720	0	0	0	0
chr11	88527850	88529479	0	0	0	0
chr11	88554791	88555816	0	0	0	0
chr11	89717798	89719510	0	0	0	0
chr11	94880928	94883811	0	1	1	0
chr11	95339208	95341127	0	0	0	0
chr11	95355809	95358196	0	0	0	0
chr11	96292065	96292579	0	0	0	0
chr11	96741475	96742608	0	0	0	0
chr11	96826221	96827189	0	0	0	0
chr11	96883318	96887851	1	1	0	0
chr11	98157859	98158466	0	0	0	0
chr11	98339002	98339485	1	0	0	0
chr11	98377499	98380382	0	0	0	0
chr11	98391902	98395006	0	0	0	0
chr11	98747152	98751430	0	0	0	0
chr11	101801412	101802123	0	0	0	0
chr11	101829827	101831016	0	0	0	0
chr11	101867301	101868287	0	0	0	0
chr11	102363033	102364797	0	0	0	0
chr11	102592756	102596210	0	0	0	0
chr11	104642397	104643585	0	0	0	0
chr11	109269057	109271054	0	0	1	0
chr11	111563100	111564002	0	0	0	1
chr11	111827912	111829224	0	0	0	1
chr11	112027526	112029618	0	0	0	0
chr11	112411865	112413667	0	0	0	1
chr11	113013161	113015514	0	0	0	1
chr11	113733041	113734346	0	0	0	0
chr11	113981120	113983291	0	0	0	0
chr11	115670278	115671107	0	0	0	0
chr11	116319003	116319995	0	0	0	0
chr12	8385674	8387403	0	0	0	0
chr12	9337517	9339601	0	0	0	1
chr12	9368203	9369315	0	0	0	0
chr12	9550103	9551455	0	0	0	0
chr12	12179096	12179918	0	0	0	0
chr12	12707412	12712118	1	0	0	0
chr12	25123955	25126084	1	1	1	0
chr12	25891576	25892364	0	0	0	1
chr12	26450824	26452317	0	0	0	0
chr12	27563452	27566844	1	1	1	0
chr12	28816804	28818905	1	1	0	0
chr12	31309962	31311476	0	0	0	1
chr12	33955273	33957220	0	0	0	0
chr12	33964466	33967804	0	0	0	0
chr12	34199630	34200876	0	1	0	1
chr12	34215260	34216361	0	0	0	1
chr12	34219669	34221314	0	0	0	1
chr12	36793076	36795299	0	0	0	0
chr12	38435534	38436644	0	1	0	0
chr12	39301104	39302161	0	0	0	0
chr12	39341789	39342579	1	1	0	0
chr12	44402519	44405770	1	0	0	0
chr12	46020363	46021772	0	1	1	0
chr12	47464984	47466845	0	0	0	0
chr12	48010973	48011714	0	0	0	0
chr12	48388112	48389934	0	0	0	0
chr12	48634484	48635346	0	0	0	0
chr12	49374505	49376068	0	1	0	0
chr12	49510396	49511504	0	0	0	0
chr12	49886734	49888068	0	0	0	0
chr12	49944709	49946539	0	0	0	0
chr12	49973353	49975979	0	1	0	0
chr12	49991792	49994219	0	1	0	0
chr12	50119059	50123529	1	0	0	0
chr12	50157459	50158808	0	0	0	0
chr12	50171735	50172961	0	0	0	0
chr12	50190555	50191885	0	0	1	0
chr12	50260206	50261402	0	0	0	0
chr12	50294630	50296354	0	0	0	0
chr12	50970036	50971348	0	0	0	0
chr12	51001401	51003291	0	1	0	0
chr12	51274162	51276029	0	0	0	0
chr12	52228848	52229426	0	0	0	0
chr12	52833658	52837423	0	0	0	0
chr12	53623550	53625385	0	0	0	0
chr12	53872242	53873017	0	0	0	0
chr12	53926314	53927018	0	0	0	0
chr12	54000471	54001518	0	0	0	0
chr12	54161494	54163193	0	0	0	0
chr12	54532609	54534941	0	0	0	0
chr12	55614270	55615258	0	0	0	0
chr12	55643542	55644223	0	0	0	0
chr12	56114128	56116274	0	0	0	0
chr12	56386861	56388474	0	1	0	0
chr12	56440796	56441827	0	0	0	0
chr12	56454748	56456277	0	0	0	0
chr12	56458078	56460488	0	0	0	0
chr12	56481967	56483344	1	1	0	0
chr12	56520183	56521029	0	0	0	0
chr12	57291377	57292384	1	0	0	0
chr12	73050612	73052572	0	0	0	0
chr12	79505602	79509359	0	0	0	0
chr12	79535235	79536539	0	0	0	1
chr12	79731439	79734658	0	0	0	0
chr12	79846272	79849070	0	0	0	1
chr12	83072395	83074413	1	0	0	0
chr12	84175691	84176743	0	0	0	0
chr12	85435374	85436988	0	0	0	0
chr12	85454385	85456659	0	0	0	0
chr12	86800572	86803602	1	1	1	1
chr12	86810598	86813301	0	0	0	0
chr12	86815545	86817582	0	0	0	0
chr12	86894665	86899694	0	0	0	0
chr12	88983898	88984926	1	0	0	0
chr12	90131977	90133515	0	0	1	0
chr12	91677577	91681083	1	0	0	0
chr12	99338620	99341370	0	0	1	0
chr12	104939330	104940069	0	0	0	0
chr12	106377315	106378522	0	0	0	0
chr12	106479344	106480241	0	0	0	0
chr12	107777918	107778911	0	0	0	0
chr12	109507924	109510969	1	0	0	0
chr12	111142738	111143613	0	1	1	0
chr12	117805673	117806846	0	0	0	0
chr12	117989130	117989689	0	0	1	0
chr12	118499993	118501065	0	0	0	0
chr12	118647247	118648361	1	0	0	0
chr12	118650488	118651732	1	1	1	0
chr12	118702747	118704293	0	0	0	1
chr12	118719668	118721135	0	0	0	0
chr12	118725449	118726903	0	0	0	0
chr12	118834480	118836076	0	0	0	0
chr12	118840044	118841444	0	0	0	0
chr12	118843462	118844556	0	0	0	0
chr13	3726203	3727215	0	0	0	0
chr13	3741069	3744545	0	0	0	0
chr13	5840305	5842324	0	0	0	1
chr13	12124819	12128579	0	0	0	0
chr13	12131484	12133919	1	1	0	0
chr13	12365827	12370426	0	0	0	0
chr13	12502078	12504879	1	1	1	0
chr13	15154944	15158127	0	0	0	0
chr13	15301053	15302135	0	0	0	0
chr13	15485450	15487168	1	1	0	0
chr13	15543030	15545007	0	0	0	0
chr13	15548974	15550833	0	0	0	1
chr13	15664354	15665305	0	0	0	0
chr13	16011020	16012852	0	0	0	0
chr13	26153953	26156126	1	1	1	0
chr13	28415132	28417928	1	1	1	0
chr13	28717646	28719441	0	0	1	0
chr13	28958079	28960359	0	0	1	0
chr13	29609186	29611829	1	1	1	0
chr13	34247185	34249843	1	0	0	0
chr13	34285394	34290493	1	1	0	0
chr13	34827566	34828899	0	0	0	0
chr13	35212314	35213577	0	0	0	0
chr13	37877817	37879534	0	0	0	0
chr13	38170602	38171728	0	0	0	0
chr13	39523268	39524849	1	0	0	1
chr13	40712299	40713499	0	0	0	0
chr13	40725554	40728254	0	0	0	0
chr13	41643212	41644683	0	0	0	0
chr13	42258101	42259051	0	0	0	0
chr13	43195920	43197079	0	0	0	0
chr13	46571320	46574349	1	0	0	0
chr13	46735395	46736634	0	0	0	0
chr13	46884783	46885858	0	0	0	0
chr13	47310584	47312217	0	0	0	0
chr13	47367148	47369939	0	0	0	0
chr13	47397122	47398796	0	0	0	0
chr13	48012107	48014217	0	0	0	0
chr13	48158420	48162088	1	0	0	0
chr13	48383545	48384932	0	0	0	0
chr13	48565958	48567063	0	0	0	0
chr13	48716450	48718010	0	0	0	0
chr13	48779624	48781302	1	1	0	0
chr13	51920205	51921621	1	1	1	1
chr13	53463203	53464849	0	1	0	1
chr13	55404357	55406967	0	0	0	0
chr13	55816415	55818354	0	0	0	0
chr13	56159018	56161187	0	0	0	1
chr13	59090184	59094158	1	1	0	0
chr13	60145681	60149199	1	1	1	1
chr13	60267007	60270395	0	0	0	1
chr13	63554160	63555734	1	1	1	0
chr13	63568917	63569745	0	0	0	0
chr13	64205082	64205636	0	0	0	0
chr13	72028466	72029899	1	0	0	0
chr13	72264953	72266324	0	0	0	0
chr13	72288437	72289483	0	1	0	0
chr13	72297848	72299335	1	0	1	0
chr13	72302372	72303422	0	1	0	0
chr13	72305068	72305867	0	0	0	0
chr13	73116617	73118032	0	0	0	0
chr13	73298274	73300313	0	0	0	0
chr13	77396354	77397884	0	0	0	0
chr13	77489933	77491149	0	0	0	0
chr13	77892212	77893533	1	0	0	0
chr13	78323865	78325614	0	0	0	1
chr13	78444587	78447858	0	0	0	0
chr13	78580584	78582512	0	0	0	0
chr13	78600965	78603744	0	1	0	0
chr13	78657998	78659030	0	0	0	0
chr13	78677945	78679173	0	0	0	0
chr13	78716135	78718955	0	0	0	0
chr13	78799152	78800925	0	0	0	0
chr13	78935865	78937114	0	0	0	0
chr13	78937242	78939009	0	0	0	0
chr13	79046725	79047912	0	0	0	0
chr13	79136177	79138027	1	1	1	0
chr13	79272749	79274244	0	0	0	0
chr13	79276255	79278384	0	0	0	1
chr13	79344817	79346717	0	0	1	0
chr13	79363794	79364868	0	0	0	1
chr13	79387206	79390321	1	0	0	0
chr13	79550327	79551467	0	0	0	0
chr13	79592240	79593126	0	0	0	0
chr13	79672964	79673969	0	0	0	0
chr13	79784602	79786014	0	0	0	0
chr13	79999668	80001749	1	1	1	0
chr13	80172718	80173903	0	0	0	0
chr13	80194996	80195884	0	0	0	0
chr13	80196157	80196965	0	0	0	0
chr13	80235007	80236097	1	0	0	0
chr13	80333812	80334640	0	0	0	0
chr13	80513987	80516010	0	1	0	0
chr13	80622907	80623514	1	1	0	0
chr13	80756720	80758239	0	0	0	0
chr13	80788037	80789707	0	0	0	0
chr13	82971258	82972346	0	0	0	0
chr13	83132395	83134519	0	0	0	0
chr13	83523874	83524381	0	0	0	0
chr13	84059503	84060615	1	1	1	0
chr13	84570408	84572167	1	1	1	0
chr13	84638983	84639970	0	0	0	0
chr13	84751364	84753074	0	0	0	0
chr13	91186994	91190170	0	0	0	1
chr13	94595529	94597246	0	0	0	0
chr13	94701860	94702912	0	0	0	0
chr13	94705527	94708908	1	1	1	0
chr13	94709854	94710891	0	0	0	0
chr13	94816164	94818068	0	0	0	0
chr13	94868895	94869433	0	0	0	0
chr13	94873844	94874877	0	0	0	0
chr13	105537275	105539272	0	0	0	0
chr13	111345677	111346778	0	0	0	0
chr13	111952900	111955571	0	0	0	1
chr13	111989320	111993362	1	0	0	0
chr13	113243520	113248070	0	0	0	0
chr13	115686619	115688040	0	0	0	0
chr13	115976803	115978241	0	0	0	0
chr13	116086721	116088319	1	1	1	0
chr13	116278490	116280024	0	0	0	0
chr13	116497241	116498253	0	0	0	0
chr13	116514002	116515994	0	0	0	0
chr13	116575049	116576418	0	1	0	0
chr13	116632748	116634332	0	0	0	0
chr13	118515838	118517025	0	0	0	0
chr13	118713610	118715012	0	0	0	1
chr13	118735524	118737413	0	0	0	1
chr13	118805891	118807124	0	0	0	0
chr13	118850473	118851390	0	0	0	0
chr13	118893846	118894760	0	0	0	0
chr14	11775621	11779078	0	0	0	0
chr14	12337474	12338440	0	0	0	0
chr14	12346491	12347182	1	0	0	0
chr14	12392521	12394811	0	0	0	0
chr14	13770324	13771435	1	1	1	0
chr14	21252002	21253228	1	0	0	0
chr14	21462242	21463695	0	0	1	1
chr14	21853194	21853685	0	0	0	0
chr14	21865849	21867377	0	0	0	1
chr14	21966827	21968239	0	0	0	0
chr14	21990858	21991990	1	0	0	1
chr14	22113215	22115951	1	0	0	1
chr14	22457274	22458561	0	0	0	0
chr14	22505360	22506121	0	1	1	0
chr14	22576141	22579755	0	0	1	0
chr14	22744936	22746392	0	0	0	0
chr14	22780721	22784636	0	0	0	0
chr14	22906034	22908415	0	0	0	0
chr14	23014212	23023263	0	0	1	1
chr14	23040563	23041478	0	0	0	0
chr14	23094627	23095917	0	0	0	0
chr14	23400710	23402961	0	0	0	0
chr14	23486013	23486602	0	0	0	0
chr14	23493824	23494811	0	0	0	0
chr14	23520146	23521598	0	0	0	0
chr14	24616740	24620772	1	1	0	0
chr14	24985263	24987167	0	0	0	1
chr14	25524623	25526558	0	0	0	0
chr14	25584835	25588921	0	0	0	0
chr14	27367008	27367960	0	0	0	0
chr14	28501106	28502535	0	0	0	0
chr14	28972334	28973645	0	1	0	1
chr14	31232334	31234714	0	0	0	0
chr14	32598253	32599721	0	0	0	0
chr14	32770674	32771522	0	0	0	0
chr14	45825150	45827947	0	0	0	1
chr14	45943840	45945127	0	0	1	1
chr14	46017040	46020810	0	0	0	0
chr14	46223997	46224959	0	0	0	0
chr14	46247450	46249128	0	0	0	0
chr14	46605651	46606520	0	0	0	1
chr14	46610670	46611777	0	0	0	0
chr14	48707510	48711185	0	0	0	0
chr14	48799224	48801650	0	0	0	0
chr14	48814603	48816118	1	0	0	0
chr14	48852340	48856614	1	0	0	0
chr14	52547406	52549170	0	0	0	0
chr14	54938004	54941428	0	0	0	0
chr14	54996106	54997707	0	0	0	0
chr14	61004739	61005741	0	0	0	0
chr14	63062164	63063066	1	0	1	0
chr14	63206721	63207169	0	0	0	0
chr14	63367789	63369845	0	0	0	0
chr14	65245073	65246192	1	1	1	0
chr14	65749305	65750499	0	1	0	1
chr14	67361024	67362564	0	0	0	0
chr14	69522690	69523937	0	0	0	0
chr14	69536074	69537250	0	0	0	0
chr14	70634498	70635318	0	0	0	0
chr14	70639990	70641193	1	1	0	0
chr14	70683794	70684839	0	0	0	1
chr14	73233956	73236326	1	1	0	1
chr14	78287851	78289553	0	0	0	0
chr14	89862491	89863428	0	0	0	0
chr14	91108402	91109355	0	0	0	0
chr14	92678515	92679505	0	0	0	0
chr14	94521150	94522546	1	0	0	0
chr14	97086235	97087505	0	0	0	1
chr14	97100876	97102241	0	0	0	0
chr14	97329515	97330680	1	1	1	0
chr14	97488749	97491425	0	0	0	0
chr14	97537587	97538095	0	0	0	0
chr14	97559884	97561752	0	0	0	0
chr14	97840336	97840805	0	0	0	0
chr14	98018788	98020055	0	0	0	0
chr14	98046622	98048648	0	1	0	0
chr14	98072481	98073981	1	0	0	0
chr14	98082963	98085270	0	0	0	0
chr14	98154698	98157214	0	1	1	0
chr14	98422637	98423400	0	0	0	0
chr14	98448375	98450139	0	0	0	0
chr14	98533924	98535402	0	0	0	0
chr14	98536184	98538781	0	0	0	0
chr14	98683223	98684855	0	0	0	0
chr14	98748098	98751239	0	0	0	0
chr14	98765363	98766176	0	0	0	0
chr14	98819484	98820234	0	0	0	0
chr14	98830064	98831289	0	0	0	0
chr14	98832300	98834612	0	0	0	1
chr14	98838461	98840576	0	0	0	0
chr14	98894511	98895418	0	0	0	0
chr14	98958352	98959867	0	0	0	0
chr14	103763360	103764966	0	1	0	0
chr14	104190395	104191968	0	0	0	0
chr14	104297360	104298672	1	0	0	1
chr14	104834243	104835529	0	0	0	0
chr14	105376563	105379035	0	0	0	1
chr14	118193836	118195430	0	0	0	0
chr14	118229617	118231411	1	1	1	0
chr14	118435485	118436834	1	1	1	0
chr14	122253729	122258284	0	0	0	0
chr15	13391894	13395636	0	1	0	1
chr15	27783860	27785190	0	0	0	0
chr15	34828818	34829716	1	0	1	0
chr15	35532217	35534804	0	0	0	1
chr15	35747988	35749219	0	0	0	0
chr15	37052172	37055037	0	0	0	0
chr15	40255720	40257011	0	0	0	0
chr15	40354034	40356272	0	0	0	0
chr15	40475259	40476782	0	0	0	0
chr15	40657862	40659260	1	0	0	0
chr15	40911362	40915891	1	0	0	0
chr15	40923867	40924925	0	0	0	0
chr15	41039704	41041015	0	0	0	0
chr15	50664833	50666650	0	0	0	1
chr15	52334869	52335444	0	0	0	0
chr15	56165722	56167474	0	0	0	1
chr15	60852996	60854287	1	0	0	1
chr15	61157637	61158731	1	0	0	0
chr15	62902694	62903900	0	0	1	0
chr15	63052414	63053178	1	1	0	1
chr15	63065702	63067611	0	0	0	0
chr15	63193937	63194788	0	0	0	1
chr15	63339170	63341718	0	0	0	0
chr15	63674092	63676818	0	0	0	0
chr15	66824301	66827162	0	0	0	0
chr15	67142033	67143636	0	0	0	0
chr15	67245066	67247938	0	0	0	0
chr15	73739611	73747146	0	0	0	0
chr15	75834812	75835772	0	0	0	0
chr15	76402680	76404351	0	0	0	0
chr15	77036640	77038764	0	0	0	0
chr15	77089079	77090092	0	0	0	0
chr15	79163840	79164236	0	0	0	0
chr15	79165517	79166323	0	0	0	0
chr15	79173761	79174273	0	0	0	0
chr15	79175821	79176550	0	0	0	0
chr15	79208803	79209777	0	0	0	0
chr15	79218952	79220098	0	1	0	0
chr15	79223635	79224085	0	0	0	0
chr15	79323554	79324112	0	0	0	0
chr15	83523007	83524071	0	0	0	0
chr15	83638828	83640718	0	0	0	1
chr15	84217537	84220713	0	0	0	0
chr15	85464142	85464949	0	0	1	0
chr15	86112646	86114946	0	0	0	0
chr15	92514399	92515071	0	0	0	0
chr15	99807076	99809694	0	0	0	0
chr15	102694217	102694945	0	0	0	0
chr15	102999797	103002958	0	0	0	0
chr15	103013812	103014964	0	0	1	0
chr16	5663673	5664669	0	0	0	0
chr16	6366003	6367236	0	0	0	0
chr16	7106398	7107046	0	0	0	0
chr16	7119721	7120895	0	0	0	0
chr16	7407163	7408866	0	0	0	0
chr16	7520398	7521914	0	0	0	0
chr16	7805276	7806470	0	0	0	0
chr16	7945941	7947658	0	0	0	0
chr16	8198308	8199509	0	0	0	0
chr16	8223606	8224476	0	0	0	0
chr16	10051117	10051975	0	1	1	0
chr16	15052402	15053742	0	0	0	1
chr16	15054450	15055590	0	0	0	0
chr16	15084592	15085708	0	1	0	1
chr16	15194413	15196116	0	0	0	0
chr16	15294470	15296046	0	0	0	1
chr16	17808169	17811091	0	1	0	1
chr16	18554168	18557637	0	0	0	1
chr16	18585741	18586132	0	0	0	1
chr16	18593232	18593684	0	0	0	0
chr16	22698602	22699796	0	0	0	0
chr16	23238255	23244553	0	0	0	0
chr16	23502808	23507356	0	1	1	0
chr16	25255379	25256208	0	0	0	0
chr16	25587855	25588485	0	0	0	0
chr16	29719360	29721162	1	0	0	0
chr16	29882436	29884131	0	0	0	0
chr16	29893116	29895809	0	0	1	1
chr16	30128808	30130865	1	1	1	0
chr16	34092410	34095027	0	0	0	0
chr16	35598617	35602945	0	0	0	0
chr16	37892144	37895218	0	0	0	1
chr16	42781027	42782864	1	0	0	0
chr16	43080155	43080908	0	0	0	0
chr16	43121972	43123556	0	0	0	0
chr16	43276774	43278937	0	0	0	0
chr16	44676757	44681297	1	1	1	1
chr16	54990739	54999856	0	0	0	0
chr16	62468252	62470783	0	0	0	1
chr16	72685637	72688302	0	0	0	1
chr16	77289984	77293024	0	0	0	0
chr16	77420896	77422638	1	1	1	0
chr16	77635468	77638909	0	0	0	1
chr16	77651730	77654627	0	0	0	0
chr16	85887133	85888622	1	0	0	0
chr16	86837654	86839343	0	0	0	0
chr16	89909485	89910340	0	0	0	0
chr16	91104484	91107069	0	0	0	0
chr16	91140152	91141411	1	1	1	0
chr16	91290868	91293443	1	0	0	0
chr16	92340534	92342015	1	0	0	0
chr16	92412091	92416120	0	0	0	0
chr16	92427453	92430131	0	0	0	0
chr16	94956955	94958478	1	1	1	0
chr16	95847910	95849564	0	1	0	1
chr17	7268493	7269968	0	0	0	0
chr17	9886736	9890324	0	0	0	0
chr17	10049352	10054361	0	0	0	0
chr17	10472539	10473971	0	0	0	0
chr17	10743926	10746179	0	0	0	0
chr17	11085724	11088280	0	0	0	0
chr17	12203951	12205747	0	0	0	0
chr17	12789717	12793070	0	0	0	0
chr17	15440120	15441360	1	1	1	0
chr17	26508852	26510691	0	1	1	0
chr17	26827896	26829166	0	0	0	0
chr17	28343766	28346334	0	0	0	0
chr17	29433661	29435358	0	0	0	0
chr17	29462413	29466116	0	1	0	1
chr17	30377456	30379782	1	0	0	0
chr17	35719853	35721785	0	0	0	0
chr17	43329588	43330220	0	0	0	0
chr17	44151633	44153405	0	0	0	0
chr17	44296915	44302724	0	0	0	1
chr17	44617720	44619644	0	0	0	0
chr17	44722114	44723789	0	0	0	0
chr17	45325360	45328753	0	0	0	0
chr17	46008887	46010189	0	0	0	0
chr17	47871879	47873076	1	1	0	0
chr17	47914773	47915356	1	0	0	0
chr17	47988296	47991797	0	0	0	1
chr17	48008185	48009224	0	0	0	0
chr17	48010565	48011720	0	0	0	0
chr17	48057242	48058147	0	0	0	0
chr17	49690781	49691948	0	0	0	0
chr17	51062470	51063411	0	0	0	0
chr17	51370486	51371772	0	0	0	0
chr17	51536358	51537318	0	0	0	0
chr17	52225510	52226530	0	0	0	0
chr17	52307830	52309076	0	0	0	0
chr17	52329852	52330752	0	0	0	0
chr17	52459484	52461092	0	0	0	0
chr17	52465120	52465827	0	0	0	0
chr17	62700976	62701852	0	0	0	0
chr17	62785705	62787128	1	0	0	0
chr17	63171422	63173537	0	0	0	0
chr17	73022163	73024151	0	0	0	0
chr17	79144758	79146183	0	0	0	1
chr17	79223077	79228513	0	0	0	0
chr17	84179513	84182025	0	0	0	1
chr17	85487468	85489670	0	0	0	0
chr17	85526742	85530634	0	0	0	0
chr17	85562619	85563333	1	0	0	0
chr17	85578835	85579978	0	0	0	0
chr17	87375343	87378514	0	0	0	0
chr17	90695304	90698017	0	0	0	0
chr18	8043683	8045852	0	0	0	0
chr18	9027134	9028620	0	0	0	0
chr18	9146715	9148876	0	1	0	1
chr18	9215948	9217732	0	0	0	0
chr18	11077951	11078500	0	0	0	0
chr18	13109017	13110286	0	0	0	0
chr18	13221433	13222700	1	0	0	0
chr18	13665973	13667811	1	0	0	0
chr18	13703650	13705054	0	0	0	0
chr18	13738222	13739462	1	0	0	1
chr18	13768735	13769660	0	0	0	0
chr18	13786795	13788440	0	1	0	0
chr18	13789608	13791298	0	0	0	0
chr18	13797873	13799412	0	0	0	0
chr18	13809409	13810718	0	0	0	0
chr18	13811241	13812714	0	0	0	0
chr18	13847776	13849408	0	0	0	0
chr18	13896095	13897821	1	1	0	0
chr18	14063413	14065312	1	1	0	0
chr18	14305020	14306278	0	0	0	0
chr18	14458160	14460150	0	0	0	0
chr18	16560468	16563440	0	0	0	0
chr18	16709806	16715755	0	0	0	0
chr18	25240595	25241640	0	0	0	0
chr18	25377370	25378646	0	0	0	0
chr18	25677414	25678414	1	1	0	0
chr18	25791621	25792490	0	0	0	0
chr18	26196680	26197485	0	0	0	0
chr18	26738357	26739389	0	0	0	0
chr18	26783371	26784627	0	0	0	0
chr18	27497307	27498342	1	0	0	0
chr18	28161558	28162566	0	0	0	0
chr18	32541944	32543241	0	0	0	0
chr18	33552065	33554381	0	0	0	0
chr18	38803792	38805763	0	0	0	0
chr18	55135918	55137168	0	0	0	0
chr18	55195554	55197516	1	0	1	0
chr18	55483488	55486878	0	0	0	0
chr18	55505853	55508602	0	0	0	0
chr18	55518917	55521029	1	0	0	1
chr18	56896918	56898991	0	0	0	0
chr18	60904549	60907221	0	0	0	1
chr18	61651102	61654077	0	0	0	0
chr18	65514203	65517793	1	0	0	0
chr18	68058776	68059713	0	0	0	0
chr18	68909329	68911841	0	0	0	1
chr18	69095835	69096788	0	0	0	0
chr18	69124560	69125811	0	0	0	0
chr18	69499161	69500797	1	1	1	0
chr18	69562176	69563579	0	0	0	0
chr18	69606431	69610049	0	0	0	0
chr18	69844647	69846012	0	0	0	0
chr18	72724153	72726078	1	1	1	0
chr18	73058910	73061058	0	1	0	0
chr18	75501597	75505830	1	0	0	0
chr18	76160386	76161964	0	0	0	0
chr18	76221908	76222726	0	0	0	0
chr18	76556127	76556905	0	1	0	0
chr18	76573836	76574483	0	0	0	0
chr18	76862703	76863723	0	0	0	0
chr18	78236924	78239279	0	1	0	1
chr18	78266847	78268995	0	0	0	1
chr18	78335782	78336542	1	0	0	0
chr18	78454684	78456222	1	0	0	0
chr18	79047866	79051718	1	1	1	0
chr18	80330119	80332361	0	0	0	0
chr18	80787642	80788565	0	0	0	0
chr18	80811437	80812175	0	0	0	0
chr18	80818312	80819092	0	0	0	0
chr18	81131478	81132546	0	0	0	0
chr18	81152972	81154539	1	0	1	0
chr18	81165710	81167180	0	0	0	0
chr18	81455133	81455905	0	0	0	0
chr18	81461113	81462250	0	0	0	0
chr18	81506903	81508194	0	0	0	0
chr18	81509178	81510770	1	1	1	0
chr18	81830667	81831963	0	1	1	0
chr18	81851980	81853025	0	0	0	0
chr18	81897381	81899436	0	1	1	0
chr18	81923024	81924558	0	0	0	0
chr18	82887629	82890860	0	0	0	0
chr18	83452678	83453499	0	0	0	0
chr18	84242068	84243225	0	0	0	0
chr18	84372054	84373645	0	0	0	1
chr18	84413592	84415865	0	0	0	0
chr18	84463338	84466317	0	0	0	0
chr18	84541674	84543351	0	0	0	0
chr18	84547222	84548063	0	0	0	1
chr19	5810095	5812698	0	0	0	0
chr19	8944196	8945759	0	0	0	0
chr19	10421785	10424671	0	0	0	0
chr19	14123241	14124629	1	1	0	1
chr19	14239310	14242197	0	0	0	0
chr19	14506117	14508632	1	1	0	0
chr19	14518112	14519083	0	0	0	0
chr19	14540262	14542406	0	0	0	0
chr19	14565295	14568168	1	1	1	0
chr19	14658815	14660520	0	0	0	0
chr19	14776716	14777986	1	1	1	0
chr19	14890554	14892150	0	0	0	1
chr19	14939835	14941282	1	0	0	0
chr19	15340182	15341550	1	1	0	1
chr19	15800831	15804666	1	1	1	0
chr19	15835662	15838956	0	0	0	1
chr19	17083804	17085681	0	0	0	0
chr19	20013974	20014600	0	0	0	0
chr19	20035024	20035756	0	0	0	0
chr19	20401243	20403310	0	0	0	0
chr19	21274084	21274843	0	0	0	0
chr19	24451986	24454280	0	0	0	0
chr19	24945396	24946544	0	1	0	0
chr19	25604027	25604976	0	0	0	0
chr19	25607278	25609178	0	0	0	0
chr19	26844388	26847098	1	1	1	0
chr19	27904248	27905597	0	1	1	0
chr19	36129039	36129586	1	1	0	0
chr19	36686377	36689836	0	0	0	0
chr19	37492022	37497349	0	0	0	0
chr19	40375645	40378667	0	0	0	0
chr19	40467416	40468695	0	0	0	0
chr19	41558217	41559329	0	0	0	0
chr19	44514132	44515870	1	1	0	0
chr19	44630970	44633041	0	0	0	0
chr19	44633644	44634226	0	0	0	0
chr19	44670805	44671431	0	0	0	0
chr19	44674626	44675238	0	0	0	0
chr19	44698597	44700718	0	0	0	0
chr19	44796521	44798014	0	0	0	0
chr19	44801251	44802539	0	0	0	0
chr19	45225545	45226320	0	0	0	0
chr19	45342853	45343685	0	0	0	0
chr19	45475437	45476961	0	0	0	0
chr19	45493585	45494869	0	0	0	1
chr19	45734459	45735623	0	0	0	0
chr19	45746900	45747683	0	0	0	0
chr19	46618498	46619738	0	0	0	0
chr19	47908459	47910596	0	0	0	0
chr19	49127656	49128321	0	0	0	0
chr19	53715569	53717446	0	0	0	0
chr19	55476600	55477537	0	0	0	0
chr19	58371922	58373062	0	0	0	1
chr19	58419231	58420471	0	0	0	0
chr19	59132961	59134097	1	0	0	0
chr19	59134549	59135577	0	0	0	0
chr19	59267128	59268278	1	0	0	0
chr19	59423214	59425570	0	0	0	1
chr19	59465505	59467688	1	0	0	0
chr19	59469921	59471302	0	0	0	0
chr19	59637323	59638561	0	0	0	0
chr19	59717098	59718467	0	0	0	1
chr19	59865705	59867187	0	0	0	0
chr19	60015442	60016837	0	0	0	1
chr19	60203058	60204722	1	0	0	0
chr2	4297327	4301456	0	0	0	0
chr2	4339658	4341457	0	0	0	1
chr2	4348338	4349353	0	0	0	0
chr2	4361908	4362689	0	0	0	0
chr2	4556144	4557875	0	0	0	1
chr2	4587585	4588762	0	0	0	1
chr2	4882644	4883763	0	0	0	0
chr2	6260693	6262915	0	0	0	0
chr2	7639723	7642479	0	0	0	0
chr2	12065185	12068019	0	0	0	0
chr2	18046233	18047055	0	0	0	0
chr2	19455026	19455689	0	0	0	0
chr2	30654264	30656448	0	0	0	0
chr2	31499311	31500827	1	1	1	0
chr2	31640644	31641311	1	1	1	0
chr2	32127730	32128586	1	0	0	0
chr2	32908279	32909524	0	0	0	0
chr2	33788143	33790459	1	0	0	0
chr2	33875330	33878839	0	0	0	1
chr2	34016020	34017341	0	0	0	0
chr2	34033022	34033763	1	0	0	0
chr2	34064832	34066528	0	0	0	0
chr2	34166778	34167772	0	0	0	0
chr2	34229436	34230577	0	0	0	0
chr2	34235168	34236289	0	0	0	0
chr2	34255333	34257138	0	0	0	0
chr2	34260195	34261369	0	0	0	0
chr2	34286508	34288340	0	0	0	0
chr2	34310581	34311103	0	0	0	0
chr2	34354690	34359025	0	0	0	0
chr2	34359231	34360874	0	0	0	0
chr2	34363448	34364810	1	1	0	0
chr2	34455217	34456803	0	0	0	0
chr2	34462107	34463282	0	0	0	0
chr2	38142558	38144874	1	0	0	0
chr2	38195268	38199898	0	0	0	0
chr2	38535055	38537083	0	0	0	0
chr2	38594702	38595720	0	0	0	0
chr2	43781987	43783031	0	0	0	0
chr2	43977738	43979507	0	0	0	0
chr2	43986279	43987229	0	0	0	0
chr2	43989287	43991110	0	0	0	0
chr2	44572995	44574695	0	0	0	0
chr2	45023631	45025444	1	1	0	0
chr2	45036258	45037036	0	0	0	0
chr2	45102219	45104360	0	0	0	0
chr2	45171143	45172955	1	0	0	0
chr2	45836162	45837257	0	0	0	0
chr2	45921900	45923049	0	0	0	0
chr2	46326766	46328057	0	0	0	0
chr2	46666275	46667373	1	0	0	0
chr2	46669500	46670495	1	1	0	0
chr2	46674603	46675472	0	0	0	0
chr2	46801607	46803612	0	0	0	0
chr2	47133822	47134610	0	0	0	0
chr2	47183582	47185337	0	0	0	1
chr2	47263332	47264195	0	0	0	0
chr2	47302030	47303333	0	0	0	0
chr2	47334272	47335444	0	0	0	0
chr2	50969347	50972438	0	0	1	0
chr2	56253983	56255716	0	0	0	0
chr2	56257296	56258347	0	0	0	0
chr2	56455288	56457265	0	0	0	0
chr2	56518707	56520248	0	0	0	0
chr2	56576465	56577480	0	0	0	0
chr2	56591692	56592843	0	0	0	0
chr2	56916091	56916889	0	0	0	0
chr2	57341949	57344456	0	0	0	1
chr2	57517307	57518247	1	0	0	0
chr2	57616984	57617851	0	0	0	0
chr2	57671881	57672832	0	1	0	0
chr2	57793277	57794576	1	0	0	0
chr2	57820408	57821348	0	0	0	1
chr2	57878887	57879847	0	0	0	0
chr2	59562344	59563132	0	0	0	1
chr2	59597936	59601449	0	0	0	1
chr2	59668909	59672125	0	0	0	0
chr2	59828773	59829361	0	0	0	0
chr2	61656142	61656716	0	0	0	0
chr2	63669378	63670651	0	0	0	0
chr2	63877720	63879192	0	0	0	0
chr2	63962796	63964416	0	0	0	0
chr2	64079255	64080739	0	1	0	0
chr2	64172017	64172993	0	0	0	0
chr2	64177546	64178374	0	0	0	0
chr2	64366222	64367228	0	0	1	0
chr2	69998509	69999848	1	0	0	0
chr2	71418479	71422071	1	0	0	0
chr2	71516484	71518219	0	0	0	0
chr2	71527336	71528847	0	0	0	0
chr2	71535378	71536557	1	0	0	0
chr2	71537156	71538581	0	0	0	0
chr2	72426155	72427698	1	0	1	0
chr2	73139371	73141413	0	0	0	1
chr2	73142671	73144272	0	0	0	0
chr2	73179758	73180791	0	0	0	0
chr2	73268418	73269496	0	0	0	0
chr2	73275594	73277184	0	1	1	0
chr2	73279567	73280473	0	0	0	0
chr2	74489927	74491300	0	0	0	0
chr2	74650860	74652235	0	1	0	0
chr2	75138220	75138763	0	0	0	0
chr2	79461477	79462272	0	0	0	0
chr2	82498029	82499136	0	0	0	0
chr2	93670757	93674395	0	0	0	0
chr2	101589988	101594341	1	0	0	1
chr2	103623986	103627532	0	1	0	0
chr2	103893010	103895664	0	0	0	0
chr2	104893780	104894712	0	0	0	0
chr2	105333715	105335145	0	0	0	0
chr2	105447292	105448402	0	0	0	0
chr2	105515855	105516711	0	0	0	0
chr2	105611041	105614025	1	0	1	0
chr2	105689599	105691449	0	1	1	0
chr2	105718757	105720536	0	0	0	0
chr2	105778530	105780039	1	0	0	0
chr2	105833387	105834697	1	0	0	0
chr2	105913336	105914486	1	0	0	0
chr2	113691542	113692644	0	0	0	0
chr2	114123388	114123882	0	0	0	0
chr2	114411449	114413021	0	0	0	0
chr2	114739395	114740295	0	0	0	0
chr2	115537684	115539308	0	1	1	0
chr2	115656958	115658248	0	1	0	0
chr2	115658281	115659712	0	0	0	0
chr2	115669514	115669885	0	0	0	0
chr2	115871243	115872482	0	0	0	0
chr2	115896429	115899400	0	0	0	0
chr2	115919997	115921651	1	0	0	0
chr2	115962485	115963540	0	0	0	0
chr2	116018048	116020475	0	0	0	0
chr2	116044886	116046285	0	0	0	0
chr2	116200855	116202747	0	1	1	0
chr2	116212625	116213751	0	0	0	0
chr2	116323402	116325066	0	0	0	0
chr2	116807729	116809252	1	0	0	0
chr2	118532227	118534856	1	1	0	0
chr2	124612597	124615764	0	0	0	0
chr2	130351805	130352389	1	1	1	0
chr2	137247708	137248975	0	0	0	1
chr2	137852330	137854841	0	0	0	1
chr2	144176905	144178287	0	0	0	0
chr2	145888311	145888756	0	0	0	0
chr2	146324701	146325932	0	1	1	0
chr2	146957766	146960813	0	0	0	0
chr2	147180290	147181581	1	1	0	0
chr2	152399091	152399726	1	0	0	0
chr2	152734876	152735572	1	1	1	0
chr2	152788185	152790967	0	0	0	0
chr2	152817372	152818197	0	0	0	0
chr2	153481176	153484947	1	1	0	0
chr2	153560290	153561940	0	0	0	0
chr2	155050090	155052094	0	0	0	0
chr2	155862263	155864147	0	0	0	0
chr2	158439041	158440388	0	0	0	0
chr2	159032227	159032977	0	0	1	0
chr2	159712427	159713415	0	0	0	0
chr2	159985999	159987636	0	0	0	0
chr2	160244493	160245157	1	1	0	0
chr2	160299417	160301134	0	0	0	0
chr2	160382008	160382874	0	1	0	0
chr2	160395708	160396677	0	0	0	0
chr2	160415715	160417232	0	0	0	0
chr2	160421995	160425459	0	0	0	0
chr2	160451305	160452587	0	0	0	0
chr2	160492291	160494448	0	0	0	0
chr2	160503620	160504635	0	0	0	0
chr2	160513670	160514864	0	0	0	0
chr2	160515694	160517266	0	0	0	0
chr2	160578530	160580585	0	0	0	0
chr2	163685776	163687192	0	0	0	0
chr2	165914101	165914771	0	0	0	0
chr2	166019657	166023462	1	0	0	0
chr2	166352865	166354821	0	0	0	0
chr2	166440620	166443127	0	0	1	1
chr2	167569881	167571243	0	0	0	0
chr2	167842374	167845654	0	0	0	0
chr2	168049064	168050870	1	0	0	0
chr2	168693119	168695892	0	1	1	0
chr2	169337536	169338185	0	0	0	0
chr2	169599744	169601398	0	0	0	0
chr2	169768393	169769549	0	0	0	0
chr2	171633184	171636816	0	0	0	0
chr2	171730381	171736633	0	0	0	1
chr2	172430534	172431364	0	0	0	0
chr2	172861962	172864167	0	0	0	0
chr2	173034798	173036840	0	0	0	0
chr2	173051928	173056057	0	0	0	0
chr2	174856549	174860580	0	1	1	0
chr3	4376459	4378146	0	0	1	0
chr3	4594085	4596058	0	0	0	0
chr3	5223534	5226222	1	0	0	0
chr3	5329674	5330756	0	0	0	1
chr3	5387050	5389713	0	0	0	1
chr3	5754492	5756119	0	1	0	0
chr3	6181861	6184107	0	0	0	1
chr3	6886387	6887953	0	0	0	0
chr3	8865055	8867293	1	1	1	0
chr3	16876170	16878776	0	0	1	0
chr3	18057876	18058899	0	0	0	0
chr3	18341076	18342204	0	0	0	0
chr3	18378051	18379010	0	0	0	0
chr3	18713569	18714476	0	0	0	0
chr3	20144419	20146014	0	0	0	0
chr3	26001538	26004971	0	0	0	0
chr3	28438281	28441949	0	0	0	0
chr3	29979822	29980970	0	0	0	0
chr3	30104532	30109280	0	0	0	1
chr3	33882396	33883856	0	0	0	1
chr3	33905209	33906178	0	0	0	0
chr3	34103627	34105807	0	0	0	0
chr3	35087536	35089765	1	1	1	0
chr3	35102311	35103774	0	0	0	0
chr3	35340406	35342017	0	0	0	0
chr3	36158852	36162657	0	0	0	0
chr3	37671698	37674083	1	1	0	0
chr3	37894700	37898826	0	0	0	1
chr3	39047258	39049329	0	0	0	0
chr3	40452072	40454177	0	0	0	0
chr3	41157758	41159376	0	0	0	0
chr3	51725540	51729617	0	0	0	0
chr3	51778044	51779171	0	0	0	0
chr3	51907571	51910645	1	1	0	0
chr3	52401126	52402130	0	0	0	0
chr3	55753971	55757759	1	0	0	0
chr3	55964734	55966742	1	1	1	0
chr3	60602211	60603664	0	0	0	0
chr3	65926995	65930132	0	0	0	0
chr3	66700786	66701918	0	0	0	1
chr3	66934735	66937240	1	1	1	0
chr3	67009377	67010623	0	0	0	0
chr3	67036007	67037651	0	0	0	1
chr3	67070295	67071594	0	0	0	1
chr3	67146973	67147795	0	0	0	0
chr3	67170618	67171970	0	0	0	0
chr3	67190932	67192590	0	0	0	0
chr3	67212683	67213884	0	0	0	1
chr3	67309670	67310443	0	0	0	0
chr3	67340647	67341402	0	0	0	0
chr3	72475818	72479350	0	0	0	0
chr3	76465722	76469421	1	1	0	0
chr3	82970874	82971669	0	0	0	0
chr3	84937097	84939573	1	1	1	0
chr3	86531947	86532260	0	0	0	0
chr3	86556608	86557614	0	0	0	0
chr3	86699823	86700905	0	0	0	0
chr3	86849163	86851975	0	0	0	0
chr3	87982679	87986876	1	0	0	1
chr3	88138105	88141065	0	0	0	0
chr3	88518216	88523365	0	0	0	0
chr3	98855051	98855630	0	0	0	0
chr3	99330606	99331569	0	0	0	0
chr3	99665315	99667144	0	0	0	1
chr3	100437197	100440090	0	0	0	0
chr3	100482353	100482938	0	0	0	0
chr3	102062054	102063652	0	0	0	0
chr3	104596935	104600599	0	0	0	0
chr3	108389933	108392441	0	0	0	0
chr3	108409602	108412499	0	1	0	0
chr3	119361441	119362693	0	0	0	0
chr3	121953542	121954391	0	0	0	0
chr3	122047471	122049247	0	0	0	0
chr3	122292915	122294267	0	0	0	0
chr3	127626841	127627904	1	1	0	0
chr3	127913726	127915301	0	0	0	0
chr3	128230115	128231766	0	0	0	0
chr3	128343086	128344789	0	0	0	0
chr3	128450190	128451285	1	0	0	0
chr3	128518773	128521316	0	0	0	0
chr3	128668526	128670000	0	0	0	0
chr3	128719110	128720731	0	0	0	0
chr3	128849319	128852007	0	0	0	0
chr3	128925921	128927117	0	0	0	0
chr3	129103805	129105710	1	0	0	0
chr3	129178432	129178935	0	0	0	0
chr3	129227194	129227766	0	0	0	0
chr3	130439551	130441737	0	0	0	0
chr3	130737080	130738563	0	0	0	0
chr3	130961754	130964427	1	0	0	0
chr3	131136337	131137858	0	0	0	0
chr3	134302377	134303702	1	0	0	0
chr3	137783219	137786437	0	0	0	0
chr3	138742668	138745154	0	0	0	0
chr3	141111698	141113450	0	0	0	0
chr3	142237411	142239503	1	0	0	1
chr3	143100891	143102626	0	1	0	0
chr3	143134004	143135363	0	0	0	0
chr3	143160906	143162288	0	0	0	0
chr3	143332584	143334247	0	0	0	0
chr3	143377756	143379147	0	0	0	0
chr3	143411018	143412240	0	0	0	1
chr3	143433865	143435034	0	0	0	0
chr3	143454149	143455384	0	0	0	0
chr3	143496222	143498958	0	0	0	0
chr3	143613890	143615870	0	0	0	0
chr3	143822294	143823648	0	0	0	0
chr3	143913930	143915288	0	0	0	0
chr3	143946946	143948485	0	0	1	0
chr3	143982651	143983371	0	0	0	0
chr3	143985055	143986394	0	0	0	0
chr3	144173688	144175123	0	0	0	1
chr3	144194509	144196427	0	0	0	0
chr3	144203013	144204545	0	0	0	0
chr3	145964099	145964929	1	0	0	0
chr3	147443793	147444827	0	0	0	0
chr3	147862341	147863081	0	0	0	0
chr3	147918638	147919410	0	0	0	0
chr3	147930415	147931322	0	0	0	0
chr3	147965988	147967090	0	0	0	0
chr3	148032365	148033371	0	0	0	0
chr3	148060566	148061229	0	0	0	0
chr3	148588609	148589434	0	0	0	0
chr3	148589814	148590454	0	0	0	0
chr3	148699787	148700479	0	0	0	0
chr3	151383190	151390026	0	0	0	1
chr3	152303123	152305850	0	0	0	0
chr4	5796827	5800336	0	0	0	0
chr4	5962013	5963794	0	0	0	0
chr4	6745236	6747592	0	0	0	0
chr4	6912470	6914779	0	0	0	0
chr4	7567408	7568542	0	0	0	0
chr4	13786474	13789660	0	0	0	1
chr4	13831422	13834052	0	0	0	0
chr4	14024600	14026426	1	0	0	0
chr4	14272132	14278417	0	0	0	0
chr4	22300832	22303030	0	0	0	0
chr4	22835083	22836757	1	0	1	0
chr4	22927134	22928713	0	0	0	0
chr4	22946231	22947172	0	0	0	0
chr4	23049133	23051886	0	1	0	0
chr4	23145544	23147652	0	0	0	0
chr4	23147678	23148835	0	0	0	0
chr4	23172985	23174320	0	0	0	0
chr4	23341020	23341756	0	0	1	0
chr4	23504397	23505743	0	0	0	0
chr4	23590042	23592039	0	0	1	0
chr4	23601771	23603172	0	1	0	0
chr4	23636061	23637408	1	0	0	0
chr4	23713405	23714930	0	0	0	0
chr4	23731836	23733244	0	0	0	0
chr4	23810469	23812144	0	0	0	0
chr4	23831527	23833071	0	0	0	0
chr4	23869808	23871831	0	0	0	0
chr4	23983452	23984307	1	1	0	0
chr4	24018817	24020246	0	0	0	1
chr4	24151152	24152086	0	0	0	0
chr4	24212230	24215243	0	0	0	0
chr4	24428853	24430297	0	0	0	0
chr4	24669206	24670330	0	1	0	0
chr4	28862692	28863921	0	0	0	0
chr4	32301903	32305410	0	1	0	0
chr4	38626148	38631396	0	0	0	0
chr4	44830265	44831018	0	0	0	0
chr4	44851630	44852605	1	1	0	0
chr4	44917363	44918981	0	0	0	0
chr4	45505842	45507105	0	0	0	0
chr4	45828456	45831469	0	0	0	1
chr4	46352102	46353592	0	0	0	0
chr4	46366953	46371362	0	0	0	0
chr4	54469466	54472653	0	0	0	0
chr4	54611226	54614736	0	0	1	0
chr4	54651392	54653981	0	0	0	0
chr4	57845561	57847767	0	0	0	0
chr4	58666631	58672430	0	0	0	1
chr4	63056998	63058386	0	0	0	1
chr4	64437750	64439209	0	0	0	0
chr4	65237235	65239737	1	1	0	0
chr4	66894392	66895290	0	0	0	0
chr4	70810017	70811660	0	0	0	0
chr4	71130904	71132135	0	0	0	0
chr4	71466275	71467327	0	0	0	0
chr4	71483744	71484988	0	0	0	0
chr4	71839683	71841070	0	1	0	0
chr4	72068926	72069840	0	0	0	0
chr4	72166327	72168960	1	1	1	0
chr4	72196487	72197365	1	1	1	0
chr4	72381989	72383115	0	0	0	0
chr4	72766130	72767260	0	0	1	0
chr4	72799662	72800540	0	0	0	0
chr4	73488434	73489492	0	0	1	0
chr4	75700793	75701396	1	0	0	0
chr4	76327004	76328750	0	0	0	0
chr4	81960417	81961865	0	0	0	0
chr4	82153582	82154380	0	0	0	1
chr4	82915373	82918271	0	0	0	0
chr4	83794853	83795171	0	0	0	0
chr4	84529017	84529746	0	1	0	0
chr4	84986009	84988497	0	1	0	0
chr4	84995828	84996432	0	0	0	0
chr4	89388208	89460083	0	0	0	0
chr4	90437298	90438340	0	1	0	0
chr4	91027482	91028588	0	0	0	0
chr4	95317404	95319020	0	0	0	1
chr4	95821063	95823802	0	0	0	0
chr4	97377584	97378602	0	0	0	0
chr4	98107609	98110094	1	0	0	1
chr4	98221540	98224627	0	0	0	1
chr4	98242382	98245050	1	1	1	0
chr4	99294411	99295982	0	0	1	0
chr4	99353164	99354624	0	0	0	0
chr4	99374142	99375600	0	0	1	0
chr4	99573882	99574766	0	1	1	0
chr4	105427474	105428608	0	0	0	0
chr4	105860013	105863946	0	0	0	1
chr4	107602048	107604613	0	0	0	0
chr4	109762244	109763771	0	0	0	1
chr4	109805979	109807022	0	0	0	0
chr4	109858711	109860443	1	0	0	0
chr4	109882013	109883287	0	0	0	0
chr4	111552851	111553446	0	0	0	0
chr4	117390982	117392314	0	0	0	1
chr4	117646906	117647610	1	0	0	0
chr4	117828714	117831599	1	0	0	0
chr4	119019151	119020076	0	0	0	0
chr4	119238785	119240197	0	0	0	0
chr4	120391603	120396253	0	0	0	0
chr4	123604866	123607515	0	0	0	0
chr4	123948792	123949704	0	0	0	0
chr4	123990360	123991795	0	1	0	0
chr4	124035337	124036861	0	0	0	0
chr4	124359244	124361242	0	0	0	0
chr4	124375081	124376309	0	0	0	0
chr4	124395349	124396097	0	0	0	0
chr4	124401702	124403017	0	0	0	0
chr4	124455077	124456356	0	0	0	0
chr4	124477456	124479254	1	1	1	0
chr4	124520131	124521365	0	0	0	0
chr4	124526300	124527138	0	0	0	0
chr4	124551046	124552185	0	0	0	0
chr4	124615408	124616812	0	0	1	0
chr4	124671949	124672943	0	0	0	0
chr4	128714851	128716970	1	0	1	0
chr4	128804346	128805789	0	0	0	0
chr4	129713466	129714337	0	0	0	0
chr4	132075516	132079227	0	0	0	0
chr4	133116592	133118424	0	0	0	0
chr4	133729051	133730305	0	0	0	0
chr4	134470099	134473977	0	0	0	0
chr4	135205845	135207207	0	0	0	0
chr4	139830774	139832378	1	0	0	0
chr4	140010918	140012273	0	0	0	0
chr4	140218145	140219643	0	0	0	0
chr4	141536761	141537859	0	0	0	0
chr4	148708124	148709196	0	0	0	0
chr4	148744314	148744861	0	0	0	0
chr4	148808781	148809416	0	0	0	0
chr4	148855952	148860331	0	1	0	0
chr4	148876108	148876659	0	0	0	0
chr4	148897228	148898219	0	0	0	0
chr4	148921504	148922572	0	0	1	0
chr4	149044049	149045133	0	0	0	0
chr4	149892945	149894331	0	0	0	0
chr4	154393162	154397125	0	0	0	0
chr4	154456294	154457167	0	1	0	0
chr4	154771105	154772345	0	0	0	1
chr4	155234679	155236167	0	0	0	0
chr5	4833235	4835697	0	0	0	0
chr5	4856663	4859895	0	0	0	0
chr5	4875240	4879650	1	0	0	1
chr5	5007239	5009906	1	0	0	0
chr5	12505539	12509076	0	0	0	0
chr5	15966034	15967425	0	0	0	1
chr5	20079132	20082788	0	0	0	0
chr5	20493774	20494889	0	0	0	0
chr5	20950023	20950986	0	0	0	0
chr5	21495900	21497355	0	0	0	0
chr5	24341638	24345757	0	0	0	0
chr5	24730554	24731843	1	0	0	0
chr5	25008595	25011541	0	0	0	0
chr5	28178923	28180422	1	1	0	0
chr5	28403755	28404882	0	0	0	1
chr5	30614016	30616922	0	0	0	0
chr5	32065699	32067172	0	0	0	0
chr5	33575293	33575875	0	0	0	0
chr5	37818652	37819645	0	0	1	0
chr5	37825669	37829220	1	1	0	1
chr5	37851391	37852218	0	0	0	0
chr5	37901106	37902493	0	0	0	0
chr5	37917742	37918594	0	0	0	1
chr5	37967623	37969196	0	0	0	1
chr5	38060247	38061421	0	0	0	0
chr5	38065055	38066694	0	0	0	0
chr5	38106176	38106994	0	0	0	0
chr5	38509268	38509899	0	0	0	0
chr5	41165316	41166973	0	0	0	0
chr5	41199107	41200708	0	0	0	0
chr5	41261421	41262403	0	0	0	1
chr5	41380511	41381341	0	0	0	0
chr5	41737620	41739298	0	0	0	0
chr5	42522949	42524031	0	1	1	0
chr5	51591179	51592760	0	0	0	0
chr5	55976101	55977173	0	0	0	0
chr5	67423705	67424669	0	0	0	0
chr5	72493822	72495406	0	0	0	0
chr5	74265657	74268205	0	0	0	0
chr5	74361294	74363523	0	0	0	0
chr5	74431979	74435797	0	0	0	0
chr5	75012461	75013668	0	0	1	0
chr5	75071388	75072201	0	0	1	0
chr5	76662343	76666797	0	1	1	0
chr5	77486940	77489925	0	1	0	1
chr5	78283386	78285475	0	0	0	0
chr5	84811330	84812261	0	0	0	0
chr5	92627753	92628377	0	0	0	0
chr5	92997267	92998294	0	0	0	1
chr5	93131077	93135726	0	0	0	0
chr5	97542961	97543765	0	0	0	0
chr5	97546822	97547439	0	0	0	0
chr5	99367893	99370406	0	0	0	1
chr5	101031954	101033223	1	0	0	0
chr5	101496956	101497906	1	1	0	0
chr5	102373255	102375763	0	0	0	1
chr5	106564330	106566018	0	0	0	0
chr5	107221760	107224214	0	0	0	0
chr5	107250899	107252442	0	0	0	0
chr5	110898210	110898771	0	0	0	0
chr5	111054482	111055796	0	0	0	0
chr5	111255885	111257844	0	0	0	0
chr5	111394040	111395157	0	0	0	1
chr5	111535892	111537130	0	0	0	0
chr5	111577305	111578296	0	0	0	0
chr5	111601262	111602739	0	0	0	0
chr5	111675073	111676405	0	0	0	0
chr5	113151952	113154228	0	0	0	1
chr5	115266986	115267561	0	0	0	0
chr5	119667993	119668855	0	0	0	1
chr5	119668986	119669581	0	0	0	0
chr5	119821983	119824240	0	0	0	0
chr5	119976561	119977190	0	0	0	0
chr5	120135778	120136934	1	0	0	0
chr5	121925608	121927679	0	0	0	0
chr5	122032502	122033355	0	1	0	0
chr5	122092218	122094768	0	0	0	0
chr5	124171520	124176494	0	0	0	0
chr5	131580379	131582371	0	0	1	1
chr5	131693647	131694370	0	0	0	0
chr5	131780892	131781637	0	0	0	0
chr5	131794314	131795264	0	0	0	0
chr5	131919677	131921483	1	1	1	0
chr5	131948445	131949773	1	0	1	0
chr5	132032771	132035460	1	0	0	0
chr5	132228611	132230360	0	0	0	0
chr5	132293078	132295163	1	1	0	0
chr5	139536245	139537428	1	0	0	0
chr5	139538772	139540184	0	0	0	0
chr5	140661536	140664154	0	0	0	0
chr5	147155041	147156530	0	1	0	0
chr5	147222660	147224221	1	1	0	0
chr5	149320224	149322610	0	0	1	0
chr6	4456170	4459324	0	0	0	0
chr6	4483463	4485322	0	0	0	1
chr6	4488993	4490635	0	0	0	0
chr6	4553537	4555066	0	0	0	1
chr6	5507995	5512142	0	0	0	0
chr6	5997407	5997858	0	0	0	0
chr6	6005995	6006609	0	0	0	1
chr6	6026899	6028252	0	0	0	1
chr6	6058480	6059027	0	0	0	1
chr6	6161772	6164755	0	1	1	0
chr6	6316533	6317120	0	0	0	0
chr6	6363941	6364446	0	0	0	0
chr6	6458809	6459379	0	0	0	0
chr6	6861655	6862377	1	0	0	0
chr6	9834714	9835886	0	0	0	0
chr6	11534744	11535814	1	0	0	0
chr6	14754338	14755302	0	0	0	0
chr6	14980242	14981244	1	0	0	0
chr6	15182427	15183744	0	0	0	0
chr6	15185821	15187224	0	0	0	0
chr6	15187323	15189118	0	0	0	0
chr6	15192947	15194270	0	0	0	0
chr6	15201156	15203663	0	0	0	0
chr6	15257106	15258522	1	0	0	0
chr6	15322791	15324149	0	0	0	0
chr6	15368271	15370231	0	0	0	0
chr6	15399348	15401975	0	0	0	0
chr6	15404452	15405550	0	0	0	0
chr6	15406720	15407971	0	0	0	0
chr6	15411326	15413759	1	0	0	0
chr6	15435024	15437812	0	1	0	0
chr6	15486410	15487741	0	0	0	0
chr6	15500356	15501750	0	0	0	0
chr6	15610145	15610753	1	1	0	0
chr6	16313991	16314934	0	0	0	0
chr6	16315852	16317823	0	0	0	0
chr6	16332591	16334210	0	0	0	0
chr6	16482618	16484681	0	0	0	0
chr6	16530409	16531733	0	0	0	0
chr6	16547563	16549382	0	0	0	0
chr6	16725956	16729599	1	1	1	0
chr6	16835376	16835875	0	0	0	0
chr6	17170072	17174875	0	0	0	0
chr6	21878022	21880817	0	0	0	0
chr6	23271299	23275344	1	1	1	0
chr6	28395025	28398247	1	0	0	0
chr6	30635908	30637351	0	0	0	0
chr6	35353329	35355339	0	0	0	0
chr6	35631496	35636352	0	0	0	0
chr6	39239850	39243498	0	0	0	0
chr6	47203068	47205158	0	0	0	0
chr6	50810700	50811821	0	0	0	0
chr6	50821119	50823589	1	1	1	0
chr6	50889578	50892588	1	1	1	0
chr6	50924548	50926237	0	0	0	0
chr6	50956956	50958238	0	0	0	0
chr6	50981071	50982330	0	0	0	0
chr6	50983967	50984810	0	0	0	1
chr6	51001488	51004105	0	0	0	1
chr6	51051772	51053273	0	0	0	1
chr6	51076186	51078598	1	1	0	0
chr6	51104235	51105195	0	0	0	0
chr6	51172427	51173473	0	0	0	0
chr6	51194712	51198223	0	0	0	1
chr6	51333774	51334476	0	0	0	0
chr6	51361843	51362696	0	0	0	0
chr6	51708576	51709543	0	0	1	0
chr6	51857235	51858614	0	0	1	0
chr6	51878612	51879694	0	1	0	0
chr6	52178169	52178777	0	0	0	0
chr6	52270433	52271615	0	0	0	0
chr6	52319082	52320287	0	0	0	0
chr6	52442617	52444529	0	0	0	1
chr6	52967026	52969651	0	0	0	1
chr6	53468299	53472380	0	0	0	1
chr6	55703699	55704797	0	0	0	0
chr6	61041566	61044404	0	1	1	0
chr6	72215186	72218828	0	0	1	1
chr6	72653769	72655984	0	0	0	0
chr6	84190934	84192863	0	0	0	0
chr6	84196001	84198367	0	0	0	1
chr6	85164955	85166474	0	0	0	0
chr6	85218005	85218946	0	0	0	0
chr6	86479301	86480168	0	0	0	0
chr6	89034676	89036253	0	0	0	0
chr6	91144563	91149338	1	1	0	0
chr6	93818356	93823383	1	1	0	0
chr6	93920902	93922409	0	0	0	0
chr6	98112394	98114832	0	0	0	0
chr6	98509376	98511048	0	0	0	0
chr6	98625750	98627137	0	0	0	0
chr6	98767392	98769033	0	0	0	0
chr6	98944759	98945317	0	0	0	0
chr6	98952036	98953088	0	0	0	0
chr6	98968191	98969077	0	0	0	0
chr6	99012965	99014601	0	0	0	1
chr6	99066719	99068664	0	0	0	0
chr6	99103307	99105363	0	0	0	0
chr6	99169018	99170092	0	0	0	0
chr6	99189657	99191464	0	0	1	0
chr6	99201230	99203437	0	0	0	0
chr6	99251427	99252239	0	0	0	0
chr6	99346432	99348898	0	0	0	0
chr6	99394912	99396384	0	0	0	0
chr6	99403919	99405378	0	0	0	0
chr6	99466876	99467819	0	0	1	0
chr6	99483861	99486227	0	0	0	0
chr6	100196170	100197937	0	0	0	0
chr6	101936781	101939346	0	0	0	0
chr6	117279209	117280409	0	0	0	0
chr6	119965436	119966145	0	0	0	0
chr6	120174234	120175208	0	0	0	0
chr6	122392605	122396323	0	0	0	1
chr6	136467244	136471874	0	0	0	0
chr6	137823549	137824777	0	0	1	0
chr6	138250896	138252847	0	1	1	0
chr6	138379417	138380507	0	0	1	0
chr6	138513754	138516103	0	0	0	0
chr6	138581719	138583348	1	0	0	0
chr6	138708662	138709795	0	0	0	0
chr6	138750055	138755631	0	0	0	0
chr6	138872005	138874064	0	1	0	0
chr6	139142856	139144124	1	0	0	0
chr6	139174148	139174798	0	0	0	0
chr6	139278532	139280000	0	0	0	0
chr6	139293287	139294551	1	1	0	0
chr6	139475726	139476681	0	0	0	0
chr6	141294807	141295982	0	0	0	0
chr6	142666341	142669080	0	0	0	0
chr6	143297273	143298460	0	0	0	0
chr6	143437339	143439026	0	0	1	1
chr6	143497298	143500849	0	0	0	1
chr6	144312294	144314020	0	1	0	1
chr6	144366812	144368484	0	0	0	0
chr6	144944642	144946014	0	0	0	0
chr7	16404746	16406411	0	0	0	0
chr7	25624414	25625718	0	0	0	0
chr7	34265155	34269793	0	0	0	1
chr7	36133666	36134869	0	0	0	0
chr7	36331252	36331999	0	0	0	0
chr7	36731579	36732162	0	0	0	0
chr7	36944652	36945744	0	0	1	0
chr7	37514718	37516040	0	0	0	0
chr7	37600137	37601254	0	0	0	0
chr7	37627774	37629438	0	0	0	0
chr7	37649561	37652733	1	0	0	0
chr7	37723252	37724496	0	0	0	0
chr7	37743015	37744606	0	0	0	1
chr7	37896462	37897435	0	0	0	0
chr7	37904895	37905961	0	0	1	0
chr7	37970403	37971286	0	0	0	0
chr7	38050392	38051469	0	0	0	0
chr7	48824185	48826415	0	1	0	0
chr7	48859733	48863011	0	0	0	0
chr7	63956076	63960825	1	1	1	0
chr7	68010056	68013211	0	0	0	0
chr7	69844767	69846094	0	0	0	0
chr7	70117148	70119432	0	0	0	0
chr7	71745873	71747722	0	0	0	0
chr7	72540417	72543228	1	1	1	0
chr7	80445068	80446500	0	0	0	0
chr7	80788938	80790184	0	0	0	0
chr7	82382717	82383985	0	0	0	0
chr7	83060305	83061647	0	0	0	0
chr7	83811918	83815428	0	0	0	1
chr7	89454519	89457634	0	0	0	0
chr7	98956508	98958633	0	0	0	1
chr7	99764974	99768701	0	0	0	0
chr7	101713526	101714552	0	0	0	0
chr7	103858636	103859881	0	0	0	0
chr7	108796607	108799113	0	0	0	1
chr7	109113133	109117303	1	1	1	0
chr7	109161322	109162713	0	0	0	0
chr7	109202812	109203341	0	0	0	0
chr7	109558267	109560092	0	0	0	0
chr7	112280436	112281385	0	0	0	0
chr7	112297825	112299422	0	0	0	0
chr7	112351476	112353289	0	0	0	0
chr7	112824612	112827409	1	0	0	1
chr7	114896548	114897751	0	0	0	0
chr7	115131420	115132739	0	0	0	0
chr7	115169640	115170725	0	0	0	0
chr7	115644905	115646551	0	0	0	0
chr7	115745167	115746401	0	0	0	0
chr7	115749542	115750857	0	0	0	0
chr7	115824528	115825832	0	0	0	0
chr7	115864594	115867473	0	0	0	0
chr7	116204293	116209469	0	0	0	0
chr7	116687002	116687715	0	0	0	0
chr7	117242693	117244007	0	0	0	0
chr7	117756290	117757213	0	0	0	0
chr7	121252178	121253246	0	0	0	0
chr7	124032956	124034354	0	0	0	0
chr7	124502182	124503492	0	0	0	0
chr7	125764047	125765353	0	0	0	0
chr7	129743441	129744988	0	0	1	0
chr7	130059548	130061335	0	0	0	0
chr7	130425765	130427321	0	0	0	1
chr7	131463946	131465852	0	0	1	0
chr7	131496657	131497909	0	0	0	1
chr7	131549727	131551322	0	0	0	0
chr7	131712593	131713659	0	0	0	0
chr7	131777679	131778766	0	0	1	0
chr7	133189780	133190441	0	1	0	0
chr7	135756830	135757856	0	0	0	0
chr7	136083205	136084349	1	1	0	0
chr7	136490620	136492389	1	0	0	0
chr7	136737154	136739340	0	1	0	0
chr7	137002009	137003274	0	0	0	0
chr7	137005038	137006321	0	0	0	0
chr7	137039207	137041141	0	0	0	0
chr7	137091736	137093087	0	0	0	0
chr7	137250056	137251790	0	1	0	0
chr7	142547512	142549546	1	1	0	1
chr7	142551566	142554813	0	0	0	1
chr7	142568912	142573912	0	0	0	1
chr7	143049845	143051046	0	0	0	0
chr7	143112060	143112968	0	0	0	0
chr7	143153813	143155333	0	0	0	0
chr7	143196345	143199475	0	0	0	0
chr8	7158455	7160863	0	0	0	1
chr8	7439758	7441123	0	1	1	0
chr8	8488054	8491339	1	0	0	0
chr8	11896202	11896925	0	0	0	0
chr8	12065991	12066965	0	0	0	0
chr8	12462372	12463356	0	0	0	0
chr8	14071980	14074029	0	0	0	0
chr8	18711246	18712747	0	0	0	0
chr8	25342689	25344335	0	0	0	1
chr8	25439932	25442103	0	0	0	1
chr8	25543011	25545762	1	1	0	1
chr8	26384787	26385647	0	0	0	0
chr8	26688782	26690360	0	0	0	1
chr8	26913996	26914881	0	0	0	1
chr8	27106327	27108431	0	0	0	0
chr8	29542873	29546064	0	0	0	0
chr8	30647939	30649074	0	0	1	0
chr8	30921430	30926500	0	0	0	0
chr8	32303658	32305872	0	0	0	0
chr8	33903821	33907069	0	0	0	0
chr8	46770571	46772246	0	0	0	0
chr8	46848054	46851392	0	0	0	0
chr8	50708168	50709135	0	0	0	0
chr8	57191051	57197955	0	0	0	0
chr8	57335224	57335792	0	0	0	0
chr8	77266898	77270238	0	0	0	0
chr8	77987315	77989135	0	0	0	0
chr8	78001608	78002512	0	0	0	0
chr8	79837628	79838676	0	0	0	0
chr8	80055435	80057135	0	0	0	0
chr8	80314046	80315940	1	1	0	1
chr8	80501065	80501915	0	0	0	0
chr8	84728902	84732705	1	0	0	0
chr8	84741925	84745072	0	0	0	0
chr8	87120551	87122269	0	1	0	0
chr8	87270549	87271379	0	0	1	0
chr8	87835970	87837269	0	1	0	0
chr8	88757981	88759109	0	0	0	0
chr8	88774689	88776074	0	0	0	0
chr8	88779183	88779972	0	0	0	0
chr8	88877161	88878261	0	0	0	0
chr8	88881293	88881923	0	0	0	0
chr8	88902694	88903557	0	0	0	0
chr8	88924827	88925618	0	0	0	0
chr8	88939020	88940224	1	1	1	0
chr8	88973175	88974114	0	0	0	0
chr8	88991555	88992644	0	0	0	0
chr8	89002204	89004697	0	0	0	0
chr8	89005819	89007424	1	1	1	0
chr8	89086387	89087574	1	0	1	0
chr8	89240947	89242638	0	0	0	0
chr8	89323884	89325178	0	1	1	0
chr8	89371089	89371832	1	0	1	0
chr8	89386847	89388302	0	0	1	0
chr8	89454508	89455383	0	0	0	1
chr8	89464933	89465803	0	0	0	0
chr8	89515748	89517087	0	0	0	0
chr8	89536202	89537046	0	0	0	0
chr8	89561872	89563081	0	0	0	0
chr8	89596225	89597315	0	0	0	0
chr8	89631805	89633060	0	0	0	0
chr8	89731015	89732913	0	0	0	0
chr8	90011558	90012979	0	0	0	0
chr8	90203841	90204770	0	0	0	0
chr8	90213533	90214666	0	1	0	0
chr8	90243821	90246886	1	1	1	1
chr8	90276086	90277206	0	0	0	0
chr8	90301584	90303038	0	0	0	0
chr8	90322237	90323493	0	0	0	0
chr8	90327959	90329477	0	0	0	0
chr8	90494121	90499562	0	0	0	0
chr8	90738604	90742411	1	1	0	0
chr8	91170647	91172060	0	0	0	0
chr8	91185299	91186231	0	0	0	0
chr8	91305057	91306285	0	0	0	0
chr8	91342027	91342872	0	0	0	0
chr8	91491445	91492009	0	0	0	0
chr8	91508767	91510326	0	1	0	0
chr8	91538298	91539821	0	0	0	0
chr8	91545726	91547572	0	0	0	0
chr8	91622042	91623486	0	0	0	0
chr8	91656701	91658041	0	0	0	0
chr8	91661914	91662349	0	0	0	0
chr8	91664604	91665497	0	0	0	0
chr8	91749887	91751412	0	0	0	0
chr8	91804616	91805515	0	0	0	0
chr8	91826762	91828112	0	0	0	0
chr8	91855876	91856486	0	0	0	0
chr8	91973744	91974600	0	0	0	0
chr8	91991197	91992386	0	0	0	0
chr8	92025551	92027827	1	0	0	0
chr8	92029339	92030277	0	0	0	0
chr8	92058697	92059642	0	0	0	0
chr8	92063820	92064618	0	0	0	0
chr8	92065542	92066816	0	0	0	0
chr8	92070441	92071690	0	0	0	0
chr8	92094559	92095829	0	0	0	0
chr8	92100436	92101518	0	0	0	0
chr8	92113436	92115404	0	0	0	0
chr8	92127674	92128542	0	0	0	0
chr8	92219224	92220146	0	0	0	0
chr8	92231178	92232317	0	0	0	0
chr8	92444893	92445556	0	0	0	0
chr8	92449353	92450411	0	0	0	1
chr8	92545404	92546474	1	0	1	0
chr8	92648089	92649598	0	0	0	0
chr8	92735258	92736114	0	0	0	0
chr8	92742867	92744200	0	1	1	0
chr8	95426508	95428314	0	0	0	0
chr8	96697395	96698403	0	0	0	0
chr8	96748090	96749593	0	0	0	0
chr8	97896820	97898245	0	0	0	0
chr8	98309177	98310337	0	0	0	0
chr8	98383886	98385543	0	0	0	0
chr8	98485345	98486685	0	0	0	0
chr8	99550507	99551513	0	0	0	0
chr8	100368955	100370435	0	0	0	0
chr8	102265497	102266851	0	0	0	0
chr8	103077237	103078991	0	0	0	0
chr8	104609522	104612018	0	0	0	0
chr8	107338845	107339359	0	0	0	0
chr8	107603123	107603792	0	0	0	0
chr8	108025350	108029327	0	0	0	1
chr8	108454367	108455837	1	0	0	0
chr8	108466096	108468543	0	0	0	0
chr8	108802401	108804649	0	0	0	0
chr8	108850359	108851497	0	0	0	0
chr8	108889313	108890249	0	0	0	0
chr8	108937414	108938616	0	0	0	0
chr8	109034349	109035846	1	1	0	0
chr8	109122961	109124625	0	0	0	0
chr8	109310589	109313918	0	0	0	1
chr8	109416597	109418209	0	0	0	0
chr8	109436455	109437561	0	0	0	0
chr8	114499211	114500511	0	0	0	0
chr8	114650145	114651788	0	0	0	0
chr8	114657896	114658964	0	0	0	0
chr8	114691554	114692470	0	0	0	0
chr8	114744435	114745938	0	1	0	0
chr8	114858195	114859805	0	0	0	0
chr8	114990841	114992280	0	0	0	0
chr8	115077611	115080246	0	0	0	0
chr8	115149714	115151348	0	0	0	0
chr8	115473042	115474528	0	0	0	0
chr8	115998273	115999564	0	0	0	0
chr8	116013572	116015153	0	0	0	0
chr8	116335194	116337629	1	1	1	0
chr8	116384137	116385431	0	0	0	0
chr8	118377799	118380129	0	0	0	0
chr8	120292012	120294793	0	0	0	0
chr8	120370900	120372676	0	0	0	0
chr8	120516454	120517853	0	0	0	0
chr8	121002895	121003512	0	1	1	1
chr8	121170103	121171139	0	0	0	0
chr8	121283047	121284421	0	0	0	0
chr8	121300361	121303557	0	0	0	1
chr8	121665198	121666118	0	0	0	0
chr8	124643702	124645898	0	0	0	0
chr8	125217043	125219851	0	0	0	1
chr8	126536388	126537692	0	0	0	0
chr9	13697970	13700760	0	1	1	0
chr9	23377927	23379852	0	0	1	0
chr9	24720490	24721595	0	0	0	0
chr9	24737085	24737801	0	0	0	0
chr9	24748244	24749108	0	0	0	0
chr9	24754514	24755359	0	0	0	0
chr9	24789002	24789893	0	0	0	0
chr9	24802515	24803444	0	0	0	0
chr9	24811552	24812154	0	0	0	0
chr9	24833559	24834351	0	0	0	0
chr9	24860616	24861316	0	0	0	0
chr9	24887072	24890068	0	0	0	0
chr9	24919749	24921117	0	0	0	0
chr9	24922166	24923116	0	1	0	0
chr9	24973917	24975039	0	0	0	0
chr9	25055368	25056389	0	0	0	0
chr9	27937329	27938179	0	0	0	0
chr9	29318639	29319070	0	0	0	1
chr9	34557589	34559390	0	0	0	0
chr9	35423876	35427017	1	1	0	0
chr9	37053339	37055278	1	1	0	1
chr9	41735463	41736836	1	1	1	0
chr9	43564180	43568174	1	0	0	0
chr9	44877224	44880192	0	0	0	0
chr9	46118249	46121546	0	0	0	0
chr9	46381147	46381838	1	0	0	0
chr9	46620223	46623041	0	0	0	0
chr9	46660107	46660819	0	0	0	0
chr9	47376512	47377360	0	0	0	0
chr9	49736439	49738292	0	0	0	0
chr9	52147924	52150392	1	1	1	0
chr9	57806610	57807834	0	0	0	0
chr9	61370058	61371069	0	0	0	0
chr9	61600844	61603666	0	0	0	1
chr9	62414649	62415677	0	0	0	0
chr9	62438578	62452434	0	0	0	0
chr9	63108235	63110238	0	0	0	0
chr9	63131587	63133435	0	0	0	0
chr9	63176076	63177276	0	0	0	0
chr9	63523990	63524533	0	0	0	0
chr9	63880198	63881507	0	0	1	0
chr9	64044784	64046949	0	0	0	0
chr9	65381641	65384656	0	0	0	0
chr9	65825988	65827110	0	0	0	0
chr9	67001297	67004557	0	0	0	0
chr9	67040666	67043521	0	0	0	0
chr9	70834536	70835234	0	0	0	0
chr9	71974986	71975900	0	0	0	0
chr9	71975967	71976730	1	1	1	0
chr9	87155197	87164091	0	1	0	0
chr9	88030648	88034978	0	0	0	0
chr9	88048577	88050948	0	0	0	1
chr9	88070457	88074527	0	0	0	0
chr9	88195357	88199255	0	0	0	0
chr9	90313787	90316367	0	0	0	0
chr9	90419621	90421316	1	0	0	0
chr9	90691309	90692525	0	1	1	0
chr9	90692809	90693922	1	0	0	0
chr9	90700205	90701272	0	0	0	0
chr9	90730670	90732594	0	0	0	0
chr9	90739782	90741474	0	0	0	0
chr9	90833186	90835005	0	0	0	0
chr9	90902260	90905637	1	1	0	0
chr9	91073325	91074668	0	0	0	0
chr9	91087948	91090091	0	1	1	0
chr9	91366858	91368202	0	1	1	0
chr9	91445767	91447284	0	0	0	1
chr9	91462357	91463891	0	0	0	0
chr9	95812717	95815609	1	1	0	0
chr9	96380311	96382940	0	0	0	1
chr9	99773254	99774438	0	0	0	0
chr9	99994345	99995440	0	0	0	0
chr9	100130871	100131770	0	0	0	0
chr9	100166422	100168225	0	0	0	0
chr9	100194020	100195329	0	1	0	0
chr9	100210151	100211937	1	0	0	0
chr9	100271528	100272973	0	0	0	1
chr9	103679109	103679657	0	0	0	0
chr9	106382995	106385663	0	0	0	0
chr9	106416951	106418793	0	0	0	0
chr9	107305935	107309958	0	0	0	0
chr9	118317970	118319794	1	1	0	0
chr9	118858597	118861666	0	0	1	0
chr9	118863535	118868147	0	0	0	0
chr9	119496374	119501352	0	0	0	0
chr9	121355288	121357466	0	0	0	0
chrX	42342580	42344283	1	1	0	1
chrX	43884415	43885997	0	0	0	0
chrX	57709127	57710188	1	1	0	0
chrX	58445416	58446561	0	0	0	0
chrX	60543404	60545489	0	1	0	0
chrX	60719307	60720575	1	1	1	0
chrX	60743793	60745062	0	0	0	0
chrX	60898977	60900244	0	0	0	0
chrX	60994057	60994970	0	0	0	0
chrX	69623406	69624546	0	0	0	0
chrX	71700355	71701555	0	0	0	0
chrX	92789737	92792070	0	0	0	0
chrX	93067834	93070749	0	0	0	0
chrX	93106930	93109255	0	0	0	0
chrX	93299508	93301047	1	0	0	0
chrX	93301146	93302798	0	0	0	0
chrX	93309764	93311448	0	0	0	0
chrX	93376664	93378616	0	0	0	0
chrX	93407742	93410584	0	0	0	0
chrX	93428674	93430367	1	0	0	0
chrX	93457367	93458875	0	0	0	0
chrX	93496691	93498662	0	0	0	0
chrX	93577817	93578339	0	0	0	0
chrX	99566578	99569308	1	0	0	0
chrX	109626956	109627719	0	0	0	0
chrX	109844933	109845709	0	0	0	0
chrX	109969648	109970362	0	0	0	0
chrX	110076960	110081419	0	1	0	0
chrX	110318086	110319120	0	0	0	0
chrX	110377387	110378071	0	0	0	0
chrX	110816983	110818738	0	0	0	0
