# Supplementary material for: Expanded encyclopaedias of DNA elements in the human and mouse genomes
Source: Nature. 2020 Jul 29;583(7818):699–710. doi: 10.1038/s41586-020-2493-4 (PMC7410828; doi:10.1038/s41586-020-2493-4)
Supplement: Supplementary file 15 — | The performance (AUPR) of using epigenetic signals to predict VISTA enhancers. [file 41586_2020_2493_MOESM15_ESM.xlsx]

## Sheet: Supplementary Table 13
Supplementary Table 13. The performance (AUPR) of using epigenetic signals to predict VISTA enhancers
a. Regions (N=1,994) anchored on the peaks of the respective epigenetic data.
Anchor of Region	Metric for Ranking the Regions	Midbrain	Hindbrain	Neural Tube	Limb	Average
DHS	DNase signal	0.38627	0.378824	0.308484	0.448889	0.380616
H3K27ac peaks	H3K27ac signal	0.402997	0.323279	0.2565	0.313199	0.323994
H3K9ac peaks	H3K9ac signal	0.248417	0.191555	0.147538	0.145672	0.183296
H3K4me3 peaks	H3K4me3 signal	0.192943	0.163429	0.109635	0.115458	0.145366
H3K4me2 peaks	H3K4me2 signal	0.269277	0.197772	0.153584	0.182623	0.200814
H3K4me1 peaks	H3K4me1 signal	0.321115	0.195417	0.160449	0.264129	0.235278
b. Regions (N=1,994) anchored on DHSs.
Anchor of Region	Metric for Ranking the Regions	Midbrain	Hindbrain	Neural Tube	Limb	Average
DHS	DNase signal	0.38627	0.378824	0.308484	0.448889	0.380616
DHS	H3K27ac signal	0.422549	0.327157	0.257909	0.344053	0.337917
DHS	Average rank of DNase and H3K27ac signals	0.423436	0.372482	0.309186	0.408006	0.378277
DHS	H3K9ac	0.288207	0.238157	0.168934	0.211099	0.226599
DHS	Average rank of DNase and H3K9ac signals	0.347887	0.312626	0.239619	0.307086	0.301805
DHS	H3K4me3 Signal	0.276192	0.235571	0.155257	0.196565	0.215896
DHS	Average rank of DNase and H3K4me3 signals	0.340301	0.312708	0.221578	0.304418	0.294751
DHS	H3K4me2 Signal	0.302391	0.245043	0.176556	0.220316	0.236076
DHS	Average rank of DNase and H3K4me2 signals	0.356937	0.316751	0.23979	0.329291	0.310692
DHS	H3K4me1 Signal	0.321502	0.249024	0.17015	0.293519	0.258549
DHS	Average rank of DNase and H3K4me1 signals	0.37314	0.34202	0.247401	0.410341	0.343225
DHS	H3K36me3 Signal	0.20048	0.196605	0.123559	0.194741	0.178846
DHS	Average rank of DNase and H3K36me3 signals	0.285803	0.294517	0.20376	0.308978	0.273265
DHS	H3K27me3 Signal (inverse rank)	0.222329	0.210566	0.128738	0.164992	0.181656
DHS	Average rank of DNase and (inversed) H3K27me3 signals	0.294922	0.312219	0.192841	0.288284	0.272066
DHS	H3K9me3 Signal (inverse rank)	0.19677	0.211997	0.128738	0.186449	0.180988
DHS	Average rank of DNase and (inversed) H3K9me3 signals	0.29106	0.339018	0.192841	0.322272	0.286298
DHS	WGBS DNA methylation (inverse rank)	0.165912	0.175471	0.11037	0.151518	0.150818
DHS	Average rank of DNase and (inversed) WGBS signals	0.237361	0.250722	0.182703	0.263379	0.233541
