# Supplementary material for: Expanded encyclopaedias of DNA elements in the human and mouse genomes
Source: Nature. 2020 Jul 29;583(7818):699–710. doi: 10.1038/s41586-020-2493-4 (PMC7410828; doi:10.1038/s41586-020-2493-4)
Supplement: Supplementary file 16 — | Using epigenetic signals to predict transcript expression. [file 41586_2020_2493_MOESM16_ESM.xlsx]

## Sheet: Supplementary Table 14
Supplementary Table 14. Using epigenetic signals to predict transcript expression
a. Mouse (across 103,639 TSSs)
Anchor of Region	Metric for Ranking the Regions	Midbrain	Hindbrain	Neural Tube	Limb	Average
DHS	DNase Signal	0.447693	0.412032	0.502466	0.436339	0.449633
DHS	H3K4me3 Signal	0.759876	0.739545	0.756899	0.754482	0.752701
DHS	H3K4me2	0.658428	0.57255	0.647304	0.591887	0.617542
DHS	H3K4me1	0.445157	0.190859	0.387035	0.230537	0.313397
DHS	H3K27ac	0.595819	0.563349	0.573624	0.567959	0.575188
DHS	H3K9ac	0.749128	0.72259	0.733333	0.738158	0.735803
DHS	H3K36me3	0.190986	0.121171	0.166468	0.265405	0.186007
DHS	H3K9me3	-0.0487224	-0.136081	0.166468	-0.0229319	-0.010317
DHS	H3K27me3	-0.0732196	-0.204854	-0.151427	-0.216864	-0.161591
DHS	WGBS	-0.26108	-0.282793	-0.312196	-0.251643	-0.276928
H3K4me3 peaks	DNase Signal	0.187185	0.198318	0.204943	0.267701	0.214537
H3K4me3 peaks	H3K4me3 Signal	0.594001	0.5786	0.584308	0.6354	0.598077
H3K4me3 peaks	H3K4me2	0.310009	0.21626	0.280596	0.241467	0.262083
H3K4me3 peaks	H3K4me1	0.199647	-0.0517106	0.185049	0.0447889	0.0944433
H3K4me3 peaks	H3K27ac	0.4707	0.21626	0.447644	0.513736	0.412085
H3K4me3 peaks	H3K9ac	0.611279	0.579589	0.578211	0.634044	0.600781
H3K4me3 peaks	H3K36me3	0.258993	0.202883	0.23357	0.307923	0.250842
H3K4me3 peaks	H3K9me3	-0.236934	-0.231617	0.23357	-0.243799	-0.119695
H3K4me3 peaks	H3K27me3	-0.572632	-0.539755	-0.532098	-0.5784	-0.555721
H3K4me3 peaks	WGBS	-0.048592	-0.0423623	-0.0442186	-0.0217114	-0.0392211
b. Human (across 100,926 TSSs)
Anchor of Region	Metric for Ranking the Regions	GM12878	K562	HepG2	Average
DHS	H3K4me3 Signal	0.715219	0.730955	0.708422	0.718199
DHS	DNase Signal	0.490362	0.384754	0.402379	0.425832
H3K4me3 peaks	H3K4me3 Signal	0.583305	0.601217	0.548442	0.577655
H3K4me3 peaks	DNase Signal	0.412157	0.301584	0.246908	0.320217
