# Supplementary material for: Expanded encyclopaedias of DNA elements in the human and mouse genomes
Source: Nature. 2020 Jul 29;583(7818):699–710. doi: 10.1038/s41586-020-2493-4 (PMC7410828; doi:10.1038/s41586-020-2493-4)
Supplement: Supplementary file 17 — | Relative abundance of cCRE-PLSs vs. cCRE-ELSs in 25 human biosamples with full assay coverage. [file 41586_2020_2493_MOESM17_ESM.xlsx]

## Sheet: Supplementary Table 15
Supplementary Table 15: Relative abundance of cCREs-PLS vs. cCREs-ELS in 25 human biosamples with full assay coverage
Biosample	# cCREs-PLS	# cCREs-pELS	# cCREs-dELS	# DNase-H3K4me3 cCREs	# CTCF-only cCREs	# DNase-only cCREs	Low-DNase cCREs	Ratio: ELS:PLS	Fraction of High-DNase cCREs
keratinocyte_female_donor_ENCDO268AAA	12709	15390	36888	2590	11608	22207	825143	4.11346	0.109431
OCI-LY7	17488	33050	40537	7913	19295	6537	801715	4.20786	0.134717
K562	17868	30575	19532	6822	13353	8235	830150	2.80429	0.104027
MCF-7	15630	17881	29484	6159	25241	17979	814161	3.03039	0.121284
GM12878	17119	29435	28594	7298	11355	9394	823340	3.38974	0.111377
Panc1	13604	20891	22195	4364	21713	20630	823138	3.16716	0.111595
fibroblast_of_dermis	14442	17886	39773	6388	14094	48644	785308	3.99245	0.152425
B_cell_adult	16838	27323	21574	7393	15992	6753	830662	2.90397	0.103475
IMR-90_female_embryo_16_weeks	14512	15289	31210	6065	17779	55114	786566	3.20418	0.151067
neural_progenitor_cell_originated_from_H9	20741	13488	16288	29426	27784	11254	807554	1.43561	0.128415
HepG2	19490	28242	26803	13822	11027	13606	813545	2.82427	0.121949
CD14-positive_monocyte_female_donor_ENCDO265AAA	16456	23921	36985	5611	14216	15160	814186	3.70114	0.121257
myotube	14298	17520	46355	5085	9534	21815	811928	4.46741	0.123694
hepatocyte_originated_from_H9	19820	30708	31320	8299	22638	20943	792807	3.12957	0.144331
A673	18069	23076	28939	8526	25536	25178	797211	2.87869	0.139578
GM23338_male_adult_53_years_originated_from_fibroblast_of_arm	21456	14817	16060	32103	34380	20049	787670	1.43908	0.149876
HCT116	16210	19953	25994	4496	25244	12933	821705	2.83448	0.113142
HeLa-S3	15872	28043	35464	3527	20023	35142	788464	4.0012	0.149019
astrocyte	14213	17061	49554	4029	7692	47169	786817	4.68691	0.150796
MM.1S	17032	22703	31761	8373	20041	8744	817881	3.19775	0.117269
fibroblast_of_lung_male_embryo_12_weeks	13958	11774	25927	4865	13721	30887	825403	2.70103	0.109151
H1-hESC	16623	9647	8944	16625	21245	14057	839394	1.11839	0.0940504
bipolar_neuron_originated_from_GM23338_treated_with_doxycycline_hyclate	20069	26492	37829	14446	25930	10931	790838	3.20499	0.146456
PC-9	15524	19647	42381	7745	14740	18079	808419	3.99562	0.127481
PC-3	14919	15777	54494	8158	23210	22673	787304	4.71017	0.150271
Mean	16598.4	21223.6	31395.4	9205.12	18695.6	20964.5	808452	3.24559	0.127445
Standard Deviation	2356.62	6579.61	10931.7	7305.01	6630.66	13244.5	16809.9	0.947346	0.0181427
Total Unique cCREs across 25 biosamples	29833	100295	340209	81522	71819	228931	913828	14.7657
