# Supplementary material for: Expanded encyclopaedias of DNA elements in the human and mouse genomes
Source: Nature. 2020 Jul 29;583(7818):699–710. doi: 10.1038/s41586-020-2493-4 (PMC7410828; doi:10.1038/s41586-020-2493-4)
Supplement: Supplementary file 18 — | Regions and genomic positions of ChromHMM promoter and enhancer states that overlap cCREs 5. [file 41586_2020_2493_MOESM18_ESM.xlsx]

## Sheet: Contents
Supplementary Table 16. Regions and genomic positions of ChromHMM promoter and enhancer states that overlap cCREs
Supplementary Table 16a	Percent overlap of GM12878 ChromHMM regions with cCREs.
Supplementary Table 16b	Percent overlap of mouse ChromHMM regions with cCREs.
Supplementary Table 16c	Percent overlap of GM12878 ChromHMM positions with cCREs.
Supplementary Table 16d	Percent overlap of mouse ChromHMM positions with cCREs.
Supplementary Table 16e	cCRE-overlapping positions are more conserved than non-cCRE-overlapping postions for each ChromHMM state.
ChromHMM datasets
Human	GM12878	ENCFF001TDH
Mouse		e11.5	e14.5
	forebrain e14.5	---	ENCSR791TET
	midbrain e11.5	ENCSR501LBK	ENCSR677ASB
	hindbrain e11.5	ENCSR998GUD	ENCSR211UHR
	neural tube e11.5	ENCSR565PDC	---
	facial prominence e11.5	ENCSR455GIX	ENCSR393MFT
	limb e11.5	ENCSR065OFJ	ENCSR911LAZ
	lung e14.5	---	ENCSR350LXW
Combined States	ChromHMM States
TSS	1_Active_Promoter	2_Weak_Promoter
TSS Bivalent	3_Poised_Promoter
High-signal Enhancer	4_Strong_Enhancer	5_Strong_Enhancer
Low-signal Enhancer	6_Weak_Enhancer	7_Weak_Enhancer
Insulator	8_Insulator
Transcription	9_Txn_Transition	10_Txn_Elongation	11_Weak_Txn
Repressed	12_Repressed	13_Heterochrom/lo	14_Repetitive/CNV	15_Repetitive/CNV

## Sheet: Supplementary Table 16a
Supplementary Table 16a. Percent overlap of GM12878 ChromHMM regions with cCREs.
		PLS	pELS	dELS	DNase-H3K4me3	CTCF-only	DNase-only	Inactive	No cCRE
GM12878	TSS	0.279979	0.267743	0.0817989	0.0981666	0.0166458	0.0204994	0.539777	0.235822
	TSS Bivalent	0.0594718	0.000950029	0.000570017	0.0822725	0.0408512	0.0271708	0.804104	0.164165
	Transcription	0.000463822	0.000551788	0.00293487	0.00507005	0.0126751	0.0149862	0.549573	0.437608
	Enhancer: high signal	0.0211733	0.0699017	0.295787	0.00837884	0.00820721	0.0246216	0.492386	0.29897
	Enhancer: low signal	0.0104604	0.0047206	0.0126107	0.0094692	0.0120955	0.0365888	0.406397	0.534923
	Insulator	0.000888881	0.000217863	0.000322437	0.00141175	0.00803479	0.0112853	0.69277	0.304067
	Repressed	0.00204419	0.00108222	0.00225462	0.00471968	0.249962	0.00291598	0.652277	0.157613
Note: overlaps are not exclusive so percentages of each ChromHMM states sum to more than 100%.
Note: blue cells indicate cCRE group with highest overlap (only consider high DNase cCREs)

## Sheet: Supplementary Table 16b
Supplementary Table 16b. Percent overlap of mouse ChromHMM regions with cCREs.
		Timepoint 11.5									Timepoint: 14.5
		PLS	pELS	dELS	DNase-H3K4me3	CTCF-only	DNase-only	Inactive	No cCRE		PLS	pELS	dELS	DNase-H3k4me3	CTCF-only	DNase-only	Inactive	No cCRE
forebrain	TSS	0.358844	0.302861	0.0672257	0.159586	No CTCF data	0.0357093	0.467009	0.0801502		0.294729	0.190168	0.0650792	0.0833413	No CTCF data	0.0362362	0.626539	0.107806
	TSS Bivalent	0.281738	0.0525494	0.0387617	0.442118		0.204344	0.598335	0.0902706		0.116998	0.0188641	0.0134457	0.147502		0.0656231	0.864339	0.0880995
	Transcription	0.000196967	0.000315147	0.00133937	0.000275753		0.0220603	0.425212	0.56821		0.000190012	0.000950059	0.0111474	0.000158343		0.0612788	0.492859	0.487443
	Enhancer: high signal	0.00241775	0.0242387	0.12404	0.000336649		0.0212089	0.639051	0.268095		0.00229578	0.0301165	0.248675	0.00058438		0.12967	0.442731	0.297387
	Enhancer: low signal	0.00719012	0.00299498	0.00528717	0.00702794		0.0477359	0.516262	0.4361		0.00556454	0.00259917	0.0101823	0.0049661		0.118615	0.415875	0.487661
	Repressed	0.00132705	0.000235445	0.000476241	0.00352098		0.0491492	0.505244	0.481368		0.000820274	0.000283704	0.000937456	0.0015357		0.0886821	0.489469	0.485645
midbrain	TSS	0.341263	0.236067	0.0619382	0.0923262	No CTCF data	0.0387415	0.582043	0.0830081		0.251777	0.139269	0.0548325	0.0459003	No CTCF data	0.0255569	0.691586	0.138303
	TSS Bivalent	0.176783	0.0434839	0.0311893	0.21509		0.111686	0.824511	0.095121		0.0614828	0.0137432	0.00759494	0.0770344		0.0477396	0.86311	0.106872
	Transcription	0.000108057	0.000324172	0.00352988	3.60192e-05		0.037568	0.428916	0.558873		0.000129613	0.000421244	0.00463368	9.72101e-05		0.0438417	0.492434	0.496808
	Enhancer: high signal	0.00275071	0.0307845	0.21912	0.00020484		0.0788927	0.507769	0.295292		0.00166581	0.0151255	0.125702	0.00043311		0.0731289	0.514884	0.366244
	Enhancer: low signal	0.00663184	0.00310385	0.0100152	0.00543656		0.0981859	0.456421	0.463506		0.00443452	0.00181904	0.00312678	0.00344143		0.0566557	0.42949	0.523077
	Repressed	0.000934875	0.000270756	0.000679445	0.00145084		0.0783967	0.474391	0.504092		0.000512847	0.000149821	0.000305403	0.000806726		0.0596286	0.468973	0.515117
hindbrain	TSS	0.361632	0.309777	0.0640474	0.152502	No CTCF data	0.0354285	0.45486	0.081785		0.274612	0.196276	0.0650186	0.0769875	No CTCF data	0.0338483	0.603039	0.143026
	TSS Bivalent	0.264965	0.0830399	0.0482688	0.38439		0.184712	0.662119	0.0812793		0.131911	0.0208	0.0181333	0.157156		0.0704	0.821511	0.115556
	Transcription	0.000172421	0.000560369	0.00103453	8.62106e-05		0.0210354	0.390534	0.601966		0.000247823	0.000778871	0.00831976	0.000212419		0.0613538	0.470899	0.510975
	Enhancer: high signal	0.00410197	0.0287138	0.154003	0.00060566		0.0424237	0.607808	0.256772		0.00173074	0.0223248	0.181063	0.000419573		0.121921	0.459258	0.352092
	Enhancer: low signal	0.0144722	0.00612129	0.00844549	0.0105265		0.0693206	0.497622	0.428126		0.00511205	0.00245947	0.00594542	0.00471569		0.102109	0.420834	0.498166
	Repressed	0.00270779	0.000865443	0.00142274	0.00432722		0.0775162	0.560453	0.420999		0.000556566	0.000219416	0.000652895	0.00101145		0.0783635	0.442856	0.535251
neural tube	TSS	0.365823	0.337994	0.067988	0.163216	No CTCF data	0.0411774	0.39605	0.0784859		No DNase data
	TSS Bivalent	0.260317	0.0861905	0.0477778	0.380794		0.207937	0.681746	0.0801587
	Transcription	0.000144155	0.000396425	0.00327952	0.00025227		0.0348494	0.428716	0.559103
	Enhancer: high signal	0.0040501	0.0433983	0.253193	0.000623092		0.0789146	0.497352	0.261294
	Enhancer: low signal	0.0118411	0.00712602	0.0154468	0.0107957		0.097204	0.491983	0.415795
	Repressed	0.00203126	0.000865891	0.00161459	0.00352867		0.0956647	0.5471	0.429
facial prominence	TSS	0.367864	0.28327	0.0556744	0.126517	No CTCF data	0.0360056	0.5416	0.0689278		0.264177	0.150187	0.0575274	0.0656261	No CTCF data	0.0392958	0.683276	0.122393
	TSS Bivalent	0.19026	0.0519158	0.0241299	0.26265		0.141123	0.820562	0.065955		0.132857	0.0152381	0.0106349	0.145556		0.0660317	0.875714	0.0831746
	Transcription	0.000204848	0.00051212	0.00204848	0.000307272		0.0306931	0.456333	0.535405		0.000208893	0.00122352	0.0101164	0.000179051		0.0516264	0.492599	0.489675
	Enhancer: high signal	0.00430952	0.0362686	0.176538	0.00072461		0.0396629	0.617597	0.241143		0.00146585	0.0261467	0.187629	0.000545433		0.145	0.507662	0.288602
	Enhancer: low signal	0.0123717	0.00689397	0.0103819	0.00931681		0.0623734	0.528635	0.405632		0.00302112	0.00173386	0.00565694	0.00405443		0.113104	0.449683	0.468431
	Repressed	0.00235	0.000962203	0.00165301	0.00397834		0.083101	0.568853	0.410836		0.000489495	0.000208399	0.000436184	0.00111469		0.0623016	0.454794	0.527196
limb	TSS	0.385735	0.297324	0.0565938	0.161289	No CTCF data	0.0369275	0.49266	0.0683435		0.313212	0.284879	0.0582014	0.138668	No CTCF data	0.0330644	0.508221	0.101782
	TSS Bivalent	0.266083	0.0338439	0.0148796	0.367615		0.185558	0.749818	0.0720642		0.212755	0.0221508	0.0105395	0.353876		0.122365	0.808503	0.0650232
	Transcription	0.000268682	0.000604534	0.00235097	0.000167926		0.0300252	0.446986	0.543207		0.000234124	0.000936494	0.00307287	0.000497512		0.0413521	0.507375	0.482177
	Enhancer: high signal	0.00408514	0.0324969	0.18936	0.000245723		0.0375342	0.556501	0.293485		0.0022092	0.0203545	0.108847	0.000421983		0.0363153	0.620166	0.293129
	Enhancer: low signal	0.0100684	0.00360672	0.00963764	0.00633499		0.0611792	0.498133	0.444852		0.00364223	0.00166678	0.00363451	0.00394318		0.0447871	0.499595	0.461992
	Repressed	0.00186609	0.000266585	0.000487794	0.00279063		0.0630502	0.53161	0.45231		0.000747008	0.000271136	0.000271136	0.00196989		0.0484448	0.497574	0.490452
lung	TSS	No DNase data									0.283741	0.185616	0.055329	0.0800752	0.0216679	0.0188095	0.646398	0.12429
	TSS Bivalent										0.182631	0.0227656	0.00994941	0.199494	0.0477234	0.0406408	0.899157	0.0593592
	Transcription										0.000126558	0.0015187	0.0122129	0.000189837	0.0583434	0.0207872	0.509207	0.467823
	Enhancer: high signal										0.00148414	0.0239806	0.180675	0.000281206	0.0169505	0.0984065	0.547899	0.274551
	Enhancer: low signal										0.00563298	0.00262573	0.00598083	0.00574519	0.0396441	0.069537	0.463307	0.45203
	Repressed										0.000503664	0.000206632	0.000684467	0.00119459	0.0797146	0.0306396	0.532109	0.441966
Average	TSS	0.363527	0.294549	0.0622446	0.142573	No CTCF data	0.0373316	0.489037	0.0767834		0.280375	0.191066	0.0593313	0.0817664	0.0216679	0.0311352	0.62651	0.122933
	TSS Bivalent	0.240024	0.0585039	0.0341679	0.342109		0.17256	0.722848	0.0808081		0.139772	0.018927	0.0117163	0.180103	0.0477234	0.0688001	0.855389	0.0863473
	Transcription	0.000182522	0.000452128	0.00226379	0.000187575		0.0293719	0.429449	0.561127		0.000189504	0.00097148	0.00825049	0.000222396	0.0583434	0.0467067	0.494229	0.48915
	Enhancer: high signal	0.0036192	0.0326501	0.186042	0.000456762		0.0497728	0.571013	0.269347		0.00180859	0.0230081	0.172098	0.000447614	0.0169505	0.10074	0.515433	0.312001
	Enhancer: low signal	0.0104292	0.00497447	0.00986904	0.00823974		0.0726665	0.498176	0.432335		0.00456791	0.00215068	0.00575447	0.00447767	0.0396441	0.0841345	0.446464	0.481893
	Repressed	0.00186951	0.000577721	0.00105564	0.00326611		0.0744797	0.531275	0.449767		0.000604976	0.000223184	0.000547924	0.00127217	0.0797146	0.0613434	0.480962	0.499271
Note: overlaps are not exclusive so percentages of each ChromHMM states sum to more than 100%.
Note: blue cells indicate cCRE group with highest overlap on average (only consider high DNase cCREs)

## Sheet: Supplementary Table 16c
Supplementary Table 16c. Percent overlap of GM12878 ChromHMM positions with cCREs.
		PLS	pELS	dELS	DNase-H3K4me3	CTCF-only	DNase-only	Low-DNase	No cCRE	Total number of bps
GM12878	TSS	0.101612	0.13737	0.0304587	0.0287218	0.00357153	0.00623045	0.2386	0.453436	42011380
	TSS Bivalent	0.018771	0.0001735	0.000120427	0.026235	0.0110337	0.00947366	0.569517	0.364676	4691642
	Transcription	2.11578e-05	2.58069e-05	0.000160343	0.000356431	0.000697035	0.00177554	0.155928	0.841035	479870937
	Enhancer: high signal	0.0058368	0.0297745	0.133554	0.00240524	0.00177269	0.00882007	0.270434	0.547403	48554483
	Enhancer: low signal	0.00408596	0.00148881	0.00416665	0.00325469	0.00451504	0.0214335	0.297081	0.663975	87665543
	Insulator	0.00087576	0.000409525	0.000894086	0.00162951	0.149129	0.0011718	0.405385	0.440506	15605882
	Repressed	8.31278e-06	3.02739e-06	2.52482e-05	1.63928e-05	2.69942e-05	0.00025908	0.10728	0.892381	2152347997
	Note: blue cells indicate cCRE group with highest overlap (only consider high DNase cCREs)

## Sheet: Supplementary Table 16d
Supplementary Table 16d. Percent overlap of mouse ChromHMM positions with cCREs.
		Timepoint 11.5										Timepoint: 14.5
		PLS	pELS	dELS	DNase-H3K4me3	CTCF-only	DNase-only	Low-DNase	No cCRE	Total number of bps		PLS	pELS	dELS	DNase-H3K4me3	CTCF-only	DNase-only	Low-DNase	No cCRE	Total number of bps
forebrain	TSS	0.160019	0.142099	0.0322672	0.0639535	No CTCF data	0.0117018	0.182034	0.407926	26405200		0.160019	0.142099	0.0322672	0.0639535	No CTCF data	0.0117018	0.182034	0.407926	31155000
	TSS Bivalent	0.0909797	0.0228834	0.0216443	0.224735		0.0631	0.164327	0.412331	8232000		0.0909797	0.0228834	0.0216443	0.224735		0.0631	0.164327	0.412331	5231200
	Transcription	8.29289e-06	1.64463e-05	8.06223e-05	6.6622e-06		0.00156051	0.0625087	0.935819	93212400		8.29289e-06	1.64463e-05	8.06223e-05	6.6622e-06		0.00156051	0.0625087	0.935819	174163000
	Enhancer: high signal	0.000528765	0.0108351	0.0603678	9.61338e-05		0.00746248	0.333196	0.587514	17298800		0.000528765	0.0108351	0.0603678	9.61338e-05		0.00746248	0.333196	0.587514	27186400
	Enhancer: low signal	0.00192225	0.000670746	0.00133109	0.00139847		0.0160321	0.264027	0.714619	50075600		0.00192225	0.000670746	0.00133109	0.00139847		0.0160321	0.264027	0.714619	66084600
	Repressed	7.73111e-06	1.31645e-06	4.01811e-06	2.54164e-05		0.00111815	0.0331211	0.965722	2530295400		7.73111e-06	1.31645e-06	4.01811e-06	2.54164e-05		0.00111815	0.0331211	0.965722	2421699200
midbrain	TSS	0.150984	0.109632	0.0298363	0.0355254	No CTCF data	0.0121408	0.253284	0.408597	26525000		0.150984	0.109632	0.0298363	0.0355254	No CTCF data	0.0121408	0.253284	0.408597	32057800
	TSS Bivalent	0.0456069	0.0130439	0.0118301	0.0656633		0.0248241	0.413401	0.425631	8702200		0.0456069	0.0130439	0.0118301	0.0656633		0.0248241	0.413401	0.425631	6076400
	Transcription	3.77088e-06	2.42856e-05	0.000234611	3.75212e-08		0.00249228	0.0633647	0.93388	106606400		3.77088e-06	2.42856e-05	0.000234611	3.75212e-08		0.00249228	0.0633647	0.93388	177984800
	Enhancer: high signal	0.000605591	0.0144446	0.111708	1.60949e-05		0.0296292	0.244603	0.598994	17956000		0.000605591	0.0144446	0.111708	1.60949e-05		0.0296292	0.244603	0.598994	35196400
	Enhancer: low signal	0.00158972	0.00066939	0.00249657	0.00105197		0.0354643	0.21671	0.742018	60081600		0.00158972	0.00066939	0.00249657	0.00105197		0.0354643	0.21671	0.742018	57182600
	Repressed	6.43626e-06	2.53028e-06	7.0369e-06	1.07737e-05		0.00173853	0.0318302	0.966405	2505648200		6.43626e-06	2.53028e-06	7.0369e-06	1.07737e-05		0.00173853	0.0318302	0.966405	2417021400
hindbrain	TSS	0.16493	0.158177	0.0311217	0.0562029	No CTCF data	0.0117241	0.176587	0.401257	25222800		0.16493	0.158177	0.0311217	0.0562029	No CTCF data	0.0117241	0.176587	0.401257	33119000
	TSS Bivalent	0.0815099	0.0356207	0.0243226	0.1759		0.0533239	0.225543	0.40378	7342800		0.0815099	0.0356207	0.0243226	0.1759		0.0533239	0.225543	0.40378	6191200
	Transcription	8.17871e-06	3.44427e-05	0.000101039	2.96622e-06		0.00184336	0.063668	0.934342	69448600		8.17871e-06	3.44427e-05	0.000101039	2.96622e-06		0.00184336	0.063668	0.934342	171236000
	Enhancer: high signal	0.000866716	0.01075	0.0650579	9.50047e-05		0.014004	0.29448	0.614746	22356800		0.000866716	0.01075	0.0650579	9.50047e-05		0.014004	0.29448	0.614746	33963400
	Enhancer: low signal	0.00462186	0.00154731	0.00252553	0.00256231		0.0277752	0.263537	0.697431	35758800		0.00462186	0.00154731	0.00252553	0.00256231		0.0277752	0.263537	0.697431	55450200
	Repressed	1.31664e-05	4.59151e-06	9.82385e-06	2.6168e-05		0.00139218	0.0340811	0.964473	2565389600		1.31664e-05	4.59151e-06	9.82385e-06	2.6168e-05		0.00139218	0.0340811	0.964473	2425559600
neural tube	TSS	0.165431	0.162986	0.0333896	0.0626464	No CTCF data	0.0137065	0.15915	0.40269	25730800		No DNase data
	TSS Bivalent	0.0754387	0.0367206	0.0261386	0.165524		0.0603054	0.221366	0.414506	7358400
	Transcription	8.93178e-06	1.46869e-05	0.000243004	6.96183e-06		0.00257468	0.0673652	0.929786	96957200
	Enhancer: high signal	0.000942259	0.0193516	0.127427	0.000153083		0.0288038	0.235784	0.587538	17467600
	Enhancer: low signal	0.00298015	0.00151847	0.00415634	0.00225249		0.0356528	0.241174	0.712265	53558400
	Repressed	1.09608e-05	4.73529e-06	1.27311e-05	2.1516e-05		0.00182521	0.0319985	0.966126	2524447000
facial prominence	TSS	0.161209	0.134932	0.025653	0.0477845	No CTCF data	0.0108534	0.226328	0.39324	24184200		0.125085	0.0744472	0.026717	0.0224393	No CTCF data	0.0117523	0.306938	0.432621	31732800
	TSS Bivalent	0.0529969	0.0211301	0.0119109	0.10023		0.0358306	0.385565	0.392336	7489000		0.0309005	0.00328588	0.00266794	0.0347976		0.0114266	0.487607	0.429314	7916600
	Transcription	8.34499e-06	2.69567e-05	0.000124736	7.01997e-06		0.00209107	0.0665938	0.931148	113960600		3.37103e-06	5.85724e-05	0.000522008	2.60369e-06		0.00240303	0.059757	0.937253	188962800
	Enhancer: high signal	0.00111881	0.0144221	0.082253	0.000213254		0.0144549	0.31165	0.575888	14006800		0.000334707	0.0105686	0.0832384	0.000101351		0.05295	0.223382	0.629425	34740800
	Enhancer: low signal	0.00394485	0.00183794	0.0034879	0.00245654		0.0244376	0.288123	0.675712	41947600		0.000746072	0.000394915	0.00136818	0.000774762		0.0403028	0.208092	0.748322	67234800
	Repressed	1.38364e-05	6.22521e-06	1.5506e-05	2.76291e-05		0.00168427	0.033118	0.965134	2523931200		3.22264e-06	1.65266e-06	4.06442e-06	9.25496e-06		0.00135079	0.0280423	0.970589	2394931600
limb	TSS	0.169843	0.138288	0.026703	0.0627658	No CTCF data	0.0119368	0.19909	0.391373	23709800		0.14597	0.143474	0.0292904	0.0503652	No CTCF data	0.0108812	0.198407	0.421613	30165600
	TSS Bivalent	0.08351	0.0132291	0.00767536	0.168804		0.0539108	0.280552	0.392319	7216600		0.0604671	0.00766144	0.00333808	0.148752		0.0311413	0.346316	0.402324	6315000
	Transcription	7.69565e-06	3.08963e-05	0.000164708	3.99946e-06		0.00214446	0.0692838	0.928364	105514200		3.50304e-06	3.59372e-05	0.00013792	9.65092e-06		0.00210872	0.0650052	0.932699	185267400
	Enhancer: high signal	0.00101462	0.0137126	0.0893859	2.63989e-05		0.0127114	0.272993	0.610156	17538600		0.000454319	0.00806928	0.0514783	6.72327e-05		0.0128694	0.314609	0.612453	22072600
	Enhancer: low signal	0.0024854	0.000745827	0.00242333	0.00121523		0.0193054	0.23757	0.736255	73263600		0.000824983	0.000294855	0.000746683	0.000608113		0.0128286	0.229244	0.755453	85862400
	Repressed	1.05505e-05	1.52705e-06	3.54644e-06	2.02103e-05		0.00129184	0.0315263	0.967146	2498276600		4.70232e-06	1.7952e-06	1.4905e-06	1.47159e-05		0.0010389	0.028728	0.97021	2395836400
lung	TSS	No DNase data										0.13291	0.0994867	0.0262514	0.0267082	0.00599441	0.00575759	0.266566	0.436325	30930800
	TSS Bivalent											0.0424186	0.00568163	0.00277953	0.0515149	0.00789436	0.00766203	0.462432	0.419617	7489400
	Transcription											2.81254e-06	7.56462e-05	0.000672305	4.04444e-06	0.00284015	0.000932921	0.061463	0.934009	177775000
	Enhancer: high signal											0.000286188	0.00876381	0.0727638	4.83855e-05	0.00464406	0.0336795	0.23772	0.642095	43153400
	Enhancer: low signal											0.00151668	0.000679653	0.00169694	0.00130679	0.0144068	0.029054	0.227612	0.723728	45205400
	Repressed											2.58161e-06	1.11691e-06	4.66054e-06	6.63454e-06	0.00152866	0.000450404	0.0282277	0.969778	2420965400
Average	TSS	0.16248	0.140803	0.0293407	0.052985	No CTCF data	0.0120723	0.202888	0.399432			0.14665	0.121219	0.0292473	0.0425324	0.00599441	0.0106596	0.230636	0.418057
	TSS Bivalent	0.0678125	0.0239489	0.0163755	0.135224		0.045639	0.305285	0.405715			0.0586471	0.0146962	0.0110971	0.116894	0.00789436	0.031913	0.349938	0.415499
	Transcription	7.3844e-06	2.62536e-05	0.000173619	4.197e-06		0.00222917	0.0660551	0.931504			4.98818e-06	4.08884e-05	0.000291417	4.3275e-06	0.00284015	0.00189014	0.0626278	0.934667
	Enhancer: high signal	0.0009096	0.0145362	0.0951663	0.000100767		0.0199207	0.271902	0.597465			0.000512715	0.0105719	0.0741023	7.07004e-05	0.00464406	0.0250991	0.274665	0.614205
	Enhancer: low signal	0.00312439	0.00126379	0.00301794	0.00190771		0.0285271	0.249423	0.712736			0.00187026	0.000709478	0.00169417	0.00128373	0.0144068	0.0269095	0.23487	0.730262
	Repressed	1.09901e-05	3.92187e-06	9.72885e-06	2.12594e-05		0.00158641	0.0325108	0.965857			6.30673e-06	2.16717e-06	5.18239e-06	1.54939e-05	0.00152866	0.00118149	0.0306717	0.967863
	Note: blue cells indicate cCRE group with highest overlap on average (only consider high DNase cCREs)

## Sheet: Supplementary Table 16e
Supplementary Table 16e. cCRE-overlapping positions are more conserved than non-cCRE-overlapping postions for each ChromHMM state.
Human			TSS				Enhancer: high signal				Enhancer: low signal				Insulator
	# cCRE overlapping positions	# non-cCRE overlapping positions	Fold enrichment	p-value	# cCRE overlapping positions	# non-cCRE overlapping positions	Fold enrichment	p-value	# cCRE overlapping positions	# non-cCRE overlapping positions	Fold enrichment	p-value	# cCRE overlapping positions	# non-cCRE overlapping positions	Fold enrichment	p-value
GM12878	8547307	24229553	1.21761	4.18876e-35	8046039	37278601	1.11005	3.20641e-13	3414100	84251443	1.35109	2.47944e-39	2405010	13200872	1.00324	0.39179
Mouse			TSS				Enhancer: high signal				Enhancer: low signal				Bivalent TSS
	# cCRE overlapping positions	# non-cCRE overlapping positions	Fold enrichment	p-value	# cCRE overlapping positions	# non-cCRE overlapping positions	Fold enrichment	p-value	# cCRE overlapping positions	# non-cCRE overlapping positions	Fold enrichment	p-value	# cCRE overlapping positions	# non-cCRE overlapping positions	Fold enrichment	p-value
facial prominence e11.5	10591376	7234510	1.42435	2.62057e-129	5672168	7711962	2.44005	< 1E-250	13603094	28344506	1.73018	< 1E-250	4550794	2938206	1.74896	4.38259e-79
facial prominence e14.5	13412787	10917921	1.38701	1.05284e-174	12375238	21122861	2.02604	< 1E-250	16921546	50313254	1.52855	< 1E-250	4517892	3398708	1.7372	1.29642e-76
forebrain e11.5	11416686	8339348	1.38371	1.96101e-140	6820410	9756401	2.25688	< 1E-250	14290632	35784968	1.547	< 1E-250	4837688	3394312	1.78335	5.46765e-89
forebrain e14.5	13108568	10484471	1.39744	1.18535e-171	9844268	16339664	2.48549	< 1E-250	15638980	50445620	1.45279	< 1E-250	3029174	2202026	1.84407	1.95123e-57
heart 11.5	13092223	10184323	1.42903	4.99938e-177	12878820	21860990	1.84995	< 1E-250	21631702	70943698	1.4311	< 1E-250	5252920	3950080	1.87387	7.8812e-100
hindbrain e11.5	10879744	7723165	1.41143	4.43801e-141	8176715	13094765	2.46422	< 1E-250	10819519	24939281	1.66637	7.31486e-280	4377925	2964875	1.82304	7.9125e-85
hindbrain e14.5	13470619	11809477	1.34159	1.06834e-157	10985604	21816442	2.1471	< 1E-250	13310081	42140119	1.39212	4.85476e-222	3384584	2806616	1.79576	7.6571e-60
intestine 14.5	12147308	9423062	1.40652	7.66178e-156	10915487	17244136	1.95847	< 1E-250	17861293	46862307	1.47755	< 1E-250	3920943	2764657	1.75805	9.18405e-77
limb e11.5	10399036	7034172	1.43261	4.01256e-132	6521943	10230929	2.53624	< 1E-250	19322893	53940707	1.63812	< 1E-250	4385388	2831212	1.75868	1.75042e-84
limb e14.5	12940599	10687686	1.41738	1.78815e-167	14847545	26826454	2.18518	< 1E-250	12489003	32716397	1.54992	< 1E-250	4346724	3142676	1.74628	5.06614e-65
liver 11.5	11828781	10346531	1.35929	1.6379e-122	8005968	12637093	1.5634	3.50293e-200	19464147	52624053	1.32907	6.63702e-277	7013658	4808142	1.75959	2.54636e-143
lung e14.5	12909566	10021953	1.39623	3.3183e-171	8222005	13053161	1.93884	< 1E-250	20997409	64864991	1.51224	1.60808e-305	3774323	2540677	1.77702	7.74454e-81
midbrain e11.5	11451128	8403021	1.41947	1.02863e-150	6861003	10299183	2.20816	< 1E-250	15499986	44581614	1.4866	< 1E-250	4998275	3703925	1.72616	1.42302e-85
midbrain e14.5	13194033	11224323	1.37986	1.52295e-166	11189294	22780962	2.17471	< 1E-250	12684607	44497993	1.41736	3.25678e-225	3399493	2676907	1.80945	4.97391e-62
neural tube e11.5	11073960	7908519	1.41378	2.89742e-142	6867414	9816935	2.43175	< 1E-250	15410605	38147795	1.59338	< 1E-250	4308296	3050104	1.7948	1.85847e-78
Mouse average			1.39657				2.12835				1.50226				1.78699
	Fold enrichment = (median phyloP score of cCRE+ positions)/(median phyloP score of cCRE- positions)
	p-value = two-sided wilcoxon rank sum test
