# Supplementary material for: Expanded encyclopaedias of DNA elements in the human and mouse genomes
Source: Nature. 2020 Jul 29;583(7818):699–710. doi: 10.1038/s41586-020-2493-4 (PMC7410828; doi:10.1038/s41586-020-2493-4)
Supplement: Supplementary file 19 — | Transposon and repeat content of cCREs. [file 41586_2020_2493_MOESM19_ESM.xlsx]

## Sheet: Contents
Supplementary Table 17. Transposon and repeat content of cCREs.
Supplementary Table 17a	Human cCREs are depleted of most transposons except for LTRs and DNA transposons.
Supplementary Table 17b	Mouse cCREs are depleted of most transposons except for SINEs.

## Sheet: Supplementary Table 17a
Supplementary Table 17a. Human cCREs are depleted of most transposons except for LTRs and DNA transposons.
	retrotransposon	non-retrotransposon			LTR	non-LTR			SINE	non-SINE			LINE	non-LINE			DNA transposon	non-DNA transposon			non-transposon repeats	non-repeats
cCREs	63931924	189389447		cCREs	21580998	231740373		cCREs	17406682	235914689		cCREs	24969181	228352190		cCREs	7950467	245370904		cCREs	11801882	241519489
non-cCREs	1285824705	1670123089		non-cCREs	256066617	2699881177		non-cCREs	392297060	2563650734		non-cCREs	637699418	2318248376		non-cCREs	97059724	2858888070		non-cCREs	224930657	2731017137
Percent cCREs	0.0473655	0.101849		Percent cCREs	0.077728	0.0790485		Percent cCREs	0.042486	0.0842683		Percent cCREs	0.0376797	0.0896694		Percent cCREs	0.0757114	0.0790433		Percent cCREs	0.0498532	0.0812503
p-value		< 4.94E-324		p-value		0.013789		p-value		< 4.94E-324		p-value		< 4.94E-324		p-value		8.40738e-05		p-value		< 4.94E-324
	retrotransposon	non-retrotransposon			LTR	non-LTR			SINE	non-SINE			LINE	non-LINE			DNA transposon	non-DNA transposon			non-transposon repeats	non-repeats
cCREs-PLS	521328	9438896		cCREs-PLS	190894	9769330		cCREs-PLS	181475	9778749		cCREs-PLS	149271	9810953		cCREs-PLS	53113	9907111		cCREs-PLS	558722	9401502
non-cCREs-PLS	1349235301	1850073640		non-cCREs-PLS	277456721	2921852220		non-cCREs-PLS	409522267	2789786674		non-cCREs-PLS	662519328	2536789613		non-cCREs-PLS	104957078	3094351863		non-cCREs-PLS	236173817	2963135124
Percent cCREs-PLS	0.000386239	0.00507601		Percent cCREs-PLS	0.000687541	0.0033324		Percent cCREs-PLS	0.000442942	0.00349295		Percent cCREs-PLS	0.000225257	0.00385257		Percent cCREs-PLS	0.000505789	0.00319146		Percent cCREs-PLS	0.00236014	0.00316279
p-value		< 4.94E-324		p-value		1.53856e-126		p-value		1.79965e-235		p-value		< 4.94E-324		p-value		3.03642e-53		p-value		1.60732e-11
	retrotransposon	non-retrotransposon			LTR	non-LTR			SINE	non-SINE			LINE	non-LINE			DNA transposon	non-DNA transposon			non-transposon repeats	non-repeats
cCREs-pELS	6457965	30150920		cCREs-pELS	1640737	34968148		cCREs-pELS	2736599	33872286		cCREs-pELS	2084218	34524667		cCREs-pELS	701768	35907117		cCREs-pELS	1419542	35189343
non-cCREs-pELS	1343298664	1829361616		non-cCREs-pELS	276006878	2896653402		non-cCREs-pELS	406967143	2765693137		non-cCREs-pELS	660584381	2512075899		non-cCREs-pELS	104308423	3068351857		non-cCREs-pELS	235312997	2937347283
Percent cCREs-pELS	0.00478454	0.0162144		Percent cCREs-pELS	0.00590942	0.0119279		Percent cCREs-pELS	0.00667946	0.0120991		Percent cCREs-pELS	0.00314519	0.0135572		Percent cCREs-pELS	0.00668286	0.011567		Percent cCREs-pELS	0.0059964	0.0118382
p-value		< 4.94E-324		p-value		4.58852e-179		p-value		2.39798e-204		p-value		< 4.94E-324		p-value		1.48034e-48		p-value		3.28651e-146
	retrotransposon	non-retrotransposon			LTR	non-LTR			SINE	non-SINE			LINE	non-LINE			DNA transposon	non-DNA transposon			non-transposon repeats	non-repeats
cCREs-dELS	49661604	135993224		cCREs-dELS	17027512	168627316		cCREs-dELS	13315237	172339591		cCREs-dELS	19338377	166316451		cCREs-dELS	6371883	179282945		cCREs-dELS	8677289	176977539
non-cCREs-dELS	1300095025	1723519312		non-cCREs-dELS	260620103	2762994234		non-cCREs-dELS	396388505	2627225832		non-cCREs-dELS	643330222	2380284115		non-cCREs-dELS	98638308	2924976029		non-cCREs-dELS	228055250	2795559087
Percent cCREs-dELS	0.036793	0.0731338		Percent cCREs-dELS	0.0613278	0.0575202		Percent cCREs-dELS	0.0324997	0.0615594		Percent cCREs-dELS	0.0291826	0.0653092		Percent cCREs-dELS	0.0606787	0.0577539		Percent cCREs-dELS	0.0366544	0.0595375
p-value		< 4.94E-324		p-value		2.22088e-16		p-value		< 4.94E-324		p-value		< 4.94E-324		p-value		6.7155e-05		p-value		< 4.94E-324
	retrotransposon	non-retrotransposon			LTR	non-LTR			SINE	non-SINE			LINE	non-LINE			DNA transposon	non-DNA transposon			non-transposon repeats	non-repeats
cCREs-DNase-H3K4me3	2155685	4621658		cCREs-DNase-H3K4me3	858531	5918812		cCREs-DNase-H3K4me3	356053	6421290		cCREs-DNase-H3K4me3	941536	5835807		cCREs-DNase-H3K4me3	210249	6567094		cCREs-DNase-H3K4me3	350415	6426928
non-cCREs-DNase-H3K4me3	1347600944	1854890878		non-cCREs-DNase-H3K4me3	276789084	2925702738		non-cCREs-DNase-H3K4me3	409347689	2793144133		non-cCREs-DNase-H3K4me3	661727063	2540764759		non-cCREs-DNase-H3K4me3	104799942	3097691880		non-cCREs-DNase-H3K4me3	236382124	2966109698
Percent cCREs-DNase-H3K4me3	0.00159709	0.00248541		Percent cCREs-DNase-H3K4me3	0.00309216	0.00201896		Percent cCREs-DNase-H3K4me3	0.00086905	0.00229367		Percent cCREs-DNase-H3K4me3	0.00142082	0.00229161		Percent cCREs-DNase-H3K4me3	0.00200218	0.00211551		Percent cCREs-DNase-H3K4me3	0.00148021	0.0021621
p-value		1.4658e-65		p-value		6.89035e-32		p-value		1.086e-76		p-value		5.83201e-43		p-value		0.451654		p-value		4.13936e-12
	retrotransposon	non-retrotransposon			LTR	non-LTR			SINE	non-SINE			LINE	non-LINE			DNA transposon	non-DNA transposon			non-transposon repeats	non-repeats
cCREs-CTCF-only	5135342	9184749		cCREs-CTCF-only	1863324	12456767		cCREs-CTCF-only	817318	13502773		cCREs-CTCF-only	2455779	11864312		cCREs-CTCF-only	613454	13706637		cCREs-CTCF-only	795914	13524177
non-cCREs-CTCF-only	1344621287	1850327787		non-cCREs-CTCF-only	275784291	2919164783		non-cCREs-CTCF-only	408886424	2786062650		non-cCREs-CTCF-only	660212820	2534736254		non-cCREs-CTCF-only	104396737	3090552337		non-cCREs-CTCF-only	235936625	2959012449
Percent cCREs-CTCF-only	0.00380464	0.00493933		Percent cCREs-CTCF-only	0.00671111	0.0042491		Percent cCREs-CTCF-only	0.0019949	0.00482317		Percent cCREs-CTCF-only	0.00370589	0.00465888		Percent cCREs-CTCF-only	0.00584185	0.00441543		Percent cCREs-CTCF-only	0.00336208	0.00454971
p-value		3.59827e-51		p-value		3.99405e-77		p-value		7.67822e-142		p-value		3.84419e-25		p-value		1.0656e-11		p-value		8.22749e-17
Red indicates enrichment.
P-values were estimated using two sided Chi-squared tests with 1,000 base pairs counted as one observation.
We did not apply multiple testing correction

## Sheet: Supplementary Table 17b
Supplementary Table 17b. Mouse cCREs are depleted of most transposons except for SINEs.
	retrotransposon	non-retrotransposon			LTR	non-LTR			SINE	non-SINE			LINE	non-LINE			DNA transposon	non-DNA transposon			non-transposon repeats	non-repeats
cCREs	12549309	79955293		cCREs	5393186	87111416		cCREs	4855546	87649056		cCREs	2325519	90179083		cCREs	804569	91700033		cCREs	2578279	89926323
non-cCREs	1057723390	1580563732		non-cCREs	313597239	2324689883		non-cCREs	199464115	2438823007		non-cCREs	546038708	2092248414		non-cCREs	28594556	2609692566		non-cCREs	124157584	2514129538
Percent cCREs	0.0117253	0.0481508		Percent cCREs	0.016907	0.0361188		Percent cCREs	0.0237645	0.0346923		Percent cCREs	0.00424083	0.0413205		Percent cCREs	0.0273671	0.0339455		Percent cCREs	0.0203437	0.0345332
p-value		< 4.94E-324		p-value		< 4.94E-324		p-value		5.97476e-152		p-value		< 4.94E-324		p-value		6.20797e-10		p-value		1.28729e-163
	retrotransposon	non-retrotransposon			LTR	non-LTR			SINE	non-SINE			LINE	non-LINE			DNA transposon	non-DNA transposon			non-transposon repeats	non-repeats
cCREs-PLS	138989	6835610		cCREs-PLS	64486	6910113		cCREs-PLS	53088	6921511		cCREs-PLS	21617	6952982		cCREs-PLS	6808	6967791		cCREs-PLS	318897	6655702
non-cCREs-PLS	1070133710	1653683415		non-cCREs-PLS	318925939	2404891186		non-cCREs-PLS	204266573	2519550552		non-cCREs-PLS	548342610	2175474515		non-cCREs-PLS	29392317	2694424808		non-cCREs-PLS	126416966	2597400159
Percent cCREs-PLS	0.000129863	0.00411655		Percent cCREs-PLS	0.000202157	0.00286513		Percent cCREs-PLS	0.000259828	0.0027396		Percent cCREs-PLS	3.94209e-05	0.00318589		Percent cCREs-PLS	0.000231572	0.00257933		Percent cCREs-PLS	0.00251623	0.0025559
p-value		< 4.94E-324		p-value		2.44498e-172		p-value		5.03137e-101		p-value		< 4.94E-324		p-value		3.4232e-15		p-value		0.806687
	retrotransposon	non-retrotransposon			LTR	non-LTR			SINE	non-SINE			LINE	non-LINE			DNA transposon	non-DNA transposon			non-transposon repeats	non-repeats
cCREs-pELS	1678609	16753801		cCREs-pELS	544292	17888118		cCREs-pELS	905049	17527361		cCREs-pELS	234681	18197729		cCREs-pELS	98078	18334332		cCREs-pELS	486413	17945997
non-cCREs-pELS	1068594090	1643765224		non-cCREs-pELS	318446133	2393913181		non-cCREs-pELS	203414612	2508944702		non-cCREs-pELS	548129546	2164229768		non-cCREs-pELS	29301047	2683058267		non-cCREs-pELS	126249450	2586109864
Percent cCREs-pELS	0.00156839	0.0100895		Percent cCREs-pELS	0.0017063	0.00741691		Percent cCREs-pELS	0.00442957	0.00693748		Percent cCREs-pELS	0.000427966	0.0083383		Percent cCREs-pELS	0.00333609	0.00678699		Percent cCREs-pELS	0.00383801	0.00689156
p-value		< 4.94E-324		p-value		8.74456e-300		p-value		2.22713e-40		p-value		< 4.94E-324		p-value		8.57551e-13		p-value		2.44164e-38
	retrotransposon	non-retrotransposon			LTR	non-LTR			SINE	non-SINE			LINE	non-LINE			DNA transposon	non-DNA transposon			non-transposon repeats	non-repeats
cCREs-dELS	8947857	49132884		cCREs-dELS	4198113	53882628		cCREs-dELS	2990250	55090491		cCREs-dELS	1776384	56304357		cCREs-dELS	612907	57467834		cCREs-dELS	1491364	56589377
non-cCREs-dELS	1061324842	1611386141		non-cCREs-dELS	314792312	2357918671		non-cCREs-dELS	201329411	2471381572		non-cCREs-dELS	546587843	2126123140		non-cCREs-dELS	28786218	2643924765		non-cCREs-dELS	125244499	2547466484
Percent cCREs-dELS	0.00836035	0.0295889		Percent cCREs-dELS	0.0131606	0.0223412		Percent cCREs-dELS	0.0146352	0.0218053		Percent cCREs-dELS	0.00323942	0.025799		Percent cCREs-dELS	0.0208478	0.0212734		Percent cCREs-dELS	0.0117675	0.0217312
p-value		< 4.94E-324		p-value		5.90782e-250		p-value		1.83782e-103		p-value		< 4.94E-324		p-value		0.629274		p-value		2.93944e-127
	retrotransposon	non-retrotransposon			LTR	non-LTR			SINE	non-SINE			LINE	non-LINE			DNA transposon	non-DNA transposon			non-transposon repeats	non-repeats
cCREs-DNase-H3K4me3	500581	2241805		cCREs-DNase-H3K4me3	243765	2498621		cCREs-DNase-H3K4me3	161378	2581008		cCREs-DNase-H3K4me3	95919	2646467		cCREs-DNase-H3K4me3	21850	2720536		cCREs-DNase-H3K4me3	78508	2663878
non-cCREs-DNase-H3K4me3	1069772118	1658277220		non-cCREs-DNase-H3K4me3	318746660	2409302678		non-cCREs-DNase-H3K4me3	204158283	2523891055		non-cCREs-DNase-H3K4me3	548268308	2179781030		non-cCREs-DNase-H3K4me3	29377275	2698672063		non-cCREs-DNase-H3K4me3	126657355	2601391983
Percent cCREs-DNase-H3K4me3	0.000467714	0.00135006		Percent cCREs-DNase-H3K4me3	0.000764177	0.001036		Percent cCREs-DNase-H3K4me3	0.000789831	0.00102159		Percent cCREs-DNase-H3K4me3	0.000174918	0.00121263		Percent cCREs-DNase-H3K4me3	0.000743219	0.00100709		Percent cCREs-DNase-H3K4me3	0.000619462	0.00102297
p-value		1.18113e-111		p-value		6.02958e-06		p-value		0.00166131		p-value		4.40505e-104		p-value		0.184136		p-value		1.16856e-05
	retrotransposon	non-retrotransposon			LTR	non-LTR			SINE	non-SINE			LINE	non-LINE			DNA transposon	non-DNA transposon			non-transposon repeats	non-repeats
cCREs-CTCF-only	1283273	4991193		cCREs-CTCF-only	342530	5931936		cCREs-CTCF-only	745781	5528685		cCREs-CTCF-only	196918	6077548		cCREs-CTCF-only	64926	6209540		cCREs-CTCF-only	203097	6071369
non-cCREs-CTCF-only	1068989426	1655527832		non-cCREs-CTCF-only	318647895	2405869363		non-cCREs-CTCF-only	203573880	2520943378		non-cCREs-CTCF-only	548167309	2176349949		non-cCREs-CTCF-only	29334199	2695183059		non-cCREs-CTCF-only	126532766	2597984492
Percent cCREs-CTCF-only	0.00119901	0.0030058		Percent cCREs-CTCF-only	0.00107379	0.00245955		Percent cCREs-CTCF-only	0.00365007	0.0021883		Percent cCREs-CTCF-only	0.000359101	0.00278477		Percent cCREs-CTCF-only	0.00220843	0.00229864		Percent cCREs-CTCF-only	0.00160252	0.0023315
p-value		2.19968e-203		p-value		3.96827e-53		p-value		4.51344e-40		p-value		2.23348e-246		p-value		0.794803		p-value		1.4174e-07
Red indicates enrichment.
P-values were estimated using two sided Chi-squared tests with 1,000 base pairs counted as one observation.
We did not apply multiple testing correction
