# Supplementary material for: Expanded encyclopaedias of DNA elements in the human and mouse genomes
Source: Nature. 2020 Jul 29;583(7818):699–710. doi: 10.1038/s41586-020-2493-4 (PMC7410828; doi:10.1038/s41586-020-2493-4)
Supplement: Supplementary file 20 — | Overlap of TF ChIP-seq peaks with cCREs. [file 41586_2020_2493_MOESM20_ESM.xlsx]

## Sheet: Contents
Supplementary Table 18. Overlap of TFs with cCREs
Supplementary Table 18a	All TFs, cell type-agnositic cCREs
Supplementary Table 18b	GM12878 TFs, GM12878 cCREs
Supplementary Table 18c	HepG2 TFs, HepG2 cCREs
Supplementary Table 18d	K562 TFs, K562 cCREs

## Sheet: Supplementary Table 18a
Supplementary Table 18a. All TFs, cell type-agnositic cCREs (N=926,535)
Experiment accession	Peak accession	Biosample	Target	# peaks	% overlap with cCREs
ENCSR000BPF	ENCFF353WKC	A549	TAF1	10949	0.996895
ENCSR000DMH	ENCFF281OWZ	lung	CTCF	22955	0.99682
ENCSR000DND	ENCFF547CLG	pancreas	CTCF	28049	0.995187
ENCSR000BHT	ENCFF557UKG	HeLa-S3	TAF1	14211	0.995145
ENCSR000EFC	ENCFF382EZV	IMR-90	CHD1	3260	0.995092
ENCSR481YWD	ENCFF497RWM	A549	SMC3	16639	0.995012
ENCSR000DYC	ENCFF674RQX	A549	MYC	9031	0.994906
ENCSR000AQC	ENCFF967SJM	H1-hESC	RBBP5	20067	0.994568
ENCSR785OKZ	ENCFF347MAZ	GM12878	RB1	9993	0.993796
ENCSR000DZP	ENCFF599ZQS	GM12878	SMC3	20134	0.993444
ENCSR000HPG	ENCFF324FFQ	IMR-90	SMC3	30516	0.992987
ENCSR000EFF	ENCFF050OTE	IMR-90	MAZ	17690	0.992425
ENCSR000BQF	ENCFF300PAY	SK-N-SH	TAF1	12681	0.992193
ENCSR000DYX	ENCFF549HYB	GM12878	SIN3A	13686	0.992182
ENCSR637QAM	ENCFF302BKM	GM12878	TRIM22	16060	0.992092
ENCSR000ANO	ENCFF468JKI	fibroblast of lung	CTCF	32399	0.991975
ENCSR332EYT	ENCFF176ESH	GM12878	STAT1	4962	0.991939
ENCSR000EWL	ENCFF281NFW	K562	E2F4	9154	0.991807
ENCSR785YRL	ENCFF983ZND	neutrophil	CTCF	25948	0.990982
ENCSR000ATN	ENCFF873NGI	CD14-positive monocyte	CTCF	40055	0.990663
ENCSR000DYE	ENCFF660KIF	A549	RAD21	25017	0.990446
ENCSR000DLG	ENCFF479GJB	GM20000	CTCF	24482	0.990319
ENCSR636YLV	ENCFF765WAE	A549	MAZ	3286	0.990262
ENCSR000DZB	ENCFF350TKU	GM12878	ELK1	5929	0.990218
ENCSR000DYY	ENCFF896OWK	GM12878	E2F4	3951	0.989876
ENCSR000AQJ	ENCFF235UDJ	K562	SAP30	8493	0.989403
ENCSR000BIM	ENCFF667CNQ	GM12891	TAF1	13937	0.989237
ENCSR000BKS	ENCFF937JNR	K562	TAF1	18660	0.989175
ENCSR000DNI	ENCFF720CRM	spleen	CTCF	36705	0.988639
ENCSR000DPS	ENCFF287RCH	AG09319	CTCF	36224	0.988599
ENCSR872ZHM	ENCFF971PRU	HepG2	KDM5A	11024	0.98848
ENCSR000BHO	ENCFF026ZRB	H1-hESC	TAF1	27896	0.98835
ENCSR000AQI	ENCFF930OMM	K562	RBBP5	16593	0.988188
ENCSR408JQO	ENCFF065MLN	GM12878	IRF3	2955	0.988156
ENCSR000EFJ	ENCFF642DTY	IMR-90	RAD21	38391	0.988122
ENCSR000EDN	ENCFF766MOS	HepG2	MAZ	13391	0.987753
ENCSR117KWH	ENCFF580TAE	GM12878	ZNF207	10343	0.987721
ENCSR513XQX	ENCFF076UHS	A549	SIN3A	37503	0.987708
ENCSR000BGL	ENCFF222NHS	HepG2	SIN3A	17431	0.98692
ENCSR261VAS	ENCFF241PJE	smooth muscle cell	CTCF	28706	0.986797
ENCSR362CPB	ENCFF527MOR	HepG2	HDAC1	11541	0.98657
ENCSR000BNY	ENCFF795HVQ	HCT116	ZBTB33	2206	0.986401
ENCSR000BKU	ENCFF371NVU	K562	YY1	4516	0.986271
ENCSR452YHM	ENCFF347MTY	HepG2	SIN3B	4500	0.986222
ENCSR000DYD	ENCFF277ZAR	A549	CTCF	36455	0.985681
ENCSR000BQN	ENCFF735TTP	PFSK-1	TAF1	11488	0.985376
ENCSR657JLK	ENCFF892JRL	K562	SIN3B	7580	0.985092
ENCSR000BNT	ENCFF042DUJ	HepG2	YY1	9684	0.98482
ENCSR000APF	ENCFF199GLL	osteoblast	CTCF	36959	0.984713
ENCSR000BPT	ENCFF457YJH	A549	ELF1	9681	0.984506
ENCSR000DKZ	ENCFF075DWD	GM13976	CTCF	23158	0.984498
ENCSR000BKA	ENCFF363SYB	GM12878	ETS1	10846	0.983865
ENCSR000EGW	ENCFF662LUH	K562	SMC3	26092	0.983788
ENCSR887MXT	ENCFF606VIF	HeLa-S3	ZHX1	2868	0.983612
ENCSR160ZLP	ENCFF059IGE	H1-hESC	KDM5A	3476	0.983602
ENCSR000DZX	ENCFF823NYZ	GM12878	IRF3	1641	0.983547
ENCSR174GOO	ENCFF429KHK	HepG2	3xFLAG-HMGXB4	20953	0.983535
ENCSR000BPY	ENCFF615CVL	A549	GABPA	14787	0.983364
ENCSR000DYB	ENCFF011OYO	WI38	CTCF	29449	0.982988
ENCSR875PEI	ENCFF838FGJ	MCF-7	TRIM22	18357	0.982895
ENCSR000ECC	ENCFF200CCE	H1-hESC	NRF1	4186	0.982561
ENCSR000BPU	ENCFF500LMX	A549	ETS1	7997	0.982493
ENCSR000AOO	ENCFF046QCH	astrocyte	CTCF	35729	0.982367
ENCSR635OSG	ENCFF500XIG	liver	RAD21	21252	0.982355
ENCSR920BLG	ENCFF446MUL	K562	SIN3A	11597	0.982323
ENCSR000EEL	ENCFF565SBG	HepG2	TBP	16645	0.982277
ENCSR000AQK	ENCFF490VGQ	H1-hESC	CHD1	3650	0.982192
ENCSR000BQE	ENCFF899FIQ	Ishikawa	CTCF	23031	0.982068
ENCSR000BHS	ENCFF868ZRM	HeLa-S3	GABPA	7014	0.982036
ENCSR000BSE	ENCFF056ESE	HCT116	CTCF	30116	0.981737
ENCSR000EDW	ENCFF933XNU	HepG2	SMC3	25587	0.981553
ENCSR000EBY	ENCFF372RQZ	H1-hESC	MYC	5205	0.98098
ENCSR000BNX	ENCFF279EVE	HCT116	YY1	7329	0.980761
ENCSR000AUE	ENCFF378LBW	A549	CTCF	46029	0.98073
ENCSR000BPB	ENCFF600VDZ	SK-N-SH	SIN3A	12819	0.980654
ENCSR000DZI	ENCFF380XEC	GM12878	MXI1	17639	0.980441
ENCSR407BEZ	ENCFF158NBU	HepG2	ZHX2	10449	0.980094
ENCSR000BPS	ENCFF216EYM	A549	ATF3	10245	0.97999
ENCSR000AMA	ENCFF286EMA	HepG2	CTCF	32661	0.979547
ENCSR642VZY	ENCFF561ZCZ	K562	KDM4B	5691	0.979441
ENCSR000DZA	ENCFF460RWM	GM12878	MAZ	21748	0.979308
ENCSR000EUU	ENCFF786BQV	HCT116	POLR2A	15512	0.979306
ENCSR000EDD	ENCFF237THN	HeLa-S3	TBP	22676	0.979097
ENCSR000BPM	ENCFF993AAD	A549	YY1	12127	0.979055
ENCSR000DZE	ENCFF836XKX	GM12878	CHD1	5309	0.978904
ENCSR000DRE	ENCFF735IEO	GM12865	CTCF	37595	0.978747
ENCSR000DSZ	ENCFF255LCA	astrocyte of the cerebellum	CTCF	39968	0.978658
ENCSR000DQI	ENCFF774IIX	BJ	CTCF	44353	0.978649
ENCSR000DUB	ENCFF913REJ	HeLa-S3	CTCF	35882	0.978569
ENCSR000DZL	ENCFF114TBN	GM12878	ZNF143	12673	0.978537
ENCSR219MKK	ENCFF271QKH	HeLa-S3	DEK	7638	0.978528
ENCSR000DRZ	ENCFF906GEW	GM12878	CTCF	36474	0.978341
ENCSR670YPQ	ENCFF249MMP	HepG2	3xFLAG-DMAP1	26051	0.978312
ENCSR673WZL	ENCFF004LSM	LNCAP	CTCF	32381	0.978166
ENCSR000DVH	ENCFF010WHH	kidney epithelial cell	CTCF	43868	0.978093
ENCSR000DUX	ENCFF310TCJ	fibroblast of pulmonary artery	CTCF	40827	0.978054
ENCSR000BPL	ENCFF992GIC	SK-N-MC	POLR2AphosphoS5	14289	0.977955
ENCSR000BLU	ENCFF088PUQ	H1-hESC	TAF7	11881	0.977948
ENCSR000BIW	ENCFF743LHV	H1-hESC	GABPA	5282	0.977849
ENCSR000EUO	ENCFF687AZW	H1-hESC	CTBP2	5856	0.977801
ENCSR000EFW	ENCFF729POI	K562	UBTF	8076	0.977093
ENCSR745VSQ	ENCFF492YUE	HepG2	3xFLAG-GMEB2	5160	0.976744
ENCSR514VAY	ENCFF309XXF	GM12878	HCFC1	8026	0.976576
ENCSR508LMH	ENCFF808CXM	HepG2	ASH2L	39879	0.976554
ENCSR558OMR	ENCFF043KKC	HepG2	3xFLAG-TFDP1	13766	0.976391
ENCSR596FEL	ENCFF084VQB	HepG2	3xFLAG-RBPJ	16488	0.976164
ENCSR069DPL	ENCFF575KEH	neural progenitor cell	EZH2	23467	0.976094
ENCSR000BHB	ENCFF803HGS	GM12878	EP300	1995	0.97594
ENCSR000DRR	ENCFF522MKO	GM12874	CTCF	38177	0.975928
ENCSR933MHJ	ENCFF825GFC	A549	KDM5A	4796	0.975813
ENCSR000AKB	ENCFF536RGD	GM12878	CTCF	38952	0.975637
ENCSR000BHE	ENCFF809XRT	A549	NR3C1	1702	0.975323
ENCSR000DZF	ENCFF075AKQ	GM12878	MAX	15548	0.975174
ENCSR000BJT	ENCFF642VPT	A549	NR3C1	10110	0.975173
ENCSR000BGS	ENCFF767OVB	GM12878	TAF1	15385	0.975171
ENCSR000BJX	ENCFF636ARM	HepG2	SP1	2011	0.975137
ENCSR000EZU	ENCFF723QGS	K562	MYC	12954	0.974988
ENCSR000DPP	ENCFF419OQC	AG09309	CTCF	41093	0.974984
ENCSR000AQF	ENCFF016MVN	K562	HDAC1	7159	0.974717
ENCSR000DTI	ENCFF700UZN	cardiac muscle cell	CTCF	45744	0.974576
ENCSR000AQU	ENCFF239TCZ	DND-41	CTCF	35295	0.974557
ENCSR000BPZ	ENCFF192LJQ	A549	ZBTB33	9454	0.974402
ENCSR000FAZ	ENCFF695KNI	K562	MYC	7193	0.974281
ENCSR670JDQ	ENCFF124NBN	K562	RB1	21224	0.974227
ENCSR503GVO	ENCFF897IRP	HCT116	ZFX	15109	0.973658
ENCSR611WZO	ENCFF801IEP	HeLa-S3	SREBF2	2900	0.973103
ENCSR000EGT	ENCFF548PPV	K562	IRF1	13817	0.972932
ENCSR000BKJ	ENCFF300KTC	GM12891	YY1	12103	0.972899
ENCSR387JKT	ENCFF376AQU	HepG2	3xFLAG-KDM3A	15713	0.97257
ENCSR000EDY	ENCFF684AZX	HepG2	BRCA1	1851	0.972447
ENCSR254YRM	ENCFF536RRU	liver	CTCF	36672	0.972295
ENCSR000DNA	ENCFF248QLS	A549	CTCF	36323	0.972249
ENCSR109YGM	ENCFF562ERQ	K562	CREB3L1	13696	0.972182
ENCSR402IDP	ENCFF542EGF	MM.1S	CTCF	43021	0.972107
ENCSR000ALV	ENCFF207ZRI	mammary epithelial cell	CTCF	34951	0.972047
ENCSR665UFC	ENCFF694YHD	HepG2	3xFLAG-ZNF639	11516	0.972039
ENCSR529JYA	ENCFF838QKQ	HepG2	HCFC1	5501	0.971823
ENCSR441KFW	ENCFF459PYY	HepG2	3xFLAG-MXD4	20608	0.97171
ENCSR986CDX	ENCFF296WNS	K562	NEUROD1	10378	0.971671
ENCSR315NAC	ENCFF043GDK	LNCAP	CTCF	44032	0.971543
ENCSR000ECB	ENCFF108YPE	H1-hESC	TBP	18153	0.97141
ENCSR412ZDC	ENCFF674FRU	HepG2	3xFLAG-AHR	6730	0.971322
ENCSR523XCR	ENCFF866ZRE	HepG2	RNF2	10021	0.97126
ENCSR071YVR	ENCFF935AGY	HepG2	3xFLAG-KMT2B	21227	0.971075
ENCSR000BRL	ENCFF582OZH	A549	SIX5	7329	0.970937
ENCSR000DUM	ENCFF401MQL	HFF-Myc	CTCF	40587	0.970779
ENCSR288IJC	ENCFF241JCK	MCF-7	MAZ	15039	0.970676
ENCSR000EWJ	ENCFF680USG	K562	E2F6	16654	0.970638
ENCSR793HVL	ENCFF060MGE	GM12878	E2F8	4735	0.970433
ENCSR000BIB	ENCFF893SZU	GM12892	TAF1	10920	0.970421
ENCSR000DYQ	ENCFF889SRN	GM12878	ESRRA	3558	0.970208
ENCSR462KYU	ENCFF882PRQ	HepG2	3xFLAG-GABPB1	29358	0.970127
ENCSR000BRF	ENCFF910CRE	A549	JUND	16666	0.970119
ENCSR000DPY	ENCFF715GFM	fibroblast of the aortic adventitia	CTCF	42375	0.969959
ENCSR000DZZ	ENCFF571FGG	GM12878	TBP	15613	0.969449
ENCSR000EEG	ENCFF787LPL	HepG2	RAD21	39847	0.969207
ENCSR000EFZ	ENCFF161BNR	K562	UBTF	18499	0.969188
ENCSR000DLB	ENCFF803RRC	GM13977	CTCF	38786	0.969113
ENCSR000EZV	ENCFF120IMP	K562	MYC	11061	0.9689
ENCSR000EBO	ENCFF878JMO	H1-hESC	SIN3A	28299	0.968727
ENCSR000EDS	ENCFF238MIV	HepG2	MAX	12518	0.968286
ENCSR000EDV	ENCFF339LOH	HepG2	EP300	7434	0.96785
ENCSR252QYR	ENCFF310IQK	hepatocyte	CTCF	46684	0.967655
ENCSR000BMD	ENCFF617WYS	K562	ELF1	15091	0.967597
ENCSR340BXT	ENCFF416QPD	HepG2	3xFLAG-KAT7	14157	0.967083
ENCSR680OFU	ENCFF979KQB	HeLa-S3	EP300	14098	0.966591
ENCSR909GJR	ENCFF701OWK	HepG2	3xFLAG-MXD3	15597	0.966147
ENCSR000DKN	ENCFF252FHU	H54	CTCF	44221	0.966057
ENCSR000EIC	ENCFF241SRR	SK-N-SH	CTCF	47315	0.966057
ENCSR000BQQ	ENCFF936EFC	A549	TCF12	19614	0.965943
ENCSR828NCB	ENCFF199EDM	GM12878	GATAD2B	28113	0.965745
ENCSR027UFT	ENCFF586XTX	C4-2B	ZFX	11121	0.96574
ENCSR730TBC	ENCFF651YUW	HepG2	MNT	9804	0.965728
ENCSR000EGZ	ENCFF457COE	K562	MXI1	8599	0.965694
ENCSR681WHQ	ENCFF487KTD	HepG2	ETS1	7947	0.96527
ENCSR221GAN	ENCFF768YPD	K562	MBD2	11668	0.965033
ENCSR557RVF	ENCFF376CAG	K562	ZHX1	2689	0.964299
ENCSR765MKZ	ENCFF751UFO	HepG2	3xFLAG-DRAP1	24501	0.964206
ENCSR938ETG	ENCFF413WVP	HepG2	3xFLAG-KLF9	8381	0.964205
ENCSR000DWQ	ENCFF498QCT	foreskin fibroblast	CTCF	46678	0.964137
ENCSR822CEA	ENCFF761CZS	neural cell	CTCF	50562	0.964123
ENCSR000DVQ	ENCFF439OCI	fibroblast of villous mesenchyme	CTCF	46538	0.964051
ENCSR583ACG	ENCFF825ZCR	K562	BRD4	6188	0.963963
ENCSR000DSU	ENCFF183YLB	astrocyte of the spinal cord	CTCF	47187	0.963952
ENCSR000APM	ENCFF825LUV	fibroblast of dermis	CTCF	44220	0.963885
ENCSR000BGA	ENCFF926GAC	PFSK-1	FOXP2	11885	0.96382
ENCSR823ADL	ENCFF291BVN	HepG2	3xFLAG-RFXANK	8036	0.963539
ENCSR590CNM	ENCFF464IZM	HepG2	GATA4	10511	0.963467
ENCSR000EBU	ENCFF714LGO	H1-hESC	CHD1	1724	0.963457
ENCSR000BNK	ENCFF653WEF	K562	CTCFL	10465	0.963402
ENCSR072EUE	ENCFF898YBS	OCI-LY1	CTCF	40997	0.963241
ENCSR000BME	ENCFF482PBU	K562	ZBTB7A	21365	0.962977
ENCSR000BNN	ENCFF144DMD	K562	THAP1	4501	0.962897
ENCSR974OFJ	ENCFF379JVC	GM12878	KLF5	7652	0.962886
ENCSR514EOE	ENCFF626FDD	HepG2	BRD4	4356	0.96281
ENCSR000BLR	ENCFF643PFS	K562	SIN3A	725	0.962759
ENCSR000BMY	ENCFF618UTS	GM12878	RAD21	38813	0.962693
ENCSR384LYW	ENCFF635YAT	hepatocyte	EZH2	9484	0.962463
ENCSR636MKU	ENCFF245FMD	GM12878	BACH1	15422	0.962327
ENCSR468LUO	ENCFF598QQF	MCF-7	SIN3A	27739	0.962255
ENCSR210HBN	ENCFF650ZHD	HepG2	3xFLAG-IKZF5	24225	0.962229
ENCSR876UYH	ENCFF577XYS	MCF-7	ZHX2	5146	0.962106
ENCSR563LLO	ENCFF634VUQ	K562	E2F1	7598	0.962095
ENCSR360JOC	ENCFF531CTU	MCF-7	CHD1	8440	0.962085
ENCSR382WLL	ENCFF810GDI	MCF-7	ELK1	4942	0.961959
ENCSR000BPE	ENCFF154NAC	A549	SP1	42871	0.961582
ENCSR991ELG	ENCFF440HZQ	K562	SP1	12372	0.961445
ENCSR742TMU	ENCFF337XJU	K562	ZNF282	8547	0.96139
ENCSR616OSG	ENCFF236SLK	HepG2	3xFLAG-KLF11	11806	0.961376
ENCSR000EFG	ENCFF856RYW	IMR-90	RCOR1	2610	0.961303
ENCSR000EXX	ENCFF352SHQ	Raji	POLR2A	28489	0.961248
ENCSR000BLO	ENCFF554UPA	K562	GABPA	11354	0.961247
ENCSR173CTF	ENCFF842LKY	HepG2	3xFLAG-ZNF580	17602	0.961084
ENCSR502NRF	ENCFF554VSA	MCF-7	ELF1	16441	0.960586
ENCSR000BMZ	ENCFF390NSZ	HepG2	ELF1	20243	0.960233
ENCSR372JXR	ENCFF303TLQ	HepG2	3xFLAG-ZNF511	14761	0.96003
ENCSR914NEI	ENCFF678KKB	K562	MTA3	20281	0.959963
ENCSR156CWW	ENCFF497ZJO	HepG2	3xFLAG-DNMT3B	9905	0.959717
ENCSR000EFU	ENCFF408WSW	K562	ELK1	3712	0.959591
ENCSR108TYQ	ENCFF469QQF	HepG2	3xFLAG-GATAD1	25012	0.959459
ENCSR000BQH	ENCFF200RTY	A549	BCL3	9475	0.959367
ENCSR000EEH	ENCFF166IHW	HepG2	NRF1	2013	0.958768
ENCSR485OYR	ENCFF931ILD	HepG2	3xFLAG-ZBTB25	18060	0.958583
ENCSR000BKE	ENCFF416CBR	HepG2	ATF3	3180	0.958491
ENCSR000EHL	ENCFF375FRM	K562	POLR2A	12475	0.958156
ENCSR000BGR	ENCFF003INQ	GM12878	PBX3	3210	0.957944
ENCSR000DQN	ENCFF179QAX	Caco-2	CTCF	45008	0.957496
ENCSR993LMB	ENCFF482RHW	HepG2	3xFLAG-TGIF2	20229	0.957338
ENCSR757EKM	ENCFF407YHS	HepG2	3xFLAG-KLF6	18459	0.957311
ENCSR000DMY	ENCFF363BEL	D721Med	CTCF	41494	0.957295
ENCSR096IIB	ENCFF927RTA	HepG2	3xFLAG-ETV5	19655	0.957161
ENCSR000DWE	ENCFF389ELU	K562	CTCF	39447	0.957056
ENCSR718SDE	ENCFF453DGG	K562	RLF	7077	0.957044
ENCSR235OVI	ENCFF256XPZ	HepG2	3xFLAG-NFKBIZ	13414	0.956985
ENCSR699YFX	ENCFF968QGZ	MCF-7	CLOCK	5308	0.956858
ENCSR000EXG	ENCFF293PVG	NT2/D1	YY1	3798	0.956819
ENCSR000DQW	ENCFF634TZO	GM06990	CTCF	45546	0.956659
ENCSR303GFI	ENCFF818GAP	RWPE1	CTCF	53126	0.956293
ENCSR934JDG	ENCFF814ZPW	MCF-7	CLOCK	7376	0.956209
ENCSR000BQA	ENCFF844ZVZ	HepG2	ZBTB7A	10554	0.956036
ENCSR000EDQ	ENCFF885XWO	HepG2	RCOR1	4832	0.955919
ENCSR988LZG	ENCFF690TBO	HepG2	3xFLAG-ARID4B	49079	0.955561
ENCSR000DTR	ENCFF964VIQ	epithelial cell of esophagus	CTCF	46185	0.955224
ENCSR714YZG	ENCFF380IQS	HepG2	ETV4	18863	0.95515
ENCSR000BKK	ENCFF048GGM	H1-hESC	EP300	9185	0.955144
ENCSR038DJJ	ENCFF012KDB	K562	SMAD1	7123	0.954514
ENCSR835XKS	ENCFF548HXK	GM12878	TRIM22	34323	0.954345
ENCSR000AOA	ENCFF533TKY	HeLa-S3	CTCF	45982	0.953895
ENCSR954KIC	ENCFF862MKQ	HepG2	3xFLAG-KAT8	34767	0.953462
ENCSR604UJV	ENCFF663FWZ	HepG2	3xFLAG-IRF2	26735	0.953245
ENCSR251OVJ	ENCFF891JAX	GM12878	SMAD5	9792	0.952104
ENCSR435OQD	ENCFF439ZYX	MCF-7	ZFX	8848	0.95208
ENCSR979QYJ	ENCFF596TWD	K562	MNT	19845	0.951726
ENCSR000BLI	ENCFF160TXQ	K562	E2F6	19338	0.951598
ENCSR000EBX	ENCFF183BLB	H1-hESC	BRCA1	1527	0.951539
ENCSR159DQO	ENCFF221DHS	HepG2	3xFLAG-ERF	29384	0.95147
ENCSR000BJN	ENCFF871STF	HepG2	TAF1	16586	0.951043
ENCSR849WCQ	ENCFF092GMD	GM12878	ASH2L	5939	0.950665
ENCSR815ZDS	ENCFF869JTA	K562	SREBF1	2364	0.950508
ENCSR000DRB	ENCFF861LCH	GM12864	CTCF	44867	0.950409
ENCSR531VIJ	ENCFF261LSG	HepG2	3xFLAG-MIER3	16849	0.950323
ENCSR348JOJ	ENCFF088ADT	MCF-7	MTA1	7498	0.949853
ENCSR000BLB	ENCFF097XOQ	Ishikawa	NR3C1	2446	0.949714
ENCSR000BLT	ENCFF571RHI	GM12892	YY1	11786	0.949601
ENCSR336DXE	ENCFF100VPO	K562	SKIL	17637	0.949028
ENCSR704IGU	ENCFF848JMT	HepG2	3xFLAG-ZGPAT	38329	0.948368
ENCSR000EWF	ENCFF632ZHY	K562	YY1	4253	0.948272
ENCSR000BGZ	ENCFF176ILA	GM12878	TCF12	21277	0.948207
ENCSR196HOM	ENCFF734LKN	epithelial cell of prostate	CTCF	96786	0.948205
ENCSR387SYS	ENCFF389KBV	K562	DEAF1	3409	0.948079
ENCSR813DCK	ENCFF427XBU	GM12878	SMAD1	6946	0.948028
ENCSR000EFN	ENCFF734CJH	K562	HCFC1	13043	0.947865
ENCSR011CIR	ENCFF426EXL	HepG2	3xFLAG-ZNF614	16670	0.94769
ENCSR712FAM	ENCFF405THA	HepG2	3xFLAG-ZSCAN9	18887	0.947636
ENCSR396SOH	ENCFF615GQC	HepG2	3xFLAG-ZNF792	21481	0.947442
ENCSR000BNA	ENCFF173UJG	HepG2	ZBTB33	1973	0.947288
ENCSR000BIS	ENCFF963KTA	H1-hESC	SIN3A	9053	0.947089
ENCSR000DTW	ENCFF008LSM	HEK293	CTCF	43246	0.946932
ENCSR412YGM	ENCFF282AHI	GM12878	ZSCAN29	4272	0.946863
ENCSR203QEB	ENCFF349TOJ	Panc1	CTCF	60126	0.946778
ENCSR253OON	ENCFF130WFH	HepG2	3xFLAG-ATF1	12659	0.946678
ENCSR000AVB	ENCFF375YQD	H1-hESC	HDAC2	13559	0.94653
ENCSR000DTA	ENCFF399PNA	brain microvascular endothelial cell	CTCF	54677	0.946413
ENCSR000BNP	ENCFF271FAK	GM12878	YY1	34485	0.946324
ENCSR000DYZ	ENCFF859GGT	GM12878	TBL1XR1	12812	0.9463
ENCSR847XGE	ENCFF773RMX	22Rv1	CTCF	85051	0.945997
ENCSR511CUH	ENCFF458BIY	neural cell	EZH2	3158	0.945852
ENCSR000BKP	ENCFF093TYW	H1-hESC	JUND	8739	0.94576
ENCSR168CEE	ENCFF601ZZJ	K562	NCOA6	3280	0.945732
ENCSR903ELW	ENCFF916WZZ	HepG2	CREM	25210	0.945577
ENCSR009KLQ	ENCFF418KCB	HepG2	3xFLAG-KLF16	28751	0.945532
ENCSR415AEB	ENCFF622EUH	HepG2	3xFLAG-ZNF48	20929	0.945482
ENCSR957KYB	ENCFF455DUW	IMR-90	BHLHE40	20360	0.945236
ENCSR000DZC	ENCFF090TBS	GM12878	RCOR1	9432	0.945081
ENCSR841NDX	ENCFF529ZQW	GM12878	ELF1	31380	0.944869
ENCSR000ASE	ENCFF618OSB	fibroblast of dermis	EZH2	12445	0.944717
ENCSR996ESX	ENCFF847JCH	K562	NFRKB	5856	0.943989
ENCSR000DYR	ENCFF645LHM	GM12878	CUX1	1026	0.94347
ENCSR000BJA	ENCFF004MNA	H1-hESC	EGR1	9233	0.943355
ENCSR792MZV	ENCFF353FRG	HepG2	3xFLAG-MYRF	3371	0.94334
ENCSR000EGJ	ENCFF196VRG	K562	MYC	30137	0.943027
ENCSR000EHA	ENCFF609UTS	K562	TBP	19870	0.942828
ENCSR286PCG	ENCFF619KWZ	K562	ZBED1	5347	0.942211
ENCSR101FJS	ENCFF074ARU	HepG2	TBL1XR1	8041	0.942171
ENCSR000BRH	ENCFF112SWI	GM12878	MTA3	14010	0.942041
ENCSR000DRP	ENCFF116XHX	GM12873	CTCF	49569	0.941778
ENCSR000EFV	ENCFF481AOS	K562	MAX	29908	0.941454
ENCSR000EGA	ENCFF117UOA	K562	TBL1XR1	5148	0.941336
ENCSR076YPO	ENCFF666MKU	K562	RNF2	9465	0.941152
ENCSR000BPJ	ENCFF101MTI	K562	CTCF	41531	0.940623
ENCSR863KUB	ENCFF357AHH	K562	TCF7	5197	0.940543
ENCSR953DVM	ENCFF008DYZ	K562	E2F8	9914	0.940387
ENCSR936XTK	ENCFF921MFR	GM12878	ZNF143	23316	0.940299
ENCSR491EBY	ENCFF377AEV	K562	ARID2	7401	0.940278
ENCSR808FFI	ENCFF589EKK	HepG2	3xFLAG-ZKSCAN8	11545	0.940147
ENCSR000BNR	ENCFF183ZNB	H1-hESC	HDAC2	6657	0.940063
ENCSR000BQC	ENCFF766ZRX	endothelial cell of umbilical vein	POLR2AphosphoS5	30582	0.940063
ENCSR857PBV	ENCFF084MBH	22Rv1	CTCF	87901	0.939477
ENCSR135ANT	ENCFF182QJW	MCF-7	NRF1	5550	0.939459
ENCSR000BMH	ENCFF938BND	K562	YY1	7579	0.939438
ENCSR000BJK	ENCFF883BHO	HepG2	GABPA	7522	0.938846
ENCSR697CUP	ENCFF471NRX	MCF-7	HCFC1	10239	0.938568
ENCSR085QEV	ENCFF023PLP	K562	NBN	13835	0.938562
ENCSR000BID	ENCFF373FUS	HepG2	BHLHE40	2824	0.938385
ENCSR000BQO	ENCFF402BIZ	A549	FOSL2	30683	0.938109
ENCSR000DZW	ENCFF465IMC	GM12878	RFX5	4607	0.937921
ENCSR643VTW	ENCFF300RMI	K562	SMARCA4	5732	0.937718
ENCSR000ATR	ENCFF806GBQ	H1-hESC	SAP30	623	0.9374
ENCSR000BLZ	ENCFF276FAU	SK-N-SH	YY1	21331	0.937228
ENCSR502OEK	ENCFF667LOH	K562	ELF1	13453	0.937114
ENCSR157CEN	ENCFF303SHI	HepG2	3xFLAG-ZNF205	20024	0.936876
ENCSR562POI	ENCFF846OVB	HepG2	3xFLAG-THAP11	36606	0.936841
ENCSR000DMF	ENCFF155PUW	LNCaP clone FGC	CTCF	47398	0.936537
ENCSR000AHF	ENCFF723ODO	MCF-7	TAF1	7400	0.936216
ENCSR000DMQ	ENCFF130MLE	MCF-7	MYC	31857	0.936215
ENCSR589SNT	ENCFF945DTV	HepG2	3xFLAG-TFE3	24013	0.936076
ENCSR125DAD	ENCFF284NPD	HepG2	3xFLAG-MLX	15628	0.93582
ENCSR019NPF	ENCFF132QXR	HepG2	3xFLAG-SP5	22529	0.935461
ENCSR000BNH	ENCFF991GTC	H1-hESC	CTCF	44769	0.935312
ENCSR860UHK	ENCFF013PBU	GM12878	CBFB	20413	0.93509
ENCSR658WFQ	ENCFF852MFA	K562	NCOA1	16049	0.935012
ENCSR853ADA	ENCFF536CTX	HepG2	NRF1	14369	0.934651
ENCSR016BMM	ENCFF977MOV	liver	TAF1	14402	0.934384
ENCSR562NOP	ENCFF745PYF	DOHH2	EZH2phosphoT487	3058	0.934271
ENCSR138FUZ	ENCFF876CPX	K562	RNF2	2732	0.933382
ENCSR000BKC	ENCFF613DVF	H1-hESC	ATF3	5043	0.933373
ENCSR940MHE	ENCFF002VCK	MCF-7	MBD2	6846	0.933246
ENCSR473SUA	ENCFF273CDX	A549	ESRRA	2006	0.9332
ENCSR000BSU	ENCFF918BVV	MCF-7	JUND	10788	0.933166
ENCSR000BQB	ENCFF791OTS	endothelial cell of umbilical vein	POLR2A	24584	0.933005
ENCSR856JJB	ENCFF413TLE	RWPE2	CTCF	102610	0.93295
ENCSR541AMF	ENCFF110KJR	SK-N-SH	CTCF	57609	0.932927
ENCSR439WAF	ENCFF394KMU	GM12878	E4F1	4726	0.932924
ENCSR207PFI	ENCFF907JXH	GM12878	ZBED1	9443	0.932649
ENCSR465XQW	ENCFF058WUU	MCF-7	ZNF217	25904	0.932173
ENCSR218GSN	ENCFF190DJC	HEK293T	ZFX	21134	0.932147
ENCSR000DMM	ENCFF789EME	MCF-7	MYC	23486	0.932045
ENCSR376WCJ	ENCFF403GZC	K562	IRF2	6263	0.931981
ENCSR212YKD	ENCFF595JHJ	GM12878	SKIL	15122	0.931821
ENCSR265ARE	ENCFF766AVW	VCaP	CTCF	85362	0.931679
ENCSR590KEQ	ENCFF585SRV	GM12878	ARNT	11905	0.931541
ENCSR000DPC	ENCFF585ZFE	MCF 10A	POLR2A	27601	0.930582
ENCSR000BMC	ENCFF176NJZ	HepG2	HDAC2	18332	0.930504
ENCSR184SVO	ENCFF906KLB	HepG2	3xFLAG-ZBTB26	13547	0.930464
ENCSR784VUY	ENCFF950MBW	H1-hESC	RNF2	6974	0.930456
ENCSR560BUE	ENCFF047HAG	MCF-7	CTCF	54719	0.930335
ENCSR000BTK	ENCFF387FKQ	HL-60	GABPA	8654	0.930321
ENCSR331ORD	ENCFF721SZO	HepG2	3xFLAG-CREB1	24440	0.930074
ENCSR000EGS	ENCFF838NIW	K562	MYC	27659	0.929752
ENCSR000ECA	ENCFF678SSA	H1-hESC	JUN	2505	0.929741
ENCSR819ATC	ENCFF500JAL	GM12878	MYB	2957	0.929658
ENCSR031ING	ENCFF867MGI	HepG2	3xFLAG-KDM6A	12962	0.929563
ENCSR000DQD	ENCFF252QZC	BE2C	CTCF	52725	0.92954
ENCSR000DPA	ENCFF489RYB	MCF 10A	POLR2A	34272	0.929272
ENCSR000BII	ENCFF680HDE	GM12891	POU2F2	18170	0.928784
ENCSR888XZK	ENCFF749WKK	K562	TCF7L2	1750	0.928571
ENCSR588AKU	ENCFF049YPY	K562	RUNX1	3150	0.928571
ENCSR269TNX	ENCFF926MTA	HepG2	3xFLAG-GABPA	24570	0.928409
ENCSR278SQL	ENCFF400GKD	GM12878	NBN	38110	0.928182
ENCSR000DZS	ENCFF003ZGU	GM12878	BRCA1	569	0.927944
ENCSR608XTF	ENCFF389LKZ	K562	RNF2	3469	0.927933
ENCSR000FCB	ENCFF830UEH	K562	MITF	6806	0.927711
ENCSR000FAX	ENCFF716CWM	K562	POLR2A	17985	0.927606
ENCSR000EIA	ENCFF030DAG	SK-N-SH	MXI1	31556	0.926797
ENCSR000EUV	ENCFF736EVD	HCT116	TCF7L2	15431	0.926188
ENCSR512NLO	ENCFF119EPK	K562	MNT	25698	0.926142
ENCSR031TFS	ENCFF909KNE	K562	POLR2A	23730	0.925874
ENCSR125NBL	ENCFF102XIH	neural progenitor cell	CTCF	59122	0.925307
ENCSR445ACU	ENCFF319FBU	HepG2	SOX13	6745	0.925278
ENCSR000BIR	ENCFF695XRW	H1-hESC	SP1	18186	0.925217
ENCSR000BGK	ENCFF483RLR	HepG2	JUND	24931	0.925153
ENCSR000EAA	ENCFF679UWZ	GM12878	WRNIP1	7620	0.925066
ENCSR000DTO	ENCFF850PKJ	HCT116	CTCF	49581	0.925032
ENCSR119VCX	ENCFF552BXT	K562	PHF21A	4621	0.924692
ENCSR770AOR	ENCFF503PQW	HepG2	3xFLAG-ELF3	39603	0.924576
ENCSR000DXW	ENCFF505BGP	WERI-Rb-1	CTCF	52232	0.924184
ENCSR959OMS	ENCFF189NTN	HepG2	3xFLAG-SAP130	66063	0.924133
ENCSR988ZSI	ENCFF793YUM	HepG2	3xFLAG-RERE	11740	0.924106
ENCSR000BPA	ENCFF034KAQ	SK-N-SH	POLR2AphosphoS5	26120	0.924081
ENCSR859FDL	ENCFF012XLD	GM12878	ZNF687	28654	0.923257
ENCSR706YUH	ENCFF815RKD	GM12878	SMARCA5	20258	0.923191
ENCSR042TWZ	ENCFF129XCG	MCF-7	SNIP1	2200	0.922727
ENCSR000DYS	ENCFF330LVI	GM12878	JUND	6987	0.922427
ENCSR000BIE	ENCFF252PLM	HepG2	CTCF	51979	0.922142
ENCSR000EBZ	ENCFF446WOD	H1-hESC	JUND	11425	0.922013
ENCSR000DZD	ENCFF696CNS	GM12878	EP300	13488	0.921263
ENCSR931HNY	ENCFF371FZO	K562	NCOA1	9164	0.921213
ENCSR949NVY	ENCFF208AKZ	K562	ZNF639	11780	0.921053
ENCSR899BKM	ENCFF327FRU	MCF-7	ZNF687	15898	0.920996
ENCSR000BML	ENCFF934KIL	HCT116	POLR2AphosphoS5	36786	0.920975
ENCSR155VDK	ENCFF373WRI	MCF-7	ZBTB11	2073	0.920888
ENCSR000BMG	ENCFF190SJX	K562	HDAC2	5453	0.920778
ENCSR054FKH	ENCFF851IPG	HepG2	3xFLAG-RAD21	61829	0.920765
ENCSR177XCS	ENCFF313PGK	K562	BRD9	12642	0.92074
ENCSR000FCD	ENCFF548ITQ	K562	SMAD5	16594	0.920694
ENCSR000FAY	ENCFF432VIV	K562	POLR2A	18169	0.920634
ENCSR100UQX	ENCFF449ZBD	K562	TAF9B	15399	0.920579
ENCSR839XZU	ENCFF035AJG	GM12878	CREM	28601	0.920492
ENCSR000BGB	ENCFF085CNS	SK-N-MC	FOXP2	9497	0.920291
ENCSR638QYO	ENCFF496COS	A549	SREBF2	612	0.919935
ENCSR000BLS	ENCFF671FGG	HepG2	RAD21	54138	0.919871
ENCSR000BKI	ENCFF222TUO	Ishikawa	POLR2A	24962	0.919518
ENCSR352BJL	ENCFF772WLM	K562	ZNF318	8025	0.918255
ENCSR795IYP	ENCFF529CTW	K562	JUNB	3272	0.918093
ENCSR000BJI	ENCFF300QIO	GM12892	PAX5	4862	0.917935
ENCSR626VUC	ENCFF269LTR	GM12878	ETV6	14941	0.917743
ENCSR124BJR	ENCFF569AQR	K562	ETV6	1464	0.91735
ENCSR290ZOS	ENCFF592GSR	liver	EGR1	7386	0.917276
ENCSR633OVO	ENCFF016NUM	HepG2	3xFLAG-RFX3	6178	0.91664
ENCSR669NFS	ENCFF108FQP	K562	ARNT	3069	0.916585
ENCSR419KSZ	ENCFF746PIJ	HepG2	NCOR1	15077	0.916363
ENCSR586DEH	ENCFF300FSQ	HepG2	3xFLAG-ZFP1	12403	0.916149
ENCSR064LJN	ENCFF195SHB	A549	RFX5	3896	0.916068
ENCSR000BNW	ENCFF593FWV	K562	SIX5	2126	0.915334
ENCSR784VIQ	ENCFF035BOY	GM12878	NR2C1	8984	0.915294
ENCSR124AIG	ENCFF847XXR	IMR-90	FOS	31927	0.915025
ENCSR754MUD	ENCFF344JCK	HepG2	SKI	27888	0.914981
ENCSR000EGH	ENCFF318SAW	K562	JUN	9055	0.914964
ENCSR201NQZ	ENCFF805RSY	K562	CTBP1	33954	0.914649
ENCSR000EGM	ENCFF041ODC	K562	CTCF	54699	0.914386
ENCSR000BMI	ENCFF393NBO	GM12878	SRF	9798	0.914064
ENCSR778UBR	ENCFF829MGY	GM12878	ARID3A	15041	0.913902
ENCSR103SZL	ENCFF696VDG	HepG2	TFAP4	15524	0.913811
ENCSR928KOR	ENCFF058FJN	K562	GMEB1	24368	0.913739
ENCSR000BHJ	ENCFF259SNF	GM12878	PAX5	20151	0.913702
ENCSR331GDC	ENCFF059AZP	K562	ZBTB11	6255	0.913669
ENCSR038GMB	ENCFF997IFW	liver	GABPA	18705	0.913178
ENCSR000FAW	ENCFF857WHF	K562	POLR2A	21834	0.912934
ENCSR000BMV	ENCFF503LMD	K562	FOSL1	6289	0.912546
ENCSR000BGE	ENCFF012LEV	GM12878	SRF	2835	0.912522
ENCSR077DKV	ENCFF159OAX	K562	CREM	37448	0.912385
ENCSR509FWH	ENCFF733BVX	GM12878	DPF2	38570	0.912367
ENCSR176EXN	ENCFF907IUT	MCF-7	JUN	4574	0.912112
ENCSR179SAO	ENCFF528EBQ	A673	EZH2	5503	0.911685
ENCSR000EHP	ENCFF365NCW	K562	POLR2A	20413	0.911527
ENCSR000DZV	ENCFF039SJV	GM12878	STAT3	4927	0.911508
ENCSR635EXI	ENCFF529AJE	K562	ZSCAN29	3838	0.911412
ENCSR000BJW	ENCFF322AYC	H1-hESC	RXRA	1490	0.910738
ENCSR638QHV	ENCFF136UPB	K562	ELF4	17581	0.910187
ENCSR731LHZ	ENCFF233MGP	K562	E4F1	26074	0.90991
ENCSR000BQZ	ENCFF470LBM	GM12878	STAT5A	10415	0.90965
ENCSR508DQA	ENCFF606WYG	K562	FOXK2	20039	0.909526
ENCSR000DZK	ENCFF156EYN	GM12878	POLR2AphosphoS2	11405	0.90925
ENCSR494TDU	ENCFF460GYT	K562	NRF1	28727	0.909075
ENCSR000EDT	ENCFF973QOP	HepG2	BHLHE40	17557	0.908811
ENCSR000BGO	ENCFF636PWI	HeLa-S3	POLR2A	33776	0.908663
ENCSR171CAY	ENCFF910WWV	K562	E2F7	2412	0.908375
ENCSR707IUN	ENCFF561CJL	HeLa-S3	NFE2L2	4834	0.908151
ENCSR000EFS	ENCFF905NMP	K562	JUN	17916	0.908071
ENCSR033NQK	ENCFF696WVL	K562	ZNF830	2227	0.907948
ENCSR241LIH	ENCFF954QSX	K562	AFF1	6910	0.907815
ENCSR000FCE	ENCFF452INW	K562	ETV6	4830	0.907453
ENCSR656MXA	ENCFF188DPS	neural progenitor cell	EZH2phosphoT487	21367	0.907427
ENCSR160QYK	ENCFF407WIN	K562	GATAD2A	11025	0.907302
ENCSR000BND	ENCFF264KYF	GM12878	ZEB1	4395	0.90694
ENCSR657EOF	ENCFF594KPG	K562	NFRKB	19411	0.906805
ENCSR000BKD	ENCFF183HLJ	H1-hESC	YY1	21008	0.906797
ENCSR414TYY	ENCFF264QLP	K562	RUNX1	3182	0.906662
ENCSR199WXF	ENCFF041QPS	GM12878	EED	35897	0.906482
ENCSR000EHJ	ENCFF122XOC	K562	STAT1	2427	0.906469
ENCSR000EEA	ENCFF773COA	HepG2	RFX5	6680	0.906287
ENCSR613NUC	ENCFF446YER	K562	ARNT	11845	0.906205
ENCSR000EUP	ENCFF731HPF	H1-hESC	MAX	4938	0.906035
ENCSR230PTV	ENCFF830BRF	K562	ZBTB2	11854	0.905939
ENCSR756ZKG	ENCFF033ZLO	OCI-LY3	CTCF	55568	0.905899
ENCSR862PNL	ENCFF150MRK	HEK293T	L3MBTL2	26609	0.905784
ENCSR298JCG	ENCFF757UDB	K562	NCOR1	6068	0.90557
ENCSR966PJY	ENCFF338JPJ	HepG2	3xFLAG-MIXL1	28121	0.905231
ENCSR656SIB	ENCFF424JGX	HepG2	3xFLAG-ZBED5	5237	0.904907
ENCSR725VFL	ENCFF300YEH	GM12878	TCF12	11722	0.90488
ENCSR000EXL	ENCFF108SNI	Panc1	TCF7L2	18984	0.904867
ENCSR666QNP	ENCFF467MXY	HepG2	3xFLAG-TEAD3	31670	0.904263
ENCSR345YWJ	ENCFF520SXF	liver	ZBTB33	4277	0.904138
ENCSR302AWT	ENCFF154SRU	K562	FOXK2	18189	0.903733
ENCSR096KPA	ENCFF064OJL	GM23248	EZH2phosphoT487	9253	0.903383
ENCSR038XIA	ENCFF174SKR	MCF-7	ZNF444	17922	0.903192
ENCSR780BBJ	ENCFF129QWO	K562	ZZZ3	1735	0.90317
ENCSR487ASM	ENCFF090GMA	MCF-7	SMARCA5	7062	0.903144
ENCSR670FDA	ENCFF843LQG	K562	NFATC3	4139	0.902875
ENCSR000EDP	ENCFF137NDG	HepG2	ARID3A	20333	0.902818
ENCSR847DIT	ENCFF138OAF	liver	MAX	29224	0.902751
ENCSR000BHD	ENCFF952CNN	GM12878	PAX5	23267	0.90248
ENCSR000AHD	ENCFF409MXQ	MCF-7	CTCF	54335	0.90242
ENCSR238QRG	ENCFF145WWK	HepG2	TBX3	8457	0.902211
ENCSR000EHY	ENCFF773HOI	SK-N-SH	RFX5	7420	0.902022
ENCSR387QUV	ENCFF192MYZ	GM12878	RELB	40062	0.901503
ENCSR117CHD	ENCFF120LIC	HepG2	3xFLAG-HOMEZ	21994	0.900973
ENCSR663ZZZ	ENCFF239NEA	MCF-7	MNT	34199	0.900874
ENCSR000EZX	ENCFF385TGU	K562	JUN	4833	0.900476
ENCSR192AFN	ENCFF219TAL	GM12878	PAX8	2322	0.900086
ENCSR000BQK	ENCFF579NXQ	GM12878	ATF2	28826	0.900056
ENCSR000EIB	ENCFF109HIE	SK-N-SH	JUND	22988	0.899991
ENCSR000EGB	ENCFF992BIU	K562	TBL1XR1	14513	0.899814
ENCSR000BSA	ENCFF333VCK	HCT116	JUND	21907	0.899484
ENCSR569ARC	ENCFF872LJE	HepG2	3xFLAG-NFYC	14710	0.899116
ENCSR513UQG	ENCFF346KJG	IMR-90	USF2	14477	0.898736
ENCSR460LGH	ENCFF880LTL	C4-2B	CTCF	91273	0.89859
ENCSR680UQE	ENCFF764DSU	GM12878	IKZF2	38470	0.898336
ENCSR159OCC	ENCFF539RBU	K562	3xFLAG-ATF1	3352	0.89827
ENCSR000FAU	ENCFF304OMG	K562	STAT1	863	0.89803
ENCSR000BOV	ENCFF426UBL	Panc1	POLR2AphosphoS5	23124	0.897855
ENCSR437GBJ	ENCFF899PKC	GM12878	NFATC3	18581	0.897799
ENCSR000DMN	ENCFF542JWQ	MCF-7	POLR2A	25936	0.897748
ENCSR000BQY	ENCFF613YPH	K562	PML	17434	0.897098
ENCSR000FAV	ENCFF181PHR	K562	STAT1	969	0.896801
ENCSR831EIW	ENCFF075HHT	HEK293T	FOXM1	3235	0.896754
ENCSR000BHI	ENCFF689QHF	A549	POLR2A	26918	0.896723
ENCSR431TLD	ENCFF479PEX	MCF-7	SMARCE1	13544	0.896633
ENCSR998AJK	ENCFF762NRN	K562	NRF1	36026	0.89663
ENCSR000BNV	ENCFF190IHG	K562	MEF2A	996	0.896586
ENCSR343ELW	ENCFF299RMS	K562	LEF1	14005	0.89618
ENCSR917QNE	ENCFF208GHS	liver	RAD21	59377	0.896138
ENCSR138YYY	ENCFF589ZQU	K562	GABPB1	29973	0.895306
ENCSR000BGY	ENCFF393ZEE	GM12878	IRF4	19718	0.894715
ENCSR072GJV	ENCFF470INJ	HepG2	3xFLAG-HMG20A	16842	0.89449
ENCSR972ZBV	ENCFF953PPE	K562	ATF7	36568	0.894306
ENCSR430JGJ	ENCFF740UST	HepG2	3xFLAG-THRB	11989	0.893235
ENCSR594SMP	ENCFF762GKR	K562	PHF20	12990	0.893226
ENCSR560SEP	ENCFF024NIL	HepG2	3xFLAG-RXRB	36023	0.893013
ENCSR455DOO	ENCFF581CQM	HepG2	3xFLAG-RCOR2	20868	0.892946
ENCSR000EZW	ENCFF058LTT	K562	JUN	5218	0.892679
ENCSR000DOS	ENCFF013XMV	MCF 10A	MYC	39361	0.892584
ENCSR822AHX	ENCFF127UTH	GM12878	IKZF2	37107	0.89215
ENCSR000BJH	ENCFF315MWD	GM12891	PAX5	6368	0.89196
ENCSR000EZT	ENCFF090VAI	K562	JUN	7641	0.891114
ENCSR018MQH	ENCFF058ADL	MCF-7	ZNF579	9755	0.890825
ENCSR000EUJ	ENCFF045OQX	GM12878	IKZF1	12618	0.890712
ENCSR000EWM	ENCFF484BSF	K562	GATA1	2993	0.890411
ENCSR000EGL	ENCFF736MBF	K562	IRF1	10365	0.8904
ENCSR000BLP	ENCFF448ZSO	K562	MAX	53289	0.890371
ENCSR000BIT	ENCFF264OCQ	H1-hESC	TCF12	9211	0.889697
ENCSR145XQO	ENCFF143KGD	GM12878	HDGF	17790	0.88932
ENCSR000BHG	ENCFF948WVM	A549	NR3C1	10792	0.889085
ENCSR000BHH	ENCFF209ZSP	A549	POLR2A	30197	0.888863
ENCSR497JLX	ENCFF790ENL	HepG2	3xFLAG-TEAD1	33801	0.888228
ENCSR547LKC	ENCFF334TMJ	K562	GATAD2B	9103	0.888169
ENCSR000BHU	ENCFF141JYN	HepG2	RXRA	12195	0.887905
ENCSR574XEO	ENCFF909TDT	K562	NUFIP1	2300	0.887826
ENCSR000BLW	ENCFF023LJV	HepG2	EP300	26070	0.887534
ENCSR234VCE	ENCFF189LCD	MCF-7	DPF2	15312	0.887474
ENCSR000EGV	ENCFF819MHF	K562	BHLHE40	25605	0.887131
ENCSR807BGP	ENCFF843MEU	K562	MTA1	10529	0.886694
ENCSR331HPA	ENCFF453CIO	GM12878	GABPA	6538	0.88651
ENCSR000DWH	ENCFF071JZI	MCF-7	CTCF	59679	0.886308
ENCSR000BHN	ENCFF374UIH	H1-hESC	POLR2A	33251	0.885988
ENCSR000EGP	ENCFF086USH	K562	ZNF143	24180	0.88598
ENCSR000EHO	ENCFF714WNT	K562	SMARCA4	2383	0.885858
ENCSR000BHP	ENCFF630IDY	HepG2	FOSL2	20239	0.885815
ENCSR519WMW	ENCFF102TZK	K562	SMARCC2	12528	0.885696
ENCSR000ARO	ENCFF767SOM	fibroblast of lung	EZH2	12243	0.885649
ENCSR155KHM	ENCFF805MAQ	K562	ARNT	7837	0.885415
ENCSR000ECE	ENCFF998MYK	H1-hESC	RAD21	57081	0.885303
ENCSR987MTA	ENCFF770FCH	GM12878	BHLHE40	35289	0.885092
ENCSR000EBQ	ENCFF429LKK	H1-hESC	BACH1	12496	0.884283
ENCSR173ZVL	ENCFF863OPI	GM12878	ZNF592	6377	0.884115
ENCSR197ALX	ENCFF086TFH	K562	HDGF	8912	0.882855
ENCSR009MBP	ENCFF354YJR	GM12878	HSF1	2202	0.882834
ENCSR000BRN	ENCFF646JVP	GM12878	NFIC	31802	0.882586
ENCSR000BNG	ENCFF468GCV	GM12878	MEF2C	4289	0.882257
ENCSR654CQU	ENCFF117NUA	K562	SNIP1	1689	0.882179
ENCSR571PDN	ENCFF135EPJ	HepG2	3xFLAG-SSRP1	11589	0.881871
ENCSR874AFU	ENCFF201JCN	GM12878	IKZF1	51763	0.881073
ENCSR948QLZ	ENCFF191MYC	K562	CBX1	9495	0.88099
ENCSR800QIT	ENCFF860SGT	HepG2	HNF1A	13170	0.88079
ENCSR000ARE	ENCFF633TFF	mammary epithelial cell	EZH2	7471	0.880605
ENCSR000BIF	ENCFF213VYK	GM12878	POLR2AphosphoS5	32802	0.880434
ENCSR737LTZ	ENCFF423GUZ	K562	MYNN	11583	0.879651
ENCSR000EGC	ENCFF170JJV	K562	RCOR1	5042	0.879611
ENCSR530XQI	ENCFF445RNG	K562	L3MBTL2	45968	0.879503
ENCSR387UWP	ENCFF410AIK	K562	HDAC1	45778	0.879003
ENCSR137ZMQ	ENCFF418BWE	K562	REST	34990	0.87888
ENCSR711VWL	ENCFF493LXC	K562	HDAC1	32185	0.8778
ENCSR000FBC	ENCFF443IZC	K562	STAT2	2021	0.877783
ENCSR675LRO	ENCFF745CJF	K562	MLLT1	8848	0.877599
ENCSR000EGR	ENCFF124MXH	K562	NFYA	3586	0.877301
ENCSR961WLZ	ENCFF299JTM	HepG2	3xFLAG-SOX5	29139	0.877072
ENCSR000BMR	ENCFF757ZGV	K562	POLR2A	29996	0.876784
ENCSR000BHZ	ENCFF554HGM	GM12892	POLR2A	26800	0.87653
ENCSR000BPC	ENCFF007PNW	PFSK-1	POLR2AphosphoS5	21987	0.876018
ENCSR000BTL	ENCFF445GRG	HL-60	POLR2AphosphoS5	30178	0.875472
ENCSR826YMT	ENCFF655FUP	HepG2	3xFLAG-SMAD4	42538	0.875429
ENCSR832OGB	ENCFF870ESB	K562	LEF1	2801	0.875402
ENCSR115PIK	ENCFF577PUV	HepG2	3xFLAG-MIER2	16789	0.875395
ENCSR760UVO	ENCFF512PBA	K562	KLF16	16116	0.874162
ENCSR230ZWH	ENCFF556AEV	liver	RAD21	78782	0.874134
ENCSR000EBW	ENCFF879MMQ	H1-hESC	ZNF143	35287	0.874033
ENCSR131FFJ	ENCFF114RVY	GM23248	EZH2	7582	0.873912
ENCSR000BIK	ENCFF694NSV	GM12891	POLR2A	23875	0.873508
ENCSR000EFY	ENCFF272CWK	K562	ARID3A	10618	0.873422
ENCSR514VYD	ENCFF008DRS	GM12878	NR2F1	33726	0.873273
ENCSR000EHN	ENCFF993YKH	K562	SMARCB1	2082	0.873199
ENCSR000AQG	ENCFF660FBQ	K562	HDAC2	3910	0.87289
ENCSR343IFJ	ENCFF259WDV	K562	CC2D1A	18659	0.872876
ENCSR000BHA	ENCFF800HNH	GM12878	BCL11A	16552	0.871919
ENCSR000EGN	ENCFF826HDC	K562	JUND	41536	0.871389
ENCSR861JUQ	ENCFF578XIP	GM12878	FOXK2	4949	0.871085
ENCSR157TCS	ENCFF355IGX	K562	SMARCE1	23430	0.87102
ENCSR024LKA	ENCFF608YGZ	K562	HDAC3	6210	0.87037
ENCSR442VBJ	ENCFF659LXK	MCF-7	RAD51	5960	0.870302
ENCSR391JII	ENCFF391WQH	MCF-7	RCOR1	6792	0.869994
ENCSR000BRS	ENCFF056DZM	K562	NR2F2	16874	0.8698
ENCSR402JAC	ENCFF975PZQ	MCF-7	ZNF574	2321	0.869022
ENCSR000AVA	ENCFF100GWW	H1-hESC	CHD7	3431	0.868843
ENCSR605YWG	ENCFF485YDQ	HepG2	TBX3	3650	0.868767
ENCSR000DOZ	ENCFF854FKK	MCF 10A	STAT3	9613	0.868199
ENCSR000EVU	ENCFF722HUF	endothelial cell of umbilical vein	FOS	29354	0.868195
ENCSR196HGZ	ENCFF032ACV	liver	JUND	16542	0.867791
ENCSR469WII	ENCFF446BHY	GM12878	BMI1	10059	0.867681
ENCSR925BFV	ENCFF444KHX	HepG2	3xFLAG-GATAD2A	54510	0.867547
ENCSR091JXL	ENCFF558HHY	K562	HES1	8278	0.866755
ENCSR000BJE	ENCFF233IWJ	GM12878	SIX5	4544	0.866197
ENCSR636EYA	ENCFF345ALQ	MCF-7	CTBP1	21843	0.866044
ENCSR994YLZ	ENCFF805MUO	liver	YY1	31221	0.865827
ENCSR000BKB	ENCFF131JIX	GM12878	MEF2A	18817	0.865707
ENCSR177VFS	ENCFF230RZX	GM12878	MEF2B	37366	0.865305
ENCSR000BGU	ENCFF210IRE	GM12878	EBF1	31637	0.865284
ENCSR000EWG	ENCFF440KMN	K562	GATA2	4464	0.864919
ENCSR226QQM	ENCFF695HIB	HepG2	3xFLAG-NFIA	22555	0.863356
ENCSR000BQP	ENCFF015OEW	A549	REST	15846	0.863057
ENCSR182QWU	ENCFF113GDJ	HepG2	3xFLAG-ZNF3	7998	0.862966
ENCSR563YDA	ENCFF428RTI	K562	HDGF	7810	0.862484
ENCSR000DZG	ENCFF244ZHS	GM12878	EP300	16510	0.862144
ENCSR000DYP	ENCFF324LIJ	GM12878	ZNF384	10652	0.861528
ENCSR439OCL	ENCFF776NRP	K562	ZNF407	2863	0.861334
ENCSR000BHC	ENCFF362VQO	GM12878	ZBTB33	2687	0.860067
ENCSR798IJO	ENCFF863TTH	HepG2	3xFLAG-NR2F6	35145	0.858842
ENCSR211LTF	ENCFF237YNN	K562	EGR1	26188	0.858218
ENCSR000BPI	ENCFF214TVS	HepG2	POLR2AphosphoS5	28625	0.857362
ENCSR617RSQ	ENCFF429NNH	PC-3	EZH2phosphoT487	3129	0.856504
ENCSR482TWQ	ENCFF835YGE	GM12878	RAD51	14121	0.856455
ENCSR175SZH	ENCFF148GRM	K562	ZSCAN29	12239	0.856361
ENCSR000BIZ	ENCFF795JAX	Ishikawa	ESR1	2581	0.855482
ENCSR219BXP	ENCFF181NNL	K562	DPF2	14812	0.85478
ENCSR720HUL	ENCFF784XVN	K562	E2F1	19500	0.854718
ENCSR322CFO	ENCFF319TPR	K562	ZEB2	17110	0.853711
ENCSR000BKR	ENCFF824ANA	K562	POLR2AphosphoS5	25272	0.853079
ENCSR201GGK	ENCFF928SXE	HepG2	3xFLAG-NFIL3	37265	0.852355
ENCSR778QLY	ENCFF471EGU	HEK293T	ELF4	4856	0.852348
ENCSR115BBC	ENCFF151TIK	K562	ASH1L	4475	0.852067
ENCSR249BHQ	ENCFF277ZUZ	K562	ZNF592	29704	0.852006
ENCSR075HTM	ENCFF672AGD	K562	HDAC2	23238	0.851924
ENCSR330EXS	ENCFF627GPM	GM12878	RBBP5	1827	0.851669
ENCSR006WUS	ENCFF920HMY	MCF-7	NEUROD1	4207	0.851438
ENCSR000DMO	ENCFF962IZR	MCF-7	CTCF	59865	0.850981
ENCSR662EOU	ENCFF554QVX	HepG2	3xFLAG-NR2F1	11023	0.850767
ENCSR000BJM	ENCFF442SGT	HepG2	POLR2A	27047	0.850667
ENCSR736BUG	ENCFF668CLC	liver	EGR1	17525	0.850271
ENCSR759BDG	ENCFF253LJN	HepG2	3xFLAG-BCL6	40103	0.849612
ENCSR011NOZ	ENCFF467REJ	K562	ZNF407	3255	0.848233
ENCSR764CZW	ENCFF204RPR	GM12878	ZNF217	14135	0.847966
ENCSR928API	ENCFF409DRF	HepG2	RFX1	4333	0.847911
ENCSR000BGI	ENCFF310XNW	GM12878	USF1	7080	0.847599
ENCSR092OVN	ENCFF608OHW	HepG2	3xFLAG-FOXA3	46651	0.847506
ENCSR004GKA	ENCFF892BNB	K562	ZEB2	21708	0.846508
ENCSR710WLO	ENCFF557SFL	K562	MGA	32721	0.844931
ENCSR325RLL	ENCFF779AZS	K562	POLR2B	18505	0.843286
ENCSR782WRO	ENCFF753LFL	K562	BMI1	2149	0.842718
ENCSR000BRI	ENCFF017CJU	GM12878	RUNX3	64289	0.841824
ENCSR954WVZ	ENCFF237XLE	MCF-7	ESRRA	8371	0.840999
ENCSR000EGE	ENCFF433PKW	K562	EP300	23343	0.840937
ENCSR701AQS	ENCFF856LBK	MCF-7	ZNF592	5178	0.840479
ENCSR000BJR	ENCFF567LEJ	A549	NR3C1	7383	0.839767
ENCSR000BHF	ENCFF009APP	A549	NR3C1	24479	0.839005
ENCSR711XNY	ENCFF788VTS	GM12878	PKNOX1	27259	0.838879
ENCSR444LIN	ENCFF852MHW	HepG2	TCF7	14600	0.838425
ENCSR486IFJ	ENCFF038PPG	K562	ESRRA	22542	0.838124
ENCSR338MMB	ENCFF606DWB	liver	NR2F2	27316	0.837751
ENCSR000BNJ	ENCFF765IVS	HepG2	HNF4G	18633	0.836795
ENCSR000BIA	ENCFF543ITW	GM12892	POLR2AphosphoS5	25947	0.836551
ENCSR014YCR	ENCFF667FTY	GM12878	ATF7	38252	0.836401
ENCSR000BQL	ENCFF450EDU	GM12878	NFATC1	13983	0.836301
ENCSR429QPP	ENCFF805OCR	K562	FOXM1	13360	0.835629
ENCSR889GGV	ENCFF336GTB	bipolar neuron	POLR2AphosphoS5	46972	0.83537
ENCSR788RSW	ENCFF251SPU	K562	SOX6	27683	0.834844
ENCSR362NWP	ENCFF218UXO	HepG2	ZNF24	5789	0.834168
ENCSR000BIL	ENCFF633LKQ	GM12891	POLR2AphosphoS5	23768	0.833432
ENCSR382MOM	ENCFF631ZVW	liver	YY1	47433	0.83288
ENCSR087NSR	ENCFF914VTC	HepG2	3xFLAG-KDM1A	12898	0.832145
ENCSR369YUK	ENCFF277LHR	HepG2	3xFLAG-FOXP1	24556	0.831446
ENCSR000BRD	ENCFF791VHV	A549	FOXA1	27176	0.829813
ENCSR487CPI	ENCFF132YJB	HepG2	3xFLAG-ZFP64	10211	0.829008
ENCSR000ECD	ENCFF883VXZ	H1-hESC	USF2	7999	0.828604
ENCSR587OQL	ENCFF333IXA	K562	SMARCA4	29904	0.828217
ENCSR000BSK	ENCFF627FTK	SK-N-SH	JUND	35575	0.827941
ENCSR715UCI	ENCFF235PWV	HepG2	3xFLAG-SOX13	41616	0.827422
ENCSR000BNM	ENCFF270QLC	K562	TAF7	408	0.82598
ENCSR000BJC	ENCFF648ULE	Ishikawa	NR3C1	9830	0.825432
ENCSR867WPH	ENCFF247UJX	liver	REST	33176	0.824271
ENCSR000EFO	ENCFF317FDT	K562	CUX1	5876	0.823009
ENCSR171FUX	ENCFF997KQI	HepG2	FOXK2	7652	0.822138
ENCSR742IDN	ENCFF477IDC	K562	NR2C1	11763	0.821729
ENCSR739IHN	ENCFF980GMH	GM12878	TBX21	30882	0.821482
ENCSR518WPL	ENCFF441LKT	HepG2	NR2F6	29106	0.821377
ENCSR000BIC	ENCFF417QTQ	H1-hESC	POLR2AphosphoS5	25958	0.821327
ENCSR168SMX	ENCFF643EJZ	liver	NR2F2	38507	0.821149
ENCSR552XSN	ENCFF394FTH	GM12878	MLLT1	43418	0.821065
ENCSR521IID	ENCFF457PHY	liver	MAX	29953	0.820919
ENCSR000BGD	ENCFF794VYB	GM12878	POLR2A	43580	0.82033
ENCSR000ARI	ENCFF054DHS	HepG2	EZH2	6044	0.820152
ENCSR376FMN	ENCFF133GIM	HepG2	EHMT2	6867	0.819863
ENCSR205FOW	ENCFF655AOY	liver	ATF3	17056	0.819829
ENCSR419ODQ	ENCFF236IMY	MCF-7	ZNF507	2303	0.8198
ENCSR503VTG	ENCFF908YUA	MCF-7	ZNF24	9499	0.818402
ENCSR501DKS	ENCFF555ECR	GM12878	TCF7	8268	0.817973
ENCSR715CCR	ENCFF315QEI	K562	DPF2	40379	0.816216
ENCSR791AGT	ENCFF721RTR	HepG2	ZNF24	3564	0.815937
ENCSR000EGO	ENCFF436JKE	K562	RFX5	2310	0.814719
ENCSR000BMF	ENCFF698NYD	SK-N-SH	USF1	20628	0.814572
ENCSR000BLL	ENCFF723ESM	T47D	ESR1	1455	0.814433
ENCSR976TBC	ENCFF207EGF	GM12878	IRF5	1687	0.810907
ENCSR893WSB	ENCFF286DHJ	K562	HDAC2	24134	0.810806
ENCSR000BMT	ENCFF722JFZ	H1-hESC	NANOG	5560	0.810432
ENCSR293QAR	ENCFF006OFJ	GM12878	MTA2	38291	0.809276
ENCSR516HUP	ENCFF517PUF	liver	ZBTB33	19284	0.808753
ENCSR000EVW	ENCFF756UDU	endothelial cell of umbilical vein	GATA2	23110	0.808611
ENCSR837GTK	ENCFF172IAS	liver	JUND	34028	0.808599
ENCSR000BLF	ENCFF468OUJ	HepG2	HNF4A	23109	0.806396
ENCSR386YIH	ENCFF842FFW	liver	SP1	55647	0.805776
ENCSR000EHG	ENCFF602YIK	K562	USF2	3432	0.805653
ENCSR431XGJ	ENCFF091EWT	K562	PYGO2	1992	0.805221
ENCSR107GRP	ENCFF037UMP	K562	MLLT1	20073	0.805111
ENCSR633EIC	ENCFF270VUX	K562	3xFLAG-PBX2	3898	0.805028
ENCSR000BIQ	ENCFF510ZPK	H1-hESC	SIX5	3015	0.804643
ENCSR051OUX	ENCFF129NQC	K562	NFATC3	9997	0.804441
ENCSR798ILC	ENCFF032MJB	K562	NCOR1	24277	0.8043
ENCSR000BOT	ENCFF271PYC	HepG2	REST	12066	0.803746
ENCSR000BRK	ENCFF779ZST	K562	TEAD4	30527	0.802961
ENCSR803EKW	ENCFF989AVX	K562	NCOA2	2437	0.802216
ENCSR000BQI	ENCFF017OFK	HepG2	CEBPB	16989	0.801931
ENCSR497VFH	ENCFF947YGS	K562	ZNF639	4347	0.801472
ENCSR000DOQ	ENCFF103IPZ	MCF 10A	STAT3	43306	0.801113
ENCSR563FBT	ENCFF209WAQ	A549	USF2	9841	0.800325
ENCSR502GAX	ENCFF260DMD	HepG2	3xFLAG-ZNF652	11709	0.799727
ENCSR000BOZ	ENCFF256ECY	SK-N-SH	REST	13317	0.798829
ENCSR948VFL	ENCFF589RYN	K562	IKZF1	42435	0.798633
ENCSR000EXP	ENCFF115XBG	erythroblast	GATA1	29204	0.798144
ENCSR735KEY	ENCFF741PQE	liver	FOXA1	15162	0.798048
ENCSR760UKJ	ENCFF484AVP	HEK293T	ARNT	4276	0.797942
ENCSR924TVL	ENCFF112WBJ	MCF-7	RFX5	9362	0.797586
ENCSR162IEM	ENCFF061UNO	K562	MYBL2	3421	0.797428
ENCSR786OQY	ENCFF498TJW	K562	ZBTB5	2984	0.797252
ENCSR000EUZ	ENCFF294RHB	HEK293	TRIM28	10544	0.796851
ENCSR000BRR	ENCFF916OUG	K562	STAT5A	9624	0.796654
ENCSR000ECF	ENCFF131CHB	H1-hESC	RFX5	1489	0.795836
ENCSR000BVO	ENCFF081YPW	T47D	JUND	7062	0.795525
ENCSR330OEO	ENCFF221BCO	GM12878	HDAC2	1497	0.794923
ENCSR893QWP	ENCFF516VNN	liver	REST	16215	0.793525
ENCSR066TET	ENCFF618FOL	MCF-7	RFX1	23224	0.791853
ENCSR000DNM	ENCFF746RQR	GM12878	NFYB	7923	0.791746
ENCSR426URK	ENCFF646AZP	K562	AFF1	14106	0.789735
ENCSR986XYK	ENCFF795JGA	MCF-7	PKNOX1	23292	0.78894
ENCSR639IIZ	ENCFF957NPF	HepG2	3xFLAG-CEBPG	41751	0.787837
ENCSR000EWN	ENCFF607PKH	K562	ZNF263	3894	0.787365
ENCSR000BIV	ENCFF814WQX	H1-hESC	SRF	4695	0.787007
ENCSR101FJU	ENCFF295AZL	HepG2	ZNF384	14737	0.784149
ENCSR024CNP	ENCFF522KCK	K562	EGR1	33003	0.783595
ENCSR910JAI	ENCFF577EBU	K562	NCOR1	24146	0.782034
ENCSR573OJP	ENCFF154YAG	MCF-7	NCOA3	4743	0.781995
ENCSR000DPB	ENCFF718EJX	MCF 10A	STAT3	45991	0.781936
ENCSR480LIS	ENCFF919URJ	liver	ATF3	24056	0.78018
ENCSR000EGD	ENCFF416UYQ	K562	BACH1	4397	0.776893
ENCSR000BRQ	ENCFF712GEQ	K562	CEBPB	15515	0.776474
ENCSR395HWC	ENCFF214VWR	K562	IKZF1	48522	0.775648
ENCSR000BQR	ENCFF975LFF	Ishikawa	ESR1	4054	0.77479
ENCSR970NKQ	ENCFF067JKB	K562	NR2F1	33326	0.77477
ENCSR924GXX	ENCFF111EXG	K562	PHB2	4624	0.772708
ENCSR000BNI	ENCFF010NID	HepG2	FOXA2	16736	0.771212
ENCSR659LJJ	ENCFF402JCS	A549	HDAC2	3341	0.770428
ENCSR000EVD	ENCFF883YBP	HEK293	ZNF263	42584	0.769726
ENCSR000DZQ	ENCFF188AYL	GM12878	EBF1	32981	0.768351
ENCSR352QSB	ENCFF420GLO	liver	RXRA	48684	0.767747
ENCSR707QWA	ENCFF951LYB	K562	NR2F6	16595	0.766375
ENCSR385AHH	ENCFF941XDH	K562	ZNF24	12434	0.764195
ENCSR757IIU	ENCFF912CZG	K562	HMBOX1	24314	0.764128
ENCSR197WGI	ENCFF806CWX	IMR-90	NFE2L2	13345	0.763432
ENCSR189YYK	ENCFF823ISD	GM12878	ZBTB40	11311	0.762532
ENCSR000EFP	ENCFF567XKS	K562	ZNF384	19121	0.762356
ENCSR000BGQ	ENCFF198SPL	GM12878	SPI1	30624	0.76169
ENCSR337NWW	ENCFF499RWL	HepG2	HDAC2	3442	0.760604
ENCSR801GJU	ENCFF027PQP	HepG2	CBX2	2382	0.760285
ENCSR120MPG	ENCFF041AYU	K562	PRDM10	26788	0.759407
ENCSR000BRT	ENCFF275XNU	K562	CBX3	18717	0.759203
ENCSR979FQP	ENCFF476CLD	MCF-7	GATAD2B	5876	0.757658
ENCSR113LAS	ENCFF299JOC	K562	MTA2	13653	0.757343
ENCSR000BJD	ENCFF928YOZ	GM12878	RXRA	1500	0.757333
ENCSR898XMH	ENCFF804BSI	K562	ZFP91	12280	0.755863
ENCSR000EUL	ENCFF892GAT	GM12878	NR2C2	732	0.752732
ENCSR189TRZ	ENCFF883AYB	K562	TCF12	10784	0.752411
ENCSR000BRW	ENCFF528EDV	K562	TRIM28	7762	0.752255
ENCSR000BGM	ENCFF895AOF	HepG2	USF1	19376	0.751342
ENCSR000BMO	ENCFF648VIL	HepG2	FOXA1	39643	0.751104
ENCSR871TKJ	ENCFF302XKF	K562	THRAP3	2524	0.750396
ENCSR000DOT	ENCFF981ZOK	MCF 10A	FOS	72344	0.75018
ENCSR822CCM	ENCFF771TNK	K562	ARID1B	47433	0.749984
ENCSR426MDV	ENCFF710ZFM	K562	MIER1	6965	0.749462
ENCSR297GII	ENCFF185IMR	liver	HNF4G	21295	0.74811
ENCSR237VLT	ENCFF571NDF	K562	ZBTB40	27676	0.746531
ENCSR000BJO	ENCFF388BTU	Panc1	REST	5965	0.746186
ENCSR000EWI	ENCFF910AUJ	K562	SETDB1	3275	0.745038
ENCSR041XML	ENCFF654JXR	GM12878	SRF	15926	0.744443
ENCSR000BKT	ENCFF409EYL	K562	USF1	14182	0.744394
ENCSR009TKN	ENCFF595VLA	SK-N-SH	RCOR1	25864	0.744355
ENCSR072PWP	ENCFF989JWG	GM12878	ZNF24	11113	0.742914
ENCSR000EFT	ENCFF875JHB	K562	GATA1	10936	0.742868
ENCSR000BGT	ENCFF142FZS	GM12878	BATF	30089	0.740836
ENCSR621ATC	ENCFF046NMM	K562	ZNF184	10112	0.738924
ENCSR115SMW	ENCFF804ARW	K562	PKNOX1	41823	0.738565
ENCSR310NYI	ENCFF168JTA	liver	FOXA2	22750	0.738154
ENCSR000EGF	ENCFF027TJN	K562	POLR2AphosphoS2	6897	0.735102
ENCSR157CAU	ENCFF988ZSS	HepG2	ZKSCAN1	5801	0.732805
ENCSR897MMC	ENCFF935SBO	GM12878	JUNB	31866	0.731814
ENCSR798EGJ	ENCFF857EDP	A549	RNF2	2948	0.731343
ENCSR524BUE	ENCFF691HAG	K562	RAD51	11534	0.730016
ENCSR569XNP	ENCFF890YVJ	MCF-7	FOS	49349	0.729964
ENCSR061DGF	ENCFF897LBK	GM23338	NANOG	8269	0.727778
ENCSR882ERE	ENCFF329HLY	K562	ZKSCAN1	11622	0.727327
ENCSR000BMW	ENCFF809CZV	K562	REST	10007	0.727191
ENCSR017CEO	ENCFF869EBE	MCF-7	CUX1	9359	0.726787
ENCSR324RCI	ENCFF823LVL	liver	FOXA1	13952	0.726061
ENCSR000DON	ENCFF059ELL	MCF 10A	FOS	75897	0.724653
ENCSR907MZR	ENCFF263NDI	K562	TRIM24	24063	0.724639
ENCSR098XMN	ENCFF968WAS	liver	RXRA	61211	0.723073
ENCSR851BNE	ENCFF023KAG	K562	MEIS2	42036	0.72288
ENCSR950NAZ	ENCFF856FOP	HepG2	LCORL	6518	0.722614
ENCSR000BKY	ENCFF593ZQY	T47D	FOXA1	39311	0.722597
ENCSR000DOO	ENCFF379OVN	MCF 10A	FOS	95700	0.721714
ENCSR000BOX	ENCFF259FAH	PFSK-1	REST	15960	0.719862
ENCSR142IGM	ENCFF061FMV	HepG2	3xFLAG-CEBPA	52760	0.719826
ENCSR000BIY	ENCFF935PCI	Ishikawa	ESR1	16994	0.717253
ENCSR000BJS	ENCFF645LGE	T47D	ESR1	6215	0.71601
ENCSR423RTK	ENCFF909LIE	MCF-7	GATA3	47445	0.715291
ENCSR000DOP	ENCFF050IYE	MCF 10A	FOS	100421	0.714472
ENCSR237TFX	ENCFF627NBS	HEK293T	CTBP1	5670	0.713933
ENCSR000FCC	ENCFF145JGI	K562	NFE2	27444	0.712323
ENCSR839SFJ	ENCFF244SJK	bipolar neuron	SMARCA4	40906	0.710091
ENCSR121PFY	ENCFF575VHZ	K562	CDC5L	3801	0.70955
ENCSR000BIJ	ENCFF833PVL	GM12891	SPI1	50231	0.708606
ENCSR041AXL	ENCFF951EDR	K562	RFX1	17117	0.707309
ENCSR175EOM	ENCFF045KTH	K562	EHMT2	12734	0.707083
ENCSR000BMX	ENCFF818HAL	T47D	GATA3	37554	0.706955
ENCSR966YYJ	ENCFF896WDG	MCF-7	BMI1	7838	0.705537
ENCSR000BNQ	ENCFF372AVL	GM12878	BCL3	12373	0.705407
ENCSR000EDX	ENCFF646WOC	HepG2	POLR2AphosphoS2	6350	0.704409
ENCSR000BLE	ENCFF704DSK	HepG2	FOXA1	48286	0.704283
ENCSR080XEY	ENCFF940TMU	liver	FOXA2	16673	0.703473
ENCSR389PWB	ENCFF007LEG	K562	ZBTB5	2252	0.703375
ENCSR957LDM	ENCFF857AXB	K562	TRIM24	13851	0.702404
ENCSR000BPX	ENCFF204MVK	A549	FOXA1	7041	0.699901
ENCSR000EGQ	ENCFF897LDW	K562	NFYB	8473	0.698926
ENCSR000BTW	ENCFF996MRE	neural cell	POLR2AphosphoS5	47923	0.697431
ENCSR065XVO	ENCFF077WVW	K562	CHAMP1	10332	0.693283
ENCSR000BQD	ENCFF138KWB	T47D	ESR1	2885	0.688042
ENCSR895HSJ	ENCFF438DWU	K562	SMARCA5	10433	0.687626
ENCSR848YWD	ENCFF490ZAJ	HepG2	ZMYM3	8077	0.686393
ENCSR028UIU	ENCFF011BHF	K562	ATF3	42385	0.683213
ENCSR695EQB	ENCFF535ZFM	K562	ZNF24	22330	0.682356
ENCSR231YFE	ENCFF863GMR	MCF-7	ZBTB33	5747	0.681921
ENCSR000DMJ	ENCFF551FXB	MCF-7	MYC	9310	0.68174
ENCSR744WOO	ENCFF619AEN	K562	TCF12	22231	0.680986
ENCSR445QRF	ENCFF639EJK	liver	HNF4A	67812	0.680956
ENCSR892DRK	ENCFF458FNC	A549	REST	8850	0.679322
ENCSR542FLV	ENCFF843GOD	GM12878	ZBTB33	3788	0.677666
ENCSR796ITY	ENCFF132TXF	K562	NFIC	46849	0.676706
ENCSR427BBI	ENCFF878CYO	MCF-7	MLLT1	2444	0.675123
ENCSR000ECK	ENCFF314ZCZ	HeLa-S3	MAFK	11772	0.674822
ENCSR571BUF	ENCFF104IIJ	K562	ARHGAP35	2380	0.67437
ENCSR000BJP	ENCFF633NFW	PFSK-1	REST	6104	0.673984
ENCSR000EHB	ENCFF563DQA	K562	TAL1	27099	0.673678
ENCSR702BYX	ENCFF979WIC	MCF-7	NFIB	19036	0.671149
ENCSR106FRG	ENCFF412EVD	K562	TAL1	22358	0.669738
ENCSR099NCH	ENCFF394AJV	K562	ZNF24	23906	0.667657
ENCSR197DJH	ENCFF616IRT	MCF-7	SREBF1	7188	0.667223
ENCSR699PVC	ENCFF317SWK	K562	CBFA2T2	29906	0.666288
ENCSR030TJP	ENCFF326QUT	K562	DACH1	16119	0.66493
ENCSR349TZO	ENCFF097AKG	K562	NCOA2	2950	0.657966
ENCSR277BXW	ENCFF160SNW	MCF-7	ZBTB7B	5601	0.655954
ENCSR968GIB	ENCFF667ANE	K562	RFX1	15459	0.65457
ENCSR372GIN	ENCFF533MFQ	GM12878	CBX5	9054	0.653855
ENCSR267DFA	ENCFF594RPH	HepG2	FOXA1	6227	0.650554
ENCSR788XNX	ENCFF506SNO	MCF-7	RFX1	14390	0.650382
ENCSR000EYB	ENCFF553BNV	SH-SY5Y	GATA2	28301	0.647009
ENCSR000BIU	ENCFF770USX	H1-hESC	USF1	29809	0.642021
ENCSR327RFM	ENCFF429HYI	HepG2	3xFLAG-PAF1	3595	0.635049
ENCSR697YLJ	ENCFF845OPG	K562	CBFA2T3	48804	0.634641
ENCSR620DUQ	ENCFF462DNS	MCF-7	CREB1	32777	0.628856
ENCSR000BQS	ENCFF854AIH	GM12878	REST	4158	0.622655
ENCSR029LBT	ENCFF579HZW	HepG2	FOXP1	6723	0.6213
ENCSR085DDI	ENCFF408CMK	K562	NFXL1	3546	0.620417
ENCSR882ICT	ENCFF523SBI	HEK293T	ZNF384	14199	0.619058
ENCSR000EFM	ENCFF469LVB	IMR-90	CEBPB	75139	0.618108
ENCSR000BUW	ENCFF506PIV	HL-60	SPI1	40805	0.615219
ENCSR318LVG	ENCFF849TPX	MCF-7	ZBTB40	13630	0.603155
ENCSR000EEI	ENCFF396EWL	HepG2	JUND	35863	0.601456
ENCSR761LRR	ENCFF850NDA	MCF-7	ZNF512B	3968	0.600302
ENCSR843ZUP	ENCFF747GDL	neural cell	EP300	46538	0.595578
ENCSR000BPK	ENCFF963WFF	Panc1	REST	1266	0.593997
ENCSR488EES	ENCFF525YEM	HepG2	NFE2L2	8320	0.591466
ENCSR000EGX	ENCFF216COR	K562	MAFK	20943	0.58855
ENCSR233FAG	ENCFF128CQA	HEK293T	PKNOX1	38540	0.587935
ENCSR000DYI	ENCFF855UMP	A549	CEBPB	43935	0.586844
ENCSR066EBK	ENCFF704DME	HepG2	FOXA2	53368	0.585782
ENCSR553QMC	ENCFF948VRJ	HepG2	3xFLAG-ZNF7	6238	0.585284
ENCSR315NNL	ENCFF146FGH	K562	CHAMP1	4097	0.581157
ENCSR897JAS	ENCFF356LKG	MCF-7	CREB1	34915	0.580438
ENCSR000EEE	ENCFF207MUN	HepG2	CEBPB	35232	0.577827
ENCSR000EHE	ENCFF196UZE	K562	CEBPB	43673	0.572642
ENCSR272JAT	ENCFF525FJA	K562	CBX5	6545	0.572193
ENCSR126YEB	ENCFF728TJB	MCF-7	FOXA1	33004	0.571506
ENCSR546IHU	ENCFF352VEC	K562	ZNF184	5360	0.563993
ENCSR000EVX	ENCFF390BXU	K562	ZNF274	1500	0.558
ENCSR000BGF	ENCFF434NOC	GM12878	REST	5304	0.557692
ENCSR474CVP	ENCFF580SYA	K562	TRIM28	11139	0.556962
ENCSR808AKZ	ENCFF538UZE	K562	BCOR	32790	0.554315
ENCSR746XEG	ENCFF467MFZ	GM12878	NFXL1	3842	0.549974
ENCSR841YWU	ENCFF385IIC	MCF-7	E4F1	2046	0.548387
ENCSR797SWM	ENCFF105CED	K562	MITF	27147	0.54669
ENCSR000EBS	ENCFF654TPM	H1-hESC	MAFK	8755	0.54426
ENCSR081WLS	ENCFF536UXA	HepG2	RAD51	4070	0.543735
ENCSR000EXZ	ENCFF452QMO	SH-SY5Y	GATA3	18622	0.533079
ENCSR350XWY	ENCFF825LBQ	K562	C11orf30	48305	0.526053
ENCSR000ATW	ENCFF346SWX	K562	CBX8	2134	0.521087
ENCSR145TSJ	ENCFF771LVW	K562	ATF4	36483	0.519557
ENCSR663WAR	ENCFF278QIG	H1-hESC	REST	5995	0.516097
ENCSR000BMN	ENCFF619KDE	HeLa-S3	REST	7426	0.51387
ENCSR140DSL	ENCFF641LIZ	HeLa-S3	MAFF	14415	0.513493
ENCSR525YFS	ENCFF916LHV	HepG2	ZBTB40	5156	0.509891
ENCSR000BHM	ENCFF690IGM	H1-hESC	REST	14669	0.509783
ENCSR000BJL	ENCFF757KNN	HepG2	REST	4077	0.507481
ENCSR000DYV	ENCFF335NCG	GM12878	MAFK	4251	0.503176
ENCSR449UFF	ENCFF293PUF	MCF-7	ZKSCAN1	3481	0.500144
ENCSR000BJJ	ENCFF520MMO	SK-N-SH	REST	966	0.494824
ENCSR112ALD	ENCFF228LSW	HepG2	CREB1	35666	0.486906
ENCSR000EGI	ENCFF003UXM	K562	MAFF	22496	0.476974
ENCSR000BTF	ENCFF655MJA	HL-60	REST	6456	0.476301
ENCSR528PSI	ENCFF659XDV	HepG2	3xFLAG-HLF	65043	0.467429
ENCSR866QPZ	ENCFF201SRD	MCF-7	ATF7	17929	0.465447
ENCSR000EFH	ENCFF046FNS	IMR-90	MAFK	44103	0.465411
ENCSR582ZOA	ENCFF743EQV	MCF-7	NFIB	16221	0.465261
ENCSR820GND	ENCFF966CGZ	K562	RNF2	5120	0.454883
ENCSR869IUD	ENCFF207FUE	K562	ATF2	33005	0.440024
ENCSR261EDU	ENCFF498PHD	HepG2	MNT	29252	0.4345
ENCSR555PBN	ENCFF821RYS	MCF-7	MAFK	9665	0.430626
ENCSR686SOV	ENCFF543JCS	MCF-7	NCOA3	2212	0.429024
ENCSR109ODF	ENCFF184JNY	MCF-7	HES1	3136	0.411033
ENCSR702GMW	ENCFF629FBV	PC-9	EZH2phosphoT487	3557	0.407928
ENCSR541WQI	ENCFF470INQ	A549	MAFK	55998	0.402282
ENCSR876GXA	ENCFF909FRB	K562	ZBTB33	48313	0.392669
ENCSR597VGC	ENCFF979BQI	GM12878	ETV6	2907	0.392501
ENCSR167KBO	ENCFF195JOB	K562	ZNF316	62317	0.383892
ENCSR000ATC	ENCFF248NPI	HeLa-S3	EZH2	2963	0.37327
ENCSR000EEC	ENCFF273IOC	HepG2	MAFF	41248	0.367703
ENCSR102KIN	ENCFF429TTF	K562	ZMYM3	34405	0.362854
ENCSR200JYP	ENCFF647FMI	K562	ZNF316	13115	0.34045
ENCSR545FXC	ENCFF793VQT	HepG2	ATF7	29847	0.327671
ENCSR961PPA	ENCFF409WNF	GM12878	ATF2	13817	0.294782
ENCSR000EEB	ENCFF632THJ	HepG2	MAFK	69197	0.28744
ENCSR000EVY	ENCFF821JKR	K562	TRIM28	4883	0.287323
ENCSR370NFS	ENCFF705FAV	K562	ZNF280A	4502	0.274989
ENCSR047BUZ	ENCFF737KKO	HepG2	ATF2	40248	0.250969
ENCSR000EWY	ENCFF414OZX	NT2/D1	ZNF274	1249	0.241793
ENCSR000EUN	ENCFF239NXT	H1-hESC	ZNF274	1003	0.240279
ENCSR000EUI	ENCFF897HDW	GM08714	ZNF274	918	0.205882

## Sheet: Supplementary Table 18b
Supplementary Table 18b. GM12878 TFs, GM12878 cCREs (N=103,195)
Experiment accession	Peak accession	Biosample	Target	# peaks	% overlap with cCREs
ENCSR408JQO	ENCFF065MLN	GM12878	IRF3	2955	0.984433
ENCSR332EYT	ENCFF176ESH	GM12878	STAT1	4962	0.979242
ENCSR117KWH	ENCFF580TAE	GM12878	ZNF207	10343	0.969448
ENCSR000DZX	ENCFF823NYZ	GM12878	IRF3	1641	0.967703
ENCSR785OKZ	ENCFF347MAZ	GM12878	RB1	9993	0.967477
ENCSR785OKZ	ENCFF347MAZ	GM12878	RB1	9993	0.966677
ENCSR000DZB	ENCFF350TKU	GM12878	ELK1	5929	0.963738
ENCSR000DYY	ENCFF896OWK	GM12878	E2F4	3951	0.963554
ENCSR000DYY	ENCFF896OWK	GM12878	E2F4	3951	0.9633
ENCSR000DYX	ENCFF549HYB	GM12878	SIN3A	13686	0.958059
ENCSR514VAY	ENCFF309XXF	GM12878	HCFC1	8026	0.951533
ENCSR000BHB	ENCFF803HGS	GM12878	EP300	1995	0.949875
ENCSR000BGS	ENCFF767OVB	GM12878	TAF1	15385	0.947806
ENCSR000DZI	ENCFF380XEC	GM12878	MXI1	17639	0.944271
ENCSR793HVL	ENCFF060MGE	GM12878	E2F8	4735	0.942978
ENCSR974OFJ	ENCFF379JVC	GM12878	KLF5	7652	0.936357
ENCSR000DZF	ENCFF075AKQ	GM12878	MAX	15548	0.934011
ENCSR000BKA	ENCFF363SYB	GM12878	ETS1	10846	0.932417
ENCSR000DZS	ENCFF003ZGU	GM12878	BRCA1	569	0.927944
ENCSR000DZE	ENCFF836XKX	GM12878	CHD1	5309	0.925786
ENCSR637QAM	ENCFF302BKM	GM12878	TRIM22	16060	0.924658
ENCSR000DZA	ENCFF460RWM	GM12878	MAZ	21748	0.923487
ENCSR000DYQ	ENCFF889SRN	GM12878	ESRRA	3558	0.917369
ENCSR251OVJ	ENCFF891JAX	GM12878	SMAD5	9792	0.916667
ENCSR636MKU	ENCFF245FMD	GM12878	BACH1	15422	0.913371
ENCSR439WAF	ENCFF394KMU	GM12878	E4F1	4726	0.91113
ENCSR000DZZ	ENCFF571FGG	GM12878	TBP	15613	0.907065
ENCSR849WCQ	ENCFF092GMD	GM12878	ASH2L	5939	0.898973
ENCSR000DYR	ENCFF645LHM	GM12878	CUX1	1026	0.897661
ENCSR813DCK	ENCFF427XBU	GM12878	SMAD1	6946	0.893032
ENCSR000DZC	ENCFF090TBS	GM12878	RCOR1	9432	0.889419
ENCSR819ATC	ENCFF500JAL	GM12878	MYB	2957	0.887048
ENCSR828NCB	ENCFF199EDM	GM12878	GATAD2B	28113	0.886423
ENCSR000DYZ	ENCFF859GGT	GM12878	TBL1XR1	12812	0.876366
ENCSR000BGR	ENCFF003INQ	GM12878	PBX3	3210	0.876324
ENCSR212YKD	ENCFF595JHJ	GM12878	SKIL	15122	0.872107
ENCSR412YGM	ENCFF282AHI	GM12878	ZSCAN29	4272	0.867041
ENCSR000DZW	ENCFF465IMC	GM12878	RFX5	4607	0.862166
ENCSR000BRH	ENCFF112SWI	GM12878	MTA3	14010	0.857602
ENCSR590KEQ	ENCFF585SRV	GM12878	ARNT	11905	0.856195
ENCSR000DYS	ENCFF330LVI	GM12878	JUND	6987	0.849578
ENCSR000EAA	ENCFF679UWZ	GM12878	WRNIP1	7620	0.848031
ENCSR860UHK	ENCFF013PBU	GM12878	CBFB	20413	0.846813
ENCSR000DZK	ENCFF156EYN	GM12878	POLR2AphosphoS2	11405	0.845331
ENCSR212YKD	ENCFF595JHJ	GM12878	SKIL	15122	0.843275
ENCSR000BRH	ENCFF112SWI	GM12878	MTA3	14010	0.842969
ENCSR000DZV	ENCFF039SJV	GM12878	STAT3	4927	0.841486
ENCSR207PFI	ENCFF907JXH	GM12878	ZBED1	9443	0.836599
ENCSR936XTK	ENCFF921MFR	GM12878	ZNF143	23316	0.833119
ENCSR000BGZ	ENCFF176ILA	GM12878	TCF12	21277	0.831884
ENCSR000BHC	ENCFF362VQO	GM12878	ZBTB33	2687	0.828433
ENCSR278SQL	ENCFF400GKD	GM12878	NBN	38110	0.827631
ENCSR000DZL	ENCFF114TBN	GM12878	ZNF143	12673	0.827034
ENCSR706YUH	ENCFF815RKD	GM12878	SMARCA5	20258	0.826982
ENCSR000BQZ	ENCFF470LBM	GM12878	STAT5A	10415	0.821988
ENCSR841NDX	ENCFF529ZQW	GM12878	ELF1	31380	0.821287
ENCSR000BJE	ENCFF233IWJ	GM12878	SIX5	4544	0.818882
ENCSR784VIQ	ENCFF035BOY	GM12878	NR2C1	8984	0.815116
ENCSR000BND	ENCFF264KYF	GM12878	ZEB1	4395	0.814562
ENCSR000DZD	ENCFF696CNS	GM12878	EP300	13488	0.812055
ENCSR000BHJ	ENCFF259SNF	GM12878	PAX5	20151	0.810828
ENCSR859FDL	ENCFF012XLD	GM12878	ZNF687	28654	0.807043
ENCSR778UBR	ENCFF829MGY	GM12878	ARID3A	15041	0.800878
ENCSR330EXS	ENCFF627GPM	GM12878	RBBP5	1827	0.799672
ENCSR000BNP	ENCFF271FAK	GM12878	YY1	34485	0.797651
ENCSR000BHD	ENCFF952CNN	GM12878	PAX5	23267	0.795161
ENCSR839XZU	ENCFF035AJG	GM12878	CREM	28601	0.79214
ENCSR725VFL	ENCFF300YEH	GM12878	TCF12	11722	0.791759
ENCSR173ZVL	ENCFF863OPI	GM12878	ZNF592	6377	0.790811
ENCSR000BIF	ENCFF213VYK	GM12878	POLR2AphosphoS5	32802	0.789129
ENCSR192AFN	ENCFF219TAL	GM12878	PAX8	2322	0.787683
ENCSR509FWH	ENCFF733BVX	GM12878	DPF2	38570	0.784211
ENCSR009MBP	ENCFF354YJR	GM12878	HSF1	2202	0.783379
ENCSR861JUQ	ENCFF578XIP	GM12878	FOXK2	4949	0.782784
ENCSR145XQO	ENCFF143KGD	GM12878	HDGF	17790	0.781675
ENCSR000BMI	ENCFF393NBO	GM12878	SRF	9798	0.780261
ENCSR437GBJ	ENCFF899PKC	GM12878	NFATC3	18581	0.778752
ENCSR000BHD	ENCFF952CNN	GM12878	PAX5	23267	0.776422
ENCSR387QUV	ENCFF192MYZ	GM12878	RELB	40062	0.767535
ENCSR000BGY	ENCFF393ZEE	GM12878	IRF4	19718	0.7624
ENCSR626VUC	ENCFF269LTR	GM12878	ETV6	14941	0.760257
ENCSR000BHA	ENCFF800HNH	GM12878	BCL11A	16552	0.75284
ENCSR976TBC	ENCFF207EGF	GM12878	IRF5	1687	0.751037
ENCSR000BJD	ENCFF928YOZ	GM12878	RXRA	1500	0.748
ENCSR000BGE	ENCFF012LEV	GM12878	SRF	2835	0.743915
ENCSR000BQK	ENCFF579NXQ	GM12878	ATF2	28826	0.743287
ENCSR987MTA	ENCFF770FCH	GM12878	BHLHE40	35289	0.734903
ENCSR822AHX	ENCFF127UTH	GM12878	IKZF2	37107	0.732827
ENCSR835XKS	ENCFF548HXK	GM12878	TRIM22	34323	0.73088
ENCSR680UQE	ENCFF764DSU	GM12878	IKZF2	38470	0.729088
ENCSR330OEO	ENCFF221BCO	GM12878	HDAC2	1497	0.723447
ENCSR199WXF	ENCFF041QPS	GM12878	EED	35897	0.718333
ENCSR514VYD	ENCFF008DRS	GM12878	NR2F1	33726	0.715739
ENCSR331HPA	ENCFF453CIO	GM12878	GABPA	6538	0.712297
ENCSR000BNG	ENCFF468GCV	GM12878	MEF2C	4289	0.709023
ENCSR764CZW	ENCFF204RPR	GM12878	ZNF217	14135	0.707959
ENCSR000EUJ	ENCFF045OQX	GM12878	IKZF1	12618	0.704628
ENCSR000DZG	ENCFF244ZHS	GM12878	EP300	16510	0.703755
ENCSR469WII	ENCFF446BHY	GM12878	BMI1	10059	0.701859
ENCSR000BRN	ENCFF646JVP	GM12878	NFIC	31802	0.692535
ENCSR874AFU	ENCFF201JCN	GM12878	IKZF1	51763	0.692425
ENCSR000BQL	ENCFF450EDU	GM12878	NFATC1	13983	0.689337
ENCSR482TWQ	ENCFF835YGE	GM12878	RAD51	14121	0.687416
ENCSR177VFS	ENCFF230RZX	GM12878	MEF2B	37366	0.682305
ENCSR000BGI	ENCFF310XNW	GM12878	USF1	7080	0.67726
ENCSR014YCR	ENCFF667FTY	GM12878	ATF7	38252	0.663442
ENCSR000DNM	ENCFF746RQR	GM12878	NFYB	7923	0.661744
ENCSR739IHN	ENCFF980GMH	GM12878	TBX21	30882	0.65883
ENCSR000BGU	ENCFF210IRE	GM12878	EBF1	31637	0.654803
ENCSR000BGD	ENCFF794VYB	GM12878	POLR2A	43580	0.654727
ENCSR000BKB	ENCFF131JIX	GM12878	MEF2A	18817	0.653877
ENCSR000DZP	ENCFF599ZQS	GM12878	SMC3	20134	0.64627
ENCSR000DNM	ENCFF746RQR	GM12878	NFYB	7923	0.645336
ENCSR552XSN	ENCFF394FTH	GM12878	MLLT1	43418	0.64441
ENCSR711XNY	ENCFF788VTS	GM12878	PKNOX1	27259	0.63623
ENCSR501DKS	ENCFF555ECR	GM12878	TCF7	8268	0.625665
ENCSR739IHN	ENCFF980GMH	GM12878	TBX21	30882	0.625575
ENCSR189YYK	ENCFF823ISD	GM12878	ZBTB40	11311	0.618955
ENCSR293QAR	ENCFF006OFJ	GM12878	MTA2	38291	0.610509
ENCSR000BRI	ENCFF017CJU	GM12878	RUNX3	64289	0.598827
ENCSR000DYP	ENCFF324LIJ	GM12878	ZNF384	10652	0.597165
ENCSR000EUL	ENCFF892GAT	GM12878	NR2C2	732	0.587432
ENCSR072PWP	ENCFF989JWG	GM12878	ZNF24	11113	0.584901
ENCSR000EUL	ENCFF892GAT	GM12878	NR2C2	732	0.584699
ENCSR000BNQ	ENCFF372AVL	GM12878	BCL3	12373	0.529621
ENCSR000DZQ	ENCFF188AYL	GM12878	EBF1	32981	0.517722
ENCSR041XML	ENCFF654JXR	GM12878	SRF	15926	0.515195
ENCSR000DRZ	ENCFF906GEW	GM12878	CTCF	36474	0.486456
ENCSR000BGQ	ENCFF198SPL	GM12878	SPI1	30624	0.48413
ENCSR000BMY	ENCFF618UTS	GM12878	RAD21	38813	0.484013
ENCSR000BGT	ENCFF142FZS	GM12878	BATF	30089	0.483665
ENCSR372GIN	ENCFF533MFQ	GM12878	CBX5	9054	0.470068
ENCSR000AKB	ENCFF536RGD	GM12878	CTCF	38952	0.468962
ENCSR000AKB	ENCFF536RGD	GM12878	CTCF	38952	0.468885
ENCSR000BGQ	ENCFF198SPL	GM12878	SPI1	30624	0.46604
ENCSR897MMC	ENCFF935SBO	GM12878	JUNB	31866	0.456129
ENCSR000BQS	ENCFF854AIH	GM12878	REST	4158	0.422799
ENCSR542FLV	ENCFF843GOD	GM12878	ZBTB33	3788	0.379356
ENCSR746XEG	ENCFF467MFZ	GM12878	NFXL1	3842	0.346174
ENCSR000BGF	ENCFF434NOC	GM12878	REST	5304	0.281674
ENCSR000DYV	ENCFF335NCG	GM12878	MAFK	4251	0.256881
ENCSR597VGC	ENCFF979BQI	GM12878	ETV6	2907	0.132439
ENCSR961PPA	ENCFF409WNF	GM12878	ATF2	13817	0.0935804

## Sheet: Supplementary Table 18c
Supplementary Table 18c. HepG2 TFs, HepG2 cCREs (N=112,990)
Experiment accession	Peak accession	Biosample	Target	# peaks	% overlap with cCREs
ENCSR000EDN	ENCFF766MOS	HepG2	MAZ	13391	0.976327
ENCSR452YHM	ENCFF347MTY	HepG2	SIN3B	4500	0.973778
ENCSR872ZHM	ENCFF971PRU	HepG2	KDM5A	11024	0.973694
ENCSR745VSQ	ENCFF492YUE	HepG2	3xFLAG-GMEB2	5160	0.971705
ENCSR362CPB	ENCFF527MOR	HepG2	HDAC1	11541	0.97132
ENCSR000BJX	ENCFF636ARM	HepG2	SP1	2011	0.970164
ENCSR407BEZ	ENCFF158NBU	HepG2	ZHX2	10449	0.96727
ENCSR000BNT	ENCFF042DUJ	HepG2	YY1	9684	0.965613
ENCSR596FEL	ENCFF084VQB	HepG2	3xFLAG-RBPJ	16488	0.963671
ENCSR000EEL	ENCFF565SBG	HepG2	TBP	16645	0.962031
ENCSR000EDY	ENCFF684AZX	HepG2	BRCA1	1851	0.961102
ENCSR412ZDC	ENCFF674FRU	HepG2	3xFLAG-AHR	6730	0.960178
ENCSR000BGL	ENCFF222NHS	HepG2	SIN3A	17431	0.957776
ENCSR558OMR	ENCFF043KKC	HepG2	3xFLAG-TFDP1	13766	0.957213
ENCSR000EDV	ENCFF339LOH	HepG2	EP300	7434	0.956282
ENCSR670YPQ	ENCFF249MMP	HepG2	3xFLAG-DMAP1	26051	0.954743
ENCSR665UFC	ENCFF694YHD	HepG2	3xFLAG-ZNF639	11516	0.954238
ENCSR387JKT	ENCFF376AQU	HepG2	3xFLAG-KDM3A	15713	0.953223
ENCSR590CNM	ENCFF464IZM	HepG2	GATA4	10511	0.949862
ENCSR529JYA	ENCFF838QKQ	HepG2	HCFC1	5501	0.9491
ENCSR730TBC	ENCFF651YUW	HepG2	MNT	9804	0.948286
ENCSR514EOE	ENCFF626FDD	HepG2	BRD4	4356	0.947429
ENCSR508LMH	ENCFF808CXM	HepG2	ASH2L	39879	0.946689
ENCSR909GJR	ENCFF701OWK	HepG2	3xFLAG-MXD3	15597	0.946336
ENCSR174GOO	ENCFF429KHK	HepG2	3xFLAG-HMGXB4	20953	0.946308
ENCSR000EEH	ENCFF166IHW	HepG2	NRF1	2013	0.944858
ENCSR000EDS	ENCFF238MIV	HepG2	MAX	12518	0.942643
ENCSR441KFW	ENCFF459PYY	HepG2	3xFLAG-MXD4	20608	0.942304
ENCSR071YVR	ENCFF935AGY	HepG2	3xFLAG-KMT2B	21227	0.941725
ENCSR523XCR	ENCFF866ZRE	HepG2	RNF2	10021	0.939427
ENCSR938ETG	ENCFF413WVP	HepG2	3xFLAG-KLF9	8381	0.938194
ENCSR340BXT	ENCFF416QPD	HepG2	3xFLAG-KAT7	14157	0.93784
ENCSR210HBN	ENCFF650ZHD	HepG2	3xFLAG-IKZF5	24225	0.936182
ENCSR462KYU	ENCFF882PRQ	HepG2	3xFLAG-GABPB1	29358	0.933953
ENCSR235OVI	ENCFF256XPZ	HepG2	3xFLAG-NFKBIZ	13414	0.933875
ENCSR823ADL	ENCFF291BVN	HepG2	3xFLAG-RFXANK	8036	0.933051
ENCSR000EDQ	ENCFF885XWO	HepG2	RCOR1	4832	0.931291
ENCSR372JXR	ENCFF303TLQ	HepG2	3xFLAG-ZNF511	14761	0.930222
ENCSR000BQA	ENCFF844ZVZ	HepG2	ZBTB7A	10554	0.930169
ENCSR681WHQ	ENCFF487KTD	HepG2	ETS1	7947	0.929533
ENCSR616OSG	ENCFF236SLK	HepG2	3xFLAG-KLF11	11806	0.928257
ENCSR173CTF	ENCFF842LKY	HepG2	3xFLAG-ZNF580	17602	0.92819
ENCSR765MKZ	ENCFF751UFO	HepG2	3xFLAG-DRAP1	24501	0.928125
ENCSR000BNA	ENCFF173UJG	HepG2	ZBTB33	1973	0.927015
ENCSR108TYQ	ENCFF469QQF	HepG2	3xFLAG-GATAD1	25012	0.925516
ENCSR757EKM	ENCFF407YHS	HepG2	3xFLAG-KLF6	18459	0.923723
ENCSR000BJN	ENCFF871STF	HepG2	TAF1	16586	0.921922
ENCSR531VIJ	ENCFF261LSG	HepG2	3xFLAG-MIER3	16849	0.920114
ENCSR156CWW	ENCFF497ZJO	HepG2	3xFLAG-DNMT3B	9905	0.919939
ENCSR485OYR	ENCFF931ILD	HepG2	3xFLAG-ZBTB25	18060	0.919214
ENCSR101FJS	ENCFF074ARU	HepG2	TBL1XR1	8041	0.919164
ENCSR011CIR	ENCFF426EXL	HepG2	3xFLAG-ZNF614	16670	0.919076
ENCSR792MZV	ENCFF353FRG	HepG2	3xFLAG-MYRF	3371	0.918422
ENCSR000BKE	ENCFF416CBR	HepG2	ATF3	3180	0.912579
ENCSR096IIB	ENCFF927RTA	HepG2	3xFLAG-ETV5	19655	0.91071
ENCSR903ELW	ENCFF916WZZ	HepG2	CREM	25210	0.908409
ENCSR396SOH	ENCFF615GQC	HepG2	3xFLAG-ZNF792	21481	0.907732
ENCSR704IGU	ENCFF848JMT	HepG2	3xFLAG-ZGPAT	38329	0.906781
ENCSR031ING	ENCFF867MGI	HepG2	3xFLAG-KDM6A	12962	0.904567
ENCSR993LMB	ENCFF482RHW	HepG2	3xFLAG-TGIF2	20229	0.904395
ENCSR712FAM	ENCFF405THA	HepG2	3xFLAG-ZSCAN9	18887	0.904379
ENCSR445ACU	ENCFF319FBU	HepG2	SOX13	6745	0.903336
ENCSR253OON	ENCFF130WFH	HepG2	3xFLAG-ATF1	12659	0.903231
ENCSR954KIC	ENCFF862MKQ	HepG2	3xFLAG-KAT8	34767	0.902868
ENCSR714YZG	ENCFF380IQS	HepG2	ETV4	18863	0.902826
ENCSR988ZSI	ENCFF793YUM	HepG2	3xFLAG-RERE	11740	0.902044
ENCSR604UJV	ENCFF663FWZ	HepG2	3xFLAG-IRF2	26735	0.901141
ENCSR000BMC	ENCFF176NJZ	HepG2	HDAC2	18332	0.901047
ENCSR808FFI	ENCFF589EKK	HepG2	3xFLAG-ZKSCAN8	11545	0.900996
ENCSR159DQO	ENCFF221DHS	HepG2	3xFLAG-ERF	29384	0.900388
ENCSR000BID	ENCFF373FUS	HepG2	BHLHE40	2824	0.899079
ENCSR415AEB	ENCFF622EUH	HepG2	3xFLAG-ZNF48	20929	0.89775
ENCSR125DAD	ENCFF284NPD	HepG2	3xFLAG-MLX	15628	0.896468
ENCSR019NPF	ENCFF132QXR	HepG2	3xFLAG-SP5	22529	0.896445
ENCSR009KLQ	ENCFF418KCB	HepG2	3xFLAG-KLF16	28751	0.895169
ENCSR586DEH	ENCFF300FSQ	HepG2	3xFLAG-ZFP1	12403	0.888092
ENCSR157CEN	ENCFF303SHI	HepG2	3xFLAG-ZNF205	20024	0.887735
ENCSR988LZG	ENCFF690TBO	HepG2	3xFLAG-ARID4B	49079	0.882108
ENCSR184SVO	ENCFF906KLB	HepG2	3xFLAG-ZBTB26	13547	0.880712
ENCSR419KSZ	ENCFF746PIJ	HepG2	NCOR1	15077	0.879817
ENCSR589SNT	ENCFF945DTV	HepG2	3xFLAG-TFE3	24013	0.878149
ENCSR562POI	ENCFF846OVB	HepG2	3xFLAG-THAP11	36606	0.875649
ENCSR000BMZ	ENCFF390NSZ	HepG2	ELF1	20243	0.871314
ENCSR238QRG	ENCFF145WWK	HepG2	TBX3	8457	0.869812
ENCSR754MUD	ENCFF344JCK	HepG2	SKI	27888	0.869191
ENCSR000BJK	ENCFF883BHO	HepG2	GABPA	7522	0.8636
ENCSR656SIB	ENCFF424JGX	HepG2	3xFLAG-ZBED5	5237	0.860225
ENCSR853ADA	ENCFF536CTX	HepG2	NRF1	14369	0.853295
ENCSR331ORD	ENCFF721SZO	HepG2	3xFLAG-CREB1	24440	0.850245
ENCSR072GJV	ENCFF470INJ	HepG2	3xFLAG-HMG20A	16842	0.840815
ENCSR605YWG	ENCFF485YDQ	HepG2	TBX3	3650	0.834521
ENCSR455DOO	ENCFF581CQM	HepG2	3xFLAG-RCOR2	20868	0.833381
ENCSR117CHD	ENCFF120LIC	HepG2	3xFLAG-HOMEZ	21994	0.829817
ENCSR000BHU	ENCFF141JYN	HepG2	RXRA	12195	0.829192
ENCSR000BLW	ENCFF023LJV	HepG2	EP300	26070	0.82896
ENCSR770AOR	ENCFF503PQW	HepG2	3xFLAG-ELF3	39603	0.823321
ENCSR569ARC	ENCFF872LJE	HepG2	3xFLAG-NFYC	14710	0.819307
ENCSR560SEP	ENCFF024NIL	HepG2	3xFLAG-RXRB	36023	0.816034
ENCSR000BGK	ENCFF483RLR	HepG2	JUND	24931	0.815531
ENCSR959OMS	ENCFF189NTN	HepG2	3xFLAG-SAP130	66063	0.813557
ENCSR103SZL	ENCFF696VDG	HepG2	TFAP4	15524	0.813128
ENCSR269TNX	ENCFF926MTA	HepG2	3xFLAG-GABPA	24570	0.8116
ENCSR000EDT	ENCFF973QOP	HepG2	BHLHE40	17557	0.80925
ENCSR633OVO	ENCFF016NUM	HepG2	3xFLAG-RFX3	6178	0.808352
ENCSR800QIT	ENCFF860SGT	HepG2	HNF1A	13170	0.807137
ENCSR430JGJ	ENCFF740UST	HepG2	3xFLAG-THRB	11989	0.80674
ENCSR000EEA	ENCFF773COA	HepG2	RFX5	6680	0.803593
ENCSR961WLZ	ENCFF299JTM	HepG2	3xFLAG-SOX5	29139	0.803459
ENCSR966PJY	ENCFF338JPJ	HepG2	3xFLAG-MIXL1	28121	0.802319
ENCSR115PIK	ENCFF577PUV	HepG2	3xFLAG-MIER2	16789	0.799333
ENCSR826YMT	ENCFF655FUP	HepG2	3xFLAG-SMAD4	42538	0.788566
ENCSR662EOU	ENCFF554QVX	HepG2	3xFLAG-NR2F1	11023	0.784269
ENCSR171FUX	ENCFF997KQI	HepG2	FOXK2	7652	0.782802
ENCSR571PDN	ENCFF135EPJ	HepG2	3xFLAG-SSRP1	11589	0.779791
ENCSR666QNP	ENCFF467MXY	HepG2	3xFLAG-TEAD3	31670	0.773066
ENCSR798IJO	ENCFF863TTH	HepG2	3xFLAG-NR2F6	35145	0.768417
ENCSR182QWU	ENCFF113GDJ	HepG2	3xFLAG-ZNF3	7998	0.766817
ENCSR000BPI	ENCFF214TVS	HepG2	POLR2AphosphoS5	28625	0.766044
ENCSR000EDP	ENCFF137NDG	HepG2	ARID3A	20333	0.764865
ENCSR444LIN	ENCFF852MHW	HepG2	TCF7	14600	0.762329
ENCSR497JLX	ENCFF790ENL	HepG2	3xFLAG-TEAD1	33801	0.758794
ENCSR000BJM	ENCFF442SGT	HepG2	POLR2A	27047	0.754797
ENCSR925BFV	ENCFF444KHX	HepG2	3xFLAG-GATAD2A	54510	0.745845
ENCSR000BNJ	ENCFF765IVS	HepG2	HNF4G	18633	0.743949
ENCSR362NWP	ENCFF218UXO	HepG2	ZNF24	5789	0.742615
ENCSR759BDG	ENCFF253LJN	HepG2	3xFLAG-BCL6	40103	0.742164
ENCSR087NSR	ENCFF914VTC	HepG2	3xFLAG-KDM1A	12898	0.737944
ENCSR369YUK	ENCFF277LHR	HepG2	3xFLAG-FOXP1	24556	0.726014
ENCSR092OVN	ENCFF608OHW	HepG2	3xFLAG-FOXA3	46651	0.725043
ENCSR791AGT	ENCFF721RTR	HepG2	ZNF24	3564	0.723345
ENCSR201GGK	ENCFF928SXE	HepG2	3xFLAG-NFIL3	37265	0.721347
ENCSR715UCI	ENCFF235PWV	HepG2	3xFLAG-SOX13	41616	0.720997
ENCSR226QQM	ENCFF695HIB	HepG2	3xFLAG-NFIA	22555	0.720239
ENCSR376FMN	ENCFF133GIM	HepG2	EHMT2	6867	0.720111
ENCSR000BOT	ENCFF271PYC	HepG2	REST	12066	0.715067
ENCSR337NWW	ENCFF499RWL	HepG2	HDAC2	3442	0.710633
ENCSR000BLF	ENCFF468OUJ	HepG2	HNF4A	23109	0.71007
ENCSR487CPI	ENCFF132YJB	HepG2	3xFLAG-ZFP64	10211	0.708256
ENCSR518WPL	ENCFF441LKT	HepG2	NR2F6	29106	0.704803
ENCSR000BHP	ENCFF630IDY	HepG2	FOSL2	20239	0.672513
ENCSR000BNI	ENCFF010NID	HepG2	FOXA2	16736	0.638444
ENCSR928API	ENCFF409DRF	HepG2	RFX1	4333	0.629818
ENCSR000BQI	ENCFF017OFK	HepG2	CEBPB	16989	0.612337
ENCSR950NAZ	ENCFF856FOP	HepG2	LCORL	6518	0.599264
ENCSR639IIZ	ENCFF957NPF	HepG2	3xFLAG-CEBPG	41751	0.593303
ENCSR502GAX	ENCFF260DMD	HepG2	3xFLAG-ZNF652	11709	0.591938
ENCSR157CAU	ENCFF988ZSS	HepG2	ZKSCAN1	5801	0.584727
ENCSR267DFA	ENCFF594RPH	HepG2	FOXA1	6227	0.574916
ENCSR101FJU	ENCFF295AZL	HepG2	ZNF384	14737	0.555337
ENCSR000BMO	ENCFF648VIL	HepG2	FOXA1	39643	0.551875
ENCSR029LBT	ENCFF579HZW	HepG2	FOXP1	6723	0.544846
ENCSR000BGM	ENCFF895AOF	HepG2	USF1	19376	0.520283
ENCSR054FKH	ENCFF851IPG	HepG2	3xFLAG-RAD21	61829	0.519077
ENCSR000EDW	ENCFF933XNU	HepG2	SMC3	25587	0.517411
ENCSR000EDX	ENCFF646WOC	HepG2	POLR2AphosphoS2	6350	0.510394
ENCSR142IGM	ENCFF061FMV	HepG2	3xFLAG-CEBPA	52760	0.488817
ENCSR848YWD	ENCFF490ZAJ	HepG2	ZMYM3	8077	0.488424
ENCSR000BLE	ENCFF704DSK	HepG2	FOXA1	48286	0.482065
ENCSR000EEG	ENCFF787LPL	HepG2	RAD21	39847	0.472457
ENCSR000AMA	ENCFF286EMA	HepG2	CTCF	32661	0.460427
ENCSR327RFM	ENCFF429HYI	HepG2	3xFLAG-PAF1	3595	0.436718
ENCSR000BLS	ENCFF671FGG	HepG2	RAD21	54138	0.430178
ENCSR081WLS	ENCFF536UXA	HepG2	RAD51	4070	0.417936
ENCSR553QMC	ENCFF948VRJ	HepG2	3xFLAG-ZNF7	6238	0.417762
ENCSR525YFS	ENCFF916LHV	HepG2	ZBTB40	5156	0.392746
ENCSR066EBK	ENCFF704DME	HepG2	FOXA2	53368	0.384313
ENCSR000ARI	ENCFF054DHS	HepG2	EZH2	6044	0.364494
ENCSR000BIE	ENCFF252PLM	HepG2	CTCF	51979	0.359895
ENCSR801GJU	ENCFF027PQP	HepG2	CBX2	2382	0.325357
ENCSR112ALD	ENCFF228LSW	HepG2	CREB1	35666	0.315651
ENCSR000EEI	ENCFF396EWL	HepG2	JUND	35863	0.315144
ENCSR000EEE	ENCFF207MUN	HepG2	CEBPB	35232	0.303588
ENCSR261EDU	ENCFF498PHD	HepG2	MNT	29252	0.288288
ENCSR488EES	ENCFF525YEM	HepG2	NFE2L2	8320	0.285938
ENCSR000BJL	ENCFF757KNN	HepG2	REST	4077	0.270542
ENCSR528PSI	ENCFF659XDV	HepG2	3xFLAG-HLF	65043	0.195578
ENCSR545FXC	ENCFF793VQT	HepG2	ATF7	29847	0.140416
ENCSR000EEC	ENCFF273IOC	HepG2	MAFF	41248	0.136249
ENCSR000EEB	ENCFF632THJ	HepG2	MAFK	69197	0.0800902
ENCSR047BUZ	ENCFF737KKO	HepG2	ATF2	40248	0.0624379

## Sheet: Supplementary Table 18d
Supplementary Table 18d. K562 TFs, K562 cCREs (N=96,385)
Experiment accession	Peak accession	Biosample	Target	# peaks	% overlap with cCREs
ENCSR000EWL	ENCFF281NFW	K562	E2F4	9154	0.989841
ENCSR000BKS	ENCFF937JNR	K562	TAF1	18660	0.980761
ENCSR000AQJ	ENCFF235UDJ	K562	SAP30	8493	0.976451
ENCSR657JLK	ENCFF892JRL	K562	SIN3B	7580	0.974274
ENCSR000BKU	ENCFF371NVU	K562	YY1	4516	0.973428
ENCSR642VZY	ENCFF561ZCZ	K562	KDM4B	5691	0.970128
ENCSR000AQI	ENCFF930OMM	K562	RBBP5	16593	0.964322
ENCSR920BLG	ENCFF446MUL	K562	SIN3A	11597	0.962059
ENCSR000FAZ	ENCFF695KNI	K562	MYC	7193	0.956207
ENCSR000AQF	ENCFF016MVN	K562	HDAC1	7159	0.954323
ENCSR000EGT	ENCFF548PPV	K562	IRF1	13817	0.951726
ENCSR000BLR	ENCFF643PFS	K562	SIN3A	725	0.951724
ENCSR000EFW	ENCFF729POI	K562	UBTF	8076	0.950842
ENCSR670JDQ	ENCFF124NBN	K562	RB1	21224	0.94935
ENCSR000EZU	ENCFF723QGS	K562	MYC	12954	0.946889
ENCSR000BNN	ENCFF144DMD	K562	THAP1	4501	0.945345
ENCSR557RVF	ENCFF376CAG	K562	ZHX1	2689	0.945333
ENCSR109YGM	ENCFF562ERQ	K562	CREB3L1	13696	0.943487
ENCSR991ELG	ENCFF440HZQ	K562	SP1	12372	0.942127
ENCSR000EZV	ENCFF120IMP	K562	MYC	11061	0.939608
ENCSR986CDX	ENCFF296WNS	K562	NEUROD1	10378	0.938427
ENCSR221GAN	ENCFF768YPD	K562	MBD2	11668	0.937264
ENCSR000EFU	ENCFF408WSW	K562	ELK1	3712	0.935614
ENCSR000EWJ	ENCFF680USG	K562	E2F6	16654	0.93461
ENCSR718SDE	ENCFF453DGG	K562	RLF	7077	0.933588
ENCSR563LLO	ENCFF634VUQ	K562	E2F1	7598	0.929192
ENCSR815ZDS	ENCFF869JTA	K562	SREBF1	2364	0.928511
ENCSR000EGZ	ENCFF457COE	K562	MXI1	8599	0.924875
ENCSR742TMU	ENCFF337XJU	K562	ZNF282	8547	0.924418
ENCSR000EFZ	ENCFF161BNR	K562	UBTF	18499	0.923834
ENCSR000EGA	ENCFF117UOA	K562	TBL1XR1	5148	0.923077
ENCSR914NEI	ENCFF678KKB	K562	MTA3	20281	0.920862
ENCSR387SYS	ENCFF389KBV	K562	DEAF1	3409	0.920505
ENCSR000EWF	ENCFF632ZHY	K562	YY1	4253	0.916294
ENCSR000BLO	ENCFF554UPA	K562	GABPA	11354	0.914744
ENCSR000EHL	ENCFF375FRM	K562	POLR2A	12475	0.911343
ENCSR996ESX	ENCFF847JCH	K562	NFRKB	5856	0.909495
ENCSR588AKU	ENCFF049YPY	K562	RUNX1	3150	0.906667
ENCSR000EFN	ENCFF734CJH	K562	HCFC1	13043	0.906617
ENCSR286PCG	ENCFF619KWZ	K562	ZBED1	5347	0.90649
ENCSR000BMD	ENCFF617WYS	K562	ELF1	15091	0.906368
ENCSR000BME	ENCFF482PBU	K562	ZBTB7A	21365	0.905453
ENCSR038DJJ	ENCFF012KDB	K562	SMAD1	7123	0.903271
ENCSR583ACG	ENCFF825ZCR	K562	BRD4	6188	0.89819
ENCSR000EHA	ENCFF609UTS	K562	TBP	19870	0.894212
ENCSR336DXE	ENCFF100VPO	K562	SKIL	17637	0.893349
ENCSR643VTW	ENCFF300RMI	K562	SMARCA4	5732	0.892359
ENCSR000BMH	ENCFF938BND	K562	YY1	7579	0.890091
ENCSR000BLI	ENCFF160TXQ	K562	E2F6	19338	0.887993
ENCSR863KUB	ENCFF357AHH	K562	TCF7	5197	0.883394
ENCSR953DVM	ENCFF008DYZ	K562	E2F8	9914	0.882994
ENCSR168CEE	ENCFF601ZZJ	K562	NCOA6	3280	0.878963
ENCSR031TFS	ENCFF909KNE	K562	POLR2A	23730	0.877328
ENCSR979QYJ	ENCFF596TWD	K562	MNT	19845	0.874074
ENCSR658WFQ	ENCFF852MFA	K562	NCOA1	16049	0.871643
ENCSR076YPO	ENCFF666MKU	K562	RNF2	9465	0.868463
ENCSR085QEV	ENCFF023PLP	K562	NBN	13835	0.867944
ENCSR000FAX	ENCFF716CWM	K562	POLR2A	17985	0.862663
ENCSR608XTF	ENCFF389LKZ	K562	RNF2	3469	0.862208
ENCSR230PTV	ENCFF830BRF	K562	ZBTB2	11854	0.861734
ENCSR000FAY	ENCFF432VIV	K562	POLR2A	18169	0.861412
ENCSR000BNW	ENCFF593FWV	K562	SIX5	2126	0.860771
ENCSR159OCC	ENCFF539RBU	K562	3xFLAG-ATF1	3352	0.86068
ENCSR138FUZ	ENCFF876CPX	K562	RNF2	2732	0.859078
ENCSR888XZK	ENCFF749WKK	K562	TCF7L2	1750	0.858286
ENCSR949NVY	ENCFF208AKZ	K562	ZNF639	11780	0.852377
ENCSR000BMG	ENCFF190SJX	K562	HDAC2	5453	0.851458
ENCSR000EFV	ENCFF481AOS	K562	MAX	29908	0.850441
ENCSR669NFS	ENCFF108FQP	K562	ARNT	3069	0.85044
ENCSR171CAY	ENCFF910WWV	K562	E2F7	2412	0.849917
ENCSR000EWM	ENCFF484BSF	K562	GATA1	2993	0.849649
ENCSR298JCG	ENCFF757UDB	K562	NCOR1	6068	0.848055
ENCSR000EHP	ENCFF365NCW	K562	POLR2A	20413	0.846323
ENCSR931HNY	ENCFF371FZO	K562	NCOA1	9164	0.845701
ENCSR000FCD	ENCFF548ITQ	K562	SMAD5	16594	0.845486
ENCSR000FAW	ENCFF857WHF	K562	POLR2A	21834	0.84515
ENCSR502OEK	ENCFF667LOH	K562	ELF1	13453	0.843381
ENCSR000EGJ	ENCFF196VRG	K562	MYC	30137	0.842586
ENCSR119VCX	ENCFF552BXT	K562	PHF21A	4621	0.842242
ENCSR928KOR	ENCFF058FJN	K562	GMEB1	24368	0.841472
ENCSR512NLO	ENCFF119EPK	K562	MNT	25698	0.839248
ENCSR594SMP	ENCFF762GKR	K562	PHF20	12990	0.837567
ENCSR160QYK	ENCFF407WIN	K562	GATAD2A	11025	0.835283
ENCSR000FCB	ENCFF830UEH	K562	MITF	6806	0.834411
ENCSR635EXI	ENCFF529AJE	K562	ZSCAN29	3838	0.831423
ENCSR100UQX	ENCFF449ZBD	K562	TAF9B	15399	0.831158
ENCSR780BBJ	ENCFF129QWO	K562	ZZZ3	1735	0.82536
ENCSR155KHM	ENCFF805MAQ	K562	ARNT	7837	0.823147
ENCSR000EGS	ENCFF838NIW	K562	MYC	27659	0.822409
ENCSR574XEO	ENCFF909TDT	K562	NUFIP1	2300	0.821739
ENCSR331GDC	ENCFF059AZP	K562	ZBTB11	6255	0.819664
ENCSR177XCS	ENCFF313PGK	K562	BRD9	12642	0.817671
ENCSR000BNK	ENCFF653WEF	K562	CTCFL	10465	0.812805
ENCSR000BQY	ENCFF613YPH	K562	PML	17434	0.810887
ENCSR657EOF	ENCFF594KPG	K562	NFRKB	19411	0.810005
ENCSR948QLZ	ENCFF191MYC	K562	CBX1	9495	0.808741
ENCSR000EHJ	ENCFF122XOC	K562	STAT1	2427	0.808405
ENCSR494TDU	ENCFF460GYT	K562	NRF1	28727	0.80433
ENCSR638QHV	ENCFF136UPB	K562	ELF4	17581	0.802685
ENCSR000EWG	ENCFF440KMN	K562	GATA2	4464	0.801971
ENCSR241LIH	ENCFF954QSX	K562	AFF1	6910	0.801881
ENCSR000EGR	ENCFF124MXH	K562	NFYA	3586	0.79894
ENCSR000AQG	ENCFF660FBQ	K562	HDAC2	3910	0.79821
ENCSR124BJR	ENCFF569AQR	K562	ETV6	1464	0.791667
ENCSR731LHZ	ENCFF233MGP	K562	E4F1	26074	0.790826
ENCSR000BMR	ENCFF757ZGV	K562	POLR2A	29996	0.790339
ENCSR807BGP	ENCFF843MEU	K562	MTA1	10529	0.790293
ENCSR201NQZ	ENCFF805RSY	K562	CTBP1	33954	0.787094
ENCSR197ALX	ENCFF086TFH	K562	HDGF	8912	0.785907
ENCSR414TYY	ENCFF264QLP	K562	RUNX1	3182	0.785041
ENCSR654CQU	ENCFF117NUA	K562	SNIP1	1689	0.783896
ENCSR737LTZ	ENCFF423GUZ	K562	MYNN	11583	0.783389
ENCSR675LRO	ENCFF745CJF	K562	MLLT1	8848	0.782663
ENCSR613NUC	ENCFF446YER	K562	ARNT	11845	0.781089
ENCSR000EGB	ENCFF992BIU	K562	TBL1XR1	14513	0.777785
ENCSR000EGC	ENCFF170JJV	K562	RCOR1	5042	0.775288
ENCSR115BBC	ENCFF151TIK	K562	ASH1L	4475	0.775196
ENCSR343ELW	ENCFF299RMS	K562	LEF1	14005	0.774009
ENCSR491EBY	ENCFF377AEV	K562	ARID2	7401	0.773679
ENCSR711VWL	ENCFF493LXC	K562	HDAC1	32185	0.771508
ENCSR998AJK	ENCFF762NRN	K562	NRF1	36026	0.770222
ENCSR547LKC	ENCFF334TMJ	K562	GATAD2B	9103	0.765572
ENCSR000FAV	ENCFF181PHR	K562	STAT1	969	0.763674
ENCSR077DKV	ENCFF159OAX	K562	CREM	37448	0.763512
ENCSR325RLL	ENCFF779AZS	K562	POLR2B	18505	0.7612
ENCSR508DQA	ENCFF606WYG	K562	FOXK2	20039	0.75917
ENCSR439OCL	ENCFF776NRP	K562	ZNF407	2863	0.757946
ENCSR000BKR	ENCFF824ANA	K562	POLR2AphosphoS5	25272	0.75364
ENCSR563YDA	ENCFF428RTI	K562	HDGF	7810	0.747887
ENCSR670FDA	ENCFF843LQG	K562	NFATC3	4139	0.747524
ENCSR000EHO	ENCFF714WNT	K562	SMARCA4	2383	0.746958
ENCSR302AWT	ENCFF154SRU	K562	FOXK2	18189	0.746605
ENCSR343IFJ	ENCFF259WDV	K562	CC2D1A	18659	0.746557
ENCSR011NOZ	ENCFF467REJ	K562	ZNF407	3255	0.743779
ENCSR024LKA	ENCFF608YGZ	K562	HDAC3	6210	0.743478
ENCSR000BLP	ENCFF448ZSO	K562	MAX	53289	0.743362
ENCSR832OGB	ENCFF870ESB	K562	LEF1	2801	0.74045
ENCSR033NQK	ENCFF696WVL	K562	ZNF830	2227	0.738662
ENCSR795IYP	ENCFF529CTW	K562	JUNB	3272	0.738081
ENCSR000BRS	ENCFF056DZM	K562	NR2F2	16874	0.735629
ENCSR138YYY	ENCFF589ZQU	K562	GABPB1	29973	0.735462
ENCSR497VFH	ENCFF947YGS	K562	ZNF639	4347	0.73522
ENCSR376WCJ	ENCFF403GZC	K562	IRF2	6263	0.730481
ENCSR075HTM	ENCFF672AGD	K562	HDAC2	23238	0.725837
ENCSR972ZBV	ENCFF953PPE	K562	ATF7	36568	0.724841
ENCSR530XQI	ENCFF445RNG	K562	L3MBTL2	45968	0.722611
ENCSR000FCE	ENCFF452INW	K562	ETV6	4830	0.721946
ENCSR760UVO	ENCFF512PBA	K562	KLF16	16116	0.719657
ENCSR000EGV	ENCFF819MHF	K562	BHLHE40	25605	0.719625
ENCSR175SZH	ENCFF148GRM	K562	ZSCAN29	12239	0.718523
ENCSR000FAU	ENCFF304OMG	K562	STAT1	863	0.714948
ENCSR211LTF	ENCFF237YNN	K562	EGR1	26188	0.712998
ENCSR352BJL	ENCFF772WLM	K562	ZNF318	8025	0.712025
ENCSR091JXL	ENCFF558HHY	K562	HES1	8278	0.708746
ENCSR219BXP	ENCFF181NNL	K562	DPF2	14812	0.704024
ENCSR387UWP	ENCFF410AIK	K562	HDAC1	45778	0.702433
ENCSR519WMW	ENCFF102TZK	K562	SMARCC2	12528	0.696999
ENCSR429QPP	ENCFF805OCR	K562	FOXM1	13360	0.69274
ENCSR051OUX	ENCFF129NQC	K562	NFATC3	9997	0.689807
ENCSR426URK	ENCFF646AZP	K562	AFF1	14106	0.687934
ENCSR000EGP	ENCFF086USH	K562	ZNF143	24180	0.687552
ENCSR786OQY	ENCFF498TJW	K562	ZBTB5	2984	0.685657
ENCSR893WSB	ENCFF286DHJ	K562	HDAC2	24134	0.68476
ENCSR000EGO	ENCFF436JKE	K562	RFX5	2310	0.684416
ENCSR000EHN	ENCFF993YKH	K562	SMARCB1	2082	0.682517
ENCSR000EHG	ENCFF602YIK	K562	USF2	3432	0.681235
ENCSR322CFO	ENCFF319TPR	K562	ZEB2	17110	0.680713
ENCSR157TCS	ENCFF355IGX	K562	SMARCE1	23430	0.680282
ENCSR249BHQ	ENCFF277ZUZ	K562	ZNF592	29704	0.679201
ENCSR924GXX	ENCFF111EXG	K562	PHB2	4624	0.678849
ENCSR000BNM	ENCFF270QLC	K562	TAF7	408	0.676471
ENCSR803EKW	ENCFF989AVX	K562	NCOA2	2437	0.672548
ENCSR486IFJ	ENCFF038PPG	K562	ESRRA	22542	0.670393
ENCSR782WRO	ENCFF753LFL	K562	BMI1	2149	0.66496
ENCSR000EGL	ENCFF736MBF	K562	IRF1	10365	0.664834
ENCSR742IDN	ENCFF477IDC	K562	NR2C1	11763	0.664626
ENCSR107GRP	ENCFF037UMP	K562	MLLT1	20073	0.661585
ENCSR710WLO	ENCFF557SFL	K562	MGA	32721	0.658232
ENCSR000BRR	ENCFF916OUG	K562	STAT5A	9624	0.649106
ENCSR000EGH	ENCFF318SAW	K562	JUN	9055	0.648813
ENCSR000BRT	ENCFF275XNU	K562	CBX3	18717	0.648234
ENCSR000BMV	ENCFF503LMD	K562	FOSL1	6289	0.646685
ENCSR798ILC	ENCFF032MJB	K562	NCOR1	24277	0.646167
ENCSR431XGJ	ENCFF091EWT	K562	PYGO2	1992	0.645582
ENCSR000FBC	ENCFF443IZC	K562	STAT2	2021	0.642751
ENCSR000EWI	ENCFF910AUJ	K562	SETDB1	3275	0.640611
ENCSR000EGE	ENCFF433PKW	K562	EP300	23343	0.638307
ENCSR004GKA	ENCFF892BNB	K562	ZEB2	21708	0.638198
ENCSR000EZX	ENCFF385TGU	K562	JUN	4833	0.637906
ENCSR000EGW	ENCFF662LUH	K562	SMC3	26092	0.63644
ENCSR720HUL	ENCFF784XVN	K562	E2F1	19500	0.636154
ENCSR426MDV	ENCFF710ZFM	K562	MIER1	6965	0.635607
ENCSR788RSW	ENCFF251SPU	K562	SOX6	27683	0.632843
ENCSR385AHH	ENCFF941XDH	K562	ZNF24	12434	0.627956
ENCSR137ZMQ	ENCFF418BWE	K562	REST	34990	0.625264
ENCSR633EIC	ENCFF270VUX	K562	3xFLAG-PBX2	3898	0.621857
ENCSR000EFS	ENCFF905NMP	K562	JUN	17916	0.613586
ENCSR000EWN	ENCFF607PKH	K562	ZNF263	3894	0.610426
ENCSR000BRW	ENCFF528EDV	K562	TRIM28	7762	0.607962
ENCSR000BNV	ENCFF190IHG	K562	MEF2A	996	0.606426
ENCSR910JAI	ENCFF577EBU	K562	NCOR1	24146	0.604655
ENCSR113LAS	ENCFF299JOC	K562	MTA2	13653	0.603897
ENCSR621ATC	ENCFF046NMM	K562	ZNF184	10112	0.603639
ENCSR587OQL	ENCFF333IXA	K562	SMARCA4	29904	0.603297
ENCSR882ERE	ENCFF329HLY	K562	ZKSCAN1	11622	0.602736
ENCSR000BMW	ENCFF809CZV	K562	REST	10007	0.601579
ENCSR389PWB	ENCFF007LEG	K562	ZBTB5	2252	0.600355
ENCSR189TRZ	ENCFF883AYB	K562	TCF12	10784	0.596996
ENCSR000EGN	ENCFF826HDC	K562	JUND	41536	0.594304
ENCSR715CCR	ENCFF315QEI	K562	DPF2	40379	0.592684
ENCSR121PFY	ENCFF575VHZ	K562	CDC5L	3801	0.589319
ENCSR000BRK	ENCFF779ZST	K562	TEAD4	30527	0.587873
ENCSR024CNP	ENCFF522KCK	K562	EGR1	33003	0.584311
ENCSR000EFY	ENCFF272CWK	K562	ARID3A	10618	0.583349
ENCSR237VLT	ENCFF571NDF	K562	ZBTB40	27676	0.578624
ENCSR000EFO	ENCFF317FDT	K562	CUX1	5876	0.577434
ENCSR948VFL	ENCFF589RYN	K562	IKZF1	42435	0.572758
ENCSR120MPG	ENCFF041AYU	K562	PRDM10	26788	0.566149
ENCSR000EZW	ENCFF058LTT	K562	JUN	5218	0.564967
ENCSR000EZT	ENCFF090VAI	K562	JUN	7641	0.564062
ENCSR162IEM	ENCFF061UNO	K562	MYBL2	3421	0.561239
ENCSR898XMH	ENCFF804BSI	K562	ZFP91	12280	0.560831
ENCSR571BUF	ENCFF104IIJ	K562	ARHGAP35	2380	0.548319
ENCSR871TKJ	ENCFF302XKF	K562	THRAP3	2524	0.541601
ENCSR000EGF	ENCFF027TJN	K562	POLR2AphosphoS2	6897	0.538785
ENCSR000EGQ	ENCFF897LDW	K562	NFYB	8473	0.536528
ENCSR907MZR	ENCFF263NDI	K562	TRIM24	24063	0.532519
ENCSR000BKT	ENCFF409EYL	K562	USF1	14182	0.528839
ENCSR065XVO	ENCFF077WVW	K562	CHAMP1	10332	0.527487
ENCSR970NKQ	ENCFF067JKB	K562	NR2F1	33326	0.525146
ENCSR000EFT	ENCFF875JHB	K562	GATA1	10936	0.517099
ENCSR524BUE	ENCFF691HAG	K562	RAD51	11534	0.51656
ENCSR000EGD	ENCFF416UYQ	K562	BACH1	4397	0.515806
ENCSR175EOM	ENCFF045KTH	K562	EHMT2	12734	0.511622
ENCSR695EQB	ENCFF535ZFM	K562	ZNF24	22330	0.506628
ENCSR000BPJ	ENCFF101MTI	K562	CTCF	41531	0.505213
ENCSR895HSJ	ENCFF438DWU	K562	SMARCA5	10433	0.505032
ENCSR707QWA	ENCFF951LYB	K562	NR2F6	16595	0.500934
ENCSR349TZO	ENCFF097AKG	K562	NCOA2	2950	0.497966
ENCSR099NCH	ENCFF394AJV	K562	ZNF24	23906	0.49703
ENCSR030TJP	ENCFF326QUT	K562	DACH1	16119	0.495006
ENCSR000DWE	ENCFF389ELU	K562	CTCF	39447	0.491317
ENCSR957LDM	ENCFF857AXB	K562	TRIM24	13851	0.488485
ENCSR822CCM	ENCFF771TNK	K562	ARID1B	47433	0.467122
ENCSR000EFP	ENCFF567XKS	K562	ZNF384	19121	0.465614
ENCSR115SMW	ENCFF804ARW	K562	PKNOX1	41823	0.464577
ENCSR272JAT	ENCFF525FJA	K562	CBX5	6545	0.453934
ENCSR395HWC	ENCFF214VWR	K562	IKZF1	48522	0.45332
ENCSR546IHU	ENCFF352VEC	K562	ZNF184	5360	0.452985
ENCSR744WOO	ENCFF619AEN	K562	TCF12	22231	0.451487
ENCSR000EHB	ENCFF563DQA	K562	TAL1	27099	0.442452
ENCSR000EVX	ENCFF390BXU	K562	ZNF274	1500	0.439333
ENCSR085DDI	ENCFF408CMK	K562	NFXL1	3546	0.436266
ENCSR474CVP	ENCFF580SYA	K562	TRIM28	11139	0.435676
ENCSR106FRG	ENCFF412EVD	K562	TAL1	22358	0.434833
ENCSR000EGM	ENCFF041ODC	K562	CTCF	54699	0.423006
ENCSR757IIU	ENCFF912CZG	K562	HMBOX1	24314	0.419964
ENCSR315NNL	ENCFF146FGH	K562	CHAMP1	4097	0.419575
ENCSR699PVC	ENCFF317SWK	K562	CBFA2T2	29906	0.419448
ENCSR851BNE	ENCFF023KAG	K562	MEIS2	42036	0.415525
ENCSR796ITY	ENCFF132TXF	K562	NFIC	46849	0.411279
ENCSR808AKZ	ENCFF538UZE	K562	BCOR	32790	0.392437
ENCSR000BRQ	ENCFF712GEQ	K562	CEBPB	15515	0.383371
ENCSR000FCC	ENCFF145JGI	K562	NFE2	27444	0.374872
ENCSR697YLJ	ENCFF845OPG	K562	CBFA2T3	48804	0.348025
ENCSR041AXL	ENCFF951EDR	K562	RFX1	17117	0.34603
ENCSR797SWM	ENCFF105CED	K562	MITF	27147	0.302059
ENCSR000EGX	ENCFF216COR	K562	MAFK	20943	0.295898
ENCSR028UIU	ENCFF011BHF	K562	ATF3	42385	0.261083
ENCSR968GIB	ENCFF667ANE	K562	RFX1	15459	0.259655
ENCSR350XWY	ENCFF825LBQ	K562	C11orf30	48305	0.243619
ENCSR145TSJ	ENCFF771LVW	K562	ATF4	36483	0.227147
ENCSR000EHE	ENCFF196UZE	K562	CEBPB	43673	0.22183
ENCSR000EGI	ENCFF003UXM	K562	MAFF	22496	0.194746
ENCSR820GND	ENCFF966CGZ	K562	RNF2	5120	0.191406
ENCSR869IUD	ENCFF207FUE	K562	ATF2	33005	0.172883
ENCSR200JYP	ENCFF647FMI	K562	ZNF316	13115	0.148075
ENCSR102KIN	ENCFF429TTF	K562	ZMYM3	34405	0.14277
ENCSR876GXA	ENCFF909FRB	K562	ZBTB33	48313	0.139238
ENCSR167KBO	ENCFF195JOB	K562	ZNF316	62317	0.132869
ENCSR370NFS	ENCFF705FAV	K562	ZNF280A	4502	0.108841
ENCSR000EVY	ENCFF821JKR	K562	TRIM28	4883	0.0866271
ENCSR000ATW	ENCFF346SWX	K562	CBX8	2134	0.0534208
