# Supplementary material for: Expanded encyclopaedias of DNA elements in the human and mouse genomes
Source: Nature. 2020 Jul 29;583(7818):699–710. doi: 10.1038/s41586-020-2493-4 (PMC7410828; doi:10.1038/s41586-020-2493-4)
Supplement: Supplementary file 21 — | t-SNE clusters from Extended Data Fig. 4. [file 41586_2020_2493_MOESM21_ESM.xlsx]

## Sheet: Contents
Supplementary Table 19. t-SNE clusters from Extended Data Figure 4
Supplementary Table 19a	t-SNE clusters in Extended Data Fig. 4 for Human samples
Supplementary Table 19b	t-SNE clusters in Extended Data Fig. 4 for Mouse samples

## Sheet: Supplementary Table 19a
Supplementary Table 19a. t-SNE clusters in Extended Data Fig. 4 for Human samples
Biosample	Cluster	Cluster type
angular gyrus female adult 75 years	cluster 1	Central nervous system
angular gyrus male adult 81 years	cluster 1	Central nervous system
caudate nucleus female adult 75 years	cluster 1	Central nervous system
caudate nucleus male adult	cluster 1	Central nervous system
cingulate gyrus female adult 75 years	cluster 1	Central nervous system
cingulate gyrus male adult 81 years	cluster 1	Central nervous system
layer of hippocampus female adult 75 years	cluster 1	Central nervous system
layer of hippocampus male adult 73 years	cluster 1	Central nervous system
layer of hippocampus male adult 81 years	cluster 1	Central nervous system
middle frontal area 46 female adult 75 years	cluster 1	Central nervous system
middle frontal area 46 male adult 81 years	cluster 1	Central nervous system
neurosphere embryo 15 weeks originated from ganglionic eminence donor ENCDO594MAO	cluster 1	Central nervous system
spinal cord female embryo 108 days	cluster 1	Central nervous system
substantia nigra male adult 81 year	cluster 1	Central nervous system
temporal lobe female adult 75 years	cluster 1	Central nervous system
temporal lobe male adult 81 year	cluster 1	Central nervous system
adrenal gland female adult 53 years	cluster 2	Tissues (muscle)
adrenal gland male adult 37 years	cluster 2	Tissues (muscle)
adrenal gland male adult 54 years	cluster 2	Tissues (muscle)
adrenal gland male embryo 97 days	cluster 2	Tissues (muscle)
aorta female adult 30 years	cluster 2	Tissues (muscle)
aorta male adult 34 years	cluster 2	Tissues (muscle)
ascending aorta female adult 51 years	cluster 2	Tissues (muscle)
ascending aorta female adult 53 years	cluster 2	Tissues (muscle)
breast epithelium female adult 53 years	cluster 2	Tissues (muscle)
coronary artery female adult 53 years	cluster 2	Tissues (muscle)
esophagus muscularis mucosa female adult 53 years	cluster 2	Tissues (muscle)
gastrocnemius medialis female adult 53 years	cluster 2	Tissues (muscle)
gastrocnemius medialis male adult 37 years	cluster 2	Tissues (muscle)
gastrocnemius medialis male adult 54 years	cluster 2	Tissues (muscle)
gastroesophageal sphincter female adult 53 years	cluster 2	Tissues (muscle)
heart left ventricle female adult 53 years	cluster 2	Tissues (muscle)
heart left ventricle male adult 34 years	cluster 2	Tissues (muscle)
heart left ventricle male child 3 years	cluster 2	Tissues (muscle)
heart right ventricle male adult 34 years	cluster 2	Tissues (muscle)
muscle layer of colon female adult 56 years	cluster 2	Tissues (muscle)
muscle layer of duodenum male adult 59 years	cluster 2	Tissues (muscle)
muscle of trunk female embryo 115 days	cluster 2	Tissues (muscle)
ovary female adult 30 years	cluster 2	Tissues (muscle)
parathyroid adenoma	cluster 2	Tissues (muscle)
Parathyroid adenoma male adult 62 years	cluster 2	Tissues (muscle)
prostate gland male adult 54 years	cluster 2	Tissues (muscle)
psoas muscle female adult 30 years	cluster 2	Tissues (muscle)
psoas muscle male adult 34 years	cluster 2	Tissues (muscle)
psoas muscle male child 3 years	cluster 2	Tissues (muscle)
rectal smooth muscle tissue female adult 50 years	cluster 2	Tissues (muscle)
right atrium auricular region female adult 53 years	cluster 2	Tissues (muscle)
right cardiac atrium male adult 34 years	cluster 2	Tissues (muscle)
sigmoid colon female adult 53 years	cluster 2	Tissues (muscle)
skeletal muscle tissue female adult 72 years	cluster 2	Tissues (muscle)
stomach smooth muscle female adult 84 years	cluster 2	Tissues (muscle)
subcutaneous abdominal adipose tissue nuclear fraction female adult 49 years	cluster 2	Tissues (muscle)
thoracic aorta male adult 37 years	cluster 2	Tissues (muscle)
thoracic aorta male adult 54 years	cluster 2	Tissues (muscle)
thyroid gland female adult 53 years	cluster 2	Tissues (muscle)
thyroid gland male adult 37 years	cluster 2	Tissues (muscle)
thyroid gland male adult 54 years	cluster 2	Tissues (muscle)
tibial nerve female adult 53 years	cluster 2	Tissues (muscle)
transverse colon female adult 53 years	cluster 2	Tissues (muscle)
transverse colon male adult 37 years	cluster 2	Tissues (muscle)
transverse colon male adult 54 years	cluster 2	Tissues (muscle)
urinary bladder male adult 34 years	cluster 2	Tissues (muscle)
uterus female adult 53 years	cluster 2	Tissues (muscle)
vagina female adult 53 years	cluster 2	Tissues (muscle)
B cell adult	cluster 3	Blood & immune
B cell female adult	cluster 3	Blood & immune
CD14-positive monocyte female donor ENCDO265AAA	cluster 3	Blood & immune
CD14-positive monocyte male adult 21 years	cluster 3	Blood & immune
CD4-positive alpha-beta memory T cell	cluster 3	Blood & immune
CD4-positive alpha-beta T cell	cluster 3	Blood & immune
CD4-positive CD25-positive alpha-beta regulatory T cell	cluster 3	Blood & immune
CD4-positive helper T cell male adult 21 years	cluster 3	Blood & immune
CD8-positive alpha-beta memory T cell	cluster 3	Blood & immune
CD8-positive alpha-beta T cell	cluster 3	Blood & immune
CD8-positive, alpha-beta T cell male adult 21 years	cluster 3	Blood & immune
common myeloid progenitor CD34-positive female adult 27 years	cluster 3	Blood & immune
common myeloid progenitor CD34-positive female adult 33 years	cluster 3	Blood & immune
DND-41	cluster 3	Blood & immune
DOHH2	cluster 3	Blood & immune
GM12878	cluster 3	Blood & immune
K562	cluster 3	Blood & immune
Karpas-422	cluster 3	Blood & immune
KMS-11	cluster 3	Blood & immune
KOPT-K1	cluster 3	Blood & immune
MM.1S	cluster 3	Blood & immune
naive thymus-derived CD4-positive alpha-beta T cell	cluster 3	Blood & immune
natural killer cell male adult 37 years	cluster 3	Blood & immune
neutrophil	cluster 3	Blood & immune
OCI-LY1	cluster 3	Blood & immune
OCI-LY3	cluster 3	Blood & immune
OCI-LY7	cluster 3	Blood & immune
peripheral blood mononuclear cell female adult 28 years	cluster 3	Blood & immune
peripheral blood mononuclear cell male adult 32 years	cluster 3	Blood & immune
peripheral blood mononuclear cell male adult 39 years	cluster 3	Blood & immune
spleen female adult 30 years	cluster 3	Blood & immune
spleen female adult 53 years	cluster 3	Blood & immune
spleen male adult 34 years	cluster 3	Blood & immune
spleen male child 3 years	cluster 3	Blood & immune
SU-DHL-6	cluster 3	Blood & immune
T cells effector/memory enriched from peripheral blood	cluster 3	Blood & immune
T helper 17 cells PMA-I stimulated	cluster 3	Blood & immune
T helper cells PMA-I stimulated	cluster 3	Blood & immune
T helper memory cells from peripheral blood 1	cluster 3	Blood & immune
T helper naive cells from peripheral blood CD25M CD45R	cluster 3	Blood & immune
T-cell male adult 37 years	cluster 3	Blood & immune
thymus female embryo 110 days	cluster 3	Blood & immune
thymus male child 3 years	cluster 3	Blood & immune
22Rv1	cluster 4	Tissues (non-muscle)
22Rv1 treated with 17beta-hydroxy-5alpha-androstan-3-one	cluster 4	Tissues (non-muscle)
adipose tissue male adult 34 years	cluster 4	Tissues (non-muscle)
adrenal gland female adult 30 years	cluster 4	Tissues (non-muscle)
adrenal gland male adult 34 years	cluster 4	Tissues (non-muscle)
body of pancreas female adult 53 years	cluster 4	Tissues (non-muscle)
body of pancreas male adult 37 years	cluster 4	Tissues (non-muscle)
body of pancreas male adult 54 years	cluster 4	Tissues (non-muscle)
C4-2B	cluster 4	Tissues (non-muscle)
colonic mucosa female adult 56 years	cluster 4	Tissues (non-muscle)
colonic mucosa female adult 73 years	cluster 4	Tissues (non-muscle)
duodenal mucosa male adult 59 years	cluster 4	Tissues (non-muscle)
endocrine pancreas adult 59 years	cluster 4	Tissues (non-muscle)
endocrine pancreas male adult 45 years	cluster 4	Tissues (non-muscle)
esophagus female adult 30 years	cluster 4	Tissues (non-muscle)
esophagus male adult 34 years	cluster 4	Tissues (non-muscle)
esophagus squamous epithelium female adult 53 years	cluster 4	Tissues (non-muscle)
foreskin melanocyte male newborn donor ENCDO047TBB	cluster 4	Tissues (non-muscle)
foreskin melanocyte male newborn donor ENCDO666YUN	cluster 4	Tissues (non-muscle)
heart right ventricle male child 3 years	cluster 4	Tissues (non-muscle)
HEK293	cluster 4	Tissues (non-muscle)
hepatocyte originated from H9	cluster 4	Tissues (non-muscle)
HepG2	cluster 4	Tissues (non-muscle)
kidney male adult 50 years	cluster 4	Tissues (non-muscle)
kidney male adult 67 years	cluster 4	Tissues (non-muscle)
large intestine male embryo 108 days	cluster 4	Tissues (non-muscle)
liver female adult 25 years	cluster 4	Tissues (non-muscle)
liver male adult 31 year	cluster 4	Tissues (non-muscle)
lung female adult 30 years	cluster 4	Tissues (non-muscle)
mucosa of rectum female adult 50 years	cluster 4	Tissues (non-muscle)
mucosa of rectum female adult 61 year	cluster 4	Tissues (non-muscle)
pancreas female adult 30 years	cluster 4	Tissues (non-muscle)
pancreas male adult 34 years	cluster 4	Tissues (non-muscle)
Peyer's patch female adult 53 years	cluster 4	Tissues (non-muscle)
right lobe of liver female adult 53 years	cluster 4	Tissues (non-muscle)
RWPE1	cluster 4	Tissues (non-muscle)
sigmoid colon male adult 34 years	cluster 4	Tissues (non-muscle)
sigmoid colon male child 3 years	cluster 4	Tissues (non-muscle)
small intestine female adult 30 years	cluster 4	Tissues (non-muscle)
small intestine male adult 34 years	cluster 4	Tissues (non-muscle)
small intestine male child 3 years	cluster 4	Tissues (non-muscle)
small intestine male embryo 108 days	cluster 4	Tissues (non-muscle)
stomach female adult 30 years	cluster 4	Tissues (non-muscle)
stomach female adult 53 years	cluster 4	Tissues (non-muscle)
stomach female embryo 96 days	cluster 4	Tissues (non-muscle)
stomach male adult 34 years	cluster 4	Tissues (non-muscle)
stomach male child 3 years	cluster 4	Tissues (non-muscle)
upper lobe of left lung female adult 53 years	cluster 4	Tissues (non-muscle)
VCaP	cluster 4	Tissues (non-muscle)
A673	cluster 5	ESC & iPSC
bipolar neuron originated from GM23338 treated with doxycycline hyclate	cluster 5	ESC & iPSC
cardiac muscle cell originated from RUES2	cluster 5	ESC & iPSC
ectodermal cell originated from embryonic stem cell	cluster 5	ESC & iPSC
endodermal cell originated from HUES64	cluster 5	ESC & iPSC
GM23338 male adult 53 years originated from fibroblast of arm	cluster 5	ESC & iPSC
H1-hESC	cluster 5	ESC & iPSC
H9	cluster 5	ESC & iPSC
HUES48	cluster 5	ESC & iPSC
HUES6	cluster 5	ESC & iPSC
HUES64	cluster 5	ESC & iPSC
iPS DF 19.11 male newborn	cluster 5	ESC & iPSC
iPS DF 6.9 male newborn	cluster 5	ESC & iPSC
iPS-18a female adult 48 years	cluster 5	ESC & iPSC
iPS-20b male adult 55 years	cluster 5	ESC & iPSC
mesendoderm originated from H1-hESC	cluster 5	ESC & iPSC
mesodermal cell originated from HUES64	cluster 5	ESC & iPSC
neural cell	cluster 5	ESC & iPSC
neural progenitor cell originated from H9	cluster 5	ESC & iPSC
neural stem progenitor cell originated from H1-hESC	cluster 5	ESC & iPSC
neuroepithelial stem cell genetically modified using stable transfection NONE and originated from H9	cluster 5	ESC & iPSC
SK-N-MC	cluster 5	ESC & iPSC
trophoblast cell originated from H1-hESC	cluster 5	ESC & iPSC
UCSF-4	cluster 5	ESC & iPSC
A549 treated with dexamethasone	cluster 6	Primary cells & cell lines
A549 treated with ethanol	cluster 6	Primary cells & cell lines
ACC112	cluster 6	Primary cells & cell lines
astrocyte	cluster 6	Primary cells & cell lines
endothelial cell of umbilical vein group 1	cluster 6	Primary cells & cell lines
epithelial cell of prostate male	cluster 6	Primary cells & cell lines
fibroblast of arm male adult 53 years	cluster 6	Primary cells & cell lines
fibroblast of breast female adult 17 years	cluster 6	Primary cells & cell lines
fibroblast of breast female adult 26 years	cluster 6	Primary cells & cell lines
fibroblast of dermis	cluster 6	Primary cells & cell lines
fibroblast of lung female child 11 years and male adult 45 years	cluster 6	Primary cells & cell lines
fibroblast of lung male embryo 12 weeks	cluster 6	Primary cells & cell lines
foreskin fibroblast male newborn donor ENCDO047TBB	cluster 6	Primary cells & cell lines
foreskin fibroblast male newborn donor ENCDO666YUN	cluster 6	Primary cells & cell lines
foreskin keratinocyte male newborn 2-4 days donor ENCDO615NVN	cluster 6	Primary cells & cell lines
foreskin keratinocyte male newborn 2-4 days treated with calcium donor ENCDO005EGE	cluster 6	Primary cells & cell lines
foreskin keratinocyte male newborn 2-4 days treated with calcium donor ENCDO615NVN	cluster 6	Primary cells & cell lines
foreskin keratinocyte male newborn donor ENCDO666YUN	cluster 6	Primary cells & cell lines
HCT116	cluster 6	Primary cells & cell lines
HeLa-S3	cluster 6	Primary cells & cell lines
IMR-90 female embryo 16 weeks	cluster 6	Primary cells & cell lines
keratinocyte female donor ENCDO268AAA	cluster 6	Primary cells & cell lines
mammary epithelial cell female adult 50 years	cluster 6	Primary cells & cell lines
MCF-7	cluster 6	Primary cells & cell lines
mesenchymal stem cell originated from H1-hESC	cluster 6	Primary cells & cell lines
myotube	cluster 6	Primary cells & cell lines
osteoblast	cluster 6	Primary cells & cell lines
Panc1	cluster 6	Primary cells & cell lines
PC-3	cluster 6	Primary cells & cell lines
PC-9	cluster 6	Primary cells & cell lines
RWPE2	cluster 6	Primary cells & cell lines
SK-N-SH	cluster 6	Primary cells & cell lines
skeletal muscle myoblast male adult 22 years	cluster 6	Primary cells & cell lines
smooth muscle cell originated from H9	cluster 6	Primary cells & cell lines
amnion male embryo 16 weeks	cluster 7	embryo & placenta
chorion female embryo 40 weeks	cluster 7	embryo & placenta
chorion male embryo 16 weeks	cluster 7	embryo & placenta
chorionic villus embryo 16 weeks	cluster 7	embryo & placenta
chorionic villus female embryo 40 weeks	cluster 7	embryo & placenta
chorionic villus male embryo 16 weeks	cluster 7	embryo & placenta
chorionic villus male embryo 38 weeks	cluster 7	embryo & placenta
placenta embryo 16 weeks	cluster 7	embryo & placenta
placenta female embryo 113 days	cluster 7	embryo & placenta
placenta male embryo 16 weeks	cluster 7	embryo & placenta
placental basal plate female embryo 40 weeks	cluster 7	embryo & placenta
placental basal plate male embryo 38 weeks	cluster 7	embryo & placenta
trophoblast female embryo 20 weeks	cluster 7	embryo & placenta
trophoblast female embryo 40 weeks	cluster 7	embryo & placenta

## Sheet: Supplementary Table 19b
Supplementary Table 19b. t-SNE clusters in Extended Data Fig. 4 for Mouse samples
Biosample	Cluster	Cluster type
C57BL/6 forebrain embryo 11.5 days	Cluster 1	Central nervous system
C57BL/6 forebrain embryo 12.5 days	Cluster 1	Central nervous system
C57BL/6 forebrain embryo 13.5 days	Cluster 1	Central nervous system
C57BL/6 forebrain embryo 14.5 days	Cluster 1	Central nervous system
C57BL/6 forebrain embryo 15.5 days	Cluster 1	Central nervous system
C57BL/6 forebrain embryo 16.5 days	Cluster 1	Central nervous system
C57BL/6 forebrain postnatal 0 days	Cluster 1	Central nervous system
C57BL/6 hindbrain embryo 11.5 days	Cluster 1	Central nervous system
C57BL/6 hindbrain embryo 12.5 days	Cluster 1	Central nervous system
C57BL/6 hindbrain embryo 13.5 days	Cluster 1	Central nervous system
C57BL/6 hindbrain embryo 14.5 days	Cluster 1	Central nervous system
C57BL/6 hindbrain embryo 15.5 days	Cluster 1	Central nervous system
C57BL/6 hindbrain embryo 16.5 days	Cluster 1	Central nervous system
C57BL/6 hindbrain postnatal 0 days	Cluster 1	Central nervous system
C57BL/6 midbrain embryo 11.5 days	Cluster 1	Central nervous system
C57BL/6 midbrain embryo 12.5 days	Cluster 1	Central nervous system
C57BL/6 midbrain embryo 13.5 days	Cluster 1	Central nervous system
C57BL/6 midbrain embryo 14.5 days	Cluster 1	Central nervous system
C57BL/6 midbrain embryo 15.5 days	Cluster 1	Central nervous system
C57BL/6 midbrain embryo 16.5 days	Cluster 1	Central nervous system
C57BL/6 midbrain postnatal 0 days	Cluster 1	Central nervous system
C57BL/6 neural tube embryo 11.5 days	Cluster 1	Central nervous system
C57BL/6 neural tube embryo 12.5 days	Cluster 1	Central nervous system
C57BL/6 neural tube embryo 13.5 days	Cluster 1	Central nervous system
C57BL/6 neural tube embryo 14.5 days	Cluster 1	Central nervous system
C57BL/6 neural tube embryo 15.5 days	Cluster 1	Central nervous system
C57BL/6 embryonic facial prominence embryo 11.5 days	Cluster 2	Other tissues
C57BL/6 embryonic facial prominence embryo 12.5 days	Cluster 2	Other tissues
C57BL/6 embryonic facial prominence embryo 13.5 days	Cluster 2	Other tissues
C57BL/6 embryonic facial prominence embryo 14.5 days	Cluster 2	Other tissues
C57BL/6 embryonic facial prominence embryo 15.5 days	Cluster 2	Other tissues
C57BL/6 heart embryo 11.5 days	Cluster 2	Other tissues
C57BL/6 heart embryo 12.5 days	Cluster 2	Other tissues
C57BL/6 heart embryo 13.5 days	Cluster 2	Other tissues
C57BL/6 heart embryo 14.5 days	Cluster 2	Other tissues
C57BL/6 heart embryo 15.5 days	Cluster 2	Other tissues
C57BL/6 heart embryo 16.5 days	Cluster 2	Other tissues
C57BL/6 heart postnatal 0 days	Cluster 2	Other tissues
C57BL/6 intestine embryo 14.5 days	Cluster 2	Other tissues
C57BL/6 intestine embryo 15.5 days	Cluster 2	Other tissues
C57BL/6 intestine embryo 16.5 days	Cluster 2	Other tissues
C57BL/6 intestine postnatal 0 days	Cluster 2	Other tissues
C57BL/6 kidney embryo 14.5 days	Cluster 2	Other tissues
C57BL/6 kidney embryo 15.5 days	Cluster 2	Other tissues
C57BL/6 kidney embryo 16.5 days	Cluster 2	Other tissues
C57BL/6 kidney postnatal 0 days	Cluster 2	Other tissues
C57BL/6 limb embryo 11.5 days	Cluster 2	Other tissues
C57BL/6 limb embryo 12.5 days	Cluster 2	Other tissues
C57BL/6 limb embryo 13.5 days	Cluster 2	Other tissues
C57BL/6 limb embryo 14.5 days	Cluster 2	Other tissues
C57BL/6 limb embryo 15.5 days	Cluster 2	Other tissues
C57BL/6 lung embryo 14.5 days	Cluster 2	Other tissues
C57BL/6 lung embryo 15.5 days	Cluster 2	Other tissues
C57BL/6 lung embryo 16.5 days	Cluster 2	Other tissues
C57BL/6 lung postnatal 0 days	Cluster 2	Other tissues
C57BL/6 stomach embryo 14.5 days	Cluster 2	Other tissues
C57BL/6 stomach embryo 15.5 days	Cluster 2	Other tissues
C57BL/6 stomach embryo 16.5 days	Cluster 2	Other tissues
C57BL/6 stomach postnatal 0 days	Cluster 2	Other tissues
C57BL/6 liver embryo 11.5 days	Cluster 3	Liver & Blood
C57BL/6 liver embryo 12.5 days	Cluster 3	Liver & Blood
C57BL/6 liver embryo 13.5 days	Cluster 3	Liver & Blood
C57BL/6 liver embryo 14.5 days	Cluster 3	Liver & Blood
C57BL/6 liver embryo 15.5 days	Cluster 3	Liver & Blood
C57BL/6 liver embryo 16.5 days	Cluster 3	Liver & Blood
C57BL/6 liver postnatal 0 days	Cluster 3	Liver & Blood
