# Supplementary material for: Expanded encyclopaedias of DNA elements in the human and mouse genomes
Source: Nature. 2020 Jul 29;583(7818):699–710. doi: 10.1038/s41586-020-2493-4 (PMC7410828; doi:10.1038/s41586-020-2493-4)
Supplement: Supplementary file 22 — | cCREs near tissue-specific genes. [file 41586_2020_2493_MOESM22_ESM.xlsx]

## Sheet: Contents
Supplementary Table 20. cCREs are near tissue-specific genes
Supplementary Table 20a	Number of active cCREs-PLS within 10 kb of the TSSs of the 1000 most tissue-specific genes
Supplementary Table 20b	Number of active cCREs-PLS within 10 kb of the TSSs of the 1000 least tissue-specific genes
Supplementary Table 20c	Number of active cCREs-pELS within 10 kb of the TSSs of the 1000 most tissue-specific genes
Supplementary Table 20d	Number of active cCREs-pELS within 10 kb of the TSSs of the 1000 least tissue-specific genes
Supplementary Table 20e	Number of active cCREs-dELS within 10 kb of the TSSs of the 1000 most tissue-specific genes
Supplementary Table 20f	Number of active cCREs-dELS within 10 kb of the TSSs of the 1000 least tissue-specific genes
Supplementary Table 20g	Number of active cCREs-DNase-H3K4me3 within 10 kb of the TSSs of the 1000 most tissue-specific genes
Supplementary Table 20h	Number of active cCREs-DNase-H3K4me3 within 10 kb of the TSSs of the 1000 least tissue-specific genes
Supplementary Table 20i	Number of active cCREs-DNase-only within 10 kb of the TSSs of the 1000 most tissue-specific genes
Supplementary Table 20j	Number of active cCREs-DNase-only within 10 kb of the TSSs of the 1000 least tissue-specific genes
Empirical p-values of enrichment or depletion were estimated by randomly selecting 1,000 expressed genes (TPM ≥ 1) in the corresponding sample 10,000 times. We did not correct for multiple testing.

## Sheet: Supplementary Table 20a
Supplementary Table 20a. Number of active cCREs-PLS within 10 kb of the TSSs of the 1000 most tissue-specific genes
Biosample	N. top 1k tissue-specific genes with nearby cCREs-PLS	p-value for depletion	N. expressed genes (TPM≥1)	N. cCREs-PLS in this sample	p-value < 0.005?
embryonic facial prominence embryo 11.5 days	475	0	3580	14883	yes		Empirical p-values of enrichment or depletion were estimated by randomly selecting 1,000 expressed genes (TPM ≥ 1) in the corresponding sample 10,000 times. We did not correct for multiple testing.
embryonic facial prominence embryo 14.5 days	393	0	3977	13711	yes
forebrain embryo 11.5 days	548	0	3869	17125	yes
forebrain embryo 14.5 days	488	0	3575	14370	yes
forebrain postnatal 0 days	486	0	3819	15035	yes
heart embryo 11.5 days	460	0	3520	14743	yes
heart postnatal 0 days	554	0	3061	15089	yes
hindbrain embryo 11.5 days	548	0	3762	16690	yes
hindbrain embryo 14.5 days	468	0	4219	15223	yes
hindbrain postnatal 0 days	484	0	4101	14953	yes
intestine embryo 14.5 days	474	0	4054	16373	yes
kidney postnatal 0 days	421	0	3810	14455	yes
limb embryo 11.5 days	532	0	3584	16197	yes
limb embryo 14.5 days	456	0	3926	16288	yes
liver embryo 11.5 days	443	0	3439	15357	yes
liver postnatal 0 days	473	0	2947	14476	yes
lung embryo 14.5 days	444	0	3865	14706	yes
lung postnatal 0 days	428	0	3605	14197	yes
midbrain embryo 11.5 days	524	0	3543	14824	yes
midbrain embryo 14.5 days	411	0	4115	12751	yes
midbrain postnatal 0 days	456	0	3795	13966	yes
neural tube embryo 11.5 days	561	0	3793	16837	yes
stomach postnatal 0 days	388	0	3616	14942	yes
Median	473

## Sheet: Supplementary Table 20b
Supplementary Table 20b. Number of active cCREs-PLS within 10 kb of the TSSs of the 1000 least tissue-specific genes
Biosample	N. bottom 1k tissue-specific genes with nearby cCREs-PLS	p-value for enrichment	N. expressed genes (TPM≥1)	N. cCREs-PLS in this sample	p-value < 0.005?
embryonic facial prominence embryo 11.5 days	870	0	3580	14883	yes		Empirical p-values of enrichment or depletion were estimated by randomly selecting 1,000 expressed genes (TPM ≥ 1) in the corresponding sample 10,000 times. We did not correct for multiple testing.
embryonic facial prominence embryo 14.5 days	868	0	3977	13711	yes
forebrain embryo 11.5 days	875	0	3869	17125	yes
forebrain embryo 14.5 days	866	0	3575	14370	yes
forebrain postnatal 0 days	871	0	3819	15035	yes
heart embryo 11.5 days	872	0	3520	14743	yes
heart postnatal 0 days	873	0	3061	15089	yes
hindbrain embryo 11.5 days	874	0	3762	16690	yes
hindbrain embryo 14.5 days	870	0	4219	15223	yes
hindbrain postnatal 0 days	869	0	4101	14953	yes
intestine embryo 14.5 days	875	0	4054	16373	yes
kidney postnatal 0 days	871	0	3810	14455	yes
limb embryo 11.5 days	873	0	3584	16197	yes
limb embryo 14.5 days	876	0	3926	16288	yes
liver embryo 11.5 days	876	0	3439	15357	yes
liver postnatal 0 days	866	0	2947	14476	yes
lung embryo 14.5 days	872	0	3865	14706	yes
lung postnatal 0 days	869	0	3605	14197	yes
midbrain embryo 11.5 days	867	0	3543	14824	yes
midbrain embryo 14.5 days	860	0	4115	12751	yes
midbrain postnatal 0 days	865	0	3795	13966	yes
neural tube embryo 11.5 days	874	0	3793	16837	yes
stomach postnatal 0 days	868	0	3616	14942	yes
Median	871

## Sheet: Supplementary Table 20c
Supplementary Table 20c. Number of active cCREs-pELS within 10 kb of the TSSs of the 1000 most tissue-specific genes
Biosample	N. top 1k tissue-specific genes with nearby cCREs-pELS	p-value for depletion	N. expressed genes (TPM≥1)	N. cCREs-pELS in this sample	p-value < 0.005?
embryonic facial prominence embryo 11.5 days	287	0	3580	15177	yes		Empirical p-values of enrichment or depletion were estimated by randomly selecting 1,000 expressed genes (TPM ≥ 1) in the corresponding sample 10,000 times. We did not correct for multiple testing.
embryonic facial prominence embryo 14.5 days	210	0	3977	10707	yes
forebrain embryo 11.5 days	305	0	3869	17097	yes
forebrain embryo 14.5 days	333	0	3575	13110	yes
forebrain postnatal 0 days	372	0	3819	19278	yes
heart embryo 11.5 days	291	0	3520	13742	yes
heart postnatal 0 days	409	0	3061	15430	yes
hindbrain embryo 11.5 days	356	0	3762	18711	yes
hindbrain embryo 14.5 days	311	0	4219	15359	yes
hindbrain postnatal 0 days	338	0	4101	15850	yes
intestine embryo 14.5 days	318	0	4054	18688	yes
kidney postnatal 0 days	305	0	3810	15413	yes
limb embryo 11.5 days	319	0	3584	15023	yes
limb embryo 14.5 days	277	0	3926	18936	yes
liver embryo 11.5 days	308	0	3439	16544	yes
liver postnatal 0 days	362	0	2947	16184	yes
lung embryo 14.5 days	304	0	3865	13883	yes
lung postnatal 0 days	353	0	3605	16031	yes
midbrain embryo 11.5 days	332	0	3543	13285	yes
midbrain embryo 14.5 days	289	0	4115	9423	yes
midbrain postnatal 0 days	309	0	3795	12543	yes
neural tube embryo 11.5 days	367	0	3793	20029	yes
stomach postnatal 0 days	307	0	3616	16258	yes
Median	311

## Sheet: Supplementary Table 20d
Supplementary Table 20d. Number of active cCREs-pELS within 10 kb of the TSSs of the 1000 least tissue-specific genes
Biosample	N. bottom 1k tissue-specific genes with nearby cCREs-pELS	p-value for enrichment	N. expressed genes (TPM≥1)	N. cCREs-pELS in this sample	p-value < 0.005?
embryonic facial prominence embryo 11.5 days	568	0	3580	15177	yes		Empirical p-values of enrichment or depletion were estimated by randomly selecting 1,000 expressed genes (TPM ≥ 1) in the corresponding sample 10,000 times. We did not correct for multiple testing.
embryonic facial prominence embryo 14.5 days	448	0	3977	10707	yes
forebrain embryo 11.5 days	604	0	3869	17097	yes
forebrain embryo 14.5 days	456	0	3575	13110	yes
forebrain postnatal 0 days	652	0	3819	19278	yes
heart embryo 11.5 days	608	0	3520	13742	yes
heart postnatal 0 days	612	0	3061	15430	yes
hindbrain embryo 11.5 days	608	0	3762	18711	yes
hindbrain embryo 14.5 days	550	0	4219	15359	yes
hindbrain postnatal 0 days	588	0	4101	15850	yes
intestine embryo 14.5 days	705	0	4054	18688	yes
kidney postnatal 0 days	603	0	3810	15413	yes
limb embryo 11.5 days	552	0	3584	15023	yes
limb embryo 14.5 days	684	0	3926	18936	yes
liver embryo 11.5 days	691	0	3439	16544	yes
liver postnatal 0 days	710	0	2947	16184	yes
lung embryo 14.5 days	538	0	3865	13883	yes
lung postnatal 0 days	609	0	3605	16031	yes
midbrain embryo 11.5 days	482	0	3543	13285	yes
midbrain embryo 14.5 days	404	0	4115	9423	yes
midbrain postnatal 0 days	504	0	3795	12543	yes
neural tube embryo 11.5 days	615	0	3793	20029	yes
stomach postnatal 0 days	652	0	3616	16258	yes
Median	604

## Sheet: Supplementary Table 20e
Supplementary Table 20e. Number of active cCREs-dELS within 10 kb of the TSSs of the 1000 most tissue-specific genes
Biosample	N. top 1k tissue-specific genes with nearby cCREs-dELS	p-value for enrichment	N. expressed genes (TPM≥1)	N. cCREs-dELS in this sample	p-value < 0.005?
embryonic facial prominence embryo 11.5 days	99	0.0002	3580	7411	yes		Empirical p-values of enrichment or depletion were estimated by randomly selecting 1,000 expressed genes (TPM ≥ 1) in the corresponding sample 10,000 times. We did not correct for multiple testing.
embryonic facial prominence embryo 14.5 days	105	0.3263	3977	13717	no
forebrain embryo 11.5 days	106	0	3869	7796	yes
forebrain embryo 14.5 days	141	0	3575	16121	yes
forebrain postnatal 0 days	110	0.0033	3819	14219	yes
heart embryo 11.5 days	165	0	3520	8959	yes
heart postnatal 0 days	220	0	3061	14986	yes
hindbrain embryo 11.5 days	134	0	3762	9159	yes
hindbrain embryo 14.5 days	128	0.0012	4219	13917	yes
hindbrain postnatal 0 days	122	0.1182	4101	12037	no
intestine embryo 14.5 days	109	0.0002	4054	6090	yes
kidney postnatal 0 days	162	0.0005	3810	13168	yes
limb embryo 11.5 days	139	0	3584	8839	yes
limb embryo 14.5 days	79	0.075	3926	7595	no
liver embryo 11.5 days	96	0.0526	3439	4730	no
liver postnatal 0 days	196	0.0001	2947	8815	yes
lung embryo 14.5 days	150	0.0015	3865	14248	yes
lung postnatal 0 days	212	0	3605	17040	yes
midbrain embryo 11.5 days	146	0	3543	10882	yes
midbrain embryo 14.5 days	118	0	4115	9868	yes
midbrain postnatal 0 days	96	0.1417	3795	9365	no
neural tube embryo 11.5 days	182	0	3793	12803	yes
stomach postnatal 0 days	146	0.0015	3616	9299	yes
Median	134

## Sheet: Supplementary Table 20f
Supplementary Table 20f. Number of active cCREs-dELS within 10 kb of the TSSs of the 1000 least tissue-specific genes
Biosample	N. bottom 1k tissue-specific genes with nearby cCREs-dELS	p-value for depletion	N. expressed genes (TPM≥1)	N. cCREs-dELS in this sample	p-value < 0.005?
embryonic facial prominence embryo 11.5 days	39	0.0452	3580	7411	no		Empirical p-values of enrichment or depletion were estimated by randomly selecting 1,000 expressed genes (TPM ≥ 1) in the corresponding sample 10,000 times. We did not correct for multiple testing.
embryonic facial prominence embryo 14.5 days	68	0.1358	3977	13717	no
forebrain embryo 11.5 days	32	0.0038	3869	7796	yes
forebrain embryo 14.5 days	67	0.0631	3575	16121	no
forebrain postnatal 0 days	57	0.0484	3819	14219	no
heart embryo 11.5 days	79	0.5993	3520	8959	no
heart postnatal 0 days	109	0.651	3061	14986	no
hindbrain embryo 11.5 days	32	0	3762	9159	yes
hindbrain embryo 14.5 days	64	0.036	4219	13917	no
hindbrain postnatal 0 days	77	0.2807	4101	12037	no
intestine embryo 14.5 days	35	0.0014	4054	6090	yes
kidney postnatal 0 days	74	0.0098	3810	13168	no
limb embryo 11.5 days	43	0.0098	3584	8839	no
limb embryo 14.5 days	40	0.0933	3926	7595	no
liver embryo 11.5 days	52	0.5093	3439	4730	no
liver postnatal 0 days	117	0.9962	2947	8815	no
lung embryo 14.5 days	74	0.0583	3865	14248	no
lung postnatal 0 days	126	0.9413	3605	17040	no
midbrain embryo 11.5 days	40	0	3543	10882	yes
midbrain embryo 14.5 days	45	0.0061	4115	9868	no
midbrain postnatal 0 days	59	0.2175	3795	9365	no
neural tube embryo 11.5 days	51	0.0022	3793	12803	yes
stomach postnatal 0 days	83	0.6936	3616	9299	no
Median	59

## Sheet: Supplementary Table 20g
Supplementary Table 20g. Number of active cCREs-DNase-H3K4me3 within 10 kb of the TSSs of the 1000 most tissue-specific genes
Biosample	N. top 1k tissue-specific genes with nearby cCREs-DNase-H3K4me3	p-value for enrichment	N. expressed genes (TPM≥1)	N. cCREs-DNase-H3K4me3 in this sample	p-value < 0.005?
embryonic facial prominence embryo 11.5 days	303	0	3580	8269	yes		Empirical p-values of enrichment or depletion were estimated by randomly selecting 1,000 expressed genes (TPM ≥ 1) in the corresponding sample 10,000 times. We did not correct for multiple testing.
embryonic facial prominence embryo 14.5 days	155	0.0009	3977	3740	yes
forebrain embryo 11.5 days	372	0.0002	3869	14814	yes
forebrain embryo 14.5 days	183	0.0009	3575	4539	yes
forebrain postnatal 0 days	231	0	3819	5006	yes
heart embryo 11.5 days	181	0.118	3520	5063	no
heart postnatal 0 days	144	0.222	3061	4427	no
hindbrain embryo 11.5 days	364	0	3762	11597	yes
hindbrain embryo 14.5 days	211	0	4219	4508	yes
hindbrain postnatal 0 days	166	0	4101	3185	yes
intestine embryo 14.5 days	279	0.0001	4054	9563	yes
kidney postnatal 0 days	142	0.2402	3810	3949	no
limb embryo 11.5 days	328	0.0076	3584	11350	no
limb embryo 14.5 days	291	0.0035	3926	10064	yes
liver embryo 11.5 days	201	0.5886	3439	8295	no
liver postnatal 0 days	94	0.9997	2947	3562	no
lung embryo 14.5 days	165	0.0167	3865	4753	no
lung postnatal 0 days	114	0.5689	3605	3226	no
midbrain embryo 11.5 days	247	0	3543	6048	yes
midbrain embryo 14.5 days	114	0	4115	2349	yes
midbrain postnatal 0 days	170	0	3795	3175	yes
neural tube embryo 11.5 days	385	0	3793	12124	yes
stomach postnatal 0 days	119	0.9424	3616	4028	no
Median	183

## Sheet: Supplementary Table 20h
Supplementary Table 20h. Number of active cCREs-DNase-H3K4me3 within 10 kb of the TSSs of the 1000 least tissue-specific genes
Biosample	N. bottom 1k tissue-specific genes with nearby cCREs-DNase-H3K4me3	p-value for enrichment	N. expressed genes (TPM≥1)	N. cCREs-DNase-H3K4me3 in this sample	p-value < 0.005?
embryonic facial prominence embryo 11.5 days	239	0	3580	8269	yes		Empirical p-values of enrichment or depletion were estimated by randomly selecting 1,000 expressed genes (TPM ≥ 1) in the corresponding sample 10,000 times. We did not correct for multiple testing.
embryonic facial prominence embryo 14.5 days	93	0.5364	3977	3740	no
forebrain embryo 11.5 days	305	0	3869	14814	yes
forebrain embryo 14.5 days	130	0.0088	3575	4539	no
forebrain postnatal 0 days	129	0.0278	3819	5006	no
heart embryo 11.5 days	154	0.0057	3520	5063	yes
heart postnatal 0 days	109	0.472	3061	4427	no
hindbrain embryo 11.5 days	291	0	3762	11597	yes
hindbrain embryo 14.5 days	91	0.9473	4219	4508	no
hindbrain postnatal 0 days	62	0.9548	4101	3185	no
intestine embryo 14.5 days	212	0.0328	4054	9563	no
kidney postnatal 0 days	109	0.1459	3810	3949	no
limb embryo 11.5 days	288	0	3584	11350	yes
limb embryo 14.5 days	246	0.0001	3926	10064	yes
liver embryo 11.5 days	193	0.0116	3439	8295	no
liver postnatal 0 days	121	0.0011	2947	3562	yes
lung embryo 14.5 days	125	0.2536	3865	4753	no
lung postnatal 0 days	108	0.007	3605	3226	no
midbrain embryo 11.5 days	152	0.1936	3543	6048	no
midbrain embryo 14.5 days	60	0.4074	4115	2349	no
midbrain postnatal 0 days	78	0.586	3795	3175	no
neural tube embryo 11.5 days	320	0	3793	12124	yes
stomach postnatal 0 days	143	0	3616	4028	yes
Median	130

## Sheet: Supplementary Table 20i
Supplementary Table 20i. Number of active cCREs-DNase-only within 10 kb of the TSSs of the 1000 most tissue-specific genes
Biosample	N. top 1k tissue-specific genes with nearby cCREs-DNase-only	p-value for enrichment	N. expressed genes (TPM≥1)	N. cCREs-DNase-only in this sample	p-value < 0.005?
embryonic facial prominence embryo 11.5 days	349	0	3580	22136	yes		Empirical p-values of enrichment or depletion were estimated by randomly selecting 1,000 expressed genes (TPM ≥ 1) in the corresponding sample 10,000 times. We did not correct for multiple testing.
embryonic facial prominence embryo 14.5 days	334	0	3977	29855	yes
forebrain embryo 11.5 days	258	0	3869	16933	yes
forebrain embryo 14.5 days	316	0.0195	3575	31788	no
forebrain postnatal 0 days	122	0	3819	10451	yes
heart embryo 11.5 days	278	0.2605	3520	20015	no
heart postnatal 0 days	140	0	3061	8138	yes
hindbrain embryo 11.5 days	293	0	3762	20147	yes
hindbrain embryo 14.5 days	296	0.0113	4219	29467	no
hindbrain postnatal 0 days	142	0	4101	12023	yes
intestine embryo 14.5 days	220	0.0004	4054	12489	yes
kidney postnatal 0 days	189	0.0002	3810	18112	yes
limb embryo 11.5 days	300	0	3584	20361	yes
limb embryo 14.5 days	243	0.0037	3926	16720	yes
liver embryo 11.5 days	175	0.0002	3439	7689	yes
liver postnatal 0 days	84	0.0223	2947	3562	no
lung embryo 14.5 days	164	0.0001	3865	14361	yes
lung postnatal 0 days	270	0.0003	3605	18753	yes
midbrain embryo 11.5 days	343	0.0032	3543	27527	yes
midbrain embryo 14.5 days	212	0.4234	4115	19168	no
midbrain postnatal 0 days	174	0.0007	3795	18239	yes
neural tube embryo 11.5 days	367	0	3793	28534	yes
stomach postnatal 0 days	166	0.0005	3616	7184	yes
Median	243

[truncated: 1 more sheets: Supplementary Table 20j]
