# Supplementary material for: Expanded encyclopaedias of DNA elements in the human and mouse genomes
Source: Nature. 2020 Jul 29;583(7818):699–710. doi: 10.1038/s41586-020-2493-4 (PMC7410828; doi:10.1038/s41586-020-2493-4)
Supplement: Supplementary file 23 — | RNA-seq experiments included in SCREEN's differential expression tool. [file 41586_2020_2493_MOESM23_ESM.xlsx]

## Sheet: Supplementary Table 21
Supplementary Table 21. RNA-seq experiments included in SCREEN's differential expression tool
Biosample	Experiment accession	File accession	Replicate
C57BL/6 embryonic facial prominence embryo (10.5 days)	ENCSR809VYL	ENCFF929KWG	1
C57BL/6 embryonic facial prominence embryo (10.5 days)	ENCSR809VYL	ENCFF672DDJ	2
C57BL/6 embryonic facial prominence embryo (11.5 days)	ENCSR848HOX	ENCFF772UWT	1
C57BL/6 embryonic facial prominence embryo (11.5 days)	ENCSR848HOX	ENCFF262TXH	2
C57BL/6 embryonic facial prominence embryo (12.5 days)	ENCSR851HEC	ENCFF594CEM	1
C57BL/6 embryonic facial prominence embryo (12.5 days)	ENCSR851HEC	ENCFF742JLO	2
C57BL/6 embryonic facial prominence embryo (13.5 days)	ENCSR538WYL	ENCFF132NQU	1
C57BL/6 embryonic facial prominence embryo (13.5 days)	ENCSR538WYL	ENCFF867TKM	2
C57BL/6 embryonic facial prominence embryo (14.5 days)	ENCSR823VEE	ENCFF924CMS	1
C57BL/6 embryonic facial prominence embryo (14.5 days)	ENCSR823VEE	ENCFF370UDF	2
C57BL/6 embryonic facial prominence embryo (15.5 days)	ENCSR636CWO	ENCFF369TLJ	1
C57BL/6 embryonic facial prominence embryo (15.5 days)	ENCSR636CWO	ENCFF536XKZ	2
C57BL/6 forebrain embryo (10.5 days)	ENCSR304RDL	ENCFF302TQO	1
C57BL/6 forebrain embryo (10.5 days)	ENCSR304RDL	ENCFF413BXV	2
C57BL/6 forebrain embryo (11.5 days)	ENCSR160IIN	ENCFF465SNB	1
C57BL/6 forebrain embryo (11.5 days)	ENCSR160IIN	ENCFF976OLT	2
C57BL/6 forebrain embryo (12.5 days)	ENCSR647QBV	ENCFF804FTJ	1
C57BL/6 forebrain embryo (12.5 days)	ENCSR647QBV	ENCFF601JPN	2
C57BL/6 forebrain embryo (13.5 days)	ENCSR970EWM	ENCFF567AFL	1
C57BL/6 forebrain embryo (13.5 days)	ENCSR970EWM	ENCFF227HKF	2
C57BL/6 forebrain embryo (14.5 days)	ENCSR185LWM	ENCFF745ZJF	1
C57BL/6 forebrain embryo (14.5 days)	ENCSR185LWM	ENCFF816CVP	2
C57BL/6 forebrain embryo (15.5 days)	ENCSR752RGN	ENCFF763GXJ	1
C57BL/6 forebrain embryo (15.5 days)	ENCSR752RGN	ENCFF340XFQ	2
C57BL/6 forebrain embryo (16.5 days)	ENCSR080EVZ	ENCFF590FAC	1
C57BL/6 forebrain embryo (16.5 days)	ENCSR080EVZ	ENCFF484AOO	2
C57BL/6 forebrain postnatal (0 days)	ENCSR362AIZ	ENCFF918QNL	1
C57BL/6 forebrain postnatal (0 days)	ENCSR362AIZ	ENCFF895JXR	2
C57BL/6 heart embryo (10.5 days)	ENCSR049UJU	ENCFF127FPD	1
C57BL/6 heart embryo (10.5 days)	ENCSR049UJU	ENCFF721XZC	2
C57BL/6 heart embryo (11.5 days)	ENCSR691OPQ	ENCFF226IWR	1
C57BL/6 heart embryo (11.5 days)	ENCSR691OPQ	ENCFF540EJL	2
C57BL/6 heart embryo (12.5 days)	ENCSR150CUE	ENCFF343NNZ	2
C57BL/6 heart embryo (12.5 days)	ENCSR150CUE	ENCFF345NEQ	1
C57BL/6 heart embryo (13.5 days)	ENCSR284YKY	ENCFF242GMD	1
C57BL/6 heart embryo (13.5 days)	ENCSR284YKY	ENCFF976CYB	2
C57BL/6 heart embryo (14.5 days)	ENCSR727FHP	ENCFF111IGW	1
C57BL/6 heart embryo (14.5 days)	ENCSR727FHP	ENCFF540BJT	2
C57BL/6 heart embryo (15.5 days)	ENCSR597UZW	ENCFF440PWB	1
C57BL/6 heart embryo (15.5 days)	ENCSR597UZW	ENCFF219PVC	2
C57BL/6 heart embryo (16.5 days)	ENCSR020DGG	ENCFF415JBI	1
C57BL/6 heart embryo (16.5 days)	ENCSR020DGG	ENCFF871IGQ	2
C57BL/6 heart postnatal (0 days)	ENCSR526SEX	ENCFF817KPY	1
C57BL/6 heart postnatal (0 days)	ENCSR526SEX	ENCFF155GNG	2
C57BL/6 hindbrain embryo (10.5 days)	ENCSR943LKA	ENCFF070GIC	2
C57BL/6 hindbrain embryo (10.5 days)	ENCSR943LKA	ENCFF097IDM	1
C57BL/6 hindbrain embryo (11.5 days)	ENCSR760TOE	ENCFF750FTK	1
C57BL/6 hindbrain embryo (11.5 days)	ENCSR760TOE	ENCFF109HTF	2
C57BL/6 hindbrain embryo (12.5 days)	ENCSR420QTO	ENCFF242PFZ	2
C57BL/6 hindbrain embryo (12.5 days)	ENCSR420QTO	ENCFF983XDK	1
C57BL/6 hindbrain embryo (13.5 days)	ENCSR921PRX	ENCFF131WIM	1
C57BL/6 hindbrain embryo (13.5 days)	ENCSR921PRX	ENCFF604LWF	2
C57BL/6 hindbrain embryo (14.5 days)	ENCSR559TRB	ENCFF206KRT	1
C57BL/6 hindbrain embryo (14.5 days)	ENCSR559TRB	ENCFF741FZD	2
C57BL/6 hindbrain embryo (15.5 days)	ENCSR401BSG	ENCFF395LAH	1
C57BL/6 hindbrain embryo (15.5 days)	ENCSR401BSG	ENCFF338ZXD	2
C57BL/6 hindbrain embryo (16.5 days)	ENCSR285WZV	ENCFF211ELX	1
C57BL/6 hindbrain embryo (16.5 days)	ENCSR285WZV	ENCFF830YBR	2
C57BL/6 hindbrain postnatal (0 days)	ENCSR017JEG	ENCFF798MSP	1
C57BL/6 hindbrain postnatal (0 days)	ENCSR017JEG	ENCFF861GUP	2
C57BL/6 intestine embryo (14.5 days)	ENCSR932TRU	ENCFF959OHE	1
C57BL/6 intestine embryo (14.5 days)	ENCSR932TRU	ENCFF228SAS	2
C57BL/6 intestine embryo (15.5 days)	ENCSR370SFB	ENCFF052THP	1
C57BL/6 intestine embryo (15.5 days)	ENCSR370SFB	ENCFF114YCL	2
C57BL/6 intestine embryo (16.5 days)	ENCSR848GST	ENCFF443JRH	1
C57BL/6 intestine embryo (16.5 days)	ENCSR848GST	ENCFF278PAQ	2
C57BL/6 intestine postnatal (0 days)	ENCSR331XCE	ENCFF485CJB	1
C57BL/6 intestine postnatal (0 days)	ENCSR331XCE	ENCFF795XBQ	2
C57BL/6 kidney embryo (14.5 days)	ENCSR504GEG	ENCFF499WRT	1
C57BL/6 kidney embryo (14.5 days)	ENCSR504GEG	ENCFF413OJO	2
C57BL/6 kidney embryo (15.5 days)	ENCSR062VTB	ENCFF700YRC	1
C57BL/6 kidney embryo (15.5 days)	ENCSR062VTB	ENCFF347HOK	2
C57BL/6 kidney embryo (16.5 days)	ENCSR537GNQ	ENCFF752QKG	1
C57BL/6 kidney embryo (16.5 days)	ENCSR537GNQ	ENCFF143OJZ	2
C57BL/6 kidney postnatal (0 days)	ENCSR173PJN	ENCFF905HUL	1
C57BL/6 kidney postnatal (0 days)	ENCSR173PJN	ENCFF783LVC	2
C57BL/6 limb embryo (10.5 days)	ENCSR968QHO	ENCFF399HJB	1
C57BL/6 limb embryo (10.5 days)	ENCSR968QHO	ENCFF597VHC	2
C57BL/6 limb embryo (11.5 days)	ENCSR541XZK	ENCFF195JHC	1
C57BL/6 limb embryo (11.5 days)	ENCSR541XZK	ENCFF457ZGF	2
C57BL/6 limb embryo (12.5 days)	ENCSR750YSX	ENCFF879FXB	1
C57BL/6 limb embryo (12.5 days)	ENCSR750YSX	ENCFF470WZZ	2
C57BL/6 limb embryo (13.5 days)	ENCSR347SQR	ENCFF358WYS	1
C57BL/6 limb embryo (13.5 days)	ENCSR347SQR	ENCFF634AUL	2
C57BL/6 limb embryo (14.5 days)	ENCSR216NEG	ENCFF677BPV	1
C57BL/6 limb embryo (14.5 days)	ENCSR216NEG	ENCFF794QMH	2
C57BL/6 limb embryo (15.5 days)	ENCSR830IVQ	ENCFF532ZDE	1
C57BL/6 limb embryo (15.5 days)	ENCSR830IVQ	ENCFF003DBZ	2
C57BL/6 liver embryo (11.5 days)	ENCSR284AMY	ENCFF954EHG	1
C57BL/6 liver embryo (11.5 days)	ENCSR284AMY	ENCFF523MEO	2
C57BL/6 liver embryo (12.5 days)	ENCSR648YEP	ENCFF746VZM	1
C57BL/6 liver embryo (12.5 days)	ENCSR648YEP	ENCFF468PFF	2
C57BL/6 liver embryo (13.5 days)	ENCSR448MXQ	ENCFF615ZTQ	1
C57BL/6 liver embryo (13.5 days)	ENCSR448MXQ	ENCFF336VTP	2
C57BL/6 liver embryo (14.5 days)	ENCSR867YNV	ENCFF432ZGG	1
C57BL/6 liver embryo (14.5 days)	ENCSR867YNV	ENCFF572OPZ	2
C57BL/6 liver embryo (15.5 days)	ENCSR611PTP	ENCFF740SXP	1
C57BL/6 liver embryo (15.5 days)	ENCSR611PTP	ENCFF504YJB	2
C57BL/6 liver embryo (16.5 days)	ENCSR826HIQ	ENCFF759PUL	1
C57BL/6 liver embryo (16.5 days)	ENCSR826HIQ	ENCFF512KYX	2
C57BL/6 liver postnatal (0 days)	ENCSR096STK	ENCFF875HIA	1
C57BL/6 liver postnatal (0 days)	ENCSR096STK	ENCFF143HKK	2
C57BL/6 lung embryo (14.5 days)	ENCSR039ADS	ENCFF872ABP	1
C57BL/6 lung embryo (14.5 days)	ENCSR039ADS	ENCFF226ILJ	2
C57BL/6 lung embryo (15.5 days)	ENCSR457RRW	ENCFF718PJC	1
C57BL/6 lung embryo (15.5 days)	ENCSR457RRW	ENCFF996EMC	2
C57BL/6 lung embryo (16.5 days)	ENCSR992WBR	ENCFF538RNR	1
C57BL/6 lung embryo (16.5 days)	ENCSR992WBR	ENCFF365SND	2
C57BL/6 lung postnatal (0 days)	ENCSR982MRY	ENCFF990GIB	1
C57BL/6 lung postnatal (0 days)	ENCSR982MRY	ENCFF658LQM	2
C57BL/6 midbrain embryo (10.5 days)	ENCSR764OPZ	ENCFF996YFF	1
C57BL/6 midbrain embryo (10.5 days)	ENCSR764OPZ	ENCFF421TRR	2
C57BL/6 midbrain embryo (11.5 days)	ENCSR307BCA	ENCFF359ZOA	1
C57BL/6 midbrain embryo (11.5 days)	ENCSR307BCA	ENCFF971KZC	2
C57BL/6 midbrain embryo (12.5 days)	ENCSR908JWT	ENCFF887JHQ	2
C57BL/6 midbrain embryo (12.5 days)	ENCSR908JWT	ENCFF399CQH	1
C57BL/6 midbrain embryo (13.5 days)	ENCSR792RJV	ENCFF422BJI	1
C57BL/6 midbrain embryo (13.5 days)	ENCSR792RJV	ENCFF196WAD	2
C57BL/6 midbrain embryo (14.5 days)	ENCSR343YLB	ENCFF453GZG	1
C57BL/6 midbrain embryo (14.5 days)	ENCSR343YLB	ENCFF870YWY	2
C57BL/6 midbrain embryo (15.5 days)	ENCSR557RMA	ENCFF706XGJ	1
C57BL/6 midbrain embryo (15.5 days)	ENCSR557RMA	ENCFF835FSF	2
C57BL/6 midbrain embryo (16.5 days)	ENCSR367ZPZ	ENCFF918YFP	1
C57BL/6 midbrain embryo (16.5 days)	ENCSR367ZPZ	ENCFF052VJO	2
C57BL/6 midbrain postnatal (0 days)	ENCSR719NAJ	ENCFF210MWH	1
C57BL/6 midbrain postnatal (0 days)	ENCSR719NAJ	ENCFF793WMU	2
C57BL/6 neural tube embryo (11.5 days)	ENCSR337FYI	ENCFF375JDR	1
C57BL/6 neural tube embryo (11.5 days)	ENCSR337FYI	ENCFF298WHK	2
C57BL/6 neural tube embryo (12.5 days)	ENCSR508GWZ	ENCFF353TCZ	1
C57BL/6 neural tube embryo (12.5 days)	ENCSR508GWZ	ENCFF224SRI	2
C57BL/6 neural tube embryo (13.5 days)	ENCSR115TWD	ENCFF502BTV	1
C57BL/6 neural tube embryo (13.5 days)	ENCSR115TWD	ENCFF049EIV	2
C57BL/6 neural tube embryo (14.5 days)	ENCSR928OXI	ENCFF513HAL	1
C57BL/6 neural tube embryo (14.5 days)	ENCSR928OXI	ENCFF967SJG	2
C57BL/6 neural tube embryo (15.5 days)	ENCSR004XCU	ENCFF037GWJ	1
C57BL/6 neural tube embryo (15.5 days)	ENCSR004XCU	ENCFF365DLM	2
C57BL/6 neural tube postnatal (0 days)	ENCSR667TOX	ENCFF402XKL	1
C57BL/6 neural tube postnatal (0 days)	ENCSR667TOX	ENCFF918XYP	2
C57BL/6 stomach embryo (14.5 days)	ENCSR290RRR	ENCFF050PAT	1
C57BL/6 stomach embryo (14.5 days)	ENCSR290RRR	ENCFF691EQW	2
C57BL/6 stomach embryo (15.5 days)	ENCSR906YQZ	ENCFF972NMO	1
C57BL/6 stomach embryo (15.5 days)	ENCSR906YQZ	ENCFF355MOU	2
C57BL/6 stomach embryo (16.5 days)	ENCSR466KZY	ENCFF288JNN	1
C57BL/6 stomach embryo (16.5 days)	ENCSR466KZY	ENCFF052DOQ	2
C57BL/6 stomach postnatal (0 days)	ENCSR178GUS	ENCFF517XLT	1
C57BL/6 stomach postnatal (0 days)	ENCSR178GUS	ENCFF434XNZ	2
