# Supplementary material for: Expanded encyclopaedias of DNA elements in the human and mouse genomes
Source: Nature. 2020 Jul 29;583(7818):699–710. doi: 10.1038/s41586-020-2493-4 (PMC7410828; doi:10.1038/s41586-020-2493-4)
Supplement: Supplementary file 24 — | Testing candidate enhancers with mouse transgenic assays. [file 41586_2020_2493_MOESM24_ESM.xlsx]

## Sheet: Contents
Supplementary Table 22. Testing candidate enhancers with mouse transgenic assays
Supplementary Table 22a	Regions predicted to be active in midbrain e11.5 (this study)
Supplementary Table 22b	Regions predicted to be active in hindbrain e11.5 (this study)
Supplementary Table 22c	Regions predicted to be active in limb e11.5 (this study)
Supplementary Table 22d	Full list of ranked regions for midbrain e11.5 (this study)
Supplementary Table 22e	Full list of ranked regions for hindbrain e11.5 (this study)
Supplementary Table 22f	Full list of ranked regions for limb e11.5 (this study)
Supplementary Table 22g	Regions predicted to be active in e12.5 as published in Gorkin et al.
Supplementary Table 22h	Full list of ranked regions for forebrain e12.5 as published in Gorkin et al.
Supplementary Table 22i	Full list of ranked regions for heart e12.5 as published in Gorkin et al.
Supplementary Table 22j	Full list of ranked regions for limb e12.5 as published in Gorkin et al.
Supplementary Table 22k	Transgenic mouse reporter assay results for 31 human homolog regions as published in Sethi et al.
Supplementary Table 22l	Transgenic reporter assay results for e11.5 mouse as published in Sethi et al.

## Sheet: Supplementary Table 22a
Supplementary Table 22a. Regions predicted to be active in midbrain e11.5
	VISTA ID	mm10 Coordinates	Results Summary, Predicted Tissue (reproducibility)	Additional Tissues With Reprodicible Staining (reproducibility)	Overlapping cCREs (high signal in tissue)	Overlapping cCREs (low signal in tissue)
Top Tier (Ranked at top 0.08%)	mm1454	chr2:25124845-25128090	midbrain positive (3/4)	forebrain (3/4), hindbrain (3/4), neural tube (4/4), eye (3/4)	EM10E0688151,EM10E0688152,EM10E0688153,EM10E0688155	EM10E0688154
	mm1456	chr12:109946504-109950294	midbrain positive (6/6)	forebrain (6/6), hindbrain (6/6), neural tube (5/6)	EM10E0548509,EM10E0548510,EM10E0548511,EM10E0548512,EM10E0548514	EM10E0548507,EM10E0548513
	mm1457	chr18:38378941-38381638	other positive	forebrain (6/6), limb (6/6), cranial nerve (4/6), DRG (4/6)	EM10E0658454,EM10E0658455,EM10E0658456	EM10E0658452,EM10E0658453
	mm1458	chr8:93916782-93919741	midbrain positive (5/7)	forebrain (5/7), hindbrain (5/7), neural tube (5/7)	EM10E0885803,EM10E0885804,EM10E0885805	EM10E0885801,EM10E0885802,EM10E0885806
	mm1459	chr3:65973873-65976364	neg		EM10E0731593,EM10E0731594,EM10E0731595	EM10E0731592
	mm1460	chr1:133185980-133189493	midbrain positive (5/5)	forebrain (5/5), hindbrain (5/5), neural tube (4/5), eye (5/5)	EM10E0450881	EM10E0450880,EM10E0450882
	mm1461	chr2:154425426-154428462	midbrain positive (3/3)	forebrain (3/3), hindbrain (3/3), neural tube (3/3), nose (3/3), facial mesenchyme (3/3)	EM10E0714775,EM10E0714776	EM10E0714774,EM10E0714777,EM10E0714778,EM10E0714779
	mm1462	chr11:113783367-113787793	midbrain positive (8/12)	forebrain (7/12), hindbrain (9/12), neural tube (9/12), trigeminal V (7/12), DRG (7/12), limb (7/12)	EM10E0524897,EM10E0524898,EM10E0524899,EM10E0524900	EM10E0524901,EM10E0524902
	mm1463	chr5:21731579-21734432	other positive	forebrain (4/4)	EM10E0782449,EM10E0782450
	mm1469	chr12:80059965-80065110	midbrain positive (5/5)	forebrain (4/5), hindbrain (5/5), neural tube (5/5), heart (5/5), branchial arch (3/5)	EM10E0541449,EM10E0541450,EM10E0541451,EM10E0541452,EM10E0541454	EM10E0541445,EM10E0541446,EM10E0541447,EM10E0541453
	mm1470	chr6:90780495-90784241	other positive	hindbrain (6/8), neural tube (5/8), trigeminal V (6/8), DRG (7/8)	EM10E0827495,EM10E0827496	EM10E0827493,EM10E0827494
	mm1471	chr16:35584523-35589773	midbrain positive (3/3)	forebrain (3/3), hindbrain (3/3), neural tube (3/3)	EM10E0622466,EM10E0622469,EM10E0622470,EM10E0622471	EM10E0622468
	mm1472	chr11:20654380-20657594	neg		EM10E0496335,EM10E0496336,EM10E0496337,EM10E0496338	EM10E0496334,EM10E0496339
	mm1479	chr17:29354850-29357878	neg		EM10E0637937,EM10E0637938,EM10E0637939,EM10E0637940
	mm1480	chr6:112808528-112813000	midbrain positive (4/5)	forebrain (5/5)	EM10E0831080,EM10E0831081,EM10E0831082	EM10E0831083
	mm1481	chr11:120314873-120317426	other positive	DRG (3/4), other (3/4)	EM10E0528931,EM10E0528932,EM10E0528933	EM10E0528934,EM10E0528935
	mm1482	chr17:37028041-37029979	neg		EM10E0641278	EM10E0641277,EM10E0641279
	mm1502	chr14:76253890-76257212	midbrain positive (3/3)		EM10E0587991,EM10E0587992	EM10E0587993
	mm1503	chr14:40955282-40959325	midbrain positive (4/8)	hindbrain (5/8), cranial nerve (5/8), trigeminal V (8/8), DRG (8/8), limb (6/8)	EM10E0580018,EM10E0580019,EM10E0580020,EM10E0580021,EM10E0580024	EM10E0580022,EM10E0580023,EM10E0580025,EM10E0580026
	mm1504	chr16:44528746-44534514	midbrain positive (4/5)	hindbrain (4/5), forebrain (4/5), neural tube (4/5)	EM10E0624125,EM10E0624126,EM10E0624127	EM10E0624123,EM10E0624124,EM10E0624128
Middle Tier (Ranked at top 1.5%)	mm1544	chr16:94723154-94725386	neg		EM10E0630316,EM10E0630317	EM10E0630315,EM10E0630318,EM10E0630319
	mm1545	chr18:54759740-54761758	neg		EM10E0661061,EM10E0661062	EM10E0661060
	mm1546	chr1:9648223-9650965	midbrain positive (6/8)	hindbrain (7/8), trigeminal V (6/8), neural tube (5/8), DRG (4/8), cranial nerve (5/8)	EM10E0431637,EM10E0431638
	mm1547	chr9:50451431-50453445	neg		EM10E0904670,EM10E0904671
	mm1548	chr6:145855046-145857046	other positive	forebrain (4/4)	EM10E0839611,EM10E0839612	EM10E0839610
	mm1549	chr3:127705248-127707248	other positive	forebrain (7/7), neural tube (6/7)	EM10E0743955,EM10E0743956,EM10E0743957	EM10E0743958
	mm1550	chr5:140767048-140769052	neg		EM10E0809108	EM10E0809109,EM10E0809110
	mm1551	chr6:144165683-144167703	neg		EM10E0839048	EM10E0839049,EM10E0839050
	mm1552	chr19:41715402-41718238	midbrain positive (5/6)	forebrain (6/6), hindbrain (6/6), DRG (4/6)	EM10E0678682	EM10E0678681
	mm1553	chr9:86186309-86188376	midbrain positive (3/5)	hindbrain (3/5) , forebrain (3/5), neural tube (3/5)	EM10E0914277,EM10E0914278	EM10E0914279,EM10E0914280
	mm1554	chr9:121359503-121361504	neg		EM10E0922526,EM10E0922527	EM10E0922528
	mm1555	chr11:26772020-26774013	midbrain positive (5/6)	hindbrain (3/6)	EM10E0497544,EM10E0497545
	mm1556	chr13:76809879-76811879	other positive	forebrain (3/3), hindbrain (3/3)	EM10E0566330	EM10E0566329
	mm1557	chr6:65309702-65311689	midbrain positive (3/6)	forebrain (4/6), neural tube (4/6)	EM10E0822664,EM10E0822665
	mm1558	chr7:117685707-117687616	midbrain positive (6/12)	hindbrain (8/12), limb (9/12), forebrain (9/12), neural tube (6/12)	EM10E0862144,EM10E0862143
Bottom Tier (Ranked at top 2.9%)	mm1520	chr8:124313443-124316007	neg		EM10E0894331	EM10E0894330
	mm1521	chr12:111161954-111163777	neg		EM10E0549003	EM10E0549004
	mm1522	chr5:114298723-114301210	midbrain positive (6/7)		EM10E0799261,EM10E0799262,EM10E0799263	EM10E0799264
	mm1523	chr14:100374296-100376562	neg		EM10E0589861,EM10E0589862
	mm1524	chr6:52365164-52368224	midbrain positive (4/4)		EM10E0820832
	mm1525	chr17:28105717-28108643	other positive	forebrain (3/4), hindbrain (3/4)	EM10E0637071	EM10E0637069,EM10E0161952
	mm1526	chr11:113307639-113310548	midbrain positive (4/7)	hindbrain (4/7), neural tube (4/7)	EM10E0524645,EM10E0524646,EM10E0524647,EM10E0524648
	mm1580	chr13:113913477-113916032	neg		EM10E0573246	EM10E0573247
	mm1581	chr18:55784854-55787217	other positive	hindbrain (4/4)	EM10E0661420,EM10E0661421
	mm1582	chr9:107644011-107645376	neg		EM10E0918478	EM10E0918479
	mm1583	chr11:85857229-85860254	midbrain positive (4/7)		EM10E0513867,EM10E0513868
	mm1584	chr15:74155467-74158454	other positive	limb (4/4), other (4/4), eye (4/4), neural tube (4/4), branchial arch (4/4)	EM10E0602575,EM10E0602576,EM10E0602577,EM10E0602578
	mm1585	chr6:83434774-83436371	neg		EM10E0824907	EM10E0824906
	mm1586	chr7:48749001-48750980	other positive	trigeminal V (9/12), hindbrain (6/12)	EM10E0849182,EM10E0849183,EM10E0849184	EM10E0849185,EM10E0849186
	mm1587	chr15:84259559-84261268	neg		EM10E0607379

## Sheet: Supplementary Table 22b
Supplementary Table 22b. Regions predicted to be active in hindbrain e11.5
	VISTA ID	mm10 Coordinates	Results Summary, Predicted Tissue (reproducibility)	Additional Tissues With Reprodicible Staining (reproducibility)	Overlapping cCREs (high signal in tissue)	Overlapping cCREs (low signal in tissue)
Top Tier (Ranked at top 0.04%)	mm1444	chr12:86822930-86827112	hindbrain positive (7/8)	midbrain (3/8)	EM10E0544080,EM10E0544081,EM10E0544082	EM10E0544079,EM10E0544083,EM10E0544084
	mm1445	chr1:134060554-134066172	hindbrain positive (4/4)	forebrain (4/4), midbrain (4/4), DRG (4/4), cranial nerve (4/4), neural tube (4/4), other (4/4), trigeminal V (4/4)	EM10E0451352,EM10E0451353,EM10E0451356,EM10E0451357,EM10E0451358,EM10E0451359,EM10E0451360	EM10E0451354,EM10E0451355,EM10E0451361,EM10E0451362,EM10E0451363
	mm1446	chr14:25107155-25110736	hindbrain positive (3/3)	forebrain (3/3), midbrain (3/3), neural tube (3/3), eye (3/3)	EM10E0576892,EM10E0576893,EM10E0576894,EM10E0576895	EM10E0576896
	mm1447	chr2:21008806-21012242	hindbrain positive (6/6)	midbrain (5/6)	EM10E0687615,EM10E0687616,EM10E0687617,EM10E0687618
	mm1448	chr7:111121648-111123424	neg		EM10E0860524,EM10E0860525,EM10E0860526,EM10E0860527
	mm1449	chr15:98967479-98972541	hindbrain positive (5/7)	forebrain (6/7), midbrain (6/7), neural tube (4/7)	EM10E0611445,EM10E0611446,EM10E0611447,EM10E0611449	EM10E0611444,EM10E0611448,EM10E0611450,EM10E0611451
	mm1450	chr19:45057481-45059842	neg		EM10E0680040,EM10E0680041	EM10E0680039
	mm1451	chr5:112236129-112240520	hindbrain positive (10/10)	forebrain (9/10), midbrain (10/10), neural tube (10/10), cranial nerve (5/10)	EM10E0798251,EM10E0798252,EM10E0798255	EM10E0798250,EM10E0798253,EM10E0798254
	mm1452	chr3:51787852-51791869	hindbrain positive (4/6)	midbrain (3/6), neural tube (5/6)	EM10E0729088,EM10E0729089,EM10E0729090,EM10E0729091	EM10E0729092,EM10E0729094
	mm1453	chr5:125140066-125142757	neg		EM10E0804187,EM10E0804188,EM10E0804186	EM10E0804184,EM10E0804185,EM10E0804189
	mm1478	chr15:91016522-91020048	hindbrain positive (3/4)	forebrain (3/4), midbrain (3/4), neural tube (3/4)	EM10E0609140,EM10E0609141,EM10E0609142,EM10E0609143
	mm1488	chr17:10333563-10337174	hindbrain positive (4/4)	midbrain (4/4) neural tube (4/4)	EM10E0632991,EM10E0632992,EM10E0632993,EM10E0632994,EM10E0632995,EM10E0632996	EM10E0632997
	mm1489	chr7:140056813-140059080	hindbrain positive (5/5)	midbrain (5/5), neural tube (5/5)	EM10E0868005,EM10E0868006	EM10E0868004
	mm1494	chr4:136754322-136758801	other positive	midbrain (3/3), nose (3/3)	EM10E0773457,EM10E0773458,EM10E0773459,EM10E0773460,EM10E0773462,EM10E0773463	EM10E0773461
	mm1496	chr11:94158655-94162177	hindbrain positive (3/4)	forebrain (3/4)	EM10E0516140,EM10E0516141,EM10E0516142,EM10E0516143,EM10E0516144,EM10E0516145	EM10E0516139
	mm1497	chr7:145204877-145207696	hindbrain positive (5/6)	midbrain (6/6), forebrain (6/6), neural tube (5/6), heart (4/6), limb (4/6)	EM10E0869914,EM10E0869915,EM10E0869916	EM10E0869913,EM10E0869917
	mm1498	chr14:19984462-19988065	hindbrain positive (3/4)	midbrain (4/4)	EM10E0575404,EM10E0575405,EM10E0575406,EM10E0575408,EM10E0575409,EM10E0575410,EM10E0575411	EM10E0575403,EM10E0575407
	mm1499	chr17:66478396-66482145	hindbrain positive (6/6)	forebrain (4/6), midbrain (6/6), neural tube (6/6)	EM10E0646610,EM10E0646611,EM10E0646612,EM10E0646613	EM10E0646614,EM10E0646615
	mm1500	chr14:66492741-66497119	hindbrain positive (3/4)	forebrain (3/4), midbrain (3/4), neural tube (3/4)	EM10E0585648,EM10E0585649,EM10E0585650	EM10E0585651
	mm1501	chr13:84344551-84350110	neg		EM10E0567082,EM10E0567083,EM10E0567084,EM10E0567086,EM10E0567087,EM10E0567088,EM10E0567089,EM10E0117413,EM10E0567090	EM10E0567085,EM10E0567091,EM10E0567081
Middle Tier (Ranked at top 1.6%)	mm1532	chr4:148859471-148860956	hindbrain positive (5/5)	cranial nerve (3/5)	EM10E0777353,EM10E0777354	EM10E0777352
	mm1533	chr5:125214963-125216753	other positive	forebrain (3/4)	EM10E0804255	EM10E0804254
	mm1534	chr7:93060869-93063626	hindbrain positive (4/5)	forebrain (5/5), neural tube (5/5), midbrain (4/5)	EM10E0856554	EM10E0856553
	mm1535	chr18:54610385-54613247	neg		EM10E0661021,EM10E0661022,EM10E0661023,EM10E0661024
	mm1536	chr12:86798248-86799852	neg		EM10E0544045	EM10E0544046
	mm1537	chr3:104540534-104542671	other positive	neural tube (5/6)	EM10E0739939,EM10E0739940,EM10E0739941	EM10E0739938,EM10E0739942
	mm1538	chr17:62851927-62854939	other positive	midbrain (5/6)	EM10E0645778,EM10E0645779,EM10E0645780
	mm1539	chr7:70329472-70332465	neg		EM10E0851981,EM10E0851983,EM10E0851984,EM10E0851985,EM10E0851986,EM10E0851987	EM10E0851982
	mm1540	chr8:108243823-108246831	hindbrain positive (3/5)		EM10E0888616,EM10E0888617,EM10E0888618	EM10E0888619,EM10E0888620
	mm1541	chr3:5386841-5389926	other positive	forebrain (6/7), neural tube (6/7)	---	EM10E0723670,EM10E0723671,EM10E0723672,EM10E0723673
	mm1542	chr14:63585329-63587537	hindbrain positive (8/9)	neural tube (9/9), midbrain (8/9), forebrain (7/9), cranial nerve (6/9)	EM10E0584643,EM10E0584644,EM10E0584645
	mm1543	chr15:77335353-77337280	neg		EM10E0603981,EM10E0603982,EM10E0603983,EM10E0603984
	mm1560	chr4:154593394-154596395	neg		EM10E0779808,EM10E0779809,EM10E0779810	EM10E0779807,EM10E0779811
	mm1561	chr2:163188663-163191536	other positive	forebrain (3/6), eye (3/6), limb (4/6)	EM10E0717314,EM10E0717315
	mm1562	chr19:21164417-21167450	other positive	tail (5/6)	EM10E0673866,EM10E0673867	EM10E0673868,EM10E0673869
	mm1603	chr2:93277888-93280895	other positive	midbrain (3/4)	EM10E0703080,EM10E0703081	EM10E0703082,EM10E0703083
Bottom Tier (Ranked at top 3.3%)	mm1509	chr9:63058010-63060489	other positive	midbrain (4/4), forebrain (4/4)	EM10E0908740,EM10E0908741,EM10E0908742,EM10E0908743
	mm1510	chr16:33593467-33596065	neg		EM10E0621687	EM10E0621688,EM10E0621689
	mm1511	chr2:70559085-70560255	neg		EM10E0698267	EM10E0698266
	mm1512	chr12:16854925-16857237	neg		EM10E0531888
	mm1513	chr6:95173859-95175593	neg		EM10E0828743	EM10E0828742
	mm1514	chr7:82713868-82717092	other positive	midbrain (6/6)	EM10E0855112	EM10E0855110,EM10E0855111,EM10E0855113
	mm1515	chr2:166215189-166217391	hindbrain positive (4/5)	neural tube (6/5)	EM10E0718882,EM10E0718881
	mm1516	chr6:89241345-89243919	other positive	midbrain (5/11), facial mesenchyme (8/11)	EM10E0827073	EM10E0827074
	mm1517	chr1:182981864-182984314	neg		EM10E0462913,EM10E0462914
	mm1518	chr9:63958315-63961551	other positive	midbrain (6/8)	EM10E0909137,EM10E0909138,EM10E0909139,EM10E0909140,EM10E0909141	EM10E0909135,EM10E0909136,EM10E0909142
	mm1519	chr7:46452307-46455505	neg		EM10E0848893	EM10E0848894
	mm1577	chr3:5348379-5351461	hindbrain positive (8/10)	branchial arch (4/10)	---	EM10E0723666,EM10E0723667,EM10E0723668,EM10E0723669
	mm1578	chr16:72690693-72694735	neg		EM10E0626675,EM10E0626676	EM10E0626672,EM10E0626673,EM10E0626674
	mm1579	chr18:15173064-15176000	neg		EM10E0654589,EM10E0654590	EM10E0654591,EM10E0654592
	mm1604	chr12:105972686-105975121	hindbrain positive (7/9)	other/abdomen (6/9)	EM10E0547414	EM10E0547415

## Sheet: Supplementary Table 22c
Supplementary Table 22c. Regions predicted to be active in limb e11.5
	VISTA ID	mm10 Coordinates	Results Summary, Predicted Tissue (reproducibility)	Additional Tissues With Reprodicible Staining (reproducibility)	Overlapping cCREs (high signal in tissue)	Overlapping cCREs (low signal in tissue)
Top Tier (Ranked at top 0.06%)	mm1464	chr8:126825533-126828569	limb positive (3/3)		EM10E0895436,EM10E0895437,EM10E0895438,EM10E0895439	EM10E0895440,EM10E0895441
	mm1473	chr9:72639094-72641466	limb positive (11/11)	eye (5/11)	EM10E0912139,EM10E0912140,EM10E0912141,EM10E0912142	EM10E0912143,EM10E0912144
	mm1474	chr6:72710179-72712952	limb positive (4/4)	branchial arch (3/4)	EM10E0824013,EM10E0824014,EM10E0824015
	mm1475	chr9:106354104-106358319	limb positive (4/7)	facial mesenchyme (6/7)	EM10E0917933,EM10E0917934	EM10E0917932,EM10E0917935
	mm1476	chr2:128712175-128715819	limb positive (3/4)	facial mesenchyme (3/4), branchial arch (3/4), DRG (3/4)	EM10E0709639,EM10E0709641,EM10E0709643,EM10E0709644	EM10E0709640,EM10E0709642
	mm1477	chr13:51312386-51316734	neg		EM10E0560627,EM10E0560626	EM10E0560628,EM10E0560629
	mm1483	chr8:90860971-90863490	limb positive (8/8)	forebrain (6/8), hindbrain (6/8), midbrain (6/8), cranial nerve (6/8), trigeminal V (7/8), DRG (7/8)	EM10E0885024,EM10E0885025
	mm1484	chr7:123096694-123099867	limb positive (6/6)	heart (6/6), eye (6/6), facial mesenchyme (5/6)	EM10E0863376,EM10E0863377,EM10E0863378
	mm1485	chr14:24261692-24264509	limb positive (4/4)		EM10E0576694
	mm1486	chr9:41227902-41230545	limb positive (3/5)		EM10E0901589	EM10E0901590
	mm1487	chr10:59919229-59922102	neg		EM10E0475533,EM10E0475534,EM10E0475535,EM10E0475536,EM10E0475537,EM10E0475538
	mm1490	chr4:108361018-108364528	limb positive (7/7)	midbrain (7/7), neural tube (7/7), facial mesenchyme (7/7), hindbrain (7/7), nose (7/7), branchial arch (6/7), somite (5/7), genital tubercle (7/7)	EM10E0764327,EM10E0764328,EM10E0764329,EM10E0764330,EM10E0764331	EM10E0764332
	mm1491	chr9:41934743-41936889	neg		EM10E0901859,EM10E0901860,EM10E0901861,EM10E0901862	EM10E0901858
	mm1492	chr4:154707415-154711162	limb positive (5/5)	facial mesenchyme (5/5)	EM10E0779876,EM10E0779877,EM10E0779878,EM10E0779879
	mm1493	chr9:41949140-41954525	limb positive (4/7)	eye (5/7)	EM10E0901872,EM10E0901873,EM10E0901874,EM10E0901875,EM10E0901876,EM10E0901878	EM10E0901871,EM10E0901877
	mm1495	chr14:65342605-65345502	neg		EM10E0585240,EM10E0585241,EM10E0585242	EM10E0585243,EM10E0585244,EM10E0585245
	mm1505	chr3:101394801-101399299	limb positive (12/12)	somite (10/12), branchial arch (10/12), facial mesenchyme (9/12)	EM10E0738893,EM10E0738895,EM10E0738896,EM10E0738898,EM10E0738899,EM10E0738900
	mm1506	chr4:139597441-139601336	limb positive (5/8)	blood vessels (5/8)	EM10E0774847	EM10E0774845,EM10E0774846
	mm1507	chr8:11584424-11587803	neg		EM10E0871293,EM10E0871294
	mm1508	chr10:91179718-91183751	neg		EM10E0484572,EM10E0484574,EM10E0484575,EM10E0484576	EM10E0484570,EM10E0484571,EM10E0484573,EM10E0484577,EM10E0484578,EM10E0484579
Middle Tier (Ranked at top 1.3%)	mm1559	chr6:5801484-5804011	neg		---	EM10E0813079
	mm1563	chr9:32823262-32824682	neg		EM10E0900189,EM10E0900190
	mm1564	chr2:60785660-60787563	limb positive (5/5)	branchial arch (4/5)	EM10E0696802
	mm1565	chr13:51919913-51922132	other positive	forebrain (3/3), midbrain (3/3), hindbrain (3/3), neural tube (3/3)	EM10E0560954,EM10E0560955	EM10E0560953,EM10E0560956
	mm1566	chr4:148984734-148987251	other positive	nose (4/4)	EM10E0777466,EM10E0777467,EM10E0777468,EM10E0777470	EM10E0777469
	mm1567	chr8:87659116-87661534	limb positive (4/5)	tail (4/5)	EM10E0884191,EM10E0884192,EM10E0884193,EM10E0884194
	mm1568	chr11:104288616-104290675	neg		EM10E0521928,EM10E0521929,EM10E0521930	EM10E0521927
	mm1569	chr5:65414975-65416572	other positive	Unidentifiable structures in chest and abdomen (9/10)	EM10E0789675,EM10E0789676
	mm1570	chr14:49121140-49122633	limb positive (7/8)		EM10E0581212,EM10E0581213
	mm1571	chr15:95638744-95641449	limb positive (5/6)	hindbrain (6/6), neural tube (6/6)	EM10E0609842	EM10E0609840,EM10E0609841
	mm1572	chr3:81782584-81784020	neg		EM10E0733030	EM10E0733031
	mm1573	chr10:38972079-38974105	neg		EM10E0471755
	mm1574	chr7:136389300-136391216	limb positive (3/4)		EM10E0867209	EM10E0867208
	mm1575	chr1:59333923-59335433	other positive	tail (4/6), somites (4/6)	EM10E0438671,EM10E0438672
	mm1576	chr5:16778223-16779671	limb positive (5/5)		EM10E0781805	EM10E0781804,EM10E0781806
Bottom Tier (Ranked at top 2.5%)	mm1588	chr11:60365089-60367681	neg		EM10E0504906	EM10E0504907,EM10E0504908
	mm1589	chr12:107951151-107953994	neg		EM10E0547773
	mm1590	chr7:135888196-135890453	neg		EM10E0867113,EM10E0867114
	mm1591	chr8:108018634-108020810	neg		---	EM10E0888581
	mm1592	chr12:108913631-108917155	neg		EM10E0548266,EM10E0548268,EM10E0548269
	mm1593	chr11:118083180-118085181	neg		EM10E0527634
	mm1594	chr6:85022961-85025939	neg		---	EM10E0825339
	mm1595	chr12:73510499-73513049	neg		EM10E0539407
	mm1596	chr7:112867931-112870363	neg		EM10E0861120
	mm1597	chr6:89613039-89615855	limb positive (10/11)	branchial arch (8/11), somites (7/11), midbrain (6/11), facial mesenchyme (5/11)	EM10E0827197	EM10E0827195,EM10E0827196,EM10E0827200
	mm1598	chr8:26832486-26834858	limb positive (3/4)	midbrain (3/4), forebrain (3/4), hindbrain (3/4), somites (3/4), nose (3/4), other (3/4)	---
	mm1599	chr3:37934422-37937092	limb positive (8/9)	hindbrain (7/9), forebrain (7/9), eye (5/9)	EM10E0727743	EM10E0727742,EM10E0727744,EM10E0727745,EM10E0727746
	mm1600	chr14:21673440-21675700	other positive	tail (3/3)	---	EM10E0576107
	mm1601	chr1:61202202-61204582	other positive	facial mesenchyme (3/5)	EM10E0439308	EM10E0439309
	mm1602	chr7:132203278-132205205	neg		EM10E0866028

## Sheet: Supplementary Table 22d
Supplementary Table 22d. Ranked midbrain e11.5 mouse elements
Prediction Number	Rank	DNase Peak	DNase Signal	Rank by DNase Only	H3K27ac Signal	Rank by H3K27ac Only	Predicted Region with H3K27ac	Distance to Nearest Gene	Nearest Gene	VISTA Overlap	Exon Overlap
1	1	chr1:134063300-134063550	1794.04	55	22.6519	22	yes	15695	Btg2	no	no
2	2	chr1:86434480-86434630	2001.26	37	20.8552	46	yes	8226	1700019O17Rik	no	no
3	3	chr3:108433580-108433730	1917.85	42	20.6259	51	yes	7675	Gm22942	no	yes
4	4	chr11:94160560-94160710	1582.75	92	19.5744	64	yes	24975	B230206L02Rik	no	no
5	5	chr11:113785900-113786050	1647.06	75	18.2644	94	yes	24448	Sdk2	no	no
6	7	chr2:21010440-21010590	1409.85	144	20.8329	47	yes	41461	Gm13375	no	no
7	8	chr17:10335380-10335530	1745.13	62	17.0814	134	yes	10853	1700110C19Rik	no	no
8	9	chr2:30658520-30658670	1448.43	129	19.355	68	yes	11313	Gm14486	no	yes
9	10	chr7:145206300-145206450	1317.85	183	22.0417	29	yes	77552	Tpcn2	no	no
10	11	chr12:86824020-86824170	1637.39	78	16.9389	139	yes	14138	Gm25888	no	no
11	12	chr12:111693900-111694050	1260.53	215	30.0755	3	yes	15870	Trmt61a	no	no
12	14	chr4:136755580-136755730	1488.58	118	18.0811	103	yes	61615	Ephb2	no	no
13	15	chr7:73618460-73618610	1633.43	79	16.8557	145	yes	27554	Gm26176	no	no
14	16	chr11:88275100-88275250	1544.45	103	17.2525	124	yes	18883	1700106J16Rik	yes	no
15	17	chr5:112237560-112237710	1346.29	166	19.6402	63	yes	8240	Miat	no	no
16	18	chr15:75633920-75634070	1516.01	113	17.5381	117	yes	8134	2810039B14Rik	no	no
17	19	chr6:136470400-136470550	1321.25	180	19.2772	70	yes	16711	Gm6728	yes	no
18	20	chr7:63957160-63957310	1452.67	128	17.0977	133	yes	18320	Klf13	yes	no
19	22	chr2:21918400-21918550	1332.02	172	17.5392	116	yes	123420	Gm24886	no	no
20	23	chr13:34148960-34149110	1223.04	245	20.434	53	yes	13929	Psmg4	no	no
21	24	chr14:25108920-25109070	1687.82	71	14.7852	242	yes	199581	Gm10398	no	no
22	25	chr2:33876660-33876810	1326.87	176	16.4977	158	yes	10110	Mvb12b	yes	no
23	26	chr5:115398480-115398630	1313.87	185	16.4026	163	yes	23945	RP24-132L16.12	no	yes
24	27	chr9:65178980-65179130	1166.15	299	19.6863	61	yes	17632	Gm25313	no	yes
25	28	chr15:98969120-98969270	1277.99	205	16.5638	156	yes	15644	Tuba1a	no	no
26	30	chr1:172017040-172017190	1560.25	98	14.1412	277	yes	8086	Vangl2	no	no
27	31	chr4:118276560-118276710	1455.09	126	14.5895	254	yes	14770	Ptprf	no	yes
28	32	chr1:133492640-133492790	1154.11	314	19.1543	72	yes	36764	Gm8596	no	no
29	34	chr2:25126280-25126430	1202	263	17.0356	136	yes	18968	Gm13387	no	no
30	35	chr14:25318060-25318210	1719.23	66	13.2092	340	yes	60500	Gm26660	no	no
31	36	chr9:65162860-65163010	1210.09	253	16.4721	160	yes	21781	Igdcc3	no	no
32	37	chr3:51789120-51789270	1503.53	116	13.6764	300	yes	7341	Maml3	no	no
33	39	chr12:52503760-52503910	1812.8	54	12.8678	378	yes	12242	Arhgap5	no	no
34	40	chr4:128715980-128716130	1078.75	385	20.4611	52	yes	5891	Phc2	yes	no
35	41	chr12:80062700-80062850	1552.92	102	13.2212	339	yes	45259	Gm26669	no	no
36	42	chr12:109948420-109948570	1322.44	179	14.1843	272	yes	200531	Mirg	no	no
37	43	chr8:124284480-124284630	1252.8	221	14.8861	234	yes	10548	Galnt2	no	no
38	44	chr2:157464940-157465090	1152.44	315	16.9134	142	yes	7930	Src	no	yes
39	45	chr12:99011380-99011530	1591.58	89	12.9065	374	yes	35775	Rpl30-ps8	no	no
40	49	chr4:140624940-140625090	1651.27	74	12.2915	429	yes	7950	Arhgef10l	no	no
41	50	chr13:99444540-99444690	1260.49	216	13.8946	288	yes	31751	6430562O15Rik	no	yes
42	52	chr6:90782520-90782670	1133.78	327	15.8896	181	yes	11880	RP23-16J4.3	no	no
43	54	chr5:125393120-125393270	1066.32	400	17.1494	129	yes	2993	Ubc	no	no
44	55	chr14:76255180-76255330	1244.4	231	13.5562	311	yes	17902	Rps2-ps6	no	no
45	56	chr4:123411980-123412130	1495.64	117	12.3135	427	yes	4540	Macf1	no	no
46	57	chr18:75434580-75434730	1251.25	223	13.2863	330	yes	59741	Smad7	no	yes
47	59	chr18:79049220-79049370	1087.19	373	15.6085	192	yes	60096	Setbp1	yes	no
48	60	chr17:29356660-29356810	984.478	512	20.2384	57	yes	4179	Fgd2	no	no
49	62	chr6:112809980-112810130	1076.02	388	15.3864	205	yes	19404	Srgap3	no	no
50	64	chr14:40956400-40956550	1121.13	338	14.4904	258	yes	10332	Tspan14	no	no
51	65	chr7:18949960-18950110	2055.29	32	10.9403	573	yes	15138	Gm26821	no	yes
52	66	chr11:120316160-120316310	1314.24	184	12.1516	439	yes	26442	Bahcc1	no	no
53	67	chr1:166282780-166282930	1950.17	41	10.8279	586	yes	26730	5330438I03Rik	no	no
54	70	chr12:27082780-27082930	1176.43	286	13.1532	346	yes	77456	Gm9866	no	no
55	72	chr16:44530980-44531130	1840.56	48	10.63	623	yes	27074	Mir3081	no	no
56	73	chr12:117345400-117345550	972.872	533	16.8969	143	yes	8453	Gm5441	no	no
57	75	chr15:103305260-103305410	2041.03	34	10.5082	646	yes	5103	Gpr84	no	yes
58	77	chr2:30693300-30693450	909.386	661	22.1059	28	yes	15364	Gm14486	no	no
59	78	chr12:108320700-108320850	1813.38	53	10.5313	641	yes	7255	4930478K11Rik	no	yes
60	79	chr16:35588020-35588170	1254.81	220	11.8092	474	yes	14539	Gm5963	no	no
61	80	chr12:27140460-27140610	1094.49	364	13.2535	335	yes	19776	Gm9866	no	yes
62	81	chr17:66479880-66480030	980.266	520	15.9055	179	yes	20364	Rab12	no	no
63	83	chr11:20655880-20656030	961.18	546	16.497	159	yes	8800	Sertad2	no	no
64	85	chr5:137734400-137734550	1168.05	297	12.4737	412	yes	5523	Nyap1	no	yes
65	86	chr14:64440520-64440670	1244.71	230	11.7508	480	yes	15308	Msra	no	yes
66	87	chr18:38380260-38380410	1142.29	320	12.6338	399	yes	23757	Gm24690	no	no
67	90	chr8:93917980-93918130	984.902	511	15.1944	216	yes	15881	Gm24159	no	no
68	93	chr1:172349980-172350130	1231.23	241	11.6469	498	yes	8845	Kcnj10	no	no
69	94	chr14:24826680-24826830	1071.35	394	13.1505	348	yes	82659	Gm10398	no	no
70	95	chr16:33606140-33606290	1663.27	72	10.3068	679	yes	9588	Slc12a8	no	yes
71	96	chr13:28416360-28416510	1619.02	82	10.289	683	yes	64406	2610307P16Rik	yes	no
72	97	chr11:96899560-96899710	1521.29	110	10.4356	660	yes	9123	Cdk5rap3	no	no
73	98	chr14:19987140-19987290	1109.98	347	12.2788	431	yes	9588	Gng2	no	no
74	99	chr3:65974780-65974930	1319	182	10.716	607	yes	4941	Gm37078	no	no
75	100	chr11:88139380-88139530	1062.18	403	12.6663	396	yes	22806	Cuedc1	no	no
76	101	chr4:8911700-8911850	865.544	767	21.845	32	yes	29484	Rps18-ps2	no	no
77	103	chr1:138500300-138500450	1173.04	291	11.5203	515	yes	15240	Gm28501	yes	no
78	104	chr14:66494740-66494890	1772.82	58	9.95003	757	yes	96880	Gm23899	no	no
79	108	chr1:133188060-133188210	1040.06	431	12.6078	401	yes	6814	Plekha6	no	no
80	109	chr17:37028700-37028850	1417.64	140	10.252	693	yes	5377	Mog	no	no
81	111	chr3:108410460-108410610	899.562	680	16.3151	165	yes	5017	Celsr2	yes	yes
82	112	chr2:154426760-154426910	1162	306	11.1956	541	yes	9646	Cbfa2t2	no	no
83	113	chr5:21733040-21733190	1116.46	342	11.5934	505	yes	4026	Pmpcb	no	no
84	114	chr15:91018680-91018830	957.734	555	13.738	297	yes	31193	Kif21a	no	no
85	115	chr6:88925940-88926090	1389.4	153	10.2071	702	yes	6307	RP23-82I13.10	no	no
86	116	chr3:35088400-35088550	1202.77	260	10.6805	611	yes	165824	Mir6378	yes	no
87	117	chr6:124903700-124903850	952.944	569	13.6458	304	yes	6276	Lag3	no	yes
88	118	chr12:117173100-117173250	1109.66	348	11.328	530	yes	21524	Gm10421	no	no
89	119	chr13:56582260-56582410	935.738	601	14.0986	280	yes	27268	Tgfbi	no	no
90	120	chr7:132247720-132247870	1257.51	217	10.4109	666	yes	30830	Chst15	no	yes
91	121	chr8:94994160-94994310	1127.25	333	11.0826	550	yes	9836	Adgrg1	no	no
92	122	chr12:27566080-27566230	1462.13	124	9.9211	767	yes	65648	Gm24326	yes	no
93	124	chr15:66239360-66239510	1231.83	240	10.4552	656	yes	46616	Kcnq3	no	no
94	125	chr6:112900460-112900610	987.768	507	12.6957	393	yes	46219	Srgap3	no	no
95	126	chr6:125089040-125089190	1055.23	408	11.6515	496	yes	5678	RP24-503A2.8	no	no
96	127	chr19:12489500-12489650	956.652	559	13.0896	356	yes	12421	Dtx4	no	yes
97	128	chr2:26487340-26487490	820.48	887	21.9559	31	yes	16407	Notch1	no	yes
98	129	chr4:100973860-100974010	1176.7	284	10.5043	647	yes	20676	Cachd1	no	yes
99	130	chr11:88241040-88241190	1118.77	340	10.7808	594	yes	36671	Mrps23	no	no
100	131	chr7:111122740-111122890	1369.38	161	9.87162	775	yes	39785	Eif4g2	no	no
101	132	chr4:22835940-22836090	1249.2	225	10.179	712	yes	88884	Gm24078	yes	no
102	135	chr11:71758600-71758750	932.798	612	13.2402	336	yes	7299	Wscd1	no	yes
103	136	chr11:112870320-112870470	2329.75	26	9.23242	926	yes	45216	4933434M16Rik	no	no
104	138	chr14:76152620-76152770	1305.8	187	9.81359	786	yes	41804	Nufip1	no	no
105	139	chr1:133080380-133080530	1017.62	454	11.438	521	yes	12050	Gm28609	yes	yes
106	141	chr3:35341260-35341410	911.052	660	13.3092	327	yes	15721	Gm25442	yes	no
107	142	chr9:41736040-41736190	842.834	838	16.6967	151	yes	81812	Gm8707	yes	no
108	145	chr19:26845360-26845510	1899.44	44	9.11518	954	yes	21528	4931403E22Rik	yes	no
109	146	chr8:69121760-69121910	1201.23	265	10.0603	734	yes	11364	Gm15717	no	no
110	149	chr12:25124740-25124890	1287.25	198	9.62778	829	yes	28723	Id2	yes	no
111	150	chr19:45058360-45058510	1752.33	60	9.06298	967	yes	10859	Sfxn3	no	no
112	151	chr6:117879560-117879710	1558.98	99	9.20023	932	yes	16551	Zfp239	no	no
113	152	chr8:10760880-10761030	916.812	643	12.6668	395	yes	48215	Rps16-ps3	no	no
114	155	chr1:86504140-86504290	1516.09	112	9.1841	938	yes	22511	Ptma	no	no
115	156	chr17:47898480-47898630	1257.15	218	9.58812	840	yes	10122	Foxp4	no	no
116	158	chr9:110250260-110250410	851.664	803	14.468	259	yes	3809	RP24-285I4.2	no	yes
117	159	chr11:88481680-88481830	777.3	1043	22.9697	20	yes	48241	Gm11510	no	yes
118	160	chr4:98108760-98108910	1207.2	256	9.69351	812	yes	37764	Gm12691	yes	no
119	162	chr9:41273500-41273650	876.626	735	13.2275	338	yes	56627	1700063D05Rik	no	no
120	164	chr15:76925600-76925750	1249.82	224	9.54117	855	yes	7665	Zfp647	no	no
121	165	chr18:5427880-5428030	1087.74	371	10.1884	708	yes	93154	Gm10125	no	no
122	167	chr14:31933960-31934110	861.626	775	13.4848	317	yes	27507	D830044D21Rik	no	no
123	169	chr14:60554320-60554470	1255.27	219	9.43725	879	yes	69187	Gm29266	no	no
124	171	chr13:84348120-84348270	2481.56	23	8.55745	1095	yes	8082	Gm26927	no	no
125	172	chr8:47242720-47242870	1435.36	132	8.95633	987	yes	46607	Stox2	no	no
126	179	chr17:46857680-46857830	752.586	1133	23.0755	18	yes	26342	Gltscr1l	no	no
127	180	chr7:118594160-118594310	1102.45	353	9.72097	803	yes	3062	Tmc5	no	no
128	181	chr7:16048240-16048390	1294.04	192	9.05795	968	yes	23627	Zfp541	no	no
129	182	chr13:59092840-59092990	1096.14	361	9.75083	800	yes	285015	Ntrk2	yes	no
130	183	chr10:59899680-59899830	956.294	562	10.7097	608	yes	20129	Dnajb12	no	yes
131	184	chr2:93176980-93177130	1027.35	446	10.1027	724	yes	10493	Trp53i11	no	no
132	185	chr7:144628460-144628610	993.24	488	10.2521	692	yes	20240	Ano1	no	no
133	186	chr5:111220880-111221030	901.494	676	11.5629	509	yes	4503	Ttc28	no	no
134	188	chr16:37584760-37584910	810.712	920	13.7852	295	yes	4553	Hgd	no	no
135	189	chr19:21789820-21789970	1008.78	463	9.95088	756	yes	11553	Tmem2	no	no
136	190	chr11:80504160-80504310	998.62	480	10.0242	742	yes	4871	C030013C21Rik	no	no
137	193	chr4:106839020-106839170	933.766	610	10.6131	628	yes	8825	Gm12746	no	no
138	195	chr5:135851180-135851330	1329.88	174	8.58442	1087	yes	3159	Srrm3	no	yes
139	196	chr4:143162160-143162310	1516.26	111	8.36554	1151	yes	4368	Gm13039	no	yes
140	197	chr17:9906120-9906270	1330.54	173	8.55937	1093	yes	236491	Pabpc6	no	no
141	198	chr10:122884160-122884310	981.972	517	9.96661	751	yes	11133	Ppm1h	no	no
142	199	chr9:48649440-48649590	998.066	482	9.79373	790	yes	44362	Nnmt	no	no
143	202	chr1:86487500-86487650	2507.99	22	8.01487	1258	yes	13916	Rpl30-ps6	no	no
144	203	chr8:120323220-120323370	1146.89	318	9.08804	963	yes	92759	Gse1	no	no
145	204	chr15:103519440-103519590	783.6	1023	14.3706	264	yes	16217	Pde1b	no	yes
146	205	chr9:72640040-72640190	768.266	1081	15.2125	215	yes	6668	Gm23057	no	no
147	206	chr11:32113200-32113350	848.098	817	11.6987	487	yes	12047	Gm12108	no	no
148	207	chr12:117257440-117257590	728.522	1243	19.6642	62	yes	6698	Mir153	no	yes
149	208	chr8:90496740-90496890	934.278	607	10.2176	699	yes	148472	Tox3	yes	no
150	209	chr12:70367720-70367870	1065.78	401	9.25204	921	yes	20181	Trim9	no	no
151	210	chr3:87960940-87961090	1278.39	204	8.4417	1128	yes	7171	Gm3745	no	no
152	211	chr11:36697240-36697390	1187.52	277	8.68816	1060	yes	19570	Tenm2	no	no
153	212	chr5:142371600-142371750	733.374	1214	17.1813	126	yes	29822	Foxk1	no	no
154	213	chr14:24779180-24779330	1348.07	164	8.27203	1181	yes	130159	Gm10398	no	no
155	215	chr18:67497980-67498130	1122.11	337	8.80743	1024	yes	33206	Slmo1	no	yes
156	216	chr11:54754420-54754570	818.944	891	11.8083	475	yes	5844	Cdc42se2	no	yes
157	219	chr13:26155180-26155330	1480.25	122	8.0286	1254	yes	39446	Gm11352	yes	no
158	220	chr14:65343780-65343930	2340.25	25	7.76978	1351	yes	14821	Zfp395	no	no
159	223	chr11:116811460-116811610	1034.27	437	8.96524	986	yes	16468	Mxra7	no	yes
160	226	chr4:130547080-130547230	1027.14	447	8.91129	996	yes	10833	Nkain1	no	no
161	227	chr19:44284260-44284410	1817.77	51	7.64918	1396	yes	9341	Scd2	no	no
162	228	chr2:165136180-165136330	1209.41	255	8.23857	1192	yes	23157	Gm14397	no	yes
163	229	chr11:98968780-98968930	1186.67	278	8.29791	1170	yes	8443	Rara	no	yes
164	232	chr8:91997140-91997290	1209.41	254	8.16554	1217	yes	27227	Gm28516	no	no
165	233	chr9:121332240-121332390	772.174	1066	12.4696	413	yes	34643	Trak1	no	no
166	235	chr12:86801240-86801390	821.646	885	10.7651	598	yes	8642	Gm25888	yes	no
167	239	chr13:34814620-34814770	750.892	1136	12.9184	373	yes	60799	Prpf4b	no	no
168	241	chr5:125141300-125141450	715.094	1303	15.0928	219	yes	16475	Ncor2	no	no
169	243	chr12:98562720-98562870	1218.87	250	7.94851	1285	yes	15145	Kcnk10	no	no
170	244	chr8:126826480-126826630	732.362	1222	13.4452	319	yes	118425	Gm26397	no	no
171	245	chr1:78190760-78190910	720.982	1274	14.1799	274	yes	6003	Pax3	no	yes
172	246	chr17:29437300-29437450	884.2	712	9.60085	837	yes	53437	Pim1	no	no
173	248	chr10:39541140-39541290	809.534	928	10.5621	636	yes	7945	Fyn	no	no
174	249	chr12:27151220-27151370	858.79	779	9.81829	785	yes	9016	Gm9866	no	no
175	250	chr2:152411100-152411250	946.47	578	8.95045	988	yes	3852	Zcchc3	no	yes
176	253	chr9:107612740-107612890	1530.68	108	7.47776	1474	yes	3232	Gnai2	no	no
177	254	chr1:86442520-86442670	668.182	1550	21.175	43	yes	16266	1700019O17Rik	no	no
178	255	chr7:71383800-71383950	982.488	516	8.60783	1082	yes	13542	Gm29328	no	yes
179	256	chr9:120619700-120619850	792.476	981	10.6075	632	yes	42429	5830454E08Rik	no	no
180	257	chr17:4908280-4908430	1162.29	304	7.88741	1310	yes	85977	Arid1b	no	no
181	259	chr5:140584120-140584270	891.252	697	9.14884	948	yes	19124	Grifin	no	no
182	263	chr15:53311060-53311210	901.982	673	8.98292	983	yes	34524	Ext1	no	no
183	264	chr17:15248140-15248290	1687.97	70	7.2274	1587	yes	7432	Gm5091	no	no
184	265	chr18:55015620-55015770	839.126	851	9.7044	807	yes	25385	Gm4221	no	no
185	266	chr6:94773900-94774050	663.584	1576	18.6457	83	yes	25457	RP24-576J4.2	no	no
186	269	chr2:102003500-102003650	799.364	961	10.182	711	yes	36054	Gm13919	no	no
187	270	chr2:103625420-103625570	1425.01	137	7.31327	1539	yes	59185	Abtb2	yes	no
188	271	chr18:37842140-37842290	823.208	880	9.71236	804	yes	11192	Diap1	no	yes
189	272	chr4:136865220-136865370	852.126	800	9.40186	888	yes	20892	C1qb	no	no
190	273	chr7:48995280-48995430	1163.72	302	7.65061	1395	yes	36258	Nav2	no	no
191	274	chr13:78163100-78163250	804.352	939	9.92759	766	yes	27268	Nr2f1	no	yes
192	275	chr1:128472560-128472710	1202.57	261	7.53694	1448	yes	17405	Gm23902	no	no
193	279	chr7:70346340-70346490	990.502	497	8.09255	1237	yes	14178	Nr2f2	no	yes
194	280	chr15:84418020-84418170	873.93	743	8.93946	992	yes	25602	1810041L15Rik	no	yes
195	283	chr8:87831780-87831930	652.394	1649	18.2562	95	yes	27416	Zfp423	no	no
196	284	chr8:12430220-12430370	709.98	1335	12.4989	410	yes	33892	Gm25239	no	yes
197	286	chr5:24344140-24344290	743.264	1165	10.8153	589	yes	7389	Kcnh2	yes	no
198	287	chr2:51066540-51066690	1096.53	359	7.61719	1412	yes	82479	Rnd3	no	no
199	289	chr4:155173540-155173690	959.694	550	8.11532	1231	yes	14681	Ski	no	no
200	290	chr3:51701560-51701710	1310.08	186	7.2026	1599	yes	7864	Gm10729	no	no
201	291	chr12:107980380-107980530	673.184	1521	14.3103	268	yes	22959	Bcl11b	no	no
202	292	chr2:173173520-173173670	696.818	1406	12.7708	388	yes	20513	Pck1	no	no
203	293	chr1:128585960-128586110	1121.09	339	7.50342	1463	yes	6255	Cxcr4	no	yes
204	294	chr2:32559740-32559890	1001.78	475	7.80137	1335	yes	11043	Dpm2	no	yes
205	295	chr5:115404360-115404510	699.734	1392	12.3988	418	yes	18065	RP24-132L16.12	no	no
206	296	chr8:120335020-120335170	712.898	1315	11.6498	497	yes	104559	Gse1	no	no
207	297	chr5:114467520-114467670	1486.7	120	6.99036	1696	yes	15175	Mvk	no	no
208	298	chr8:105445980-105446130	811.242	918	9.36082	902	yes	18415	Lrrc36	no	yes
209	299	chr2:146834420-146834570	1343.23	168	7.08886	1654	yes	5237	Gm14114	no	no
210	300	chr13:29416580-29416730	1094.75	363	7.48943	1468	yes	57952	Cdkal1	no	no
211	301	chr3:83980520-83980670	1234.93	239	7.21748	1593	yes	12367	D930015E06Rik	no	no
212	302	chr18:54828120-54828270	877.86	729	8.53229	1105	yes	153240	Gm26742	no	no
213	303	chr14:100284500-100284650	732.436	1221	10.6612	615	yes	65089	Gm16260	no	no
214	304	chr8:120416800-120416950	759.886	1109	10.0793	727	yes	26674	Gm22715	no	no
215	305	chr9:65153420-65153570	665.886	1561	14.1175	278	yes	12341	Igdcc3	no	no
216	306	chr2:30647420-30647570	701.538	1383	11.9842	462	yes	17840	9330198N18Rik	no	no
217	308	chr12:99220460-99220610	1243.46	232	7.14591	1620	yes	25136	Gm19898	no	yes
218	309	chr18:35887780-35887930	743.382	1164	10.2431	695	yes	56762	Gm29417	no	no
219	310	chr3:49866300-49866450	1176.64	285	7.23859	1581	yes	85488	Gm37550	no	no
220	314	chr6:114883340-114883490	759.948	1108	9.7819	793	yes	8308	Vgll4	no	no
221	318	chr15:73021380-73021530	821.016	886	8.81014	1021	yes	34357	Trappc9	no	no
222	319	chr10:91181720-91181870	1454.77	127	6.78309	1807	yes	10213	Tmpo	no	no
223	322	chr10:38553800-38553950	1540.13	106	6.72153	1838	yes	61606	Gm22911	yes	no
224	324	chr16:44687440-44687590	889.806	701	8.03096	1250	yes	36786	BC027231	no	no
225	328	chr11:54812880-54813030	959.144	552	7.59035	1423	yes	6964	Lyrm7os	no	no
226	330	chr18:35919700-35919850	616.684	1915	19.4991	66	yes	33049	Gm23882	no	no
227	332	chr3:95951080-95951330	979.632	522	7.50791	1460	yes	7001	Anp32e	no	no
228	335	chr9:41890780-41890930	956.398	561	7.56816	1437	yes	83732	Sorl1	no	no
229	337	chr7:73400200-73400350	865.252	769	8.11242	1233	yes	9048	Rgma	no	no
230	338	chr13:28958520-28958670	705.464	1360	10.5208	644	yes	4882	Sox4	yes	no
231	340	chr1:82283340-82283490	976.072	528	7.4657	1480	yes	8001	Irs1	no	no
232	341	chr5:115374040-115374190	960.31	547	7.49868	1466	yes	13992	4930401G09Rik	no	no
233	343	chr13:103774500-103774650	885.152	709	7.81238	1333	yes	10071	Srek1	no	no
234	347	chr13:84571440-84571590	1583.75	91	6.51164	1973	yes	119426	Gm26913	yes	no
235	348	chr6:89008660-89008810	702.556	1377	10.2759	688	yes	58052	4933427D06Rik	no	no
236	351	chr4:108360280-108360430	944.116	582	7.41825	1496	yes	22994	Fam159a	no	no
237	352	chr2:146218480-146218630	847.286	822	8.01134	1260	yes	3366	Insm1	no	no
238	353	chr13:34249000-34249150	769.376	1077	8.86629	1009	yes	28177	Gm24530	yes	no
239	354	chr17:87613460-87613610	895.236	686	7.63287	1401	yes	22444	Epcam	no	no
240	355	chr11:88119340-88119490	608.798	1976	17.7537	112	yes	20125	Cuedc1	no	no
241	356	chr6:91346160-91346310	806.332	936	8.35913	1155	yes	18819	Wnt7a	no	no
242	358	chr5:33705380-33705530	841.358	841	7.99771	1269	yes	16219	Fgfr3	no	no
243	359	chr12:79719300-79719450	745.012	1158	9.09957	960	yes	244193	Gm28056	no	no
244	361	chr2:25168060-25168210	655.416	1634	11.6581	495	yes	12623	Nrarp	no	no
245	362	chr10:13108200-13108350	889.226	703	7.58565	1428	yes	5190	Plagl1	no	yes
246	364	chr9:121371640-121371790	841.834	839	7.90482	1304	yes	4757	Trak1	no	no
247	365	chr13:23446140-23446290	918.672	638	7.35329	1520	yes	15193	C230035I16Rik	no	no
248	366	chr11:95991000-95991150	605.2	2005	16.5169	157	yes	8464	Igf2bp1	no	no
249	367	chr5:34941860-34942010	811.744	917	8.0305	1251	yes	7510	Rgs12	no	no
250	368	chr11:117407660-117407810	642.926	1714	12.04	455	yes	6654	Gm11729	no	no
251	369	chr8:90740720-90740870	682.068	1487	10.2587	691	yes	50152	AC129321.1	yes	no
252	372	chr14:28958740-28958890	801.604	951	8.06934	1243	yes	50984	Gm23999	no	no
253	373	chr12:27065060-27065210	718.98	1284	9.3032	912	yes	95176	Gm9866	no	no
254	376	chr11:68215260-68215410	1204.25	258	6.53436	1956	yes	5557	Mir6406	no	no
255	378	chr3:8866320-8866470	1242.22	234	6.48594	1984	yes	14804	Gm15467	yes	no
256	379	chr12:79911460-79911610	1101.5	355	6.6686	1866	yes	52033	Gm28056	no	no
257	380	chr3:137683640-137683790	1138.94	322	6.61641	1902	yes	7272	RP24-134B9.3	no	no
258	381	chr7:99360200-99360350	753.556	1131	8.53961	1100	yes	7045	Serpinh1	no	no
259	383	chr18:65520680-65520830	1219.5	249	6.47937	1990	yes	59475	Zfp532	no	no
260	384	chr8:90955320-90955470	674.626	1514	10.0883	725	yes	46980	Gm6658	no	no
261	385	chr2:122348600-122348750	715.932	1297	9.14015	952	yes	5456	Shf	no	yes
262	386	chr7:25179840-25179990	924.878	631	7.14162	1623	yes	19993	Pou2f2	no	no
263	387	chr19:46528840-46528990	613.85	1938	13.4172	321	yes	27267	Trim8	no	yes
264	388	chr8:70601380-70601530	1115.54	343	6.57841	1925	no	6859	Ssbp4	no	no
265	392	chr11:63898600-63898750	724.39	1258	8.79578	1028	yes	23615	Hs3st3b1	no	no
266	393	chr13:83745080-83745230	1051.53	417	6.63629	1887	yes	6292	C130071C03Rik	no	no
267	394	chr4:106936860-106937010	607.728	1983	13.3787	322	yes	4763	Ssbp3	no	no
268	395	chr11:117479120-117479270	1075.06	389	6.58141	1923	yes	5173	Gm11733	no	no
269	396	chr4:23983240-23983390	969.858	537	6.84241	1775	yes	49361	Gm28448	no	no
270	397	chr8:36155580-36155730	1045.25	425	6.63624	1888	yes	60794	D8Ertd82e	no	no
271	398	chr8:87836980-87837130	742.062	1170	8.37396	1148	yes	32616	Zfp423	yes	no
272	399	chr13:56221320-56221470	757.532	1115	8.19125	1208	yes	22545	4930550C17Rik	no	yes
273	400	chr14:103899240-103899390	1273.3	206	6.25583	2137	yes	48781	Gm37910	no	no
274	401	chr17:83954560-83954710	704.114	1370	9.02108	975	yes	7047	Gm23905	no	no
275	406	chr18:54902300-54902450	817.452	899	7.51536	1457	yes	79060	Gm26742	no	yes
276	407	chr9:121314160-121314310	670.758	1533	9.61143	833	yes	37038	Ulk4	no	no
277	408	chr2:174917600-174917750	901.77	674	7.0016	1693	yes	61386	Gm14616	no	no
278	409	chr7:73192060-73192210	1012.73	459	6.60633	1911	yes	6742	Gm28746	no	no
279	411	chr11:68274420-68274570	1027.36	445	6.57423	1928	yes	3616	Gm12305	no	no
280	412	chr2:29835540-29835690	657.548	1618	9.89437	771	yes	6033	Urm1	no	no
281	413	chr6:49218040-49218190	2031.52	35	5.97085	2358	yes	3158	Igf2bp3	no	no
282	416	chr7:109191860-109192010	833.898	864	7.28968	1551	yes	21627	Lmo1	no	no
283	417	chr2:30711880-30712030	619.734	1883	11.2857	536	yes	5088	Gm14488	no	yes
284	418	chr17:84096620-84096770	1415.2	142	6.06091	2285	yes	79639	Gm37549	no	no
285	419	chr13:73035000-73035150	973.154	532	6.62898	1896	yes	225404	Irx4	no	no
286	420	chr12:79925320-79925470	567.312	2374	20.3021	56	yes	38173	Gm28056	no	no
287	423	chr6:51592420-51592570	1039.64	432	6.39048	2046	yes	29137	Gm22914	no	no
288	424	chr1:134713520-134713670	915.044	648	6.71752	1839	yes	4295	Syt2	no	no
289	425	chr15:84300060-84300210	611.642	1955	11.3121	532	yes	23217	Gm22890	no	no
290	426	chr11:94468860-94469010	1170.72	292	6.18098	2196	yes	4706	Cacna1g	no	no
291	427	chr11:80335780-80335930	939.72	594	6.61359	1904	yes	10548	Rhbdl3	no	no
292	429	chr2:65415120-65415270	823.074	882	7.14065	1624	yes	38913	Gm24138	no	no
293	430	chr4:22477540-22477690	589.868	2151	12.9938	363	yes	10751	Pou3f2	no	yes
294	433	chr5:125245720-125245870	646.764	1684	9.56945	844	yes	27020	RP23-363M4.1	no	no
295	434	chr4:8799620-8799770	787.464	1003	7.33286	1533	yes	40627	Chd7	no	no
296	436	chr6:112839000-112839150	831.898	870	7.04357	1675	yes	9616	Srgap3	no	no
297	437	chr2:51087700-51087850	723.486	1262	7.92677	1293	yes	61319	Rnd3	no	no
298	439	chr18:79071540-79071690	917.212	641	6.58025	1924	yes	37776	Setbp1	no	no
299	440	chr15:85461620-85461770	1054.95	410	6.23049	2159	yes	41532	7530416G11Rik	no	yes
300	442	chr13:55190300-55190450	1396.19	149	5.87562	2434	yes	19407	Nsd1	no	no
301	443	chr2:157475560-157475710	682.242	1485	8.53959	1101	yes	18550	Src	no	no
302	445	chr12:28817480-28817630	690.58	1440	8.36101	1153	yes	65727	Tssc1	yes	no
303	446	chr18:37880240-37880390	1104.44	351	6.10992	2245	yes	17627	Diap1	no	no
304	448	chr13:51920800-51920950	1238.66	237	5.95628	2368	yes	52339	Gm26651	yes	no
305	449	chr4:148384280-148384430	753.888	1130	7.4675	1478	yes	24895	Gm13200	no	no
306	450	chr10:79803800-79803950	847.61	820	6.79915	1798	yes	10303	Palm	no	no
307	452	chr15:101066480-101066630	641.224	1730	9.38146	897	yes	12156	Fignl2	no	no
308	454	chrX:13242820-13242970	561.386	2430	15.4959	199	yes	4568	Gm16481	no	no
309	455	chr15:59041100-59041250	738.472	1187	7.54388	1445	yes	40851	Mtss1	no	no
310	456	chr5:111509100-111509250	872.196	746	6.63866	1886	yes	72247	C130026L21Rik	no	no
311	457	chr5:125134920-125135070	761.63	1100	7.33762	1532	yes	10095	Ncor2	no	no
312	459	chr13:43531240-43531390	853.148	798	6.70685	1848	yes	28876	Mcur1	no	no
313	460	chr16:18213800-18213950	1151.5	316	5.99342	2338	yes	4295	Gm7873	no	no
314	461	chr14:48073640-48073790	987.382	508	6.24038	2149	yes	6037	Gm6055	no	no
315	462	chr2:13399060-13399210	749.612	1139	7.31563	1536	yes	56492	Cubn	no	no
316	465	chr1:168358120-168358270	707.738	1346	7.77388	1348	yes	7387	Gm38381	yes	no
317	466	chr5:125152040-125152190	779.56	1039	7.08252	1657	yes	26938	Ncor2	no	no
318	469	chr9:45665060-45665210	794.908	973	6.92794	1732	yes	30323	Gm22069	no	no
319	470	chr18:35855580-35855730	585.378	2199	11.5656	508	yes	24562	Gm29417	no	no
320	472	chr9:62531800-62531950	658.944	1604	8.52032	1108	yes	5085	Coro2b	no	no
321	474	chr19:36896880-36897030	919.676	637	6.3267	2084	yes	16382	Tnks2	no	no
322	475	chr5:111519620-111519770	932.716	613	6.28291	2109	yes	61727	C130026L21Rik	no	no
323	477	chr12:102730540-102730690	1067.8	398	6.00363	2326	yes	3282	Gm28373	no	no
324	478	chr17:88938260-88938410	840.32	848	6.6525	1876	yes	146359	Lhcgr	no	no
325	479	chr8:90076480-90076630	817.98	893	6.72201	1837	yes	271571	Tox3	no	no
326	480	chr8:61386800-61386950	674.604	1515	8.1319	1222	yes	22392	Gm10015	no	no
327	481	chr6:127330300-127330450	645.94	1690	8.72164	1048	yes	4518	RP23-387P23.9	no	no
328	483	chr9:44457460-44457610	1386.34	155	5.68626	2593	yes	2768	Upk2	no	no
329	484	chr2:29856620-29856770	603.224	2030	10.1402	720	yes	10968	Mir219a-2	no	no
330	485	chrX:166329220-166329370	787.016	1005	6.8895	1756	yes	15397	Gpm6b	no	no
331	486	chr8:25545000-25545150	1024.79	448	6.01496	2314	yes	8485	Gm16159	yes	no
332	487	chr7:116282820-116282970	710.632	1330	7.57549	1434	yes	25155	Plekha7	no	no
333	488	chr17:9764800-9764950	617.152	1904	9.50487	866	yes	95171	Pabpc6	no	no
334	489	chr14:66319980-66320130	642.394	1723	8.68306	1066	yes	22926	1700001G11Rik	no	no
335	490	chr5:111555120-111555270	692.984	1427	7.74135	1362	yes	26227	C130026L21Rik	no	no
336	493	chr19:12011020-12011170	1039.23	433	5.9521	2371	yes	25645	Olfr1423	no	no
337	496	chr11:88280580-88280730	1711.96	68	5.54131	2752	yes	13403	1700106J16Rik	no	no
338	497	chr18:35938640-35938790	616.832	1911	9.29278	913	yes	14109	Gm23882	no	no
339	498	chr19:44248200-44248350	1851.34	47	5.51969	2781	yes	44987	Scd3	no	no
340	499	chr7:68085440-68085590	670.736	1534	7.91301	1300	yes	132656	Igf1r	no	no
341	501	chr3:127294220-127294370	810.906	919	6.58714	1917	yes	5378	RP23-50E10.1	no	no
342	502	chr2:154421380-154421530	939.888	593	6.10067	2253	yes	13356	Snta1	no	no
343	505	chr12:53032860-53033010	719.548	1281	7.24982	1575	yes	13891	n-R5s58	no	no
344	507	chr13:60147340-60147490	934.832	605	6.06754	2280	yes	29950	Gas1	yes	no
345	508	chr9:20697540-20697690	929.17	618	6.08204	2269	yes	30604	Olfm2	no	no
346	509	chr19:55144060-55144210	541.96	2665	14.9356	228	yes	36598	Tectb	no	no
347	510	chr9:41228860-41229010	1048.24	421	5.82791	2482	yes	11987	1700063D05Rik	no	no
348	511	chr12:108396220-108396370	1399.37	148	5.53747	2756	yes	14247	Eml1	no	no
349	512	chr6:86472300-86472450	1817.56	52	5.45443	2854	yes	8335	C87436	no	yes
350	513	chr14:21252380-21252530	622.696	1858	8.70468	1051	yes	11169	Gm26372	yes	no
351	515	chr5:129156120-129156270	1036.57	435	5.83026	2481	yes	27678	Rps16-ps2	no	no
352	516	chr13:78179500-78179650	567.598	2370	11.1085	547	yes	10868	Nr2f1	no	no
353	517	chr3:35084580-35084730	596.554	2094	9.64361	825	yes	162004	Mir6378	no	no
354	518	chr11:117975580-117975730	567.384	2371	11.0478	554	yes	5608	Socs3	no	no
355	519	chr16:42781520-42781670	697.848	1402	7.34686	1526	yes	93992	4932412D23Rik	yes	no
356	520	chr11:24286840-24286990	1379.3	159	5.52495	2775	yes	84291	Gm12065	no	no
357	521	chr15:85497980-85498130	837.416	855	6.32623	2086	yes	5172	7530416G11Rik	no	yes
358	522	chr11:35865040-35865190	578.23	2269	10.299	682	yes	10597	Wwc1	no	no
359	524	chr4:110152600-110152750	1194.33	272	5.60176	2688	yes	70473	Elavl4	no	no
360	525	chr11:35856720-35856870	769.058	1078	6.63519	1890	yes	3241	Wwc1	no	no
361	526	chr17:25561700-25561850	1080.94	381	5.68832	2589	yes	8439	Sox8	no	no
362	527	chr16:37684860-37685010	873.314	745	6.133	2226	yes	30482	Ndufb4	no	no
363	529	chr4:139807560-139807710	734.498	1210	6.85451	1769	yes	25372	Pax7	no	no
364	530	chr19:56062300-56062450	598.612	2076	9.35212	904	yes	163822	Tcf7l2	no	no
365	532	chr8:86438760-86438910	1149.97	317	5.6062	2681	yes	95912	Abcc12	no	no
366	533	chr8:11558240-11558390	1712.28	67	5.36854	2934	no	2249	Ing1	no	no
367	534	chr14:28450760-28450910	1297.27	190	5.48555	2820	yes	53915	Wnt5a	no	no
368	535	chr14:79203600-79203750	747.396	1146	6.66343	1869	yes	20201	Zfp957	no	no
369	536	chr15:89180720-89180870	731.924	1225	6.80092	1795	yes	4742	Mir6958	no	no
370	537	chr13:109822500-109822650	877.562	731	6.05107	2291	yes	65354	Pde4d	no	no
371	538	chr8:120425620-120425770	620.112	1879	8.34408	1157	yes	17854	Gm22715	no	no
372	539	chr1:133397800-133397950	1021.01	452	5.6868	2591	yes	4605	Sox13	no	no
373	540	chr1:41390280-41390430	1341.4	169	5.41498	2890	yes	139188	Gm28634	yes	no
374	541	chr7:16880260-16880410	619.288	1886	8.28899	1175	yes	5018	Dact3	no	no
375	542	chr8:109361000-109361150	654.824	1640	7.58984	1424	yes	64669	Gm23163	no	no
376	543	chr2:150644080-150644230	837.772	854	6.15814	2212	yes	6040	Acss1	no	yes
377	544	chr17:25803200-25803350	1201.45	264	5.49971	2807	yes	5810	Fbxl16	no	no
378	545	chr18:57262420-57262570	557.374	2475	10.7531	601	yes	92238	Prrc1	no	yes
379	546	chr13:29371060-29371210	662.644	1583	7.42525	1494	yes	103472	Cdkal1	no	no
380	548	chr12:112333440-112333590	592.116	2128	9.06993	965	yes	16552	Gm38123	no	no
381	549	chr3:52046980-52047130	785.51	1012	6.32799	2082	yes	17189	C130089K02Rik	no	no
382	550	chr16:32516180-32516330	554.434	2516	10.8277	587	yes	16644	Zdhhc19	no	no
383	551	chr4:105170880-105171030	539.72	2704	12.5368	408	yes	13608	Ppap2b	no	no
384	552	chr9:77910660-77910810	700.372	1387	6.93337	1726	yes	6629	Elovl5	no	no
385	553	chr7:140058200-140058350	1243.26	233	5.41974	2885	yes	9186	Msx3	no	no
386	554	chr11:120310940-120311090	1300.73	189	5.35671	2948	yes	21222	Bahcc1	no	no
387	556	chr9:61872360-61872510	718.172	1290	6.66765	1868	yes	42103	Rplp1	no	no
388	557	chr3:134302820-134302970	817.62	897	6.06787	2279	yes	30385	RP23-384A11.6	yes	no
389	560	chrX:152336720-152336870	990.39	498	5.59738	2693	yes	5006	Tspyl2	no	yes
390	561	chr4:133047400-133047550	671.714	1525	7.04998	1672	yes	7982	Ahdc1	no	no
391	562	chr1:97540780-97540930	942.072	588	5.66171	2618	yes	4593	Gm37171	yes	no
392	563	chr11:58302540-58302690	1284.98	199	5.30763	3008	yes	4454	Zfp692	no	no
393	564	chr4:143279740-143279890	636.784	1755	7.52898	1453	yes	19648	Pdpn	no	no
394	565	chr9:16500120-16500270	546.698	2609	10.7438	603	yes	121964	Fat3	no	no
395	566	chr14:25585900-25586050	598.72	2075	8.40968	1139	yes	21382	Zmiz1	yes	no
396	567	chr4:149445400-149445550	1187.9	274	5.36143	2942	yes	7949	Rbp7	no	no
397	568	chr7:112883880-112884030	693.16	1426	6.79979	1797	yes	70007	Rassf10	no	no
398	569	chr9:40638560-40638710	1083.77	379	5.45758	2849	yes	31978	Gm21915	no	no
399	572	chr1:74111460-74111610	663.98	1572	7.05077	1670	yes	12912	Tns1	no	no
400	574	chr10:122931980-122932130	671.064	1530	6.96235	1716	yes	36687	Ppm1h	no	no
401	575	chr6:51077320-51077470	931.224	615	5.6457	2636	yes	110127	RP23-460N4.2	yes	no
402	576	chr14:25397840-25397990	588.802	2158	8.54315	1099	yes	19280	Gm26660	no	no
403	578	chr18:67610860-67611010	702.724	1375	6.62993	1895	yes	30401	Cep76	no	no
404	580	chr6:113012600-113012750	591.278	2135	8.40403	1141	yes	20553	RP24-204J8.4	no	no
405	581	chr18:5160120-5160270	604.472	2012	8.001	1265	yes	5536	Gm26682	no	no
406	582	chr11:103841040-103841190	594.462	2106	8.29467	1172	yes	13684	Nsf	no	no
407	585	chr12:112221840-112221990	1052.49	416	5.39458	2907	yes	42761	Kif26a	no	no
408	586	chr13:34287840-34287990	545.722	2617	10.1894	707	yes	10663	Gm24530	yes	no
409	589	chr12:98574620-98574770	637.462	1750	7.23146	1584	yes	3245	Kcnk10	no	no
410	590	chr17:5189800-5189950	786.016	1009	6.00183	2331	yes	77765	Gm15599	no	no
411	593	chr8:120295720-120295870	604.596	2011	7.78053	1345	yes	65259	Gse1	no	no
412	595	chr7:34570620-34570770	741.626	1173	6.19506	2188	yes	23489	Gm12784	no	no
413	596	chr3:141819420-141819570	875.824	736	5.64806	2633	yes	29643	Unc5c	no	yes
414	598	chr8:69716960-69717110	2291.34	27	4.99409	3352	yes	6311	Zfp869	no	no
415	599	chr8:89271840-89271990	636.248	1759	7.11715	1638	yes	84355	Gm5356	no	no
416	600	chr18:55549820-55549970	1175.81	287	5.2147	3115	yes	32781	Gm37337	no	no
417	601	chr5:124043720-124043870	941.008	590	5.49367	2814	yes	8557	RP24-492O4.8	no	no
418	602	chr11:88406700-88406850	819.5	889	5.75348	2533	yes	26739	Gm11510	no	no
419	603	chr19:14890820-14890970	1177.36	283	5.19483	3142	yes	69871	Gm5513	yes	no
420	604	chr4:82304640-82304790	583.496	2220	8.19109	1209	yes	134695	n-R5s188	no	no
421	606	chr14:64199900-64200050	681.678	1490	6.54159	1950	yes	85334	Gm17116	no	no
422	607	chr10:45486460-45486610	739.864	1181	6.0934	2260	yes	16334	Lin28b	no	no
423	608	chr3:38697940-38698090	598.078	2077	7.7361	1364	yes	83768	RP23-33I24.1	no	no
424	609	chr9:65109500-65109650	549.856	2569	9.44795	878	yes	8040	Igdcc4	no	no
425	611	chr6:22794480-22794630	559.968	2447	8.85586	1010	yes	4737	Gm25942	no	no
426	613	chr7:73222680-73222830	534.554	2765	10.2036	704	yes	37362	Gm28746	no	no
427	614	chr2:34249660-34249810	877.318	732	5.55745	2738	yes	38036	C79798	no	no
428	615	chr18:63864360-63864510	642.474	1720	6.8887	1757	yes	44721	Gm24384	no	no
429	617	chr10:84686060-84686210	651.45	1662	6.71568	1842	yes	63557	Gm17249	no	no
430	618	chr1:89550140-89550290	792.874	980	5.76655	2525	yes	13145	Gm25180	no	no
431	619	chr19:44267040-44267190	868.372	759	5.54357	2750	yes	26561	Scd2	no	no
432	620	chr9:60267060-60267210	576.828	2282	8.11657	1228	yes	125915	Thsd4	no	no
433	621	chr11:80622780-80622930	704.46	1366	6.2404	2148	yes	113749	C030013C21Rik	no	no
434	622	chr4:139821600-139821750	538.456	2721	9.78051	795	yes	11332	Pax7	no	no
435	623	chrX:95967940-95968090	761.186	1104	5.88515	2421	yes	11053	Las1l	no	no
436	624	chr6:72730560-72730710	723.492	1261	6.06958	2278	yes	21279	Gm37736	no	no
437	625	chr11:18878160-18878310	735.928	1203	5.99408	2337	yes	3926	8430419K02Rik	no	no
438	626	chr4:32303820-32303970	726.216	1251	6.05223	2290	yes	52134	Bach2it1	yes	no
439	627	chr16:42190260-42190410	741.314	1174	5.9516	2373	yes	46310	Lsamp	no	no
440	628	chr19:56029540-56029690	713.32	1312	6.11742	2235	yes	131062	Tcf7l2	no	no
441	630	chr8:92134200-92134350	945.896	581	5.33993	2969	yes	94358	Gm24254	no	no
442	631	chr11:113439760-113439910	912.268	656	5.40734	2897	yes	28142	Gm16487	no	no
443	632	chr6:37592500-37592650	499.526	3230	13.3044	328	yes	51161	RP24-549J13.2	no	no
444	637	chr2:49633420-49633570	618.34	1892	7.01563	1689	yes	14197	Kif5c	no	no
445	639	chr4:150371740-150371890	1117.08	341	5.09297	3247	yes	34579	Rere	no	no
446	642	chr15:27937680-27937830	726.188	1252	5.97691	2354	yes	88093	Trio	no	no
447	643	chr4:32074720-32074870	637.452	1752	6.69666	1855	yes	23057	Gm11927	no	no
448	645	chr11:69553080-69553230	801.41	953	5.62403	2657	yes	4045	Dnah2	no	yes
449	646	chr3:98319280-98319430	591.376	2134	7.46482	1481	yes	9258	Phgdh	no	yes
450	648	chr3:121700440-121700590	974.148	531	5.23344	3089	yes	9731	RP24-404P10.3	no	yes
451	650	chr3:35404660-35404810	586.842	2185	7.56649	1439	yes	9098	RP24-141D20.1	no	no
452	651	chr7:97804640-97804790	663.968	1573	6.35359	2062	yes	38220	Pak1	no	no
453	653	chr18:57200740-57200890	603.29	2029	7.14609	1619	yes	58029	Megf10	no	no
454	655	chr13:107541760-107541910	585.976	2197	7.51176	1459	yes	127068	Apoo-ps	no	no
455	656	chr9:113792700-113792850	568.332	2364	7.92184	1294	yes	16477	Gm25059	no	no
456	657	chr5:103778660-103778810	854.672	796	5.44171	2866	yes	5624	Aff1	no	no
457	659	chr17:15380680-15380830	685.036	1471	6.168	2206	yes	3883	Dll1	no	no
458	660	chr5:142440560-142440710	662.024	1585	6.30271	2099	yes	23309	Ap5z1	no	no
459	661	chr8:120298760-120298910	588.328	2164	7.35185	1521	yes	68299	Gse1	no	no
460	664	chr10:61534880-61535030	641.154	1731	6.52477	1963	yes	57262	Gm28447	no	no
461	665	chr1:74824960-74825110	548.748	2585	8.49709	1115	yes	25860	Gm16582	no	no
462	666	chr3:52007700-52007850	844.818	827	5.42919	2876	yes	3750	Gm37465	no	no
463	667	chr4:133729920-133730070	841.032	844	5.43764	2868	yes	6116	Arid1a	yes	no
464	668	chr12:12725160-12725310	786.268	1007	5.58286	2708	yes	25196	Gm25538	no	no
465	669	chr6:88938400-88938550	624.604	1847	6.6613	1870	yes	12208	4933427D06Rik	no	no
466	670	chr15:80798480-80798630	1175.44	288	4.93209	3433	yes	87236	Tnrc6b	no	no
467	671	chr17:32180200-32180350	563.508	2410	7.85697	1317	yes	9188	Ephx3	no	no
468	672	chr7:144654000-144654150	742.992	1166	5.7097	2570	yes	15302	Ano1	no	yes
469	673	chr12:108241000-108241150	549.65	2571	8.30002	1169	yes	34342	Ccdc85c	no	no
470	676	chr6:87738400-87738550	833.766	866	5.38953	2913	yes	5666	Efcc1	no	no
471	678	chr5:111755460-111755610	669.788	1537	6.10872	2247	yes	6165	E130006D01Rik	no	no
472	679	chr6:89613820-89613970	506.264	3123	10.4218	665	yes	18243	Chchd6	no	no
473	680	chr6:89013140-89013290	627.954	1816	6.50314	1977	yes	62532	4933427D06Rik	no	no
474	681	chr9:120691680-120691830	610.572	1965	6.716	1841	yes	100030	Gm23624	no	no
475	682	chr9:52149440-52149590	618.31	1893	6.59977	1913	yes	18596	Zc3h12c	yes	no
476	685	chr6:88976660-88976810	559.488	2456	7.76634	1354	yes	26052	4933427D06Rik	no	no
477	686	chr3:21935620-21935770	892.162	694	5.21231	3120	yes	62773	RP23-105M18.2	no	no
478	688	chr13:97252640-97252790	1156.42	310	4.86357	3514	yes	11610	Enc1	no	yes
479	689	chr8:126666580-126666730	656.874	1624	6.17827	2200	yes	72669	Irf2bp2	no	no
480	690	chr15:99420760-99420910	609.306	1974	6.70245	1851	yes	3698	Nckap5l	no	yes
481	691	chr18:5819820-5819970	783.028	1027	5.50343	2804	yes	88814	Zeb1	no	no
482	692	chr6:127701180-127701330	1609.49	85	4.6877	3759	yes	56815	RP23-42M8.2	no	no
483	694	chr2:45225520-45225670	590.946	2142	6.9717	1710	yes	55129	Vis1	no	no
484	695	chr16:44679520-44679670	644.632	1701	6.231	2158	yes	44706	BC027231	yes	no
485	696	chr16:44672160-44672310	688.756	1447	5.89322	2414	yes	52066	BC027231	no	no
486	698	chr1:42243920-42244070	521.702	2928	9.19425	934	yes	5300	Gm29664	yes	no
487	699	chr11:112811240-112811390	1157.96	309	4.82938	3554	yes	12307	Gm11681	no	no
488	700	chr13:54303740-54303890	473.808	3675	15.5952	193	yes	67534	Cplx2	no	no
489	701	chr2:65995200-65995350	740.1	1178	5.59088	2700	yes	41205	Gm13617	no	no
490	702	chr11:115779360-115779510	603.848	2021	6.66836	1867	yes	3679	2310067B10Rik	no	no
491	703	chr10:126957860-126958010	1040.99	427	4.8986	3468	yes	20782	Ctdsp2	no	no
492	704	chr5:21263800-21263950	492.962	3324	10.929	574	yes	12716	Gsap	no	no
493	705	chr1:177150520-177150670	891.32	696	5.13263	3203	yes	15142	Gm38146	yes	no
494	706	chr17:6861820-6861970	660.788	1594	6.0211	2306	yes	33442	Mir692-1	no	no
495	707	chr7:127254140-127254290	1521.69	109	4.6725	3792	yes	6494	Dctpp1	no	yes
496	708	chr7:132262800-132262950	537.754	2726	8.27995	1179	yes	15750	Chst15	no	yes
497	711	chr9:72133160-72133310	751.556	1134	5.51494	2785	yes	4648	Gm7863	no	no
498	713	chr7:109196660-109196810	507.142	3117	9.69605	810	yes	26427	Lmo1	no	no
499	714	chr2:51139780-51139930	730.414	1234	5.59241	2697	yes	9239	Rnd3	no	no
500	715	chr11:61407940-61408090	736.042	1201	5.5535	2742	yes	8800	Gm12271	no	no
501	716	chr12:29049260-29049410	1100.54	356	4.80539	3590	yes	14041	Gm23342	no	no
502	718	chr10:37397400-37397550	893.416	690	5.0783	3260	yes	59989	Gm26535	no	no
503	719	chr14:27050760-27050910	585.03	2205	6.91093	1748	yes	11834	Il17rd	no	no
504	720	chr16:37991040-37991190	587.258	2179	6.84212	1776	yes	11028	Gm25140	no	no
505	721	chr10:75872960-75873110	1180.27	280	4.72854	3678	yes	12785	Mif	no	no
506	725	chr5:149380680-149380830	573.106	2318	7.10717	1645	yes	4043	BC028471	no	no
507	726	chr10:34317000-34317150	687.286	1457	5.77498	2517	yes	3392	Nt5dc1	no	no
508	727	chr12:29096140-29096290	846.836	825	5.18054	3155	yes	60921	Gm23342	no	no
509	728	chr7:34939340-34939490	506.106	3129	9.51572	863	yes	4570	Gm25922	no	no
510	730	chr11:69408680-69408830	760.614	1107	5.41525	2889	no	4540	Kdm6b	no	yes
511	732	chr2:30758560-30758710	666.788	1556	5.87095	2443	yes	37425	Mir3089	no	no
512	733	chr10:80159900-80160050	1553.17	101	4.608	3901	yes	6010	Cirbp	no	yes
513	734	chr9:16437880-16438030	914.378	650	4.99365	3353	yes	59724	Fat3	no	no
514	735	chr13:107955360-107955510	801.624	949	5.26297	3056	yes	65371	Zswim6	no	no
515	737	chr13:99475540-99475690	599.53	2061	6.54302	1949	yes	40987	Map1b	no	no
516	738	chr17:63145340-63145490	624.786	1844	6.2086	2172	yes	48415	Gm25348	no	no
517	739	chr6:72216760-72216910	1002.12	474	4.83149	3550	yes	18742	Atoh8	yes	no
518	741	chr2:163195940-163196090	962.742	544	4.8837	3482	yes	7110	Tox2	no	no
519	743	chr2:152069220-152069370	656.362	1630	5.89782	2411	yes	7513	AA387200	no	no
520	744	chr14:61012480-61012630	574.622	2308	6.90579	1749	yes	25432	Tnfrsf19	no	no
521	745	chr1:63204480-63204630	683.61	1478	5.70064	2580	yes	3847	Platr12	no	no
522	747	chr8:120509220-120509370	847.31	821	5.08975	3251	yes	11320	Gm26971	no	no
523	750	chr12:108265940-108266090	541.682	2666	7.59064	1422	yes	9402	Ccdc85c	no	no
524	752	chr4:107084900-107085050	914.23	652	4.92963	3436	yes	3982	Cyb5rl	no	yes
525	753	chr10:109684700-109684850	1168.93	295	4.67171	3794	yes	39026	Nav3	no	yes
526	756	chr11:119515080-119515230	829.06	871	5.11332	3225	yes	13177	Endov	no	no
527	757	chr9:96989720-96989870	745.316	1156	5.35769	2947	yes	5600	Spsb4	no	no
528	758	chr3:147181600-147181750	518.974	2960	8.3792	1146	yes	11243	Gm6074	no	no
529	761	chr6:97666900-97667050	1016.76	455	4.73889	3666	yes	49434	Frmd4b	no	no
530	762	chr13:78427800-78427950	709.558	1338	5.51417	2787	yes	48747	Gm6317	no	no
531	764	chr6:50890840-50890990	513.864	3022	8.51982	1109	yes	12838	RP23-210L10.1	yes	no
532	766	chr9:78520520-78520670	661.696	1589	5.73215	2549	yes	31444	Eef1a1	no	no
533	767	chr13:63554700-63554850	734.428	1211	5.37058	2930	yes	9040	Ptch1	yes	no
534	768	chr4:117484740-117484890	824.614	877	5.05896	3280	yes	10196	Rnf220	no	no
535	769	chr17:9580080-9580230	675.924	1510	5.62944	2653	yes	89549	Pabpc6	no	no
536	770	chr7:73595260-73595410	1055.11	409	4.68706	3761	yes	36940	1810026B05Rik	no	no
537	771	chr4:44247640-44247790	960.014	548	4.77723	3624	yes	13926	Rnf38	no	no
538	772	chr6:98049240-98049390	955.078	564	4.79092	3608	yes	57394	Mitf	no	no
539	773	chr5:140549800-140549950	800.004	957	5.12045	3216	yes	3440	RP23-462C22.1	no	no
540	774	chr1:132333860-132334010	535.044	2760	7.60805	1418	yes	6339	Nuak2	no	yes
541	776	chr10:96646480-96646630	684.018	1477	5.56981	2717	yes	29554	Btg1	no	no
542	777	chr4:124906360-124906510	540.636	2687	7.38207	1509	yes	7033	Epha10	no	yes
543	779	chr8:125254220-125254370	656.878	1623	5.70423	2577	yes	26972	Gm16237	no	no
544	781	chr9:41951220-41951370	594.882	2103	6.27467	2118	yes	23292	Sorl1	no	no
545	782	chr7:143428620-143428770	785.366	1015	5.11591	3219	yes	18910	Gm27901	no	no
546	784	chr10:29146920-29147070	544.72	2629	7.13167	1632	yes	2801	Gm9996	no	yes
547	786	chr7:73606900-73607050	785.328	1017	5.09257	3249	yes	39114	Gm26176	no	no
548	790	chr6:93820040-93820190	741.148	1176	5.22231	3104	yes	26343	Gm23035	yes	no
549	793	chr11:69040260-69040410	875.236	738	4.83141	3551	yes	5312	Aurkb	no	no
550	794	chr5:113921740-113921890	687.856	1451	5.46694	2839	yes	6989	Gm22056	no	no
551	795	chr8:25197140-25197290	477.164	3603	10.2645	690	yes	4234	Tacc1	no	no
552	796	chr12:86787280-86787430	999.79	477	4.65888	3817	yes	22602	Gm25888	no	no
553	797	chr17:50006780-50006930	702.474	1379	5.38772	2915	yes	87477	Rftn1	no	no
554	798	chr3:127257700-127257850	549.292	2579	6.94263	1725	yes	14000	RP23-50E10.4	no	no
555	799	chr8:95243280-95243430	914.368	651	4.75379	3654	yes	38235	Cngb1	no	no
556	800	chr5:103161360-103161510	553.954	2522	6.82745	1785	yes	44494	Mapk10	no	yes
557	802	chr12:117054280-117054430	454.968	4041	14.0877	281	yes	96860	Gm10421	no	no
558	803	chr5:139535700-139535850	1094.01	365	4.56903	3957	yes	7719	Uncx	no	yes
559	804	chr13:37311620-37311770	786.58	1006	5.03041	3317	yes	33650	Ly86	no	no
560	805	chr2:28525760-28525910	539.028	2713	7.15921	1614	yes	7520	Ralgds	no	no
561	806	chr2:50971360-50971510	516.494	2990	7.78475	1343	yes	61751	Gm13498	yes	no
562	807	chr14:67344800-67344950	998.566	481	4.6385	3855	yes	8947	1700120O09Rik	no	no
563	808	chr9:41365380-41365530	831.93	869	4.89553	3472	yes	10942	2610203C20Rik	no	no
564	809	chr10:37378080-37378230	729.484	1237	5.22031	3109	yes	40669	Gm26535	no	yes
565	810	chr7:72774520-72774670	810.262	923	4.93845	3423	yes	60974	Gm7693	no	no
566	811	chr5:33695260-33695410	502.288	3187	8.31926	1164	yes	12361	RP23-391P21.5	no	no
567	812	chr5:113307200-113307350	714.93	1305	5.27279	3049	yes	3422	Sgsm1	no	no
568	813	chr11:32383840-32383990	533.05	2778	7.23886	1580	yes	36075	Sh3pxd2b	no	no
569	816	chr7:58399140-58399290	1381.83	157	4.39648	4227	yes	250988	Gm26288	no	no
570	817	chr8:120276540-120276690	498.858	3239	8.35935	1154	yes	46079	Gse1	no	no
571	820	chr5:127324060-127324210	525.85	2865	7.31208	1540	yes	15118	RP23-71M14.1	no	no
572	821	chr13:18281180-18281330	544.832	2626	6.83661	1780	yes	94769	Pou6f2	no	no
573	822	chr10:20285680-20285830	787.366	1004	4.94279	3416	yes	11933	Mir6413	no	no
574	823	chr5:140579920-140580070	810.356	921	4.86433	3512	yes	14924	Grifin	no	no
575	824	chr6:127336820-127336970	453.166	4084	13.0845	357	yes	11038	RP23-387P23.9	no	no
576	825	chrX:13347080-13347230	539.968	2699	6.91205	1746	yes	20136	Gm7129	no	no
577	826	chr4:148885980-148886130	665.93	1560	5.4176	2886	yes	3326	Casz1	no	no
578	828	chr11:112501920-112502070	997.146	484	4.5637	3969	yes	167403	BC006965	no	no
579	830	chr12:111668480-111668630	712.592	1319	5.18619	3149	yes	3783	Ckb	no	yes
580	831	chr13:104518440-104518590	775.564	1050	4.93978	3419	yes	166416	2610204G07Rik	no	no
581	832	chr7:6362660-6362810	2116.87	30	4.27503	4441	yes	8629	Zfp78	no	no
582	834	chr18:76542880-76543030	988.08	506	4.55676	3977	yes	280463	Smad2	no	no
583	835	chr11:117497960-117498110	475.35	3640	9.54364	854	yes	13667	Gm11733	no	no
584	836	chr1:131078900-131079050	461.07	3905	10.7814	593	yes	5224	Gm25549	no	no
585	837	chr18:55507260-55507410	707.396	1348	5.18617	3150	yes	9779	Gm37337	yes	no
586	838	chr19:12493900-12494050	672.5	1524	5.33584	2974	yes	8021	Dtx4	no	no
587	839	chr7:99312760-99312910	539.936	2700	6.78797	1805	yes	8365	Map6	no	no
588	840	chr7:28375620-28375770	628.014	1815	5.59089	2699	yes	3096	Plekhg2	no	no
589	842	chr5:110416900-110417050	610.216	1970	5.72487	2556	yes	14887	Fbrsl1	no	yes
590	843	chr11:120305200-120305350	1424.44	138	4.29969	4395	yes	15482	Bahcc1	no	no
591	844	chr11:117939780-117939930	756.024	1123	4.94681	3412	yes	17950	Gm11726	no	no
592	846	chr9:48895960-48896110	798.78	963	4.80201	3596	yes	15064	Htr3a	no	no
593	847	chrX:101332540-101332690	954.544	566	4.54436	3995	yes	18224	Nlgn3	no	no
594	850	chr15:98993140-98993290	687.842	1452	5.20842	3124	yes	7250	4930578M01Rik	no	no
595	854	chr7:35668200-35668350	577.926	2274	6.00389	2325	yes	20754	Pdcd5	no	no
596	855	chr1:128687340-128687490	483.07	3505	8.5503	1098	yes	63511	Gm29599	no	no
597	856	chr15:86005800-86005950	1060.87	404	4.41193	4201	yes	27902	Celsr1	no	no
598	857	chr6:50823340-50823490	592.092	2129	5.82339	2485	yes	20384	RP23-210L10.3	yes	no
599	858	chr11:88252360-88252510	530.856	2806	6.77096	1811	yes	41623	1700106J16Rik	no	no
600	860	chr1:165814240-165814390	476.644	3615	8.88117	1006	yes	4573	Gm23402	no	no
601	861	chr12:26534420-26534570	788.182	1000	4.77756	3623	yes	65291	Cmpk2	no	no
602	863	chr18:55133740-55133890	626.11	1833	5.50808	2798	yes	9759	Gm34073	no	no
603	864	chr18:25645960-25646110	844.618	829	4.6669	3805	yes	47581	Gm25845	no	no
604	866	chrX:94177840-94177990	772.092	1068	4.81095	3579	yes	34736	Eif2s3x	no	no
605	867	chr17:23924580-23924730	916.846	642	4.5309	4015	yes	7197	Dcpp3	no	no
606	870	chr2:4453000-4453150	705.18	1362	5.02481	3322	yes	13595	Gm13175	no	no
607	874	chr4:149255400-149255550	504.284	3157	7.31839	1535	yes	7496	Kif1b	no	no
608	876	chr12:79879660-79879810	586.686	2187	5.79125	2508	yes	83833	Gm28056	no	no
609	877	chr11:35505980-35506130	1007.06	465	4.3875	4242	yes	38630	Slit3	no	no
610	878	chr18:78455180-78455330	474.244	3665	8.73187	1044	yes	78203	Gm26430	yes	no
611	880	chr13:59657100-59657250	544.324	2638	6.33641	2076	yes	18609	Golm1	no	no
612	881	chr1:86440620-86440770	882.07	718	4.54422	3996	no	14366	1700019O17Rik	no	no
613	882	chr14:118231040-118231190	615.87	1921	5.50937	2796	yes	5117	Gm4675	yes	no
614	883	chr13:51314580-51314730	590.336	2145	5.70688	2574	yes	93963	S1pr3	no	no
615	884	chr13:59041020-59041170	754.684	1128	4.80463	3592	yes	233195	Ntrk2	no	no
616	885	chr8:12400860-12401010	449.642	4161	10.9724	565	yes	4532	Gm25239	no	yes
617	886	chr13:95869020-95869170	579.818	2257	5.83741	2474	yes	22827	Iqgap2	no	no
618	887	chr13:46975060-46975210	740.654	1177	4.82481	3560	yes	5585	Gm24769	no	no
619	888	chr18:38144800-38144950	1102.47	352	4.29655	4400	yes	58288	Pcdh1	no	no
620	889	chr8:70691820-70691970	870.698	753	4.54321	3999	yes	5844	Jund	no	no
621	891	chr1:89577200-89577350	495.116	3284	7.47972	1472	yes	2961	Agap1	no	yes
622	892	chr12:52835360-52835510	652.378	1650	5.21552	3113	yes	136052	Akap6	yes	no
623	893	chr4:54073020-54073170	488.226	3426	7.79549	1338	yes	69038	Gm24177	no	no
624	894	chr10:87447820-87447970	1413.21	143	4.17525	4628	yes	45765	Ascl1	yes	no
625	897	chr5:23414200-23414350	467.9	3791	8.80815	1022	yes	18172	RP23-443N7.7	no	no
626	899	chr9:69714180-69714330	555.192	2503	6.0065	2324	yes	44485	B230323A14Rik	no	no
627	902	chr8:47284820-47284970	712.038	1322	4.84809	3529	yes	4507	Stox2	no	no
628	903	chr1:106199780-106199930	625.646	1836	5.29725	3018	yes	19459	Gm38235	no	no
629	905	chr13:110063180-110063330	867.392	762	4.47922	4100	yes	127943	Pde4d	no	no
630	906	chr8:95000800-95000950	626.906	1823	5.27726	3040	yes	16476	Adgrg1	no	no
631	907	chr4:154949720-154949870	523.63	2900	6.5136	1971	yes	11128	Hes5	no	no
632	910	chr14:103778060-103778210	482.654	3514	7.66624	1387	yes	65561	Ednrb	no	no
633	913	chr15:101078700-101078850	434.706	4502	12.3952	419	yes	24376	Fignl2	no	no
634	917	chr9:37359740-37359890	486.2	3448	7.41291	1497	yes	7553	Hepacam	no	no
635	918	chr2:146302380-146302530	728.36	1246	4.71744	3700	yes	3092	Gm14117	no	no
636	919	chr16:42575660-42575810	1600.44	88	4.06985	4866	yes	235084	Gap43	no	no
637	920	chr2:101723020-101723170	458.738	3958	8.89	1002	yes	38880	Traf6	no	no
638	921	chr2:168839900-168840050	489.622	3395	7.25182	1574	yes	42193	Gm25214	no	no
639	922	chr1:75289500-75289650	757.062	1119	4.63917	3851	yes	11160	Resp18	no	no
640	924	chr18:64013920-64014070	575.844	2292	5.60454	2684	yes	104839	Gm24384	no	no
641	925	chr5:92905620-92905770	841.334	842	4.45065	4139	yes	7702	Shroom3	no	no
642	926	chr8:119791960-119792110	704.638	1365	4.78076	3620	yes	13619	Tldc1	no	no
643	928	chr14:79774200-79774350	884.068	713	4.3604	4288	yes	2963	Pcdh8	no	no
644	929	chr2:170218860-170219010	472.974	3685	7.85427	1320	yes	24882	Gm17619	no	no
645	930	chr12:117196840-117196990	563.568	2409	5.68268	2598	yes	45264	Gm10421	no	no
646	931	chr6:86059240-86059390	529.094	2831	6.19772	2179	yes	7067	Add2	no	no
647	933	chr4:8647480-8647630	1034.8	436	4.20123	4580	yes	26027	Gm11809	no	no
648	934	chr14:24500660-24500810	775.406	1051	4.56449	3966	yes	10054	Rps24	no	no
649	935	chr17:66444120-66444270	665.012	1567	4.90671	3460	yes	4174	Mtcl1	no	no
650	936	chr1:182868900-182869050	549.318	2578	5.85347	2453	yes	38735	Gm37542	no	no
651	939	chr12:53253480-53253630	425.374	4728	13.1522	347	yes	4878	Npas3	no	no
652	941	chr7:44360060-44360210	1169.07	294	4.10232	4785	yes	9373	Shank1	no	yes
653	942	chr4:54029160-54029310	511.328	3049	6.40409	2033	yes	25178	Gm24177	no	no
654	943	chr4:106989280-106989430	647.998	1676	4.94907	3408	yes	22929	Ssbp3	no	no
655	944	chr9:102211740-102211890	1059.36	406	4.15271	4681	yes	39077	Gm37945	no	no
656	947	chr9:101472740-101472890	784.92	1018	4.48829	4085	yes	23462	Gm5161	no	no
657	948	chr17:15990400-15990550	616.93	1910	5.13907	3198	yes	152820	Gm25598	no	no
658	949	chr15:36938820-36938970	651.956	1659	4.91507	3450	yes	59079	Gm10384	no	no
659	950	chr13:83884840-83884990	715.806	1298	4.66322	3812	yes	6293	2810049E08Rik	no	yes
660	951	chr16:90522020-90522170	728.79	1241	4.63044	3871	yes	32069	1110008E08Rik	no	no
661	952	chrX:12006820-12006970	455.192	4036	8.64484	1078	yes	22427	Gm14512	no	no
662	954	chr2:26133320-26133470	472.836	3689	7.58706	1426	yes	5151	1810012K08Rik	no	no
663	955	chr6:51057340-51057490	559.894	2449	5.61614	2669	yes	90147	RP23-460N4.2	no	no
664	956	chr1:177555840-177555990	571.52	2331	5.5138	2788	yes	38607	Gm37280	no	no
665	958	chr10:87351660-87351810	510.902	3058	6.34621	2069	yes	12411	Gm23191	no	no
666	959	chr2:153497040-153497190	672.846	1522	4.79537	3605	yes	4325	4930404H24Rik	no	no
667	963	chr1:90743960-90744110	1011.21	460	4.14986	4683	yes	29180	Col6a3	no	no
668	964	chr19:12009660-12009810	745.676	1153	4.54682	3990	no	27005	Olfr1423	no	no
669	966	chr6:88929560-88929710	617.662	1896	5.08686	3254	yes	9927	RP23-82I13.10	no	no
670	968	chr12:54034740-54034890	511.014	3056	6.28664	2106	yes	44577	1700060O08Rik	no	no
671	970	chr15:101093160-101093310	990.728	493	4.15463	4675	yes	22520	Ankrd33	no	no
672	971	chr7:37563380-37563530	482.708	3511	7.08134	1658	yes	83469	Zfp536	no	no
673	972	chr6:97577080-97577230	834.61	862	4.34094	4321	yes	3937	RP24-401P10.1	no	no
674	973	chr4:134430500-134430650	556.842	2483	5.58875	2702	yes	19596	1700021N21Rik	no	no
675	974	chr3:127749260-127749410	680.31	1496	4.71895	3697	yes	17741	Gm23279	no	no
676	975	chr3:53207240-53207390	558.726	2464	5.5614	2730	yes	22010	Lhfp	no	no
677	976	chr13:36283300-36283450	957.13	557	4.17055	4640	yes	165964	Fars2	no	no
678	981	chr2:30708320-30708470	416.998	4946	14.4132	261	yes	8648	Gm14488	no	no
679	982	chr9:20544580-20544730	749.852	1138	4.49427	4072	yes	23238	Zfp266	no	no
680	986	chr10:43043620-43043770	658.278	1608	4.75938	3647	yes	103814	Scml4	no	no
681	987	chr12:27575740-27575890	588.692	2160	5.223	3103	yes	55988	Gm24326	no	no
682	988	chr11:88472120-88472270	710.75	1329	4.57381	3950	yes	38681	Gm11510	no	no
683	989	chr5:113503460-113503610	530.718	2811	5.84349	2469	yes	12783	Wscd2	no	no
684	991	chr6:142876660-142876810	608.622	1978	5.03439	3311	yes	6305	St8sia1	no	yes
685	992	chr19:26978480-26978630	674.8	1513	4.6728	3790	yes	92630	Gm815	no	no
686	995	chr18:36286980-36287130	739.464	1182	4.4483	4140	yes	5958	Pura	no	yes
687	998	chr5:111446800-111446950	599.636	2059	5.06278	3276	yes	23286	RP23-131F7.4	no	no
688	999	chr8:94551800-94551950	871.378	749	4.20027	4586	yes	10775	Cpne2	no	yes
689	1000	chr3:84938140-84938290	560.202	2443	5.41076	2893	yes	12735	Fbxw7	yes	no
690	1001	chr4:141335340-141335490	511.152	3052	6.05836	2287	yes	10749	Gm25690	no	no
691	1003	chr4:65297120-65297270	810.206	924	4.28662	4420	yes	173021	Pappa	no	yes
692	1004	chr9:32032220-32032370	685.46	1466	4.61796	3885	yes	34876	AC160635.1	no	no
693	1005	chr1:74103760-74103910	561.708	2427	5.37432	2926	yes	6967	Tns1	no	no
694	1007	chr3:90446600-90446750	773.542	1058	4.35742	4296	yes	4908	Gm16048	no	no
695	1008	chr4:108363040-108363190	415.522	4979	12.8069	382	yes	20234	Fam159a	no	no
696	1009	chr6:97529400-97529550	939.62	595	4.10623	4774	yes	18092	Gm25852	no	yes
697	1011	chr16:77406020-77406170	586.878	2184	5.15009	3190	yes	5248	Gm21816	no	no
698	1012	chr2:168861040-168861190	985.39	510	4.07027	4865	yes	21053	Gm25214	no	no
699	1014	chr9:37054220-37054370	490.754	3367	6.43881	2012	yes	27896	n-R5s82	yes	no
700	1017	chr6:115123400-115123550	881.782	719	4.14619	4691	yes	11360	Gm17733	no	no
701	1018	chr7:73141400-73141550	576.32	2286	5.20632	3128	yes	43918	Gm28746	no	no
702	1019	chr16:29683600-29683750	803.788	941	4.25352	4475	yes	67050	Opa1	no	no
703	1020	chr11:88702460-88702610	556.976	2480	5.36593	2937	yes	15566	Msi2	no	no
704	1021	chr2:32750860-32751010	794.548	975	4.27239	4443	yes	6299	Tor2a	no	yes
705	1022	chr19:47493440-47493590	726.97	1249	4.42398	4175	yes	15258	Obfc1	no	no
706	1023	chr12:109445940-109446090	697.842	1403	4.52396	4026	yes	6808	Dlk1	no	no
707	1025	chr1:156998120-156998270	685.752	1464	4.55472	3979	yes	45352	Gm10531	no	no
708	1026	chr2:122375600-122375750	1270	208	3.89749	5239	yes	6513	Shf	no	no
709	1028	chr6:94631320-94631470	518.106	2971	5.83038	2480	yes	24130	Lrig1	no	yes
710	1029	chr7:136083720-136083870	519.94	2948	5.80315	2503	yes	130997	Gm9341	yes	no
711	1030	chr19:46507280-46507430	435.02	4494	9.10129	959	yes	5707	Trim8	no	no
712	1032	chr11:62629400-62629550	582.392	2229	5.11049	3230	yes	5229	Lrrc75aos1	no	no
713	1034	chr6:112930100-112930250	635.388	1765	4.7177	3699	yes	16579	Srgap3	no	no
714	1035	chr13:56208600-56208750	439.436	4396	8.6507	1074	yes	29790	Tifab	no	no
715	1036	chr5:114571620-114571770	817.482	898	4.20399	4572	yes	3678	Fam222a	no	no
716	1037	chr14:48709900-48710050	443.334	4306	8.31683	1166	yes	13887	Gm25380	yes	no
717	1038	chr11:68151120-68151270	570.844	2337	5.18255	3153	yes	44958	C78197	no	no
718	1040	chr11:77965300-77965450	571.678	2327	5.15965	3175	yes	3636	Sez6	no	no
719	1041	chr17:9775980-9776130	421.426	4834	10.3851	668	yes	106351	Pabpc6	no	no
720	1042	chr14:30594460-30594610	551.102	2558	5.3562	2949	yes	5672	Prkcd	no	yes
721	1043	chr18:43509320-43509470	585.094	2204	5.03549	3309	yes	31599	Eif3j2	no	no
722	1044	chr15:57976000-57976150	856.372	789	4.13233	4725	yes	9344	Fam83a	no	no
723	1045	chr4:133439940-133440090	474.272	3664	6.70225	1852	yes	20043	Slc9a1	no	no
724	1047	chr11:114040800-114040950	772.758	1063	4.2642	4455	yes	25100	Sdk2	no	no
725	1048	chr17:32891580-32891730	1031.59	440	3.96589	5081	yes	5572	Zfp870	no	no
726	1051	chr12:44338220-44338370	525.82	2867	5.62083	2663	yes	9410	Nrcam	no	no
727	1052	chr13:29222380-29222530	615.74	1923	4.78553	3612	yes	14165	Gm11364	no	no
728	1053	chr4:154952800-154952950	1014.81	456	3.96599	5080	yes	8048	Hes5	no	no
729	1055	chr18:35814820-35814970	439.612	4393	8.37462	1147	yes	14923	Cxxc5	no	no
730	1057	chr11:88309320-88309470	665.762	1562	4.5498	3984	yes	15337	1700106J16Rik	no	no
731	1058	chr3:17489860-17490010	732.57	1220	4.33785	4326	yes	94056	Gm19694	no	no
732	1059	chr11:88534400-88534550	445.5	4259	7.94298	1288	yes	55672	Msi2	no	no
733	1061	chr13:48130880-48131030	785.65	1011	4.21806	4541	yes	112347	4931429P17Rik	no	no
734	1062	chr16:33734700-33734850	515.032	3005	5.73255	2548	yes	3174	Heg1	no	yes
735	1064	chr14:31662060-31662210	499.814	3228	5.98189	2350	yes	20849	Hacl1	no	yes
736	1065	chr7:68129120-68129270	1187.85	275	3.86552	5310	no	135038	Pgpep1l	no	no
737	1066	chr9:99799500-99799650	826.578	873	4.13876	4712	yes	49058	Gm23949	no	no
738	1068	chr4:136159920-136160070	951.914	571	3.99766	5015	yes	12399	E2f2	no	no
739	1069	chr1:132562620-132562770	656.98	1622	4.56383	3968	yes	19439	Cntn2	no	no
740	1071	chr8:126538740-126538890	489.66	3393	6.15966	2211	yes	28155	Gm26759	no	no
741	1073	chr7:144106460-144106610	904.194	670	4.03156	4945	yes	68994	Shank2	no	no
742	1078	chr3:141936700-141936850	815.158	905	4.13349	4724	yes	5252	Bmpr1b	no	no
743	1081	chr11:22348700-22348850	542.098	2663	5.33367	2977	yes	6483	Ehbp1	no	no
744	1082	chr15:100909960-100910110	492.168	3336	6.02546	2304	yes	23394	Scn8a	no	no
745	1084	chr11:62613800-62613950	1408.54	145	3.79345	5506	yes	8108	Lrrc75aos2	no	no
746	1085	chr4:32531520-32531670	705.046	1363	4.36021	4289	yes	16808	Gm24371	no	no
747	1088	chr3:108405680-108405830	575.684	2296	4.98985	3357	yes	3166	Celsr2	no	yes
748	1089	chr8:90244860-90245010	1092.87	368	3.87448	5286	yes	103191	Tox3	yes	no
749	1090	chr4:141902000-141902150	399.524	5423	14.7333	246	yes	16421	Fhad1os2	no	yes
750	1091	chr7:64272060-64272210	629.976	1801	4.62731	3875	yes	15535	Mtmr10	no	no
751	1092	chr9:75261560-75261710	574.452	2310	4.97927	3371	yes	29621	Myo5c	no	no
752	1093	chr2:30744060-30744210	501.308	3203	5.82012	2489	yes	22925	Mir3089	no	no
753	1094	chr11:113982260-113982410	519.612	2951	5.55209	2744	yes	83640	Sdk2	yes	no
754	1095	chr4:140658280-140658430	471.404	3716	6.49463	1980	yes	7657	Arhgef10l	no	no
755	1096	chr8:84655720-84655870	434.38	4507	8.25815	1189	yes	7057	Ier2	no	no
756	1097	chr7:141934620-141934770	780.188	1036	4.15379	4677	yes	11418	Gm20501	no	no
757	1098	chr4:127227460-127227610	942.876	585	3.94483	5135	yes	16249	Smim12	no	no
758	1099	chr4:154946480-154946630	620.564	1874	4.64021	3849	yes	14368	Hes5	no	no
759	1101	chr4:139811180-139811330	480.102	3563	6.22651	2161	yes	21752	Pax7	no	no
760	1102	chr13:55471500-55471650	674.37	1516	4.40609	4210	yes	6201	Mir6944	no	yes
761	1104	chr4:55294360-55294510	855.578	794	4.0309	4947	yes	5410	Gm25419	no	no
762	1105	chr12:88801480-88801630	559.512	2454	5.05029	3288	yes	6116	Nrxn3	no	no
763	1107	chrX:36807920-36808070	785.336	1016	4.13142	4729	yes	6776	Gm14549	no	no
764	1108	chr7:18942480-18942630	475.144	3646	6.29741	2100	yes	16667	Nova2	no	yes
765	1110	chr1:84890120-84890270	453.99	4065	6.98753	1698	yes	21044	Fbxo36	no	no
766	1111	chr2:163190140-163190290	477.992	3597	6.21385	2166	yes	12910	Tox2	no	no
767	1113	chr1:81593700-81593850	541.058	2679	5.21617	3112	yes	36292	Gm6198	no	no
768	1114	chr12:80998900-80999050	840.718	845	4.03021	4951	yes	27833	Smoc1	no	no
769	1117	chr6:31596880-31597030	434.604	4504	7.8685	1315	yes	8256	RP24-414G20.1	no	no
770	1118	chr15:84654340-84654490	608.402	1979	4.64434	3841	yes	15205	Prr5	no	no
771	1120	chr7:139140040-139140190	850.554	807	3.98989	5028	yes	48402	Stk32c	no	no
772	1122	chr12:110446940-110447090	833.89	865	4.01639	4975	yes	38724	Ppp2r5c	no	no
773	1123	chr5:125406060-125406210	769.952	1075	4.11103	4766	yes	9762	Dhx37	no	no
774	1124	chr9:41011860-41012010	444.088	4287	7.27558	1559	yes	7307	Crtam	no	yes
775	1125	chr17:56488180-56488330	1005.89	467	3.84019	5382	yes	11772	Ptprs	no	no
776	1128	chrX:12840320-12840470	420.496	4858	8.86825	1008	yes	29967	Gm25063	no	no
777	1129	chr2:30471980-30472130	630.818	1795	4.49257	4074	no	2164	Ier5l	no	yes
778	1130	chr7:139528820-139528970	841.034	843	3.99058	5026	yes	5037	Inpp5a	no	no
779	1131	chr2:38584840-38584990	429.15	4650	8.13996	1221	yes	18561	RP23-42H18.6	no	yes
780	1132	chr6:51612820-51612970	668.214	1549	4.33746	4328	yes	8737	Gm22914	no	no
781	1133	chr4:44558320-44558470	790.07	991	4.05825	4890	yes	49173	Mir5120	no	no
782	1135	chr11:57531680-57531830	641.598	1726	4.43025	4164	yes	8791	Mfap3	no	yes
783	1136	chr2:157341660-157341810	671.578	1526	4.31452	4372	yes	4309	Ghrh	no	no
784	1137	chr19:40513780-40513930	1344.73	167	3.69771	5740	yes	40886	Aldh18a1	no	no
785	1140	chr14:105483440-105483590	852.004	801	3.95292	5114	yes	15273	4930449E01Rik	no	no
786	1141	chr5:139549000-139549150	528.2	2838	5.25151	3078	yes	5177	Uncx	no	yes
787	1142	chr12:72373960-72374110	630.9	1793	4.45832	4126	yes	35019	Rtn1	no	no
788	1146	chr3:37666880-37667030	955.99	563	3.8425	5373	no	22348	RP23-382L1.4	no	no
789	1147	chr4:140219200-140219350	677.014	1507	4.27985	4433	yes	27509	Igsf21	yes	no
790	1148	chr12:53064460-53064610	452.104	4107	6.72285	1836	yes	17709	n-R5s58	no	no
791	1153	chr19:41697480-41697630	585.18	2202	4.68275	3769	yes	45931	Slit1	no	no
792	1156	chr9:41326840-41326990	504.95	3146	5.47482	2832	yes	12626	Gm25401	no	no
793	1159	chr18:82902200-82902350	462.954	3873	6.26408	2128	yes	8604	Zfp516	no	no
794	1160	chr6:55444440-55444590	481.734	3533	5.84154	2472	yes	7463	Adcyap1r1	no	no
795	1161	chr2:118203820-118203970	565.76	2390	4.78175	3617	yes	44887	Gm22800	no	no
796	1162	chr7:79496120-79496270	703.36	1371	4.17114	4638	no	3831	AI854517	no	no
797	1163	chr15:76140120-76140270	519.108	2957	5.26087	3062	yes	13599	BC024139	no	no
798	1164	chrX:143543300-143543450	453.832	4068	6.53622	1953	yes	24677	Pak3	no	no
799	1165	chr10:127512060-127512210	719.92	1280	4.12493	4746	yes	2804	Ndufa4l2	no	no
800	1166	chr2:152047240-152047390	702.454	1380	4.16839	4648	yes	29493	AA387200	no	no
801	1167	chr4:25408820-25408970	487.702	3432	5.68283	2597	yes	10454	Gm11894	no	no
802	1169	chr8:90862240-90862390	639.508	1739	4.35223	4306	yes	33480	Chd9	no	no
803	1170	chr2:154577480-154577630	560.47	2440	4.78988	3609	yes	7663	E2f1	no	no
804	1172	chr2:30682560-30682710	587.446	2177	4.62333	3876	yes	4624	Gm14486	no	no
805	1173	chr13:48159160-48159310	559.1	2461	4.8035	3593	yes	102192	Id4	yes	no
806	1174	chr11:76262720-76262870	540.976	2681	4.97799	3374	yes	13583	Rnmtl1	no	yes
807	1176	chr11:81613140-81613290	845.804	826	3.89845	5235	yes	25854	Gm11418	yes	no
808	1177	chr1:34665300-34665450	559.492	2455	4.79229	3607	yes	12813	Arhgef4	no	no
809	1180	chr10:84710980-84711130	812.896	913	3.92677	5171	yes	45007	Rfx4	no	no
810	1181	chr14:51065180-51065330	921.026	636	3.81686	5449	yes	6187	Olfr750	no	no
811	1184	chr15:96709740-96709890	1574.01	95	3.60348	6003	yes	9642	Gm38144	no	no
812	1186	chr14:118436900-118437050	507.312	3111	5.32395	2993	yes	71097	1700044C05Rik	no	no
813	1188	chr13:15542160-15542310	562.626	2420	4.72446	3686	yes	78255	Gli3	no	no
814	1189	chr4:105181400-105181550	421.52	4829	7.95219	1284	yes	24128	Ppap2b	no	no
815	1194	chr9:71879560-71879710	718.07	1291	4.07153	4859	yes	5076	Tcf12	no	no
816	1195	chr4:141049540-141049690	569.344	2356	4.67079	3798	yes	4046	Crocc	no	no
817	1197	chr2:74426900-74427050	761.61	1102	3.97942	5054	yes	106131	Lnp	no	no
818	1198	chr14:60643240-60643390	479.376	3575	5.69163	2587	yes	8560	Spata13	no	no
819	1200	chr1:88840280-88840430	423.298	4788	7.69366	1376	yes	35055	Gm29337	no	no
820	1204	chr7:115568840-115568990	617.2	1903	4.36595	4276	yes	255792	Sox6	no	no
821	1205	chr2:146291020-146291170	874.124	742	3.81872	5442	yes	14452	Gm14117	no	no
822	1206	chr12:86816280-86816430	478.694	3585	5.67966	2601	yes	6398	Gm25888	yes	no
823	1207	chr11:120224040-120224190	450.716	4130	6.35923	2060	yes	7122	Gm11770	no	no
824	1208	chr2:13372340-13372490	430.204	4617	7.2358	1582	yes	83212	Cubn	no	no
825	1209	chr11:89298540-89298690	819.198	890	3.86488	5311	yes	3717	Nog	no	no
826	1211	chr7:130750860-130751010	635.872	1762	4.2703	4449	yes	21717	Etos1	no	yes
827	1213	chrX:162010000-162010150	532.598	2787	4.9325	3432	yes	59382	Gm26317	no	no
828	1217	chr8:10921820-10921970	557.816	2468	4.68538	3767	yes	6562	3930402G23Rik	no	no
829	1218	chr1:129208600-129208750	700.334	1388	4.07183	4858	yes	64627	Thsd7b	no	no
830	1219	chr5:135903680-135903830	729.952	1236	4.00048	5010	yes	7269	RP23-11P12.2	no	no
831	1220	chr4:117415500-117415650	432.282	4555	6.98272	1702	yes	30375	Gm12828	no	no
832	1221	chr9:123924800-123924950	543.996	2641	4.77877	3622	yes	43817	Ccr1	no	no
833	1222	chr10:38555240-38555390	546.28	2613	4.75336	3655	yes	60166	Gm22911	yes	no
834	1223	chr17:26503100-26503250	840.662	847	3.82487	5422	yes	4548	Dusp1	no	no
835	1224	chr4:33586660-33586810	514.564	3011	5.08215	3259	yes	42226	Gm23304	no	no
836	1225	chr2:157801340-157801490	444.812	4271	6.4573	2002	yes	11551	Ctnnbl1	no	no
837	1226	chr2:50755660-50755810	572.068	2324	4.57383	3949	yes	97668	Gm13484	no	no
838	1228	chr7:130368900-130369050	576.202	2289	4.53433	4009	yes	14613	Gm5903	no	no
839	1230	chr11:25356960-25357110	878.698	723	3.76451	5582	yes	27078	4933427E13Rik	yes	yes
840	1232	chr9:48663180-48663330	626.47	1830	4.25109	4478	yes	58102	Nnmt	no	no
841	1234	chr15:89211420-89211570	593.738	2118	4.4171	4192	yes	3517	Gm26798	no	yes
842	1236	chr5:112844000-112844150	461.876	3891	5.88034	2429	yes	27511	Myo18b	no	yes
843	1237	chr7:143438000-143438150	699.906	1391	4.03818	4931	yes	9530	Gm27901	no	no
844	1238	chr11:119558980-119559130	584.67	2208	4.46682	4117	yes	10425	Gm11762	no	no
845	1239	chr1:127556340-127556490	489.856	3388	5.36576	2938	yes	18985	Tmem163	no	no
846	1240	chr8:120549460-120549610	430.734	4605	6.9303	1729	yes	10839	Mir7687	no	no
847	1241	chrX:11494040-11494190	538.858	2715	4.77221	3631	yes	107239	Gm14515	no	no
848	1242	chr11:69527260-69527410	468.178	3787	5.72262	2560	yes	10580	Dnah2	no	no
849	1243	chr2:17933340-17933490	523.592	2902	4.91917	3446	yes	63543	H2afb1	no	no
850	1246	chr17:47521720-47521870	449.228	4165	6.1615	2209	yes	16554	Ccnd3	no	no
851	1247	chr16:18686980-18687130	906.334	666	3.71074	5709	yes	57117	2016-09-05	no	no
852	1248	chr7:142089000-142089150	682.802	1482	4.05143	4908	yes	6197	Dusp8	no	yes
853	1253	chr1:133434480-133434630	480.634	3553	5.44535	2861	yes	10178	Sox13	no	no
854	1254	chr2:105612120-105612270	741.898	1171	3.89618	5244	yes	48497	Paupar	yes	no
855	1256	chr3:56698480-56698630	594.844	2104	4.3338	4337	yes	130232	RP24-111L5.2	no	no
856	1257	chr17:78501380-78501530	430.11	4619	6.75442	1823	yes	6608	Vit	no	no
857	1259	chr8:120505280-120505430	396.196	5539	9.27388	916	yes	15260	Gm26971	no	no
858	1260	chr9:16399080-16399230	520.696	2939	4.8584	3521	yes	20924	Fat3	no	no
859	1262	chr3:88241160-88241310	692.642	1428	3.98713	5037	yes	12452	Gm3764	no	no
860	1265	chr4:97649380-97649530	858.014	783	3.72117	5686	yes	41281	E130114P18Rik	no	no
861	1268	chr7:70331820-70331970	394.342	5583	9.23356	924	yes	28698	Nr2f2	no	no
862	1270	chr5:64314300-64314450	412.722	5052	7.5072	1461	yes	5881	Gm6044	no	no
863	1272	chr10:94230700-94230850	1220.71	247	3.51459	6276	yes	30744	Ndufa12	no	no
864	1276	chr8:69395500-69395650	776.79	1046	3.78373	5529	yes	4150	Gm25661	no	no
865	1278	chr1:59423260-59423410	603.828	2022	4.20856	4560	yes	26167	Gm37737	no	no
866	1280	chr8:12126480-12126630	561.766	2426	4.43134	4163	yes	152264	A230072I06Rik	no	no
867	1281	chr4:107835660-107835810	378.456	6124	11.8457	469	yes	4750	Lrp8	no	yes
868	1282	chr13:63487460-63487610	814.998	907	3.71941	5690	yes	9743	Fancc	no	no
869	1283	chr3:52088500-52088650	447.698	4200	5.90786	2404	yes	15188	5430420F09Rik	no	no
870	1284	chr2:6261220-6261370	536.862	2732	4.61817	3884	yes	4029	Gm13383	yes	no
871	1285	chr1:157440500-157440650	707.25	1350	3.88247	5267	yes	18002	BC026585	no	no
872	1287	chr16:37964060-37964210	511.422	3046	4.81725	3572	yes	15952	Gm25140	no	no
873	1288	chr5:111631640-111631790	390.426	5711	9.26107	918	yes	38099	RP24-572L22.2	no	no
874	1290	chr8:123791240-123791390	413.514	5030	7.18221	1606	yes	14670	Rab4a	no	no
875	1291	chr5:30763280-30763430	449.376	4163	5.83275	2478	yes	4323	RP23-342N8.1	no	no
876	1294	chr10:97313720-97313870	779.466	1040	3.75053	5617	yes	109683	mmu-mir-3966	no	no
877	1297	chr8:10794580-10794730	504.296	3156	4.86624	3507	yes	14515	Rps16-ps3	no	no
878	1298	chr3:87566220-87566370	990.156	499	3.54346	6190	yes	11385	Etv3l	no	no
879	1300	chr14:14070640-14070790	402.224	5354	7.77787	1346	yes	45835	Psmd6	no	no
880	1301	chr18:25554800-25554950	621.73	1863	4.08132	4839	yes	43579	Gm25845	no	no
881	1303	chr5:135794700-135794850	818.18	892	3.67001	5814	yes	12115	Srrm3	no	no
882	1306	chr2:168694480-168694630	689.918	1443	3.88009	5272	yes	18358	Atp9a	yes	no
883	1307	chr3:65929560-65929710	445.56	4256	5.8456	2464	yes	4273	Gm37037	yes	no
884	1308	chr13:47273580-47273730	965.238	540	3.54418	6188	yes	79652	Rnf144b	no	no
885	1309	chr10:17230340-17230490	616.77	1913	4.08377	4833	yes	113611	Gm25382	yes	no
886	1311	chr13:36583660-36583810	436.722	4459	6.037	2300	yes	70670	Gm26395	no	no
887	1312	chr12:112329740-112329890	508.868	3090	4.73278	3673	yes	20252	Gm38123	no	no
888	1314	chr6:91301960-91302110	1068.34	397	3.48847	6371	yes	36156	Fbln2	no	no
889	1316	chr13:99493100-99493250	409.45	5138	7.11306	1640	yes	23427	Map1b	no	no
890	1318	chr4:8850580-8850730	782.978	1028	3.68928	5766	yes	10333	Chd7	no	yes
891	1320	chr6:72677700-72677850	644.45	1702	3.95687	5106	yes	6371	Tcf7l1	no	no
892	1321	chr17:56814440-56814590	874.892	740	3.5772	6069	yes	16493	Rfx2	no	no
893	1325	chr13:28718500-28718650	389.118	5762	8.67483	1067	yes	7702	Mir6368	yes	no
894	1328	chr11:84043520-84043670	1165.61	300	3.43719	6534	yes	16940	Synrg	no	yes
895	1329	chr5:115204820-115204970	1031.17	442	3.48137	6396	yes	6552	Gm13828	no	no
896	1331	chr17:16089300-16089450	642.562	1718	3.94312	5140	yes	251720	Gm25598	no	no
897	1333	chr10:94622040-94622190	599.872	2055	4.08976	4815	yes	10031	Tmcc3os	no	no
898	1334	chr17:70794400-70794550	459.134	3948	5.38055	2922	yes	38893	5031415H12Rik	no	no
899	1335	chr16:77788040-77788190	515.214	3003	4.62866	3872	yes	58578	Gm17333	no	no
900	1336	chr2:155050760-155050910	1002.16	473	3.47744	6411	yes	3220	a	yes	yes
901	1337	chr1:138497020-138497170	461.35	3897	5.32553	2990	yes	18520	Gm28501	no	yes
902	1338	chr11:69040940-69041090	736.134	1199	3.7165	5696	no	4632	Aurkb	no	no
903	1339	chr18:78982560-78982710	440.116	4378	5.7717	2519	yes	126756	Setbp1	no	no
904	1342	chr17:15440640-15440790	616.426	1918	4.00594	4997	yes	44469	Fam120b	yes	no
905	1343	chr4:55005740-55005890	407.59	5186	6.92534	1734	yes	5551	Zfp462	no	no
906	1346	chr11:80312140-80312290	487.908	3429	4.86102	3517	yes	7475	Rhbdl3	no	no
907	1347	chr19:36904320-36904470	871.134	750	3.53643	6208	yes	15220	Fgfbp3	no	no
908	1349	chr10:81570900-81571050	1200.96	266	3.38919	6710	yes	3586	Tle2	no	no
909	1350	chr11:105507980-105508130	723.878	1260	3.70549	5723	yes	51320	2016-03-10	no	no
910	1351	chr12:29368460-29368610	513.294	3030	4.56908	3956	yes	159849	Myt1l	no	no
911	1352	chr6:112885660-112885810	560.716	2439	4.21272	4549	yes	56276	Srgap3	no	no
912	1354	chr2:66178380-66178530	433.2	4527	5.8308	2479	yes	9381	Gm13618	no	no
913	1359	chr13:22050700-22050850	661.788	1588	3.82299	5428	yes	7087	Vmn1r-ps92	no	no
914	1361	chr7:112685380-112685530	471.072	3724	5.04471	3296	yes	5397	2310014F06Rik	no	no
915	1362	chr18:34103180-34103330	571.304	2332	4.14271	4697	yes	9810	Gm24432	no	no
916	1363	chr13:9796380-9796530	893.866	689	3.49725	6341	yes	31134	Zmynd11	no	no
917	1364	chr19:46444340-46444490	570.604	2340	4.14185	4704	no	13491	Sufu	no	no
918	1365	chr17:88255840-88255990	677.364	1504	3.78075	5541	yes	86567	Gm22542	no	no
919	1366	chr1:119033920-119034070	399.312	5433	7.16168	1613	yes	19344	Gli2	no	no
920	1369	chr9:72880320-72880470	419.562	4881	6.19768	2180	yes	8650	Gm37234	no	no
921	1371	chr13:15486120-15486270	583.754	2217	4.07113	4862	yes	22215	Gli3	yes	no
922	1372	chr1:172049540-172049690	539.69	2706	4.3092	4379	yes	7958	Nhlh1	no	no
923	1373	chr4:126619900-126620050	761.97	1097	3.6082	5991	yes	10121	5730409E04Rik	no	no
924	1376	chr1:64066960-64067110	870.156	755	3.4965	6344	no	11619	Gm13748	no	no
925	1377	chr9:45657540-45657690	374.044	6272	9.60755	834	yes	22803	Gm22069	no	no
926	1378	chr11:77887520-77887670	569.92	2346	4.11409	4763	yes	3051	Pipox	no	no
927	1379	chr7:109579640-109579790	757.132	1118	3.60651	5995	yes	36853	St5	no	no
928	1380	chr18:33890620-33890770	660.562	1596	3.78801	5520	yes	95531	Gm23639	no	yes
929	1382	chr12:112164120-112164270	544.612	2632	4.24819	4486	yes	14959	Kif26a	no	yes
930	1383	chr2:76029200-76029350	523.458	2907	4.40143	4219	yes	23232	Pde11a	no	yes
931	1384	chr9:108213300-108213450	436.944	4456	5.61522	2670	yes	22027	Gm37230	no	no
932	1385	chr13:59256160-59256310	524.686	2886	4.38629	4243	yes	193993	Agtpbp1	no	no
933	1391	chr6:37589720-37589870	875.452	737	3.47865	6407	yes	48381	RP24-549J13.2	no	no
934	1392	chr4:34886600-34886750	604.122	2019	3.94859	5129	yes	3715	Zfp292	no	no
935	1393	chr17:28040700-28040850	626.376	1832	3.86015	5321	yes	27701	Tcp11	no	no
936	1394	chrX:99199260-99199410	543.138	2654	4.24145	4499	yes	61204	Efnb1	no	no
937	1395	chr7:62423300-62423450	470.184	3751	4.94773	3411	yes	3236	Mkrn3	no	no
938	1396	chr13:84285280-84285430	599.348	2067	3.95897	5099	yes	54758	Gm26927	no	no
939	1397	chr6:144251500-144251650	455.088	4040	5.19785	3137	yes	42007	Sox5	no	no
940	1398	chr17:10745140-10745290	935.86	599	3.42217	6587	yes	62619	Gm16169	yes	no
941	1399	chr18:67606220-67606370	486.656	3445	4.69231	3748	yes	35041	Cep76	no	no
942	1400	chr11:80316100-80316250	490.11	3382	4.65983	3814	yes	3515	Rhbdl3	no	no
943	1401	chr3:148343480-148343630	470.314	3746	4.91197	3454	yes	10663	Gm23131	no	no
944	1405	chr13:72815320-72815470	443.106	4310	5.40269	2900	yes	182798	Irx2	no	no
945	1407	chr19:40873420-40873570	1292.27	194	3.2973	7019	yes	5109	E030044B06Rik	no	yes
946	1408	chr8:90441140-90441290	790.716	987	3.52957	6228	yes	92872	Tox3	no	no
947	1410	chr13:54874440-54874590	491.416	3349	4.63164	3869	yes	12955	Gm29431	no	no
948	1411	chr10:3891900-3892050	396.29	5534	7.01918	1688	yes	11607	Plekhg1	no	no
949	1412	chr6:91729960-91730110	432.124	4560	5.62208	2662	yes	45968	Slc6a6	no	no
950	1414	chr8:108244800-108244950	470.642	3736	4.87482	3493	yes	402424	Gm22825	no	no
951	1415	chr13:23446760-23446910	674.974	1512	3.70375	5726	no	15813	C230035I16Rik	no	no
952	1417	chr7:96718880-96719030	642.464	1721	3.78635	5523	yes	58979	Tenm4	no	no
953	1418	chr18:45015980-45016130	421.636	4826	5.88554	2420	yes	74259	Gm26928	no	no
954	1419	chr2:157058780-157058930	454.424	4056	5.14085	3197	yes	18616	Soga1	no	no
955	1420	chr5:36174700-36174850	576.322	2285	4.01943	4971	yes	29246	Psapl1	no	no
956	1422	chr12:3959900-3960050	869.77	757	3.44324	6516	yes	5024	Pomc	no	yes
957	1425	chr6:51171040-51171190	1272.22	207	3.27976	7084	no	98795	Mir148a	no	no
958	1427	chr9:90693300-90693450	568.214	2366	4.03629	4935	yes	40149	Gm2497	yes	no
959	1429	chr10:83914860-83915010	560.066	2445	4.06947	4867	yes	146823	Gm37908	no	no
960	1430	chr3:38568300-38568450	548.962	2581	4.12939	4732	yes	9707	RP23-33I24.2	no	no
961	1431	chr6:112814680-112814830	420.752	4853	5.84632	2462	yes	14704	Srgap3	no	no
962	1432	chr7:49066060-49066210	460.556	3921	4.96176	3396	yes	107038	Nav2	no	no
963	1433	chr6:128838380-128838530	701.1	1385	3.62642	5936	yes	4716	RP24-127M20.11	no	no
964	1435	chr10:91187980-91188130	887.188	705	3.41145	6624	yes	16473	Tmpo	no	no
965	1436	chr3:66325520-66325670	474.986	3649	4.7238	3688	yes	28758	Veph1	no	no
966	1440	chr6:87545480-87545630	563.316	2412	4.03234	4943	yes	12148	RP24-180C9.3	no	no
967	1441	chr2:142334580-142334730	422.654	4799	5.72226	2562	yes	47333	Gm23179	no	no
968	1442	chr19:21723980-21724130	637.406	1753	3.75342	5609	yes	54287	Tmem2	no	no
969	1443	chr5:122693520-122693670	935.044	603	3.37171	6765	yes	4005	Gm10064	no	no
970	1444	chr5:131833300-131833450	671.402	1527	3.65892	5849	yes	46894	RP24-95O4.7	no	no
971	1446	chr11:99132140-99132290	481.73	3534	4.64172	3846	yes	22862	Ccr7	no	no
972	1447	chr12:100242440-100242590	812.092	916	3.45989	6467	yes	32701	Gm26723	no	no
973	1448	chr14:67242140-67242290	500.432	3219	4.4266	4171	yes	7571	Ebf2	no	no
974	1450	chr4:141274680-141274830	534.666	2763	4.16461	4656	yes	3684	Gm13056	no	no
975	1451	chr9:40616500-40616650	626.946	1822	3.75601	5600	yes	54038	Gm21915	no	no
976	1452	chr2:165967880-165968030	700.66	1386	3.58817	6038	yes	8166	Gm11462	no	no
977	1453	chr4:148867240-148867390	1084.28	378	3.29078	7047	yes	22066	Casz1	no	no
978	1456	chr3:102023420-102023570	642.768	1716	3.70584	5721	yes	13340	Nhlh2	no	no
979	1457	chr4:117409640-117409790	527.692	2841	4.19045	4602	yes	34258	Rnf220	no	no
980	1458	chr7:112826360-112826510	431.276	4587	5.45077	2856	yes	66889	Tead1	yes	no
981	1461	chr7:130838080-130838230	715.264	1301	3.55466	6150	yes	27601	Plekha1	no	no
982	1462	chr3:51805660-51805810	587.62	2176	3.87777	5278	yes	7216	Gm37229	no	no
983	1463	chr2:173254180-173254330	430.242	4613	5.45673	2851	yes	19533	Pmepa1	no	no
984	1464	chr8:117470380-117470530	666.97	1552	3.6383	5914	yes	11190	Mir7078	no	no
985	1465	chr19:47301780-47301930	415.74	4973	5.80595	2498	yes	28266	Mir6995	no	no
986	1466	chr1:74386900-74387050	870.682	754	3.38601	6718	yes	3375	Slc11a1	no	no
987	1467	chr8:88454140-88454290	442.716	4324	5.18341	3152	yes	67129	Nkd1	no	no
988	1468	chr18:34561380-34561530	604.96	2007	3.80712	5472	yes	17628	Nme5	no	no
989	1469	chr2:92425140-92425290	377.224	6164	7.85743	1316	yes	7177	Cry2	no	yes
990	1471	chr1:172061320-172061470	425.492	4724	5.53076	2764	yes	3822	Nhlh1	no	no
991	1472	chr10:43332460-43332610	540.806	2685	4.09492	4804	yes	13175	Gm16546	no	no
992	1473	chr1:153641660-153641810	565.106	2394	3.95847	5100	yes	11290	Rgs8	no	no
993	1474	chr11:43575760-43575910	349.288	7275	14.952	226	yes	5281	Gm12150	no	no
994	1476	chr1:189187820-189187970	773.786	1056	3.46519	6455	yes	23118	2900042K21Rik	no	no
995	1477	chr8:126839100-126839250	447.164	4210	5.03967	3301	yes	105805	Gm26397	no	no
996	1479	chr13:78162280-78162430	611.146	1959	3.77238	5564	no	28088	Nr2f1	no	no
997	1480	chr7:37689680-37689830	469.108	3770	4.69025	3753	yes	19956	4930505M18Rik	no	no
998	1481	chr5:30718560-30718710	421.434	4831	5.59672	2694	yes	6734	Dpysl5	no	no
999	1482	chr18:54719400-54719550	648.448	1675	3.65664	5854	yes	261960	Gm26742	no	no
1000	1483	chr14:103764160-103764310	465.964	3820	4.70906	3717	yes	64793	Slain1os	yes	no
1001	1484	chr6:51172960-51173110	1128.01	331	3.2429	7212	yes	96875	Mir148a	yes	no
1002	1485	chr8:44998740-44998890	463.67	3863	4.72752	3680	yes	23570	Gm2366	no	no
1003	1486	chr10:117095060-117095210	414.32	5009	5.72919	2553	yes	31321	Cct2	no	no
1004	1487	chr7:62416280-62416430	504.62	3148	4.28977	4415	yes	3784	Mkrn3	no	no
1005	1489	chr4:150730120-150730270	654.734	1641	3.63256	5927	yes	51403	Gm16079	no	no
1006	1490	chr7:27798540-27798690	501.806	3195	4.31098	4378	yes	12198	Zfp626	no	no
1007	1491	chr11:80577860-80578010	1032.04	439	3.26026	7149	yes	68829	C030013C21Rik	no	no
1008	1492	chr9:78503800-78503950	412.856	5048	5.73847	2541	yes	14724	Eef1a1	no	no
1009	1493	chrX:166803440-166803590	483.564	3495	4.47392	4104	yes	50696	Rpl7a-ps11	no	no
1010	1495	chr13:60171020-60171170	589.09	2156	3.8141	5452	yes	6270	Gas1	no	no
1011	1497	chr9:13699540-13699690	492.128	3337	4.36903	4272	yes	37155	Maml2	yes	no
1012	1499	chr9:40730740-40730890	575.696	2295	3.85818	5325	yes	10829	Gm16095	no	no
1013	1501	chr4:41628440-41628590	684.304	1474	3.55371	6153	yes	3129	Dnaic1	no	no
1014	1502	chr10:82354160-82354310	716.91	1295	3.49802	6336	yes	24358	Gm4924	no	no
1015	1504	chr2:101979000-101979150	355.858	6999	10.6023	633	yes	60554	Gm13919	no	no
1016	1505	chr1:74816940-74817090	767.6	1083	3.43248	6556	yes	23652	Wnt10a	no	no
1017	1506	chr13:34238720-34238870	377.338	6160	7.46095	1483	yes	38457	Gm24530	no	no
1018	1507	chr4:106866960-106867110	472.806	3692	4.57201	3951	yes	19115	Gm12746	no	no
1019	1509	chr8:45875360-45875510	376.942	6173	7.45711	1486	yes	10050	Pdlim3	no	no
1020	1511	chr1:90222180-90222330	593.974	2115	3.77958	5545	yes	6271	Gm38277	no	no
1021	1513	chr2:166671140-166671290	663.604	1575	3.56415	6114	yes	10859	Gm25265	no	no
1022	1515	chr2:30613700-30613850	427.248	4683	5.30403	3010	yes	8558	Cstad	no	no
1023	1516	chr17:15108840-15108990	677.676	1503	3.54288	6191	yes	43300	Gm28873	no	no
1024	1518	chr14:75834340-75834490	428.744	4660	5.27887	3038	yes	10549	Gm4285	no	no
1025	1519	chr9:100439580-100439730	465.358	3835	4.63409	3863	yes	10667	Gm28166	no	no
1026	1520	chr1:4571840-4571990	643.378	1711	3.60767	5993	yes	14337	Gm37323	no	no
1027	1521	chr6:107013040-107013190	793.98	977	3.38182	6728	yes	11663	Gm22418	no	no
1028	1522	chr13:28782140-28782290	360.302	6826	9.38775	896	yes	44908	Gm17528	no	no
1029	1524	chr13:113918200-113918350	580.758	2247	3.80316	5485	yes	123770	Arl15	no	no
1030	1525	chr1:180777720-180777870	707.112	1352	3.48481	6383	yes	9139	Gm38293	no	no
1031	1526	chr5:101426060-101426210	637.38	1754	3.61104	5981	yes	80194	RP23-336N16.1	no	no
1032	1528	chr9:61385240-61385390	707.712	1347	3.48342	6389	yes	9786	Tle3	no	no
1033	1529	chr7:78884260-78884410	583.782	2216	3.78708	5522	yes	3942	Mir7-2	no	no
1034	1530	chr12:27339080-27339230	355.934	6996	9.9665	752	yes	3419	Sox11	no	yes
1035	1531	chr17:29795560-29795710	409.964	5129	5.6607	2619	yes	39723	Mdga1	no	no
1036	1532	chr5:99479620-99479770	420.486	4859	5.41412	2891	yes	28694	RP23-380D12.1	no	no
1037	1534	chr8:126584680-126584830	476.206	3623	4.45382	4133	yes	9231	Irf2bp2	no	no
1038	1535	chr2:165215480-165215630	784.356	1020	3.37817	6739	yes	19298	Cdh22	no	no
1039	1536	chr5:142974720-142974870	993.158	489	3.22639	7280	yes	4710	Fscn1	no	no
1040	1537	chr14:98073160-98073310	431.01	4597	5.15876	3177	yes	45274	Gm16331	yes	no
1041	1538	chr11:32087520-32087670	375.304	6228	7.28782	1553	yes	13633	Gm12108	no	no
1042	1540	chr15:103514180-103514330	609.11	1975	3.67064	5812	yes	10957	Pde1b	no	no
1043	1541	chr7:49120260-49120410	509.76	3071	4.13755	4716	yes	75206	Gm37613	no	no
1044	1542	chr12:29882940-29883090	894.864	688	3.27362	7104	yes	55021	Pxdn	no	no
1045	1544	chr4:138464640-138464790	408.54	5160	5.64081	2641	yes	10401	Camk2n1	no	no
1046	1545	chr18:55190420-55190570	761.154	1105	3.38972	6708	yes	10655	Gm22597	no	no
1047	1546	chr13:51345880-51346030	427.646	4674	5.19245	3144	yes	62663	S1pr3	no	no
1048	1548	chr2:93283620-93283770	363.98	6679	8.39878	1143	yes	28820	Tspan18	no	no
1049	1550	chr1:165281860-165282010	400.762	5389	5.87359	2439	yes	13854	Gpr161	no	no
1050	1551	chr2:180758980-180759130	416.202	4964	5.43342	2871	yes	16348	Gm14343	no	no
1051	1552	chr8:108481560-108481710	470.742	3731	4.47292	4106	yes	221465	Zfhx3	no	no
1052	1553	chr1:167082780-167082930	632.508	1784	3.58036	6062	yes	58300	Gm17868	no	no
1053	1554	chr8:109437160-109437310	456.298	4016	4.64935	3832	yes	11491	Gm23163	yes	no
1054	1556	chr16:91770760-91770910	817.792	895	3.31118	6963	yes	11326	Itsn1	no	no
1055	1557	chr6:91617280-91617430	696.374	1407	3.46381	6461	yes	66712	Slc6a6	no	no
1056	1558	chr6:127363400-127363550	424.546	4758	5.21382	3118	yes	5004	RP23-387P23.8	no	no
1057	1559	chr9:46480180-46480330	597.978	2079	3.67622	5797	yes	82719	Gm22659	no	no
1058	1560	chrX:42361700-42361850	632.914	1777	3.56314	6116	yes	14263	Gm14619	no	no
1059	1561	chr11:57583240-57583390	642.426	1722	3.54721	6180	yes	10803	Gm12243	no	no
1060	1564	chr6:50950340-50950490	555.958	2491	3.82112	5434	yes	16853	RP23-460N4.2	no	no
1061	1565	chr4:127640280-127640430	485.498	3457	4.25263	4477	yes	95254	A630031M04Rik	no	no
1062	1566	chr8:18694220-18694370	494.604	3291	4.16964	4643	yes	5252	Angpt2	no	yes
1063	1567	chr17:15831000-15831150	373.54	6302	7.11821	1637	yes	4489	Rgmb	no	no
1064	1569	chr10:122887720-122887870	609.976	1971	3.6107	5982	yes	7573	Ppm1h	no	no
1065	1572	chr12:79504200-79504350	810.068	927	3.29262	7042	yes	206924	Rad51b	no	no
1066	1577	chr14:64256900-64257050	401.55	5365	5.66221	2617	yes	142334	Gm17116	no	no
1067	1578	chr17:58932740-58932890	434.298	4508	4.88935	3477	yes	39320	Pdzph1	no	yes
1068	1579	chr12:69908100-69908250	384.326	5925	6.34143	2071	yes	13316	Gm6316	no	yes
1069	1582	chr1:59438000-59438150	523.298	2909	3.95198	5119	yes	11427	Gm37737	no	no
1070	1583	chr12:53063100-53063250	453.724	4072	4.56675	3961	yes	16349	n-R5s58	no	no
1071	1584	chr11:20650120-20650270	467.684	3795	4.38546	4245	yes	3040	Sertad2	no	yes
1072	1588	chr2:27414400-27414550	407.974	5173	5.42245	2880	yes	12437	Vav2	no	no
1073	1590	chr1:90475200-90475350	359.336	6860	8.21488	1198	yes	20774	Gm28722	no	no
1074	1592	chr18:68794680-68794830	554.482	2513	3.77465	5558	yes	55355	Mir6356	no	no
1075	1593	chr14:76033300-76033450	367.104	6563	7.37409	1512	yes	22510	Gtf2f2	no	no
1076	1594	chr15:102744040-102744190	599.498	2063	3.59598	6017	yes	21937	Calcoco1	no	no
1077	1595	chr18:54611540-54611690	375.456	6219	6.67878	1863	yes	189320	Redrum	no	no
1078	1596	chr4:54612420-54612570	402.08	5357	5.55915	2734	yes	33785	Gm29067	yes	no
1079	1598	chr8:84635120-84635270	412.154	5073	5.29694	3019	yes	3796	Cacna1a	no	yes
1080	1599	chr4:140406420-140406570	475.204	3644	4.26695	4452	yes	15347	Gm13017	no	no
1081	1600	chr8:86390060-86390210	932.906	611	3.1731	7485	yes	97634	Gm24490	no	no
1082	1601	chr5:125159400-125159550	399.864	5410	5.59795	2692	yes	19578	Ncor2	no	no
1083	1602	chr9:22035640-22035790	613.16	1943	3.5524	6161	yes	16308	Elavl3	no	yes
1084	1603	chr9:123924200-123924350	452.874	4091	4.53011	4017	no	44417	Ccr1	no	no
1085	1604	chr3:83098800-83098950	445.86	4249	4.63573	3862	yes	29073	Dchs2	no	no
1086	1605	chr9:63092080-63092230	421.376	4835	5.0622	3278	yes	41128	Gm25064	no	no
1087	1607	chr1:177338940-177339090	387.85	5810	6.02151	2305	yes	69663	Gm38328	no	no
1088	1611	chr3:108961340-108961490	469.724	3759	4.31516	4369	yes	20104	Henmt1	no	no
1089	1612	chr11:101696380-101696530	450.376	4142	4.54624	3991	yes	30914	Arl4d	no	no
1090	1613	chr15:83734720-83734870	360.134	6830	7.90667	1303	yes	9774	Scube1	no	no
1091	1614	chr5:30111240-30111390	723.9	1259	3.33842	6874	yes	5229	3110082J24Rik	no	no
1092	1615	chr4:155178400-155178550	409.834	5132	5.31099	3003	yes	9821	Ski	no	no
1093	1616	chr12:29872520-29872670	530.826	2808	3.85525	5334	yes	65441	Pxdn	no	no
1094	1621	chr13:54758520-54758670	710.842	1327	3.352	6832	yes	4472	Sncb	no	yes
1095	1622	chr14:24841960-24842110	493.874	3309	4.07663	4850	yes	67379	Gm10398	no	no
1096	1623	chr2:179537420-179537570	706.938	1353	3.3599	6807	yes	76072	Gm14300	no	no
1097	1625	chr15:99664680-99664830	411.826	5080	5.23085	3093	yes	5963	Asic1	no	no
1098	1626	chr16:35613960-35614110	378.436	6125	6.38292	2049	yes	40479	Gm5963	no	no
1099	1628	chr8:120565260-120565410	415.728	4974	5.1285	3208	yes	5946	Gse1	no	yes
1100	1629	chr8:22784560-22784710	617.146	1905	3.51347	6279	yes	21019	Ap3m2	no	no
1101	1630	chr3:130946100-130946250	413.948	5019	5.16686	3169	yes	15505	RP23-349J3.8	no	no
1102	1631	chrX:12135900-12136050	357.304	6935	8.01777	1257	yes	7575	Bcor	no	no
1103	1632	chr7:83201780-83201930	420.42	4862	5.00405	3344	yes	53211	A530021J07Rik	no	no
1104	1636	chr9:61368660-61368810	892.698	691	3.1613	7533	no	2892	Gm10655	no	no
1105	1637	chr15:81523260-81523410	777.83	1042	3.24947	7183	yes	23787	Gm5218	no	no
1106	1638	chr16:21702420-21702570	446.79	4221	4.53486	4007	yes	7830	2510009E07Rik	no	no
1107	1639	chr5:128483080-128483230	504.068	3159	3.96932	5072	yes	34251	CH36-12I15.3	no	no
1108	1640	chr1:56833420-56833570	540.834	2684	3.77567	5554	yes	136345	Satb2	no	no
1109	1641	chr5:76665520-76665670	717.978	1292	3.31553	6949	yes	7240	A730089K16Rik	yes	no
1110	1643	chr4:23787560-23787710	590.982	2140	3.56505	6108	yes	127291	Gm11890	no	no
1111	1645	chr15:103323520-103323670	573.192	2317	3.62464	5942	yes	13157	Gpr84	no	no
1112	1646	chr6:125157400-125157550	599.252	2068	3.54162	6194	yes	4127	Iffo1	no	no
1113	1647	chr10:22609180-22609330	488.486	3417	4.07736	4848	yes	35756	Slc2a12	no	no
1114	1648	chr10:80190520-80190670	342.958	7523	10.0181	744	yes	11113	Efna2	no	yes
1115	1650	chr18:13397340-13397490	575.85	2291	3.61132	5980	yes	187607	Gm22251	no	no
1116	1652	chr15:85625880-85626030	643.212	1712	3.42711	6568	yes	13792	D130051D11Rik	no	no
1117	1654	chr16:4586700-4586850	1554.97	100	3.00719	8184	no	7938	Glis2	no	no
1118	1655	chr2:24905440-24905590	463.568	3865	4.28393	4425	yes	11649	Gm37139	no	no
1119	1658	chr9:13296600-13296750	607.186	1988	3.50395	6310	yes	21159	Gm26189	no	no
1120	1661	chr8:90870560-90870710	696.184	1409	3.32974	6901	yes	37780	Gm6658	no	no
1121	1665	chr10:69465660-69465810	623.99	1852	3.45487	6479	no	68037	Ank3	no	no
1122	1668	chr2:71655800-71655950	455.292	4032	4.34988	4309	yes	63542	Platr26	no	no
1123	1670	chr10:84477880-84478030	588.324	2165	3.54461	6186	no	10338	4930463O16Rik	no	no
1124	1671	chr13:71158620-71158770	1320.06	181	3.00973	8173	yes	51606	Mir466f-4	no	no
1125	1673	chr2:93303580-93303730	382.62	5979	5.94735	2378	yes	8860	Tspan18	no	no
1126	1674	chr3:101462380-101462530	538.702	2718	3.74127	5642	no	35519	RP23-347G20.6	no	yes
1127	1675	chr6:134863280-134863430	1338.32	171	3.00533	8191	yes	12197	Crebl2	no	no
1128	1676	chr9:43761300-43761450	500.73	3215	3.93247	5151	yes	16799	Pvrl1	no	no
1129	1677	chr18:76011220-76011370	996.202	485	3.07428	7884	yes	48163	Zbtb7c	no	yes
1130	1679	chr6:34887320-34887470	530.404	2815	3.7755	5555	yes	9335	3110062M04Rik	no	yes
1131	1680	chr19:43879720-43879870	718.496	1289	3.27789	7092	yes	22444	Gm24400	no	no
1132	1681	chr4:35125400-35125550	517.632	2976	3.8333	5406	yes	26581	Ifnk	no	no
1133	1684	chr1:134093020-134093170	480.85	3550	4.0785	4846	yes	6064	Gm38140	no	no
1134	1685	chr2:94289340-94289490	623.54	1853	3.43505	6544	yes	24657	E530001K10Rik	no	no
1135	1690	chr11:78786040-78786190	435.904	4475	4.57747	3942	yes	31593	Gm23840	no	no
1136	1691	chr2:63963140-63963290	451.942	4112	4.34719	4313	yes	134773	Fign	yes	no
1137	1693	chr8:120407940-120408090	908.958	662	3.10137	7776	no	35534	Gm22715	no	no
1138	1694	chr7:98815660-98815810	756.87	1121	3.21508	7318	no	19377	Wnt11	no	no
1139	1695	chr5:112643720-112643870	664.746	1568	3.33591	6882	yes	3460	RP23-156K23.3	no	no
1140	1697	chr4:54601800-54601950	525.046	2882	3.76948	5574	yes	37252	Tpt1-ps2	no	no
1141	1698	chr8:128529060-128529210	388.958	5768	5.60058	2689	yes	121862	Gm26002	no	no
1142	1700	chr1:133825720-133825870	465.174	3837	4.17908	4623	yes	3733	Gm10537	no	no
1143	1701	chrX:160598900-160599050	386.454	5858	5.67616	2607	yes	41188	Phka2	no	yes
1144	1703	chr11:109476380-109476530	490.672	3368	3.95703	5105	yes	2857	Slc16a6	no	no
1145	1704	chr11:88462900-88463050	467.556	3799	4.15684	4674	yes	29461	Gm11510	no	no
1146	1705	chr2:116020060-116020210	346.22	7389	8.59819	1084	yes	21911	Meis2	yes	no
1147	1706	chr4:9027880-9028030	532.956	2780	3.71823	5693	yes	86696	Rps18-ps2	no	no
1148	1707	chr9:42897380-42897530	482.448	3524	4.02812	4953	yes	35326	Gm27509	no	no
1149	1708	chr1:78139520-78139670	482.574	3520	4.02572	4959	yes	57243	Pax3	no	no
1150	1709	chr7:70067960-70068110	550.442	2564	3.63756	5916	yes	110131	Gm24120	no	no
1151	1710	chr18:75503120-75503270	329.202	8150	13.2777	332	yes	11450	Gm10532	yes	no
1152	1711	chr19:46523920-46524070	450.062	4150	4.33249	4343	yes	22347	Trim8	no	no
1153	1713	chr4:156188820-156188970	410.412	5117	4.97064	3384	yes	2788	Agrn	no	no
1154	1714	chr9:48679060-48679210	464.224	3851	4.16481	4655	yes	73982	Nnmt	no	no
1155	1718	chr8:94119160-94119310	417.868	4920	4.78717	3610	yes	17969	Mt4	no	no
1156	1719	chr1:68047200-68047350	536.514	2742	3.67832	5789	yes	23032	Gm15671	yes	no
1157	1721	chr19:55556360-55556510	1415.96	141	2.96693	8397	yes	145769	4930552P12Rik	no	no
1158	1722	chr4:9184660-9184810	445.974	4247	4.35482	4301	yes	25268	Gm23423	no	no
1159	1723	chr6:22833740-22833890	515.954	2993	3.77214	5565	no	28486	RP23-369P2.3	no	no
1160	1724	chr13:26932840-26932990	595.324	2100	3.46388	6460	yes	32919	Gm11355	no	no
1161	1725	chr4:133042980-133043130	410.678	5109	4.91471	3451	yes	3562	Ahdc1	no	no
1162	1726	chr9:37093140-37093290	606.738	1992	3.42704	6570	yes	9906	Pknox2	no	no
1163	1729	chr1:130300080-130300230	637.586	1748	3.35153	6834	yes	18897	Gm16081	no	no
1164	1730	chr3:96500360-96500510	792.024	984	3.1439	7602	yes	11706	Gm22614	no	no
1165	1731	chr18:10343780-10343930	503.482	3171	3.82678	5420	yes	18676	Greb1l	no	no
1166	1734	chr4:129048980-129049130	586.642	2188	3.47667	6415	yes	8928	1700086P04Rik	no	no
1167	1735	chr10:17331840-17331990	349.008	7288	7.85558	1318	yes	215111	Gm25382	no	no
1168	1737	chr3:79417080-79417230	593.006	2124	3.45276	6486	yes	49050	Fnip2	no	no
1169	1738	chr6:37642960-37643110	541.532	2667	3.61712	5964	yes	44160	RP23-245J24.1	no	no
1170	1739	chr2:57387900-57388050	488.668	3414	3.90618	5219	yes	37734	Gm13531	no	no
1171	1740	chr2:51753120-51753270	587.04	2183	3.46648	6451	yes	21186	Gm13490	no	no
1172	1742	chr15:98994020-98994170	715.18	1302	3.20468	7354	no	8130	4930578M01Rik	no	no
1173	1743	chr3:38884400-38884550	637.552	1749	3.32813	6909	no	2465	Fat4	no	no
1174	1744	chrX:42343540-42343690	443.572	4299	4.32093	4361	yes	3897	Gm14619	yes	no
1175	1745	chr12:86942180-86942330	420.946	4846	4.65869	3818	yes	4788	Cipc	no	no
1176	1746	chr18:12974300-12974450	709.078	1340	3.2116	7326	no	2123	Impact	no	no
1177	1747	chr7:35234800-35234950	1711.39	69	2.9262	8597	yes	17640	Gm24505	no	no
1178	1751	chr15:44706480-44706630	567.3	2375	3.50052	6325	yes	45903	Sybu	no	no
1179	1752	chr18:54453080-54453230	447.598	4201	4.24054	4501	yes	30860	Redrum	no	yes
1180	1756	chr3:95973040-95973190	586.31	2192	3.44153	6524	yes	8727	RP23-49O17.5	no	no
1181	1757	chr17:8368580-8368730	332.37	8005	10.1687	714	yes	3741	T2	no	no
1182	1758	chr16:91334600-91334750	709.742	1337	3.1963	7383	yes	5680	Gm15966	no	no
1183	1760	chr15:64044300-64044450	721.11	1273	3.1803	7451	yes	16073	Fam49b	no	no
1184	1761	chr17:29451100-29451250	600.136	2053	3.39937	6673	yes	39637	Pim1	no	no
1185	1763	chr13:55474640-55474790	629.68	1805	3.32219	6929	yes	3061	Mir6944	no	yes
1186	1764	chr11:57962460-57962610	745.79	1151	3.14567	7598	yes	6807	Gm26025	yes	no
1187	1765	chr4:148940720-148940870	802.446	945	3.09279	7811	yes	7681	Casz1	no	yes
1188	1766	chr10:84383300-84383450	545.166	2622	3.55734	6141	yes	9013	Nuak1	no	no
1189	1769	chr1:86532480-86532630	904.27	669	3.02748	8101	yes	5748	Ptma	no	no
1190	1772	chr18:72949280-72949430	720.76	1275	3.16813	7498	yes	49368	Gm25509	no	no
1191	1773	chr5:120231860-120232010	668.372	1548	3.23778	7233	yes	23323	RP23-213H20.1	no	no
1192	1774	chr18:38385040-38385190	505.48	3143	3.73977	5644	yes	28537	Gm24690	no	no
1193	1776	chr4:128737280-128737430	355.544	7012	6.80702	1793	yes	9373	Phc2	no	no
1194	1778	chr6:122491700-122491850	857.394	786	3.04817	8030	yes	5270	Rimklb	no	no
1195	1779	chr12:12813000-12813150	739.87	1180	3.13294	7652	yes	25090	Platr19	no	no
1196	1780	chr2:166000880-166001030	362.936	6720	6.27673	2113	yes	8318	Ncoa3	no	no
1197	1781	chr5:111660600-111660750	798.254	966	3.0761	7877	yes	67059	RP24-572L22.2	no	no
1198	1784	chr10:128096760-128096910	658.288	1607	3.23485	7244	no	4052	Baz2a	no	no
1199	1785	chr11:98371620-98371770	429.916	4626	4.39543	4230	yes	3825	Stard3	no	yes
1200	1787	chr2:173238680-173238830	482.604	3517	3.85072	5348	yes	4033	Pmepa1	no	no
1201	1788	chr6:51168160-51168310	487.756	3431	3.8176	5446	yes	101675	Mir148a	no	no
1202	1789	chr17:88494600-88494750	476.872	3611	3.88228	5268	yes	35443	Ppp1r21	no	no
1203	1791	chr12:17557600-17557750	395.742	5549	5.00981	3335	yes	11529	Gm22748	no	no
1204	1792	chr12:111143220-111143370	771.878	1069	3.09115	7816	yes	23075	Traf3	yes	no
1205	1793	chr4:138495000-138495150	440.926	4362	4.22953	4524	yes	40761	Camk2n1	no	no
1206	1794	chr2:130491700-130491850	433.334	4524	4.32009	4363	yes	39969	Gm23876	no	no
1207	1796	chr9:58061020-58061170	446.632	4230	4.16063	4668	yes	2693	Stra6	no	no
1208	1797	chr3:32067240-32067390	426.448	4701	4.41248	4200	yes	88799	Kcnmb2	no	no
1209	1799	chr15:98691560-98691710	499.142	3235	3.72138	5685	yes	14174	Rnd1	no	no
1210	1801	chr6:142867680-142867830	385.596	5881	5.27772	3039	yes	15285	St8sia1	no	yes
1211	1803	chr10:127985760-127985910	460.392	3923	4.00148	5006	yes	14843	Hsd17b6	no	no
1212	1804	chr14:29179240-29179390	469.768	3757	3.92219	5177	yes	38324	Gm6043	no	no
1213	1805	chr15:101060000-101060150	480.13	3561	3.84117	5378	yes	5676	Fignl2	no	no
1214	1806	chr14:62880220-62880370	450.578	4134	4.0928	4807	yes	10581	n-R5s47	no	no
1215	1807	chr2:166730340-166730490	480.954	3547	3.83687	5394	yes	16583	Prex1	no	no
1216	1808	chr5:101521320-101521470	1067.24	399	2.9355	8544	yes	15066	RP23-336N16.1	no	no
1217	1809	chr5:111368700-111368850	362.738	6730	6.1579	2213	yes	11394	Pitpnb	no	no
1218	1812	chr13:93753100-93753250	366.642	6585	5.95634	2367	yes	18504	Arsb	no	yes
1219	1813	chr11:107763180-107763330	437.656	4441	4.23284	4515	yes	21176	Cacng4	no	no
1220	1814	chr9:103146900-103147050	433.088	4531	4.28072	4430	yes	26607	Gm37166	no	no
1221	1815	chr9:61573820-61573970	438.562	4422	4.21929	4539	yes	163958	Tle3	no	no
1222	1818	chr2:109943280-109943430	755.144	1126	3.07978	7861	yes	25708	Lgr4	no	no
1223	1820	chr11:68144900-68145050	327.724	8229	9.91483	769	yes	49011	Gm12304	no	no
1224	1821	chr2:66044100-66044250	613.56	1941	3.28459	7065	yes	49896	Galnt3	no	no
1225	1822	chr12:80168420-80168570	632.714	1782	3.23908	7231	yes	35651	2310015A10Rik	no	yes
1226	1823	chr9:35331300-35331450	1004.04	472	2.9349	8545	yes	31738	2610105M22Rik	no	no
1227	1825	chr13:15714680-15714830	437.544	4447	4.20325	4576	yes	250775	Gli3	no	yes
1228	1826	chr17:47872520-47872670	431.254	4589	4.27738	4437	yes	6358	Foxp4	yes	no
1229	1827	chr3:104541500-104541650	662.2	1584	3.18152	7445	yes	29657	Lrig2	no	no
1230	1828	chr15:8781260-8781410	491.434	3348	3.72175	5684	yes	70571	Slc1a3	no	no
1231	1829	chr7:16294900-16295050	813.38	909	3.02336	8124	yes	8180	Ccdc9	no	no
1232	1830	chr11:56247160-56247310	604.382	2013	3.2963	7024	yes	15848	Gm12240	no	no
1233	1832	chr12:98478140-98478290	356.604	6962	6.31603	2092	yes	99725	Kcnk10	no	no
1234	1833	chr8:123790160-123790310	525.118	2881	3.54993	6173	no	15750	Rab4a	no	no
1235	1834	chr19:24174240-24174390	1073.17	392	2.91257	8663	yes	50711	Tjp2	no	no
1236	1836	chr11:84585720-84585870	593.132	2122	3.31947	6939	yes	60111	Lhx1os	no	no
1237	1837	chr7:139075540-139075690	575.328	2301	3.37261	6760	yes	10386	Dpysl4	no	no
1238	1838	chr11:63180840-63180990	923.44	632	2.9603	8430	yes	7001	B430319H21Rik	no	no
1239	1840	chr15:73023000-73023150	515.32	3000	3.57584	6073	no	32737	Trappc9	no	no
1240	1841	chr5:113591880-113592030	567.38	2372	3.39016	6704	yes	13167	Wscd2	no	no
1241	1842	chr10:17202960-17203110	468.894	3773	3.86641	5304	yes	86231	Gm25382	no	no
1242	1843	chr3:87983320-87983470	334.006	7921	8.32663	1162	yes	11060	Bcan	yes	no
1243	1844	chr14:105732400-105732550	549.646	2572	3.44318	6517	yes	50647	Gm10076	no	no
1244	1845	chr18:35849660-35849810	383.912	5941	5.17668	3159	yes	18642	Gm29417	no	no
1245	1846	chr13:65240800-65240950	1187.61	276	2.87916	8835	yes	18664	Gm10775	no	no
1246	1848	chr1:132582060-132582210	325.006	8374	10.0413	740	yes	5005	Nfasc	no	yes
1247	1850	chr6:22834740-22834890	494.132	3300	3.66441	5826	yes	29486	RP23-369P2.3	no	no
1248	1851	chr13:48227800-48227950	1128.89	329	2.88567	8798	no	33552	Id4	no	no
1249	1852	chr13:56260480-56260630	544.77	2627	3.44756	6505	yes	8392	Neurog1	no	no
1250	1854	chr16:21333280-21333430	515.244	3001	3.55664	6146	yes	36483	Gm16863	no	no
1251	1855	chr3:127639960-127640110	657.358	1619	3.16027	7538	yes	6900	Neurog2	no	no
1252	1858	chr2:72427020-72427170	436.034	4472	4.14398	4694	yes	49064	Cdca7	yes	no
1253	1861	chr2:171587760-171587910	428.064	4670	4.23109	4519	yes	281404	Gm26489	no	no
1254	1862	chr5:121115860-121116010	429.216	4647	4.21238	4551	yes	27700	Ptpn11	no	no
1255	1863	chrX:152197880-152198030	369.6	6452	5.54763	2747	yes	18991	Iqsec2	no	no
1256	1864	chr13:44100760-44100910	1040.17	430	2.88817	8784	yes	20332	Gm5083	no	no
1257	1866	chr13:48878680-48878830	1418.92	139	2.83277	9080	yes	7643	Phf2os1	no	no
1258	1867	chr1:134557000-134557150	1224.57	244	2.85582	8978	yes	3096	Kdm5b	no	no
1259	1868	chr7:145173260-145173410	613.818	1939	3.22497	7284	yes	110592	Tpcn2	no	no
1260	1869	chr9:48696840-48696990	328.122	8205	8.80042	1027	yes	91762	Nnmt	no	no
1261	1870	chr11:88235860-88236010	391.124	5689	4.83135	3552	yes	31491	Mrps23	no	no
1262	1872	chr11:47640720-47640870	515.624	2996	3.51787	6265	yes	3326	Sgcd	no	no
1263	1874	chr7:73302720-73302870	525.632	2869	3.47974	6400	yes	72725	Rgma	no	no
1264	1875	chr19:5812180-5812330	553.694	2525	3.37532	6746	yes	9583	Malat1	yes	no
1265	1877	chr4:129702560-129702710	397.668	5482	4.67105	3797	yes	5797	Tmem39b	no	yes
1266	1878	chr11:69063040-69063190	1252.16	222	2.83847	9058	yes	2632	9330160F10Rik	no	no
1267	1881	chr4:130520320-130520470	1281.68	202	2.8308	9091	yes	37593	Nkain1	no	no
1268	1883	chr11:108891120-108891270	362.714	6731	5.71294	2567	yes	29154	Axin2	no	no
1269	1884	chr4:10973080-10973230	647.238	1681	3.14033	7618	yes	26547	Rps11-ps3	no	no
1270	1885	chr13:113587320-113587470	518.81	2963	3.49732	6339	yes	31169	Snx18	no	no
1271	1886	chr5:125215960-125216110	490.452	3375	3.63047	5930	yes	36816	Ncor2	no	no
1272	1887	chr3:55588180-55588330	518.262	2967	3.49647	6345	yes	5525	WI1-49P9.2	no	no
1273	1888	chr2:6547200-6547350	413.222	5037	4.36564	4277	yes	45525	Celf2	no	yes
1274	1889	chr4:122832040-122832190	629.296	1812	3.16576	7508	yes	4127	Ppt1	no	no
1275	1892	chr1:126745660-126745810	359.424	6857	5.83299	2477	yes	7533	Nckap5	no	no
1276	1893	chr7:117139600-117139750	434.574	4505	4.08456	4831	yes	186980	Gm26054	no	no
1277	1895	chr2:116979940-116980090	411.702	5084	4.37862	4257	yes	3587	Gm29340	no	no
1278	1896	chr12:16789960-16790110	365.638	6622	5.56723	2720	yes	10649	Greb1	no	no
1279	1898	chr18:7692980-7693130	545.98	2615	3.37867	6738	yes	66192	Mpp7	no	no
1280	1899	chr9:61111800-61111950	921.368	635	2.90061	8722	no	259752	Gm10655	no	no
1281	1901	chr5:33689320-33689470	563.696	2407	3.31167	6962	yes	6421	RP23-391P21.5	no	no
1282	1902	chr6:114290300-114290450	1018.41	453	2.86619	8919	yes	7585	Slc6a1	no	no
1283	1906	chr15:89152460-89152610	504.592	3149	3.52568	6237	yes	2929	Mapk11	no	no
1284	1907	chr5:120438140-120438290	340.494	7630	6.87868	1762	yes	6448	Gm27199	no	yes
1285	1908	chr16:10936820-10936970	406.966	5204	4.41711	4191	yes	22098	Gm21859	no	no
1286	1909	chr3:108425360-108425590	369.602	6451	5.35555	2951	yes	9923	Celsr2	no	yes
1287	1911	chr9:61530460-61530610	417.928	4918	4.2433	4495	yes	120598	Tle3	no	no
1288	1915	chr10:37667120-37667270	417.19	4935	4.24649	4492	yes	264485	Gm24710	no	no
1289	1917	chr2:45095960-45096110	403.198	5327	4.46731	4115	yes	14041	Zeb2	no	yes
1290	1918	chr8:109232940-109233090	437.946	4433	4.00112	5009	yes	16851	D030068K23Rik	no	no
1291	1920	chr6:39256820-39256970	661.076	1592	3.07851	7866	yes	9047	Gm26008	no	no
1292	1921	chr12:99230460-99230610	397.112	5502	4.56705	3960	yes	15136	Gm19898	no	no
1293	1922	chr4:154471900-154472050	938.152	597	2.87374	8873	no	56790	Prdm16	no	no
1294	1923	chr11:79646560-79646710	388.036	5803	4.7364	3669	yes	7507	Gm24887	no	no
1295	1925	chr6:30300460-30300610	398.43	5454	4.52137	4031	yes	3987	Ube2h	no	no
1296	1926	chr8:111732140-111732290	846.962	824	2.91286	8662	yes	11634	Bcar1	no	no
1297	1928	chr13:54212220-54212370	368.966	6474	5.3001	3016	yes	10728	Gm16578	no	no
1298	1929	chr7:99355800-99355950	360.328	6825	5.61983	2666	yes	2645	Serpinh1	no	no
1299	1930	chr8:36142140-36142290	496.528	3263	3.52858	6230	yes	47354	D8Ertd82e	no	no
1300	1932	chr6:116397700-116397850	548.452	2586	3.32673	6912	yes	5217	2016-03-08	no	no
1301	1933	chr10:60885920-60886070	662.856	1581	3.06883	7919	yes	37028	Mir6408	no	no
1302	1934	chr5:149209480-149209630	722.624	1266	2.99482	8243	yes	18219	Uspl1	no	yes
1303	1936	chr2:180855060-180855210	488.348	3422	3.56804	6097	yes	7483	Gm14339	no	no
1304	1937	chr11:88216300-88216450	447.112	4211	3.86401	5314	yes	11931	Mrps23	no	no
1305	1939	chr1:41157780-41157930	345.08	7443	6.31725	2091	yes	23397	4930448I06Rik	no	no
1306	1940	chr1:73169500-73169650	472.894	3688	3.65905	5847	yes	39848	Gm38106	no	no
1307	1941	chr9:16484940-16485090	617.394	1900	3.13425	7643	no	106784	Fat3	no	no
1308	1942	chr7:122478020-122478170	373.15	6317	5.11063	3229	yes	6325	Gm14389	no	no
1309	1945	chr19:46321500-46321650	549.024	2580	3.30452	6990	yes	5581	Psd	no	yes
1310	1946	chr18:75395060-75395210	468.784	3776	3.67713	5795	yes	20221	Smad7	no	yes
1311	1947	chr11:117317840-117317990	450.962	4124	3.81645	5450	yes	8518	2016-09-09	no	no
1312	1948	chr5:149489160-149489310	364.934	6643	5.36858	2933	yes	13817	Gm2566	no	yes
1313	1949	chr9:66506140-66506290	399.088	5439	4.44648	4142	yes	5961	Herc1	no	yes
1314	1950	chr9:13652500-13652650	399.684	5415	4.42764	4168	yes	9885	Maml2	no	no
1315	1951	chr10:39171840-39171990	848.164	816	2.88951	8774	yes	8121	Wisp3	no	no
1316	1952	chr7:6727840-6727990	571.76	2326	3.22577	7283	yes	2504	Peg3	no	no
1317	1953	chr15:78634520-78634670	617.548	1899	3.11619	7715	yes	37548	Cyth4	no	no
1318	1954	chr6:128022400-128022550	540.39	2691	3.32217	6930	yes	12117	Tspan9	no	no
1319	1958	chr6:47239680-47239830	406.072	5230	4.2921	4411	yes	4632	Cntnap2	no	no
1320	1960	chr4:154864300-154864450	911.386	659	2.85251	8993	yes	3823	Ttc34	no	yes
1321	1962	chr11:112860860-112861010	361.558	6774	5.42037	2882	yes	35756	4933434M16Rik	no	no
1322	1963	chr17:15993860-15994010	610.54	1966	3.12345	7692	yes	156280	Gm25598	no	no
1323	1964	chr8:120618240-120618390	698.974	1397	2.99061	8263	yes	16048	1190005I06Rik	no	no
1324	1966	chr4:139993240-139993390	469.716	3760	3.63727	5917	yes	25289	Klhdc7a	no	no
1325	1968	chr4:117645220-117645370	349.65	7262	5.8863	2419	yes	7957	Eri3	no	no
1326	1969	chr2:48539060-48539210	724.854	1255	2.96067	8428	yes	81890	Gm13481	no	no
1327	1973	chr5:24019500-24019650	507.936	3102	3.42071	6596	yes	9163	RP23-170E15.2	no	no
1328	1975	chr10:120745240-120745390	645.096	1696	3.0514	8013	yes	13500	Gm37505	no	no
1329	1979	chr18:82812520-82812670	1013.53	458	2.79677	9268	yes	43299	4930445N18Rik	no	no
1330	1980	chr6:88980240-88980390	823.736	879	2.87642	8852	yes	29632	4933427D06Rik	no	no
1331	1981	chr4:126248620-126248770	410.982	5100	4.16972	4642	yes	7582	Map7d1	no	no
1332	1983	chr5:124334520-124334670	483.832	3488	3.51671	6269	yes	6497	2810006K23Rik	no	no
1333	1985	chr8:88604200-88604350	817.366	900	2.87473	8865	yes	31853	Snx20	no	no
1334	1986	chr6:51170560-51170710	425.974	4715	3.98214	5052	no	99275	Mir148a	no	no
1335	1987	chr11:96893560-96893710	341.72	7574	6.17738	2203	yes	15123	Cdk5rap3	no	no
1336	1988	chr11:118973100-118973250	380.616	6044	4.69996	3735	yes	15013	Enpp7	no	no
1337	1990	chr7:123030980-123031130	549.342	2577	3.24468	7203	yes	40925	Rbbp6	no	no
1338	1991	chrX:12088720-12088870	320.524	8589	8.24233	1191	yes	8242	Bcor	no	no
1339	1992	chr16:35564620-35564770	484.37	3480	3.50522	6307	yes	8861	Gm5963	no	no
1340	1993	chr4:87368200-87368350	525.214	2880	3.32778	6911	yes	63997	Gm23154	no	no
1341	1994	chr7:49052980-49053130	404.3	5293	4.23458	4508	yes	93958	Nav2	no	no
1342	1995	chr8:48342300-48342450	617.232	1902	3.07179	7900	yes	24988	Tenm3	no	yes
1343	1996	chr8:108454620-108454770	589.684	2153	3.13365	7651	yes	248405	Zfhx3	yes	no
1344	1998	chr18:5979340-5979490	396.074	5546	4.35959	4291	yes	55292	Arhgap12	no	no
1345	1999	chr11:32010440-32010590	371.154	6389	4.91365	3452	yes	10013	Nsg2	no	no
1346	2001	chr5:142367340-142367490	1088.05	370	2.7513	9473	yes	34082	Foxk1	no	no
1347	2002	chr12:41647080-41647230	502.83	3178	3.39759	6682	yes	161404	Lrrn3	no	no
1348	2003	chr10:82048320-82048470	720.652	1276	2.92641	8596	yes	10022	Zfp873	no	no
1349	2004	chr6:91147160-91147310	398.988	5440	4.28054	4432	yes	9430	Hdac11	yes	no
1350	2006	chr11:59264200-59264350	796.624	969	2.86696	8914	yes	26477	Wnt3a	no	no
1351	2007	chr1:168287020-168287170	309.944	9150	10.0652	733	yes	50576	Gm37524	no	no
1352	2009	chr19:44388560-44388710	728.39	1244	2.9135	8656	yes	19074	Scd1	no	no
1353	2011	chrX:13230840-13230990	736.052	1200	2.90359	8701	yes	5368	2010308F09Rik	no	no
1354	2015	chr2:154677920-154678070	368.94	6477	4.93078	3435	yes	13075	Chmp4b	no	no
1355	2016	chr13:59145800-59145950	688.504	1448	2.94908	8475	yes	304353	Agtpbp1	no	no
1356	2017	chr1:152165660-152165810	447.108	4212	3.7097	5713	yes	37150	Gm8964	no	no
1357	2018	chr13:44381920-44382070	555.008	2507	3.18599	7428	yes	57717	1700029N11Rik	no	no
1358	2019	chr5:113133340-113133490	408.292	5166	4.10678	4772	yes	9034	RP23-4P1.3	no	no
1359	2021	chr16:72693680-72693830	408.242	5168	4.10471	4778	yes	30606	Robo1	no	no
1360	2022	chr4:148327440-148327590	528.45	2834	3.27066	7114	yes	20662	Gm13206	no	no
1361	2025	chr5:28158460-28158610	327.194	8254	6.98334	1700	yes	7159	En2	no	no
1362	2027	chr7:44405820-44405970	2772.02	17	2.67387	9940	no	20075	1700008O03Rik	no	no
1363	2029	chr3:88758300-88758450	313.912	8930	8.78097	1033	yes	4009	Syt11	no	no
1364	2030	chr12:8364440-8364590	643.678	1707	2.9921	8257	yes	51082	Hs1bp3	no	no
1365	2031	chr2:4543560-4543710	356.056	6985	5.33293	2979	yes	16119	Frmd4a	no	no
1366	2032	chr2:125731820-125731970	978.322	524	2.75788	9447	yes	7747	Shc4	no	no
1367	2033	chr14:16201100-16201250	617.112	1907	3.03748	8065	yes	42156	Oxsm	no	no
1368	2037	chr1:73641120-73641270	405.96	5232	4.12031	4753	yes	102752	6030407O03Rik	no	no
1369	2038	chr11:88087020-88087170	1028.41	444	2.74005	9543	yes	10963	Cuedc1	no	no
1370	2040	chr10:3863580-3863730	369.732	6445	4.83201	3548	yes	5952	Gm16149	no	no
1371	2041	chr15:10746860-10747010	479.826	3568	3.46952	6436	yes	29791	4930556M19Rik	no	no
1372	2042	chr2:163152760-163152910	602.24	2033	3.05921	7973	yes	3271	Gm14254	no	yes
1373	2043	chr7:49104440-49104590	985.408	509	2.74661	9501	no	91026	Gm37613	no	no
1374	2044	chr11:114597260-114597410	551.99	2549	3.17807	7462	yes	67273	Gm11689	no	no
1375	2045	chr17:47990120-47990270	643.568	1709	2.98203	8307	yes	13377	Gm14871	yes	no
1376	2046	chr9:22028580-22028730	518.196	2968	3.29005	7053	yes	23368	Elavl3	no	no
1377	2047	chr11:113188420-113188570	562.756	2418	3.14309	7605	no	13327	2610035D17Rik	no	no
1378	2048	chr3:127625980-127626130	594.114	2113	3.06809	7923	yes	7080	Neurog2	no	no
1379	2049	chr5:150906240-150906390	423.876	4777	3.88675	5262	yes	23673	RP23-336F4.5	no	no
1380	2050	chr18:34032220-34032370	335.364	7856	6.19621	2184	yes	8015	Gm22788	no	no
1381	2051	chr12:52671540-52671690	878.136	727	2.78456	9327	yes	27768	Akap6	no	no
1382	2052	chrX:73915040-73915190	840.7	846	2.80996	9209	yes	3779	Arhgap4	no	no
1383	2053	chr1:98190300-98190450	721.13	1271	2.88778	8785	yes	16727	Gm29461	yes	yes
1384	2054	chr4:124266740-124266890	374.548	6248	4.66493	3808	yes	12362	Gm37667	no	no
1385	2055	chr18:13374220-13374370	375.144	6231	4.65334	3826	yes	164487	Gm22251	no	no
1386	2056	chr2:154466060-154466210	582.38	2230	3.08712	7831	yes	29293	Cbfa2t2	no	no
1387	2058	chr19:7134720-7134870	322.358	8512	7.28726	1555	yes	29066	Flrt1	no	no
1388	2059	chr19:7069920-7070070	323.89	8435	7.1254	1633	yes	13227	Macrod1	no	no
1389	2062	chr2:13385100-13385250	307.594	9296	9.73505	802	yes	70452	Cubn	no	no
1390	2063	chr7:73304940-73305090	447.778	4198	3.64161	5902	yes	70505	Rgma	no	no
1391	2064	chr12:117688740-117688890	462.808	3877	3.52752	6234	yes	114473	Gm24741	no	yes
1392	2065	chr18:13032040-13032190	371.818	6364	4.69016	3754	yes	25125	Hrh4	no	no
1393	2066	chr6:91713640-91713790	343.354	7507	5.66981	2611	yes	29648	Slc6a6	no	no
1394	2067	chr11:113611800-113611950	582.248	2232	3.07296	7890	yes	7467	Sstr2	no	no
1395	2068	chr2:28908480-28908630	409.366	5141	4.01015	4987	yes	3940	Barhl1	no	yes
1396	2069	chr19:55123060-55123210	438.254	4425	3.70974	5712	yes	23684	Gpam	no	no
1397	2070	chr7:44970260-44970410	732.824	1218	2.86545	8922	yes	4516	Cpt1c	no	yes
1398	2073	chr2:26298520-26298670	424.572	4755	3.83726	5391	yes	4038	4932418E24Rik	no	no
1399	2074	chr4:95684880-95685030	543.54	2647	3.16762	7501	yes	48068	Fggy	no	no
1400	2075	chr2:29853120-29853270	319.718	8635	7.36475	1516	yes	7468	Mir219a-2	no	no
1401	2077	chr10:17478820-17478970	431.838	4572	3.76136	5588	yes	244333	Cited2	no	no
1402	2078	chr5:149320840-149320990	345.26	7433	5.55825	2737	yes	33047	WI1-1993I8.1	yes	no
1403	2079	chrX:143906800-143906950	408.902	5149	3.99304	5022	yes	26175	Dcx	no	no
1404	2080	chrX:102081980-102082130	313.67	8945	8.12184	1227	yes	9113	Nhsl2	no	yes
1405	2082	chr13:77892880-77893030	330.634	8080	6.30474	2095	yes	131947	Pou5f2	yes	no
1406	2083	chr16:89530700-89530850	365.64	6621	4.8198	3567	yes	22452	Krtap7-1	no	no
1407	2086	chr8:92743200-92743350	552.702	2539	3.12906	7672	yes	26300	Gm3272	yes	no
1408	2087	chr14:118180380-118180530	422.418	4805	3.83078	5410	yes	43328	Gpr180	no	no
1409	2088	chr10:119691680-119691830	398.226	5463	4.11067	4768	yes	69944	Grip1os2	no	no
1410	2089	chr4:129701600-129701750	566.572	2383	3.08157	7850	no	4837	Tmem39b	no	no
1411	2090	chr12:110187360-110187510	308.206	9265	9.05795	969	yes	90694	Mir1247	no	no
1412	2091	chr10:60202900-60203050	373.228	6313	4.58621	3923	yes	8276	Gm22117	no	no
1413	2094	chr15:84227020-84227170	388.8	5777	4.25409	4473	yes	4948	Parvb	no	no
1414	2096	chr12:91679440-91679590	448.346	4188	3.57064	6086	yes	5150	Gm16876	yes	no
1415	2097	chr11:120280420-120280570	647.77	1677	2.9247	8602	yes	6008	AL928567.1	no	yes
1416	2098	chr2:146062660-146062810	316.552	8791	7.43641	1490	yes	15484	Cfap61	no	no
1417	2100	chr9:77750760-77750910	656.738	1628	2.91025	8667	yes	3700	Gclc	no	no
1418	2101	chr11:103810300-103810450	327.144	8258	6.39392	2040	yes	13725	Nsf	no	no
1419	2102	chr9:13425500-13425650	348.162	7315	5.32769	2983	yes	5786	Phxr4	no	no
1420	2103	chr10:39659700-39659850	357.562	6929	4.97181	3382	yes	9220	Traf3ip2	yes	no
1421	2107	chr5:92698500-92698650	443.762	4293	3.59115	6032	yes	14950	Shroom3	no	no
1422	2109	chr2:32138000-32138150	2005.48	36	2.62034	10291	no	13007	Prrc2b	no	no
1423	2111	chr13:42103080-42103230	552.472	2544	3.09944	7784	yes	51134	Hivep1	no	no
1424	2112	chr15:98798120-98798270	1395.78	150	2.63681	10183	yes	8338	Wnt1	no	no
1425	2113	chr3:88231480-88231630	766.786	1085	2.80082	9249	no	2772	Gm3764	no	no
1426	2114	chr11:20603160-20603310	417.636	4926	3.82975	5411	yes	28046	Gm12035	no	no
1427	2115	chr3:87987040-87987190	1951.75	40	2.61879	10303	no	7340	Bcan	no	no
1428	2116	chr17:15977500-15977650	436.432	4462	3.6463	5883	yes	139920	Gm25598	no	no
1429	2117	chr18:25582920-25583070	418.496	4906	3.81891	5440	yes	15459	Gm25845	no	no
1430	2118	chr2:21964160-21964310	555.46	2500	3.08263	7846	yes	103591	Gm13337	no	no
1431	2119	chr8:23360960-23361110	421.802	4821	3.78548	5525	yes	50467	Sfrp1	no	no
1432	2120	chr10:17238600-17238750	553.356	2528	3.09006	7819	yes	121871	Gm25382	no	no
1433	2122	chr3:38663840-38663990	548.938	2583	3.10365	7769	yes	49668	RP23-33I24.1	no	no
1434	2123	chr3:89196620-89196770	1085.98	376	2.66954	9977	yes	4578	Gm23269	no	no
1435	2124	chr10:80208940-80209090	337.58	7741	5.66584	2613	yes	17419	Mum1	no	no
1436	2125	chr16:97292660-97292810	479.184	3577	3.3662	6781	yes	63993	Bace2	no	no
1437	2127	chr7:79544260-79544410	336.818	7779	5.69496	2584	yes	16485	AI854517	no	no
1438	2131	chr3:40123920-40124070	617.11	1908	2.95141	8464	yes	300418	RP23-256D7.2	no	no
1439	2132	chr8:94066540-94066690	539.436	2708	3.12948	7669	yes	3598	Bbs2	no	yes
1440	2133	chr5:53525600-53525750	467.428	3803	3.42558	6577	yes	2944	RP24-540G23.3	no	no
1441	2134	chr4:32479980-32480130	325.502	8346	6.40226	2035	yes	21450	Bach2	no	no
1442	2135	chr4:6980320-6980470	338.498	7707	5.61084	2674	yes	10088	Tox	no	no
1443	2136	chr8:3221100-3221250	1113.83	345	2.66008	10036	yes	38529	Gm16180	no	no
1444	2137	chr7:93062200-93062350	356.682	6958	4.9363	3427	yes	17604	Fam181b	no	no
1445	2138	chr1:118911260-118911410	446.414	4234	3.55117	6166	yes	42885	Mir6346	no	no
1446	2139	chr17:33817640-33817790	1240.25	236	2.63938	10166	yes	4115	Kank3	no	yes
1447	2140	chr14:66325060-66325210	705.408	1361	2.84187	9043	yes	19161	Stmn4	no	no
1448	2144	chr18:54175220-54175370	423.658	4782	3.74496	5637	yes	190974	Gm5507	no	no
1449	2145	chr2:31636860-31637010	878.084	728	2.716	9692	no	3102	Prdm12	no	yes
1450	2146	chr10:96981120-96981270	357.41	6933	4.87938	3488	yes	125525	Gm24587	no	no
1451	2147	chr15:77367300-77367450	613.616	1940	2.94789	8482	yes	25006	Gm20688	no	no
1452	2149	chr5:142386820-142386970	328.79	8170	6.09731	2257	yes	14602	Foxk1	no	no
1453	2150	chr10:23674780-23674930	503.39	3172	3.23257	7257	yes	110620	Snora33	no	no
1454	2151	chr2:5314660-5314810	784.206	1021	2.76701	9409	yes	31085	Gm13197	no	no
1455	2153	chr12:103164740-103164890	491.082	3360	3.27998	7083	yes	30274	Unc79	no	yes
1456	2154	chr7:79572340-79572490	376.638	6185	4.37709	4262	yes	22509	Rhcg	no	no
1457	2155	chr16:37788460-37788610	377.104	6169	4.36237	4286	yes	11383	Fstl1	no	no
1458	2156	chr12:118855200-118855350	871.956	747	2.71183	9716	yes	8946	Sp8	no	no
1459	2157	chr15:101098080-101098230	591.468	2133	2.97868	8335	yes	17600	Ankrd33	no	no
1460	2158	chr13:113879960-113880110	496.796	3261	3.24332	7210	yes	85530	Arl15	no	no
1461	2159	chr8:71476440-71476590	416.326	4962	3.79031	5514	yes	6104	Dda1	no	yes
1462	2161	chr10:87420100-87420250	307.736	9288	8.23748	1193	yes	56029	Gm23191	no	no
1463	2162	chr3:149295300-149295450	714.506	1306	2.81479	9177	yes	9454	RP24-512E12.1	no	no
1464	2164	chr11:102953080-102953230	493.96	3308	3.24969	7181	yes	6467	C1ql1	no	no
1465	2165	chr5:121948700-121948850	380.47	6048	4.27489	4442	yes	23854	Cux2	no	no
1466	2167	chr11:115737920-115738070	466.388	3809	3.39685	6686	yes	8529	Gm11704	no	no
1467	2168	chr9:23378800-23378950	370.86	6396	4.47838	4101	yes	155799	Bmper	yes	no
1468	2170	chr1:88668960-88669110	302.028	9625	9.45518	875	yes	12727	Gm29336	no	no
1469	2174	chr11:80518640-80518790	791.1	986	2.74238	9529	yes	9609	C030013C21Rik	no	no
1470	2176	chr1:35869800-35869950	1077.62	386	2.64402	10132	yes	9970	1110002O04Rik	no	no
1471	2177	chr9:29802380-29802530	446.198	4240	3.51186	6284	yes	160664	Ntm	no	no
1472	2178	chr19:16050800-16050950	480.844	3551	3.3073	6979	yes	65785	C130060C02Rik	no	no
1473	2183	chr15:102356080-102356230	389.01	5764	4.10271	4784	yes	5396	Aaas	no	no
1474	2184	chr5:111894140-111894290	871.56	748	2.69637	9800	yes	50020	RP23-427D2.1	no	no
1475	2185	chr13:71165600-71165750	943.566	583	2.67062	9969	no	58586	Mir466f-4	no	no
1476	2188	chr4:150556920-150557070	462.034	3889	3.39791	6678	yes	11549	Gm13091	no	no
1477	2189	chr7:83879140-83879290	435.766	4480	3.57058	6087	yes	5090	Mesdc1	no	no
1478	2191	chr3:107740720-107740870	409.908	5130	3.81394	5453	yes	9946	Csf1	no	yes
1479	2193	chr5:28123160-28123310	468.746	3778	3.35858	6812	yes	42459	En2	no	no
1480	2195	chr6:127717880-127718030	475.402	3637	3.31108	6964	yes	45793	RP23-42M8.9	no	no
1481	2197	chr1:132558340-132558490	547.696	2597	3.0509	8017	yes	15159	Cntn2	no	no
1482	2198	chr11:88297600-88297750	509.162	3086	3.16227	7528	yes	3617	1700106J16Rik	no	no
1483	2200	chr8:120265580-120265730	306.912	9347	7.98694	1273	yes	35119	Gse1	no	no
1484	2201	chrX:103532760-103532910	305.51	9426	8.20874	1202	yes	3352	Gm9157	no	no
1485	2202	chr12:109560380-109560530	357.618	6927	4.71669	3702	yes	3237	Mir770	no	yes
1486	2203	chr14:27066420-27066570	659.252	1602	2.84471	9028	yes	27494	Il17rd	no	no
1487	2204	chr1:60851260-60851410	722.932	1264	2.77631	9369	yes	29003	Gm38137	no	no
1488	2207	chr5:136864100-136864250	430.99	4598	3.57771	6066	yes	5547	Gm20485	no	yes
1489	2208	chr9:44482620-44482770	1005.13	470	2.63567	10194	yes	3917	C030014I23Rik	no	yes
1490	2210	chr18:28077860-28078010	588.288	2166	2.94291	8504	yes	231825	Gm24246	no	no
1491	2211	chr7:6727420-6727570	544.366	2637	3.04735	8035	no	2924	Peg3	no	no
1492	2212	chr12:12710400-12710550	365.376	6632	4.50159	4059	yes	10436	Gm25538	yes	no
1493	2213	chr7:132403980-132404130	559.778	2452	2.9945	8245	yes	86827	Chst15	no	no
1494	2215	chr2:151603760-151603910	562.18	2423	2.98672	8280	yes	28636	Snph	no	no
1495	2216	chr15:82968580-82968730	405.658	5243	3.81146	5462	yes	9359	Mir3080	no	no
1496	2217	chr5:76782860-76783010	370.422	6415	4.35991	4290	yes	27053	C530008M17Rik	no	no
1497	2220	chr2:32966840-32966990	532.728	2784	3.06727	7929	yes	3624	Snora65	no	no
1498	2221	chr17:46027720-46027870	481.47	3539	3.25073	7175	yes	2914	Vegfa	no	yes
1499	2222	chr12:112541640-112541790	364.284	6670	4.50893	4048	yes	30555	Tmem179	no	no
1500	2224	chr19:14566620-14566770	799.94	958	2.70056	9777	yes	31288	Tle4	yes	no
1501	2225	chr16:94724060-94724210	880.448	721	2.66302	10018	yes	55239	Dyrk1a	no	no
1502	2226	chr18:54760760-54760910	434.748	4501	3.52254	6246	yes	220600	Gm26742	no	no
1503	2227	chr11:76450320-76450470	367.484	6540	4.40807	4208	yes	13175	Abr	no	no
1504	2228	chr8:114116140-114116290	545.302	2620	3.02175	8131	yes	17342	Nudt7	no	no
1505	2229	chr1:9649320-9649470	584.274	2212	2.93472	8546	yes	8813	Gm29520	no	no
1506	2230	chr6:90988740-90988890	1578.13	94	2.56483	10667	yes	28614	Nup210	no	no
1507	2231	chr9:50452540-50452690	502.132	3190	3.15146	7573	yes	41910	Plet1	no	no
1508	2233	chr6:145855800-145855950	1379.33	158	2.57079	10618	no	7422	RP24-238C11.4	no	no
1509	2235	chr4:128899460-128899610	347.484	7345	4.91742	3448	yes	15947	Trim62	no	no
1510	2236	chr3:127705600-127705750	719.98	1279	2.74429	9517	yes	11352	RP23-182M12.4	no	no
1511	2238	chr5:140767820-140767970	339.304	7670	5.20078	3132	yes	18612	Amz1	no	no
1512	2239	chr17:27519320-27519470	405.948	5233	3.77069	5571	yes	3178	Gm16005	no	no
1513	2240	chr10:80199560-80199710	657.208	1620	2.81301	9187	yes	20153	Efna2	no	no
1514	2242	chr6:144166200-144166350	520.834	2937	3.07767	7871	yes	37782	Sox5	no	no
1515	2244	chr14:20225640-20225790	509.432	3080	3.11186	7735	yes	25603	Gm24912	no	no
1516	2245	chr19:41716360-41716510	788.822	997	2.69356	9823	yes	27051	Slit1	no	no
1517	2246	chr2:31068260-31068410	311.996	9035	6.82556	1786	yes	12891	Fnbp1	no	no
1518	2247	chr9:86187200-86187350	450.32	4145	3.39686	6684	no	129409	Gm16202	no	no
1519	2248	chr9:121360400-121360550	309.36	9181	7.0941	1652	yes	6483	Trak1	no	no
1520	2249	chr3:21892220-21892370	706.25	1356	2.74956	9480	yes	91522	7530428D23Rik	no	no
1521	2252	chr4:124035300-124035450	324.974	8377	5.83744	2473	yes	109141	Gm12902	no	no
1522	2253	chr1:127531300-127531450	495.614	3274	3.14919	7583	yes	6055	Tmem163	yes	no
1523	2254	chr11:95001140-95001290	735.442	1206	2.72107	9654	yes	5151	Ppp1r9b	no	yes
1524	2256	chr11:26773520-26773670	552.236	2547	2.97982	8325	yes	13038	Gm12070	no	no
1525	2257	chr11:119053400-119053550	885.372	708	2.6394	10165	no	12506	Cbx8	no	no
1526	2258	chr13:76810640-76810790	1083.08	380	2.5878	10495	yes	14492	Mctp1	no	no
1527	2259	chr2:161339340-161339490	387.518	5823	3.98203	5053	yes	8101	Gm14241	no	no
1528	2260	chr6:65311020-65311170	344.87	7446	4.93474	3430	yes	17010	RP23-9E15.1	no	no
1529	2261	chr2:18767080-18767230	583.7	2218	2.91298	8661	yes	6293	Gm20539	no	no
1530	2264	chr4:124478080-124478230	1202.37	262	2.57007	10626	yes	7804	1700057H15Rik	yes	no
1531	2265	chr4:127232140-127232290	406.358	5221	3.72707	5672	yes	11569	Smim12	no	no
1532	2266	chr15:76715300-76715450	883.048	714	2.63642	10186	no	3041	Lrrc24	no	yes
1533	2268	chr14:66378020-66378170	1095.32	362	2.57942	10552	no	33714	Stmn4	no	no
1534	2270	chr7:117686660-117686810	884.818	710	2.63347	10213	yes	90059	Gm24063	no	no
1535	2271	chr6:119492320-119492470	325.378	8354	5.70766	2573	yes	12727	Fbxl14	no	no
1536	2272	chr2:136108260-136108410	392.018	5659	3.88213	5269	yes	28671	Gm14218	no	no
1537	2274	chr1:38790060-38790210	646.142	1688	2.80013	9251	yes	22951	2610300A13Rik	no	no
1538	2275	chr10:96309180-96309330	550	2567	2.96947	8389	yes	99783	Gm20091	no	no
1539	2276	chr9:65744380-65744530	373.742	6293	4.16142	4663	yes	43311	Zfp609	no	no
1540	2277	chr1:6760720-6760870	366.424	6596	4.32083	4362	yes	23220	St18	no	no
1541	2279	chr5:146712600-146712750	358.156	6901	4.49042	4080	yes	6053	RP23-134K6.3	no	no
1542	2281	chr12:86181520-86181670	443.092	4311	3.39925	6674	yes	12254	Gm805	no	no
1543	2283	chr18:63496340-63496490	396.144	5543	3.81298	5456	yes	11754	Gm23581	no	no
1544	2284	chr12:52413140-52413290	521.744	2927	3.03442	8074	yes	102862	Arhgap5	no	no
1545	2285	chr7:6435460-6435610	693.892	1420	2.73295	9585	yes	4301	Olfr1344	no	no
1546	2286	chr7:123098160-123098310	403.596	5315	3.71517	5698	yes	25650	Tnrc6a	no	no
1547	2287	chr4:87648360-87648510	328.37	8197	5.48854	2817	yes	67646	Gm12604	no	no
1548	2290	chr4:125696300-125696450	645.424	1692	2.78371	9333	yes	191626	Mir692-2	no	no
1549	2292	chr15:85634580-85634730	2180.78	29	2.51983	11007	yes	5092	D130051D11Rik	no	no
1550	2293	chr7:30143640-30143790	660.704	1595	2.75952	9442	yes	18100	Zfp382	no	no
1551	2294	chr2:44526460-44526610	510.706	3060	3.05765	7979	yes	44812	Gtdc1	no	no
1552	2295	chr18:74951060-74951210	528.378	2835	3.00339	8205	yes	10128	Lipg	no	no
1553	2296	chr6:81660880-81661030	421.538	4828	3.53423	6213	yes	22644	Gm26264	no	no
1554	2297	chr10:70139540-70139690	339.87	7644	4.95751	3400	yes	34894	Ccdc6	no	no
1555	2298	chr16:34561940-34562090	419.71	4880	3.54924	6175	yes	11517	Kalrn	no	no
1556	2302	chr5:103773320-103773470	353.89	7068	4.53895	4003	yes	10964	Aff1	no	no
1557	2312	chr1:167802520-167802670	305.9	9400	6.97311	1709	yes	113038	Lmx1a	no	no
1558	2313	chr19:47909720-47909870	305.66	9414	6.99043	1695	yes	9478	Gm22240	yes	no
1559	2314	chr8:95001760-95001910	455.274	4033	3.28084	7077	no	15857	Adgrg3	no	no
1560	2315	chr18:75690240-75690390	384.03	5937	3.92434	5174	yes	7381	Ctif	no	no
1561	2316	chr7:81335780-81335930	379.188	6100	3.99945	5012	yes	8676	Rps17	no	no
1562	2317	chr15:66324560-66324710	569.324	2357	2.89235	8756	yes	37718	Gm27242	no	no
1563	2318	chr14:122406860-122407010	450.562	4135	3.30523	6987	yes	18775	Gm25464	no	no
1564	2319	chr10:75837360-75837510	1141.58	321	2.54622	10817	yes	2554	Gstt2	no	no
1565	2322	chr5:21265160-21265310	517.872	2974	3.01272	8165	no	14076	Gsap	no	no
1566	2323	chr4:124048540-124048690	766.302	1086	2.65717	10054	yes	122381	Gm12902	no	no
1567	2324	chr2:170772160-170772310	301.87	9639	7.39567	1504	yes	40428	Dok5	no	no
1568	2325	chr4:81568100-81568250	471.75	3707	3.18391	7436	yes	106443	Gm11765	no	no
1569	2326	chr15:58976620-58976770	654.05	1642	2.74647	9503	yes	42885	Ndufb9	no	no
1570	2328	chr7:115645740-115645890	325.222	8362	5.50451	2802	yes	178892	Sox6	yes	no
1571	2331	chr11:86840220-86840370	351.672	7174	4.53692	4005	yes	32549	Dhx40	no	no
1572	2333	chr11:57298400-57298550	520.726	2938	2.99439	8246	yes	121957	Gria1	no	no
1573	2335	chr6:93849360-93849510	333.25	7961	5.11402	3224	yes	41180	Gm22840	no	no
1574	2336	chr2:157328680-157328830	361.162	6789	4.29812	4397	yes	8671	Ghrh	no	no
1575	2337	chr5:113180220-113180370	577.186	2281	2.8638	8932	yes	14061	RP23-4P1.2	no	no
1576	2338	chr2:142589840-142589990	431.892	4568	3.40406	6649	yes	12987	Rbmx2-ps	no	no
1577	2341	chr3:145890520-145890670	915.93	644	2.5773	10575	yes	11575	Rpl36a-ps2	no	no
1578	2342	chr4:32042220-32042370	607.228	1987	2.80448	9232	yes	9443	Gm11927	no	no
1579	2343	chr17:10109920-10110070	491.304	3354	3.07831	7867	yes	209366	Qk	no	no
1580	2344	chr4:54021500-54021650	295.33	10026	8.20402	1203	yes	17518	Gm24177	no	no
1581	2345	chr3:102979980-102980130	559.628	2453	2.88893	8779	yes	15653	Sike1	no	no
1582	2346	chr18:62864500-62864650	330.394	8091	5.19301	3143	yes	57752	Apcdd1	no	no
1583	2347	chr18:55196420-55196570	555.11	2505	2.89794	8731	yes	16655	Gm22597	yes	no
1584	2349	chr6:137542640-137542790	366.516	6592	4.16837	4649	yes	4626	Eps8	no	no
1585	2350	chr12:26533100-26533250	595.362	2099	2.82028	9143	no	63971	Cmpk2	no	no
1586	2351	chr5:135957640-135957790	1296.65	191	2.51306	11051	yes	4556	Ssc4d	no	no
1587	2352	chr7:49105640-49105790	453.826	4069	3.25035	7176	yes	89826	Gm37613	no	no
1588	2353	chrX:60719860-60720010	498.98	3237	3.05204	8010	yes	7513	Gm8163	yes	no
1589	2355	chr12:108255640-108255790	533.384	2775	2.94892	8476	yes	19702	Ccdc85c	no	no
1590	2356	chr16:33584900-33585050	294.696	10056	8.23531	1195	yes	11587	Slc12a8	no	no
1591	2358	chr2:169297960-169298110	1040.53	428	2.54543	10828	yes	63044	9430093N23Rik	no	no
1592	2360	chr11:76290480-76290630	336.932	7772	4.87839	3490	yes	41343	Rnmtl1	no	no
1593	2361	chr13:29610080-29610230	390.19	5721	3.77725	5550	yes	92701	Cdkal1	yes	no
1594	2362	chr11:117963520-117963670	878.2	726	2.57982	10549	yes	5591	Socs3	no	no
1595	2365	chr16:38000260-38000410	317.49	8744	5.74402	2537	yes	20248	Gm25140	no	no
1596	2366	chr5:139610980-139611130	465.534	3831	3.1795	7456	yes	67157	Uncx	no	no
1597	2368	chr10:67004040-67004190	365.142	6636	4.16552	4652	yes	83213	Gm26576	no	no
1598	2369	chr13:43365480-43365630	908.258	663	2.56958	10631	yes	5155	Sirt5	no	no
1599	2370	chr14:52008960-52009110	518.476	2966	2.97874	8334	no	4446	Arhgef40	no	yes
1600	2371	chr4:126707240-126707390	877.024	733	2.57766	10569	yes	28925	Tfap2e	no	yes
1601	2372	chr1:78168000-78168150	643.726	1705	2.731	9599	no	28763	Pax3	no	no
1602	2373	chr16:42718120-42718270	477.238	3600	3.11802	7710	no	157392	4932412D23Rik	no	no
1603	2374	chr8:120309400-120309550	309.296	9191	6.26675	2125	yes	78939	Gse1	no	no
1604	2375	chr17:72926040-72926190	348.716	7296	4.52558	4023	yes	4927	Lbh	no	no
1605	2376	chr9:35372420-35372570	526.578	2854	2.94948	8470	yes	9382	2610105M22Rik	no	no
1606	2377	chr11:31847260-31847410	502.594	3182	3.01903	8145	yes	14675	Gm12107	no	no
1607	2380	chr13:97292140-97292290	369.978	6438	4.05533	4898	yes	9033	C430039J16Rik	no	no
1608	2382	chr15:74535920-74536070	774.408	1055	2.62216	10283	yes	4402	Adgrb1	no	no
1609	2383	chr6:148992520-148992670	340.542	7626	4.71152	3713	yes	3866	Gm26540	no	yes
1610	2384	chr11:57553220-57553370	337.314	7750	4.80196	3598	yes	19217	Gm12243	no	no
1611	2386	chrX:99153100-99153250	375.702	6211	3.94333	5139	yes	15044	Efnb1	no	no
1612	2388	chr14:24770120-24770270	300.382	9731	7.13471	1629	yes	139219	Gm10398	no	no
1613	2389	chr16:77536960-77537110	370.24	6426	4.03549	4937	yes	2847	Gm36963	no	no
1614	2391	chr6:136543240-136543390	420.608	4856	3.44338	6515	yes	7872	Atf7ip	no	no
1615	2394	chr15:36967440-36967590	430	4621	3.37178	6764	yes	39887	Zfp706	no	no
1616	2395	chr7:110164880-110165030	652.366	1652	2.70946	9737	yes	13753	1600010M07Rik	no	no
1617	2397	chrX:99522420-99522570	586.546	2189	2.81068	9203	no	51222	Pja1	no	no
1618	2398	chr2:160451560-160451710	470.418	3745	3.134	7648	yes	84570	Mafb	yes	no
1619	2400	chr1:135741240-135741390	561.194	2432	2.85858	8964	yes	12168	Csrp1	no	no
1620	2403	chr11:112982660-112982810	1053.75	413	2.52136	10991	yes	157556	4933434M16Rik	no	no
1621	2404	chr2:26535680-26535830	352.632	7128	4.36514	4280	yes	19092	Notch1	no	no
1622	2405	chr4:133910680-133910830	912.96	654	2.55395	10761	yes	22958	Rps6ka1	no	no
1623	2406	chr2:84737620-84737770	405.57	5248	3.55055	6169	yes	3468	Ypel4	no	yes
1624	2407	chr12:25475540-25475690	661.936	1587	2.69238	9835	yes	129720	Gm38052	no	no
1625	2408	chr12:53293000-53293150	391.742	5667	3.69124	5759	yes	44398	Npas3	no	no
1626	2410	chr13:11099420-11099570	575.344	2300	2.82266	9130	yes	327403	Gm25496	no	no
1627	2413	chr5:111055220-111055370	342.736	7534	4.60615	3904	yes	26743	RP24-230N16.2	yes	no
1628	2414	chr12:80858400-80858550	429.396	4641	3.36117	6801	yes	29199	Gm26545	no	no
1629	2416	chr1:184066140-184066290	422.534	4803	3.40558	6641	yes	31834	Dusp10	no	no
1630	2417	chr15:31536200-31536350	903.836	671	2.5514	10777	yes	5238	2016-03-06	no	no
1631	2419	chr7:70929980-70930130	857.362	787	2.56538	10664	no	177639	Gm24880	no	no
1632	2422	chr17:27796940-27797090	297.206	9915	7.30069	1545	yes	12588	Rps2-ps9	no	no
1633	2425	chr5:139585300-139585450	684.228	1475	2.66542	10000	yes	41477	Uncx	no	no
1634	2426	chr4:150758560-150758710	542.256	2661	2.88122	8819	yes	67098	Gm13049	no	no
1635	2427	chr12:117107260-117107410	1000.59	476	2.51979	11008	yes	43880	Gm10421	no	no
1636	2429	chr4:115881300-115881450	646.468	1685	2.69456	9815	yes	2799	Gm29434	no	no
1637	2430	chr11:18883620-18883770	413.34	5034	3.45582	6477	yes	4096	Gm37818	no	yes
1638	2431	chr1:42628920-42629070	699.474	1395	2.64659	10116	no	22684	Pantr1	no	no
1639	2434	chr1:74397420-74397570	863.214	772	2.5551	10749	yes	3185	Mir26b	no	yes
1640	2435	chr2:91430640-91430790	334.254	7906	4.78196	3616	yes	13907	1110051M20Rik	no	no
1641	2441	chr10:42631060-42631210	447.55	4202	3.20365	7357	yes	47297	Ostm1	no	no
1642	2443	chr10:52742780-52742930	1123.93	334	2.48715	11233	yes	52322	Slc35f1	yes	no
1643	2444	chr1:79581500-79581650	620.41	1878	2.71606	9689	yes	39459	Gm37886	no	no
1644	2446	chr2:37780420-37780570	430.622	4607	3.31012	6968	yes	4246	Crb2	no	no
1645	2447	chr6:145340780-145340930	710.226	1334	2.62859	10245	no	24247	Gm15707	no	no
1646	2449	chr15:42607960-42608110	497.876	3247	2.97813	8341	yes	68225	Gm17473	no	no
1647	2451	chr3:101967300-101967450	515.958	2992	2.9244	8603	yes	42701	Nhlh2	no	no
1648	2452	chr17:29464260-29464410	352.89	7113	4.24781	4488	yes	26477	Pim1	yes	yes
1649	2455	chr16:29657960-29658110	843.384	835	2.55192	10774	no	41410	Opa1	no	no
1650	2457	chr16:43603940-43604090	402.832	5338	3.51558	6274	yes	36640	Mir568	no	no
1651	2458	chr5:36228800-36228950	323.148	8474	5.19121	3146	yes	24854	Psapl1	no	yes
1652	2460	chr9:40241580-40241730	440.142	4376	3.23427	7249	yes	27561	Scn3b	no	no
1653	2461	chr9:16353380-16353530	521.83	2925	2.90198	8711	yes	24776	Fat3	no	no
1654	2462	chr8:108829540-108829690	475.758	3631	3.05271	8006	yes	37947	Gm38318	no	no
1655	2464	chr2:150657500-150657650	651.898	1660	2.66864	9982	yes	9919	E130215H24Rik	no	no
1656	2465	chr19:7068260-7068410	635.926	1761	2.68288	9892	no	11567	Macrod1	no	no
1657	2470	chr7:130269280-130269430	594.388	2107	2.73476	9574	yes	3092	Fgfr2	no	no
1658	2471	chr15:97606700-97606850	385.636	5878	3.67307	5805	yes	99047	Rpap3	no	no
1659	2472	chr18:68976600-68976750	476.152	3625	3.03937	8060	yes	26534	4930546C10Rik	no	no
1660	2474	chr18:55695800-55695950	285.248	10662	8.71943	1049	yes	50353	Gm26959	no	no
1661	2476	chr15:82952420-82952570	629.478	1810	2.68114	9903	yes	6801	Mir3080	no	no
1662	2478	chr5:120146140-120146290	501.742	3197	2.93917	8524	yes	6952	Gm10390	no	no
1663	2483	chr7:136047660-136047810	401.082	5379	3.49184	6357	yes	94937	Gm9341	no	no
1664	2484	chr11:35523920-35524070	464.772	3841	3.07175	7902	yes	20690	Slit3	no	no
1665	2486	chr1:57862220-57862370	434.148	4511	3.23476	7246	yes	16724	Spats2l	no	no
1666	2487	chr2:79048060-79048210	494.458	3295	2.95057	8468	yes	9401	Gm14469	no	no
1667	2490	chr19:3642000-3642150	338.828	7686	4.48987	4083	yes	26283	Lrp5	no	no
1668	2491	chr2:27301540-27301690	366.88	6575	3.91719	5196	yes	22736	Vav2	no	yes
1669	2492	chr16:30510620-30510770	546.38	2611	2.81735	9163	yes	30214	Tmem44	no	no
1670	2495	chr18:49559420-49559570	630.99	1790	2.66696	9989	yes	22354	Gm25440	no	no
1671	2496	chr12:112552060-112552250	736.642	1195	2.57428	10595	no	36629	Inf2	no	no
1672	2498	chr3:87985540-87985690	369.482	6458	3.8512	5344	yes	8840	Bcan	yes	no
1673	2499	chr4:138504900-138505050	427.438	4681	3.26846	7124	yes	50661	Camk2n1	no	no
1674	2500	chr15:102692980-102693130	666.802	1555	2.62756	10252	no	16847	Calcoco1	no	no
1675	2501	chr12:29357100-29357250	422.234	4807	3.30214	7004	yes	171209	Myt1l	no	no
1676	2502	chr10:76810060-76810210	352.264	7142	4.15325	4678	yes	6571	Pcbp3	no	no
1677	2505	chr12:84532460-84532610	511.508	3045	2.88829	8783	yes	37227	Vsx2	no	no
1678	2506	chr13:21974260-21974410	581.792	2240	2.73275	9588	no	6859	Pom121l2	no	no
1679	2507	chr14:52023140-52023290	559.106	2460	2.77528	9376	yes	2482	Zfp219	no	no
1680	2509	chr13:46633920-46634070	328.444	8189	4.73946	3665	yes	6063	Cap2	no	no
1681	2510	chr4:118261820-118261970	332.688	7989	4.63373	3865	yes	25450	Ptprf	no	no
1682	2512	chr19:44514940-44515090	457.958	3976	3.07377	7889	yes	5578	Sec31b	yes	yes
1683	2513	chr11:44741120-44741270	328.926	8164	4.71538	3706	yes	78519	Gm12158	no	no
1684	2514	chr4:148860220-148860370	413.738	5024	3.34276	6858	yes	29086	Casz1	no	no
1685	2515	chr9:49873700-49873850	541.348	2671	2.80945	9211	yes	47800	Gm25633	no	no
1686	2516	chr14:121566840-121566990	669.14	1541	2.61211	10342	no	61661	Slc15a1	no	no
1687	2517	chr14:25550320-25550470	429.91	4627	3.23247	7259	yes	3974	Gm26772	no	yes
1688	2518	chr13:81629440-81629590	363.93	6682	3.91278	5205	yes	3624	Adgrv1	no	no
1689	2519	chr17:70747800-70747950	551.834	2551	2.7821	9337	yes	7707	5031415H12Rik	no	no
1690	2520	chr2:104367980-104368130	537.662	2728	2.81757	9160	yes	41937	D430041D05Rik	no	no
1691	2521	chr12:39956540-39956690	858.08	782	2.5031	11108	no	57869	Arl4a	no	no
1692	2522	chr7:80057840-80057990	301.648	9653	6.11139	2242	yes	31687	Zfp710	no	no
1693	2523	chr14:101352420-101352570	539.532	2707	2.81272	9191	yes	69428	Gm26173	no	no
1694	2524	chr12:81146580-81146730	615.968	1920	2.66905	9980	no	19496	Mir3067	no	no
1695	2526	chr14:25015380-25015530	301.67	9652	6.09357	2259	yes	106041	Gm10398	no	no
1696	2527	chr11:88412560-88412710	380.79	6038	3.64941	5874	yes	20879	Gm11510	no	yes
1697	2528	chr3:40686160-40686310	458.628	3962	3.06266	7958	yes	13614	Intu	no	no
1698	2530	chr5:23418500-23418650	307.026	9339	5.68437	2595	yes	14734	5031425E22Rik	no	no
1699	2532	chr7:137228060-137228210	302.824	9577	5.97396	2357	yes	86279	Ebf3	no	yes
1700	2537	chr1:177323020-177323170	305.502	9428	5.75648	2530	yes	53743	Gm38328	no	no
1701	2538	chr1:36580560-36580710	291.326	10271	7.01996	1687	yes	7052	Fam178b	no	no
1702	2540	chr18:35027180-35027330	388.738	5780	3.5469	6182	yes	72898	Hspa9	no	no
1703	2543	chr13:60110580-60110730	577.652	2275	2.71572	9693	yes	66710	Gas1	no	no
1704	2544	chr2:174051040-174051190	455.104	4039	3.06727	7930	no	3842	Vamp7-ps	no	no
1705	2547	chr14:64201940-64202090	497.912	3245	2.89518	8744	no	87374	Gm17116	no	no
1706	2548	chr1:190128840-190128990	490.946	3364	2.91692	8640	yes	39755	Gm28172	no	no
1707	2550	chr7:95688800-95688950	323.636	8450	4.82742	3557	yes	246418	Gm25684	no	no
1708	2553	chr4:136773340-136773490	368.948	6476	3.78091	5540	yes	62428	Ephb2	no	no
1709	2554	chr11:44833460-44833610	331.816	8027	4.54586	3992	yes	78603	Ebf1	no	no
1710	2556	chr5:115394300-115394450	323.606	8452	4.81907	3569	yes	28125	RP24-132L16.12	no	no
1711	2558	chr8:120513980-120514130	312.088	9031	5.31694	3000	yes	6560	Gm26971	no	no
1712	2560	chr14:34453840-34453990	301.162	9686	5.9659	2361	yes	6641	Bmpr1a	no	no
1713	2564	chr2:181121160-181121310	400.25	5400	3.39999	6666	yes	6552	Kcnq2	no	no
1714	2565	chr16:90656620-90656770	639.2	1740	2.61519	10327	yes	54199	Gm23406	no	no
1715	2566	chr8:89006600-89006750	417.04	4944	3.26592	7129	yes	18060	Mir8110	yes	no
1716	2568	chr3:8685300-8685450	918.448	639	2.45735	11436	yes	5898	Gm23670	no	no
1717	2569	chr7:136220860-136221010	368.824	6485	3.76038	5591	yes	268137	Gm9341	no	no
1718	2571	chr3:28176440-28176590	494.858	3289	2.88694	8792	yes	66756	Pld1	no	no
1719	2572	chr16:89944200-89944350	378.55	6119	3.61614	5967	yes	11832	Tiam1	no	no
1720	2575	chr8:126498180-126498330	525.28	2877	2.80489	9229	yes	21843	Gm6091	no	no
1721	2576	chr16:17949640-17949790	367.398	6547	3.77272	5562	yes	21496	Slc25a1	no	no
1722	2577	chr17:56507740-56507890	1160.18	308	2.4132	11801	no	4668	Znrf4	no	no
1723	2578	chr18:54952520-54952670	524.18	2891	2.80408	9234	yes	28840	Gm26742	no	no
1724	2579	chr11:73030940-73031090	600.866	2047	2.6521	10079	no	4430	Camkk1	no	no
1725	2582	chr3:96501000-96501150	655.364	1635	2.58437	10521	no	12346	Gm22614	no	no
1726	2588	chr10:87484960-87485110	312.908	8988	5.15205	3186	yes	8625	Ascl1	no	no
1727	2589	chr8:125558800-125558950	321.488	8553	4.77553	3628	yes	66165	Sipa1l2	no	no
1728	2590	chr1:138559680-138559830	415.412	4984	3.24501	7201	yes	5047	Gm37080	no	no
1729	2591	chr15:79201940-79202090	318.612	8696	4.87684	3491	yes	7296	Gm10863	no	yes
1730	2592	chr9:97051320-97051470	520.422	2942	2.80118	9245	yes	8533	Gm18291	no	no
1731	2594	chr8:111716740-111716890	280.504	11028	8.30299	1168	yes	25805	Ctrb1	no	no
1732	2595	chr11:45926680-45926830	652.524	1648	2.57912	10553	yes	18180	Lsm11	no	no
1733	2596	chr16:16911980-16912130	682.686	1483	2.55823	10723	yes	15481	Ppm1f	no	no
1734	2598	chr12:111500840-111500990	601.574	2041	2.63818	10177	no	15092	Gm266	no	no
1735	2599	chr1:36064980-36065130	722.094	1267	2.52706	10952	yes	3345	Hs6st1	no	no
1736	2601	chr13:114923440-114923590	478.686	3586	2.91592	8644	yes	8526	Itga2	no	no
1737	2603	chr9:52223860-52224010	383.142	5959	3.51375	6278	yes	55824	Zc3h12c	no	no
1738	2608	chr4:54371740-54371890	490.562	3371	2.87305	8877	yes	96537	Gm25687	no	no
1739	2609	chr7:30051340-30051490	735.52	1205	2.51337	11048	yes	6349	Zfp82	no	no
1740	2610	chr18:37877400-37877550	596.056	2097	2.64052	10157	yes	20467	Diap1	no	no
1741	2614	chr4:150426680-150426830	307.594	9295	5.33857	2970	yes	20361	Rere	no	no
1742	2615	chr13:95807260-95807410	527.506	2845	2.76536	9421	no	84587	Iqgap2	no	no
1743	2616	chr4:66330720-66330870	377.936	6141	3.5591	6131	yes	23054	Gm11484	no	no
1744	2619	chr3:18625740-18625890	465.856	3821	2.95186	8461	yes	3653	RP23-427B4.2	no	yes
1745	2620	chr11:117462320-117462470	364.59	6659	3.74735	5630	yes	21973	Gm11733	no	no
1746	2621	chr9:29865000-29865150	417.49	4928	3.20172	7361	yes	98044	Ntm	no	no
1747	2622	chr12:54192060-54192210	958.84	554	2.42078	11739	yes	11725	Egln3	no	no
1748	2624	chr14:76221980-76222130	379.504	6083	3.53047	6225	yes	15298	Rps2-ps6	no	no
1749	2625	chr15:52160860-52161010	352.42	7139	3.92194	5178	yes	120828	Aard	no	no
1750	2626	chr4:23490280-23490430	470.728	3732	2.92784	8589	yes	5535	Gm11888	no	no
1751	2627	chr8:12105220-12105370	536.856	2733	2.73274	9589	yes	173524	A230072I06Rik	no	no
1752	2631	chrX:11798000-11798150	413.842	5021	3.21078	7330	yes	52409	Gm26314	no	no
1753	2633	chr15:38198920-38199070	277.896	11216	8.40274	1142	yes	20208	Odf1	no	no
1754	2635	chr12:110992400-110992550	788.888	996	2.46707	11365	yes	13435	Ankrd9	no	no
1755	2636	chr2:26478920-26479070	467.44	3802	2.93147	8566	yes	8497	Notch1	no	yes
1756	2637	chr18:83524020-83524170	625.596	1837	2.58152	10536	yes	168731	Gm24720	no	no
1757	2639	chr12:16818620-16818770	513.176	3032	2.78015	9348	yes	7730	E2f6	no	yes
1758	2641	chr14:77378040-77378190	460.106	3927	2.95296	8455	yes	123325	Gm6994	no	no
1759	2642	chr4:124668220-124668370	397.578	5487	3.33195	6895	yes	11126	Gm27247	no	no
1760	2644	chr6:65743680-65743830	454.598	4051	2.97917	8333	yes	14181	Gm15490	no	no
1761	2645	chr11:114537320-114537470	334.168	7912	4.25041	4481	yes	88535	4932435O22Rik	no	no
1762	2646	chr2:7089200-7089350	372.514	6338	3.58238	6055	yes	7962	Celf2	no	no
1763	2647	chr2:33616580-33616730	790.446	988	2.46132	11406	no	2257	Gm38011	no	no
1764	2648	chr3:88138380-88138530	866.812	764	2.43294	11630	yes	3917	Mef2d	yes	no
1765	2651	chr9:37177220-37177370	409.652	5135	3.23011	7265	yes	4301	Gm25273	no	no
1766	2652	chr7:16172300-16172450	657.658	1616	2.54965	10785	yes	2715	Meis3	no	no
1767	2653	chr11:55791580-55791730	855.306	795	2.43528	11610	yes	19567	Gm12239	no	no
1768	2654	chr19:58060940-58061090	709.27	1339	2.5104	11066	yes	9848	Mir5623	no	no
1769	2656	chr3:102055980-102056130	521.632	2930	2.74935	9481	yes	11995	RP23-226J22.2	no	no
1770	2657	chr6:98994140-98994290	428.304	4668	3.10808	7749	yes	9465	Foxp1	no	no
1771	2659	chr1:153532340-153532490	306.762	9355	5.26004	3065	yes	17296	Npl	no	no
1772	2661	chr3:79452780-79452930	557.048	2478	2.67244	9948	yes	13350	Fnip2	no	no
1773	2662	chr9:114527260-114527410	428.608	4663	3.105	7763	yes	11638	C130032M10Rik	no	no
1774	2663	chr9:37783020-37783170	350.408	7228	3.916	5199	yes	10458	Olfr875	no	no
1775	2665	chr8:87690420-87690570	296.21	9969	5.84876	2460	yes	53838	Gm24841	no	no
1776	2666	chr5:99906200-99906350	964.478	541	2.40146	11889	yes	12933	RP23-57P23.4	no	no
1777	2667	chr16:21246000-21246150	588.16	2168	2.62497	10265	no	9991	Mir7680	no	no
1778	2670	chr12:112543040-112543190	696.108	1410	2.51654	11033	no	31955	Tmem179	no	no
1779	2671	chr18:43451440-43451590	564.762	2399	2.65861	10044	yes	13229	Dpysl3	no	no
1780	2672	chr1:133382160-133382310	580.226	2255	2.63588	10192	no	3291	Sox13	no	yes
1781	2673	chr1:64446140-64446290	799.64	960	2.45017	11496	no	8362	Gm28980	no	no
1782	2675	chr18:56621200-56621350	591.238	2137	2.61448	10331	no	32849	Tex43	no	no
1783	2677	chr15:60968420-60968570	673.386	1520	2.52659	10958	yes	47225	A1bg	no	no
1784	2678	chr11:118744880-118745030	431.928	4566	3.06965	7914	yes	16086	Rbfox3	no	no
1785	2680	chr12:12810540-12810690	328.676	8176	4.34943	4310	yes	22630	Platr19	no	no
1786	2681	chr4:55651160-55651310	454.944	4042	2.95445	8452	yes	46086	Gm12506	no	no
1787	2683	chr16:91962980-91963130	500.706	3216	2.79057	9292	yes	18907	Gm27773	no	yes
1788	2684	chr12:29664760-29664910	404.976	5268	3.2347	7247	yes	129930	Myt1l	no	no
1789	2685	chr4:120252580-120252730	946.258	579	2.39531	11939	no	34694	Foxo6	no	no
1790	2687	chr11:119766960-119767110	449.966	4152	2.97193	8378	yes	20634	Gm23663	no	no
1791	2688	chr12:53917060-53917210	309.686	9163	4.96835	3385	yes	162257	1700060O08Rik	no	no
1792	2690	chr8:122745980-122746130	312.43	9017	4.84118	3538	yes	29450	Acsf3	no	no
1793	2691	chr12:99639940-99640090	580.464	2250	2.61803	10307	yes	12041	1700064M15Rik	no	no
1794	2693	chr13:34096160-34096310	377.534	6152	3.47764	6410	yes	18227	Tubb2a	no	no
1795	2694	chr6:88075160-88075310	1218.12	251	2.35348	12311	yes	9247	Rpn1	no	no
1796	2695	chr8:104062160-104062310	610.234	1968	2.57369	10598	yes	39390	Cdh5	no	no
1797	2696	chr12:70968840-70968990	622.514	1861	2.5605	10706	no	5706	Psma3	no	no
1798	2698	chr6:58933300-58933450	490.518	3373	2.80967	9210	no	26113	Herc3	no	yes
1799	2699	chr5:148616100-148616250	387.336	5835	3.37382	6753	yes	2531	RP24-61O18.1	no	no
1800	2700	chr17:29213800-29213950	446.736	4222	2.97447	8367	yes	23837	Cpne5	no	no
1801	2701	chr2:142303420-142303570	294.994	10038	5.73055	2551	yes	78493	Gm23179	no	no
1802	2702	chr3:102062420-102062570	523.564	2905	2.71605	9690	yes	5555	RP23-226J22.2	yes	no
1803	2703	chr14:21369160-21369310	789.856	993	2.43568	11605	no	81239	Gm25864	no	no
1804	2704	chr6:88981680-88981830	390.094	5726	3.33933	6873	yes	31072	4933427D06Rik	no	no
1805	2705	chr4:123990740-123990890	516.76	2986	2.72832	9615	yes	64581	Gm12902	yes	no
1806	2706	chr11:69012440-69012590	569.942	2344	2.62625	10258	yes	3396	Ctc1	no	no
1807	2708	chr7:65955720-65955870	623.176	1855	2.55471	10752	yes	2783	Pcsk6	no	no
1808	2710	chr2:30469900-30470050	594.018	2114	2.58656	10500	no	4244	Ier5l	no	no
1809	2711	chr5:125405300-125405450	401.132	5375	3.23557	7240	yes	10522	Dhx37	no	no
1810	2714	chr11:63455280-63455430	764.558	1090	2.44342	11544	yes	42186	B130011K05Rik	no	no
1811	2715	chr7:141025040-141025190	325.868	8316	4.33828	4324	yes	4016	Gm17387	no	no
1812	2716	chr15:13393220-13393370	795.404	972	2.42754	11680	yes	219656	Cdh6	yes	no
1813	2717	chr7:71412280-71412430	435.862	4478	3.00832	8181	no	42022	Gm29328	no	no
1814	2718	chr2:152406200-152406350	950.538	573	2.37979	12090	yes	8212	Sox12	no	no
1815	2719	chr1:119048080-119048230	277.81	11224	7.53687	1449	yes	5184	Gli2	no	no
1816	2720	chr18:81509440-81509590	399.328	5432	3.23535	7242	yes	273449	4930594M17Rik	yes	no
1817	2722	chr12:26631920-26632070	401.988	5360	3.21256	7322	yes	162791	Cmpk2	no	no
1818	2723	chr6:146111580-146111730	400.252	5399	3.2217	7299	yes	35553	Itpr2	no	yes
1819	2725	chr1:39838920-39839070	469.594	3762	2.86045	8953	yes	6704	1700066B17Rik	no	yes
1820	2728	chr18:55146900-55147050	421.358	4836	3.07463	7882	yes	3401	Gm34073	no	no
1821	2730	chr11:104289480-104289630	494.014	3303	2.76555	9419	yes	7174	Mapt	no	yes
1822	2731	chr5:140223200-140223350	387.434	5828	3.32841	6907	yes	13733	Gm16120	no	no
1823	2733	chr6:51656980-51657130	330.922	8069	4.15909	4671	yes	35423	Gm22914	no	no
1824	2734	chrX:36763720-36763870	268.174	11930	9.68412	816	yes	12824	Gm23613	no	no
1825	2735	chr10:8038080-8038230	381.704	6011	3.37885	6737	yes	81925	Tab2	no	no
1826	2736	chr10:84447620-84447770	446.34	4236	2.94156	8513	yes	7098	Nuak1	no	no
1827	2737	chr5:131680560-131680710	491.086	3359	2.77158	9395	yes	15240	RP23-120C8.3	no	no
1828	2738	chr13:59144340-59144490	439.548	4394	2.97529	8362	yes	305813	Agtpbp1	no	no
1829	2739	chr17:28085080-28085230	694.372	1419	2.47155	11338	yes	4516	Tcp11	no	no
1830	2740	chr9:15732220-15732370	658.192	1610	2.49742	11152	yes	22556	Slc36a4	no	no
1831	2742	chr3:94821440-94821590	496.418	3266	2.74664	9499	yes	11462	Gm15263	no	no
1832	2743	chr11:55423900-55424050	506.238	3125	2.72326	9643	yes	3895	Sparc	no	no
1833	2744	chr1:172486440-172486590	327.086	8263	4.239	4505	yes	4201	Igsf9	no	no
1834	2745	chr6:136548480-136548630	405.292	5257	3.16514	7512	yes	2632	Atf7ip	no	no
1835	2746	chr5:136051620-136051770	566.628	2382	2.60391	10391	yes	2797	Upk3bl	no	no
1836	2749	chr9:92930620-92930770	637.944	1744	2.51136	11062	yes	34863	Gm28054	no	no
1837	2750	chr2:152707780-152707930	393.486	5606	3.24398	7208	yes	11163	Gm26841	no	yes
1838	2752	chr2:170319300-170319450	867.588	761	2.38251	12058	no	30365	Bcas1	no	no
1839	2753	chrX:103555680-103555830	288.374	10471	5.97077	2359	yes	17241	Mir421	no	no
1840	2754	chr5:114584480-114584630	317.344	8754	4.49101	4079	yes	16538	Fam222a	no	no
1841	2755	chr2:63702540-63702690	536.748	2738	2.649	10096	yes	270421	Gm23503	no	no
1842	2756	chr15:79193100-79193250	316.218	8801	4.51751	4038	yes	16136	Gm10863	no	no
1843	2758	chr5:115441540-115441690	419.764	4878	3.0604	7967	yes	4971	RP24-132L16.14	no	yes
1844	2760	chr8:10173460-10173610	381.162	6029	3.35167	6833	yes	99037	Myo16	no	no
1845	2761	chr2:26475520-26475670	432.726	4543	2.97928	8328	yes	5097	Notch1	no	yes
1846	2763	chr11:114657280-114657430	408.648	5157	3.11588	7717	yes	7253	Gm11689	no	no
1847	2764	chr4:132959440-132959590	318.616	8695	4.42217	4179	yes	14580	Fgr	no	no
1848	2766	chr6:91720280-91720430	305	9450	4.9313	3434	yes	36288	Slc6a6	no	no
1849	2769	chr16:42269340-42269490	720.636	1277	2.43391	11621	no	6657	Gap43	no	no
1850	2770	chr9:78527380-78527530	422.072	4812	3.0284	8099	yes	38304	Eef1a1	no	no
1851	2771	chr1:121177260-121177410	322.306	8515	4.2962	4402	no	46941	Gm29359	no	no
1852	2772	chr2:168677700-168677850	364.13	6675	3.52446	6243	yes	7429	Atp9a	no	no
1853	2773	chr16:37682700-37682850	349.748	7259	3.73124	5662	no	28322	Ndufb4	no	no
1854	2775	chr11:31734300-31734450	402.818	5339	3.14769	7591	yes	35727	Gm38061	no	no
1855	2776	chr7:120865240-120865390	481.278	3542	2.77188	9393	yes	9983	Gm15774	no	no
1856	2777	chr4:97476940-97477090	359.366	6858	3.57439	6078	yes	45317	Gm12696	no	no
1857	2778	chr6:39435240-39435390	555.422	2501	2.59852	10436	yes	12896	Gm25402	no	no
1858	2780	chr1:118776780-118776930	536.298	2747	2.63545	10195	yes	33281	Gm28467	yes	no
1859	2781	chr3:96278080-96278230	735.752	1204	2.42077	11740	yes	7866	Gm20628	no	yes
1860	2782	chr5:125465760-125465910	1826	50	2.28437	12894	no	5662	RP24-324M10.2	no	no
1861	2784	chr7:99287440-99287590	664.44	1571	2.46547	11375	yes	19169	Map6	no	no
1862	2785	chr4:115079700-115079850	513.64	3024	2.67557	9933	yes	8933	Pdzk1ip1	no	no
1863	2786	chr17:70633660-70633810	1249.11	226	2.30208	12733	no	71948	Dlgap1	no	no
1864	2787	chr11:107012720-107012870	1445.67	130	2.29062	12830	yes	8055	Gm11708	no	no
1865	2788	chr4:62275280-62275430	549.386	2574	2.60453	10390	yes	11041	Gm23148	no	no
1866	2789	chrX:12873800-12873950	408.458	5162	3.09481	7802	yes	3513	Gm25063	no	no
1867	2790	chrX:161997480-161997630	287.068	10541	5.88213	2423	yes	71902	Gm26317	no	no
1868	2793	chr12:108285120-108285270	302.518	9604	4.97786	3375	yes	9778	Ccdc85c	no	no
1869	2795	chr7:112823720-112823870	892.622	693	2.35528	12295	yes	64249	Tead1	no	no
1870	2798	chr11:78887380-78887530	265.146	12180	9.64664	823	yes	33332	Nos2	no	no
1871	2799	chr11:32002800-32002950	640.634	1735	2.48178	11269	no	2373	Nsg2	no	no
1872	2801	chr14:70659220-70659370	739.998	1179	2.40926	11831	yes	6211	Npm2	no	yes
1873	2802	chr12:102698340-102698490	329.086	8155	4.07102	4864	yes	2613	Itpk1	no	no
1874	2803	chr4:57824800-57824950	803.252	944	2.38091	12076	yes	4370	Akap2	no	no
1875	2804	chr14:123513480-123513630	594.294	2109	2.53306	10916	yes	113589	Nalcn	no	no
1876	2805	chr14:22680200-22680350	895.984	683	2.35021	12342	yes	102548	1700112E06Rik	no	no
1877	2806	chr1:34183000-34183150	326.368	8293	4.12937	4733	yes	4169	Dst	no	yes
1878	2807	chr1:61139360-61139510	474.35	3661	2.77628	9370	yes	15431	Gm11590	no	no
1879	2808	chr19:36910760-36910910	870.082	756	2.35675	12275	no	8780	Fgfbp3	no	no
1880	2809	chr5:111256300-111256450	313.784	8938	4.48153	4097	yes	18719	Gm27602	yes	no
1881	2810	chr6:72711640-72711790	332.694	7988	3.98251	5049	yes	12501	Gm15402	no	no
1882	2811	chr10:92556900-92557050	342.49	7549	3.80175	5490	yes	30239	Gm22582	yes	no
1883	2812	chr16:42444660-42444810	320.85	8577	4.25683	4462	yes	104084	Gap43	no	no
1884	2813	chr9:115029500-115029650	518.642	2964	2.65362	10075	yes	12912	Osbpl10	no	no
1885	2814	chr7:16365320-16365470	594.988	2102	2.52811	10944	yes	22402	Sae1	no	no
1886	2817	chr18:57271060-57271210	706.486	1355	2.42584	11695	no	83598	Prrc1	no	no
1887	2818	chr18:14320280-14320430	442.726	4323	2.89828	8729	yes	104513	Gm5160	no	no
1888	2820	chr1:35695200-35695350	502.47	3184	2.68889	9870	yes	43978	Gm37068	no	no
1889	2821	chr11:45926880-45927030	613.854	1937	2.50199	11118	no	17980	Lsm11	no	no
1890	2822	chr14:22808380-22808530	452.07	4108	2.861	8949	no	230728	1700112E06Rik	no	no
1891	2824	chr2:33543480-33543630	585.23	2200	2.54057	10860	yes	53773	Gm13530	no	no
1892	2826	chr9:72812740-72812890	373.012	6322	3.37387	6752	yes	5941	Prtg	no	no
1893	2827	chr7:79578820-79578970	381.31	6025	3.28164	7073	yes	16029	Rhcg	no	no
1894	2828	chr3:89647560-89647710	361.646	6769	3.49891	6331	yes	14883	Kcnn3	no	no
1895	2831	chr18:12026200-12026350	710.452	1332	2.41467	11782	no	95205	Tmem241	no	no
1896	2833	chr5:4834900-4835050	490.474	3374	2.70016	9780	yes	6882	RP23-114F4.3	yes	no
1897	2834	chr9:34871740-34871890	443.262	4308	2.8773	8846	yes	57694	Kirrel3os	no	no
1898	2835	chr3:116104980-116105130	640.314	1736	2.45909	11424	no	15660	Vcam1	no	no
1899	2837	chr8:91514880-91515030	661.252	1591	2.43923	11579	yes	47270	Fto	no	no
1900	2838	chr5:118666940-118667090	393.43	5609	3.15304	7564	yes	20603	RP23-155F13.2	no	no
1901	2839	chr15:52964040-52964190	396.17	5540	3.13635	7636	yes	143753	Ext1	no	no
1902	2840	chr7:68130020-68130170	378.712	6113	3.28406	7066	yes	134138	Pgpep1l	no	no
1903	2841	chr13:101801400-101801550	588.094	2170	2.51941	11011	yes	33258	Pik3r1	no	no
1904	2842	chr13:28810840-28810990	286.124	10604	5.69352	2585	yes	16208	Gm17528	no	no
1905	2843	chr9:4376320-4376470	2100.5	31	2.25519	13173	yes	5060	Gm23992	no	no
1906	2847	chr9:46120120-46120270	515.836	2994	2.62924	10242	yes	3042	Sik3	yes	no
1907	2849	chr10:18375340-18375490	325.724	8329	4.04774	4915	yes	14907	Nhsl1	no	no
1908	2850	chr10:127338960-127339110	569.482	2354	2.53509	10896	no	2554	Gli1	no	no
1909	2852	chr5:138778880-138779030	436.392	4464	2.88372	8801	yes	7545	Fam20c	no	no
1910	2853	chr15:85458660-85458810	306.33	9378	4.61398	3889	yes	44492	7530416G11Rik	no	no
1911	2854	chr3:34411620-34411770	415.874	4971	2.98341	8300	yes	4800	RP24-396D16.3	no	no
1912	2855	chr7:142284760-142284910	999.142	479	2.29484	12793	yes	3896	Gm10013	no	no
1913	2856	chr10:99461260-99461410	509.714	3073	2.63369	10210	yes	17605	Gad1-ps	no	no
1914	2857	chr11:54845880-54846030	373.598	6300	3.30535	6986	yes	4531	Lyrm7	no	no
1915	2858	chr11:94407840-94407990	357.284	6937	3.49484	6349	yes	3764	Cacna1g	no	no
1916	2860	chr16:90143820-90143970	1328.67	175	2.25968	13129	yes	76847	Sod1	no	no
1917	2862	chr4:154594840-154594990	344.416	7460	3.65769	5851	yes	6282	Gm13134	no	no
1918	2863	chr19:55838160-55838310	471.978	3706	2.72822	9616	yes	3437	Ppnr	no	no
1919	2864	chr8:9157420-9157570	404.596	5282	3.04341	8044	yes	410754	n-R5s95	no	no
1920	2865	chr1:165075780-165075930	431.238	4590	2.89566	8743	yes	7741	4930568G15Rik	no	no
1921	2866	chr9:37460620-37460770	493.792	3310	2.66162	10024	no	27532	Robo3	no	no
1922	2867	chr14:63586140-63586290	448.572	4181	2.81778	9157	no	20288	Xkr6	no	no
1923	2868	chr14:54603420-54603570	1290.79	196	2.2573	13155	no	2413	4931414P19Rik	no	no
1924	2869	chr8:12478260-12478410	334.586	7889	3.81075	5463	yes	81932	Gm25239	no	no
1925	2870	chrX:169844280-169844430	380.074	6064	3.22465	7288	yes	16196	Mid1	no	no
1926	2873	chr4:41470840-41470990	509.008	3088	2.62383	10271	yes	5764	Nudt2	no	no
1927	2874	chr13:84404680-84404830	574.8	2306	2.51156	11061	yes	64642	Gm26927	no	no
1928	2875	chr7:126008880-126009030	492.6	3327	2.659	10041	yes	73456	Gsg1l	no	no
1929	2879	chr1:171111100-171111250	1053.23	414	2.27737	12966	no	2743	Cfap126	no	no
1930	2880	chr15:7195020-7195170	596.966	2091	2.47883	11291	yes	27974	Egflam	no	yes
1931	2881	chr2:93280360-93280510	274.406	11482	6.61986	1901	yes	32080	Tspan18	no	no
1932	2883	chr4:125545360-125545510	929.07	619	2.29803	12770	no	40686	Mir692-2	no	no
1933	2885	chr11:75573460-75573610	655.444	1633	2.41517	11776	no	6719	Slc43a2	no	yes
1934	2887	chr3:138854680-138854830	533.396	2774	2.56831	10644	yes	5738	Tspan5	no	no
1935	2888	chr14:75541060-75541210	747.896	1144	2.35656	12276	yes	50850	Spert	no	no
1936	2889	chr4:95161340-95161490	403.53	5317	3.02642	8107	yes	9675	Gm28096	no	yes
1937	2892	chr4:143380240-143380390	544.66	2630	2.54789	10798	yes	9344	Anp32b-ps1	no	no
1938	2893	chr12:70422860-70423010	403.358	5322	3.02531	8111	yes	30160	Tmx1	no	no
1939	2894	chr12:112746760-112746910	350.564	7222	3.53424	6212	yes	13513	Mir6940	no	yes
1940	2898	chr11:115780580-115780730	351.112	7197	3.52058	6257	no	4899	2310067B10Rik	no	no
1941	2900	chr4:72384820-72384970	509.198	3085	2.60871	10371	yes	157771	Gm11235	no	no
1942	2901	chr2:172728520-172728670	1776.1	57	2.22927	13401	no	135746	Gm22773	no	no
1943	2905	chr8:48458480-48458630	490.298	3376	2.64879	10098	yes	91192	Tenm3	no	no
1944	2906	chr19:43616460-43616610	697.98	1400	2.38083	12079	yes	4210	Nkx2-3	no	no
1945	2907	chr14:51063860-51064010	612.538	1948	2.44385	11536	no	6693	Rnase12	no	no
1946	2908	chr13:24629420-24629570	351.286	7189	3.50773	6300	yes	9072	C530050E15Rik	no	no
1947	2909	chr2:151991060-151991210	389.598	5742	3.10929	7747	yes	5376	Slc52a3	no	no
1948	2910	chr8:120421780-120421930	363.194	6710	3.36575	6783	yes	21694	Gm22715	no	no
1949	2911	chr6:120716760-120716910	279.094	11131	5.95168	2372	yes	17723	Cecr2	no	no
1950	2912	chr3:8717600-8717750	325.298	8360	3.93128	5152	yes	18525	C230057A21Rik	no	no
1951	2914	chr8:69920400-69920550	395.414	5556	3.06191	7961	yes	17763	Yjefn3	no	no
1952	2917	chr17:31790720-31790870	395.51	5554	3.05938	7972	yes	64997	Sik1	no	no
1953	2920	chr18:35875100-35875250	611.708	1953	2.43841	11587	yes	44082	Gm29417	no	no
1954	2921	chr18:64933300-64933450	469.76	3758	2.69965	9784	yes	45619	Nedd4l	no	no
1955	2922	chr3:123811220-123811370	347.902	7328	3.53333	6218	yes	49968	Gm15400	no	no
1956	2923	chr12:26796480-26796630	570.376	2342	2.4899	11207	yes	327351	Cmpk2	no	no
1957	2924	chr1:133859420-133859570	388.172	5799	3.10719	7751	yes	24306	Gm28441	no	no
1958	2925	chr4:130865880-130866030	511.588	3044	2.58537	10507	yes	8075	Gm22660	no	no
1959	2926	chr15:78683680-78683830	352.166	7148	3.47827	6408	yes	34358	Elfn2	no	no
1960	2927	chr1:171111380-171111530	897.63	681	2.28501	12889	no	2463	Cfap126	no	no
1961	2929	chr6:120539220-120539370	738.768	1185	2.34423	12388	yes	7976	Cecr5	no	no
1962	2930	chr1:39701360-39701510	396.38	5532	3.03943	8059	yes	9564	Rfx8	no	no
1963	2931	chr12:84752780-84752930	327.856	8215	3.84167	5377	yes	20257	Npc2	no	no
1964	2933	chr8:128654620-128654770	403.976	5302	2.98343	8297	yes	3698	Gm26002	no	no
1965	2934	chr16:21311000-21311150	323.782	8445	3.92932	5159	yes	14203	Gm16863	no	no
1966	2935	chr15:102746980-102747130	368.986	6472	3.26383	7133	yes	24877	Calcoco1	no	no
1967	2936	chr7:64841040-64841190	482.6	3519	2.65048	10087	yes	15282	Fam189a1	no	no
1968	2937	chr9:41935800-41935950	297.58	9891	4.70758	3718	yes	38712	Sorl1	no	no
1969	2938	chr6:95203100-95203250	393.532	5605	3.05118	8016	yes	37403	RP24-222N4.3	no	no
1970	2939	chr14:86749060-86749210	712.812	1316	2.35346	12312	yes	171576	Gm23438	no	no
1971	2940	chr7:128672480-128672630	281.856	10920	5.57575	2712	yes	4864	Inpp5f	no	no
1972	2941	chr12:99757840-99757990	329.2	8151	3.80436	5482	yes	125527	Efcab11	no	no
1973	2942	chr4:8577520-8577670	618.094	1894	2.42041	11741	yes	41951	Rab2a	no	yes
1974	2943	chr2:31807080-31807230	320.958	8569	3.96878	5074	yes	3425	Qrfp	no	yes
1975	2945	chr2:147905820-147905970	366.056	6611	3.29287	7037	yes	31017	Gm25516	no	no
1976	2947	chr4:122955520-122955670	498.926	3238	2.59858	10433	yes	4395	Mfsd2a	no	no
1977	2948	chr12:86814800-86814950	355.948	6995	3.39822	6677	no	4918	Gm25888	no	no
1978	2949	chr15:67176900-67177050	817.844	894	2.29607	12782	yes	49794	1700012I11Rik	no	no
1979	2950	chr9:37454320-37454470	934.956	604	2.26607	13079	no	21232	Robo3	no	no
1980	2951	chr11:103765640-103765790	327.05	8267	3.82741	5418	yes	8435	Wnt3	no	no
1981	2952	chr16:38941420-38941570	477.098	3605	2.65138	10083	no	14286	Gm22500	no	no
1982	2953	chr6:89242800-89242950	417.092	4942	2.89347	8750	yes	6727	Gm25961	no	no
1983	2954	chr18:35939740-35939890	357.92	6913	3.36494	6787	no	13009	Gm23882	no	no
1984	2955	chr7:125871900-125872050	301.536	9661	4.51584	4043	yes	6704	D430042O09Rik	no	yes
1985	2956	chr14:51063440-51063590	639.128	1741	2.391	11974	yes	6273	Rnase12	no	no
1986	2958	chr7:118919360-118919510	444.032	4288	2.76225	9431	yes	17688	Iqck	no	no
1987	2959	chr2:146325000-146325150	535.83	2753	2.52384	10972	yes	19528	Gm14117	yes	no
1988	2960	chr4:62660620-62660770	297.444	9900	4.64966	3831	yes	2927	Rgs3	no	yes
1989	2962	chr11:5318160-5318310	327.502	8240	3.79368	5505	yes	56677	Kremen1	no	no
1990	2963	chr12:112241760-112241910	296.894	9933	4.66001	3813	yes	62681	Kif26a	no	no
1991	2966	chr14:48754180-48754330	263.742	12286	7.4502	1488	yes	15203	Gm22699	no	no
1992	2967	chr9:48675280-48675430	290.834	10304	4.89654	3471	yes	70202	Nnmt	no	no
1993	2968	chr1:132696440-132696590	288.124	10487	5.04733	3292	yes	10811	Nfasc	no	no
1994	2969	chr19:61226040-61226190	721.444	1270	2.32821	12511	no	2303	Csf2ra	no	yes
1995	2970	chr13:45469760-45469910	560.022	2446	2.47168	11337	yes	16495	Gm23387	no	no
1996	2973	chr12:106175280-106175430	333.49	7948	3.65585	5855	yes	45720	Gm24986	no	no
1997	2974	chr5:111538720-111538870	568.338	2363	2.45539	11450	yes	42627	C130026L21Rik	no	no
1998	2975	chrX:11664700-11664850	353.646	7077	3.37891	6736	yes	19349	Gm14513	no	no
[truncated: 102,270 more rows]

## Sheet: Supplementary Table 22e
Supplementary Table 22e. Ranked hindbrain e11.5 mouse elements
Prediction Number	Rank	DNase Peak	DNase Signal	Rank by DNase Only	H3K27ac Signal	Rank by H3K27ac Only	Predicted Region with H3K27ac	Distance to Nearest Gene	Nearest Gene	VISTA Overlap	Exon Overlap
1	1	chr1:86434480-86434630	914.1	57	23.6403	43	yes	8226	1700019O17Rik	no	no
2	3	chr12:86824300-86824450	942.842	53	20.4576	96	yes	14418	Gm25888	no	no
3	5	chr2:30658540-30658690	874.88	70	18.4558	150	yes	11293	Gm14486	no	yes
4	6	chr7:73618460-73618610	895.638	64	18.0545	161	yes	27554	Gm26176	no	no
5	7	chr11:94160560-94160710	764.224	124	19.6342	115	yes	24975	B230206L02Rik	no	no
6	8	chr4:136755580-136755730	742.792	143	20.0227	105	yes	61615	Ephb2	no	no
7	9	chr1:134063560-134063710	672.458	201	21.8967	65	yes	15485	Btg2	no	no
8	10	chr14:25108960-25109110	664.588	218	22.0811	60	yes	199621	Gm10398	no	no
9	12	chr3:108433560-108433710	753.972	130	18.0083	164	yes	7695	Gm22942	no	yes
10	13	chr17:10335400-10335550	771.81	112	17.0971	201	yes	10873	1700110C19Rik	no	no
11	14	chr15:103305240-103305390	859.39	77	16.0775	255	yes	5123	Gpr84	no	yes
12	16	chr15:75633940-75634090	614.644	302	22.6615	55	yes	8114	2810039B14Rik	no	no
13	17	chr12:52503740-52503890	823.038	88	15.8423	272	yes	12262	Arhgap5	no	no
14	18	chr12:111693820-111693970	661.338	225	18.8286	138	yes	15790	Trmt61a	no	no
15	19	chr2:21010440-21010590	746.718	138	16.6258	226	yes	41461	Gm13375	no	no
16	20	chr7:111122720-111122870	790.84	104	15.3139	295	yes	39765	Eif4g2	no	no
17	21	chr4:118276580-118276730	755.506	129	15.3179	294	yes	14750	Ptprf	no	yes
18	24	chr4:123411960-123412110	788.082	106	14.4422	353	yes	4520	Macf1	no	no
19	25	chr15:98969140-98969290	623.966	286	17.2388	190	yes	15664	Tuba1a	no	no
20	26	chr6:136470420-136470570	610.616	312	17.2364	192	yes	16691	Gm6728	yes	no
21	27	chr19:45058380-45058530	1061.16	35	12.7435	502	yes	10879	Sfxn3	no	no
22	28	chr9:65178660-65178810	542.262	466	20.6515	90	yes	17952	Gm25313	no	yes
23	30	chr7:145206300-145206450	565.424	406	17.4315	180	yes	77552	Tpcn2	no	no
24	31	chr1:172017040-172017190	651.336	243	14.3762	360	yes	8086	Vangl2	no	yes
25	34	chr1:86504160-86504310	740.228	147	13.0781	474	yes	22491	Ptma	no	no
26	35	chr4:128715980-128716130	510.452	614	23.5758	45	yes	5891	Phc2	yes	no
27	38	chr5:125393100-125393250	512.386	602	21.3117	76	yes	2973	Ubc	no	no
28	40	chr14:19987140-19987290	653.034	239	13.4007	443	yes	9588	Gng2	no	no
29	41	chr9:65162860-65163010	579.98	369	14.9389	318	yes	21781	Igdcc3	no	no
30	42	chr17:66479880-66480030	521.134	556	18.8198	140	yes	20364	Rab12	no	no
31	43	chr5:112237520-112237670	507.164	627	21.6341	70	yes	8200	Miat	no	no
32	45	chr7:140058200-140058350	584.012	362	14.4869	348	yes	9186	Msx3	no	no
33	46	chr11:96899520-96899670	568.912	394	14.911	320	yes	9163	Cdk5rap3	no	no
34	50	chr3:51789120-51789270	869.982	75	11.5525	660	yes	7341	Maml3	no	no
35	54	chr5:125141280-125141430	518.518	568	16.9729	208	yes	16455	Ncor2	no	no
36	55	chr14:66494700-66494850	696.012	176	11.9042	606	yes	96920	Gm23899	no	no
37	58	chr7:18949940-18950090	874.606	72	11.0255	733	yes	15158	Gm26821	no	yes
38	60	chr13:84348040-84348190	890.9	65	10.9412	749	yes	8002	Gm26927	no	no
39	61	chr15:91018680-91018830	616.734	297	12.4407	536	yes	31193	Kif21a	no	no
40	63	chr4:140624920-140625070	662.876	223	11.7228	626	yes	7930	Arhgef10l	no	no
41	64	chr11:113785900-113786050	469.176	823	25.0776	29	yes	24448	Sdk2	no	no
42	65	chr1:133492640-133492790	478.01	769	21.0659	84	yes	36764	Gm8596	no	no
43	66	chr14:76255180-76255330	705.864	167	11.0358	729	yes	17902	Rps2-ps6	no	no
44	67	chr10:91181720-91181870	825.658	85	10.5481	815	yes	10213	Tmpo	no	no
45	68	chr14:25318060-25318210	669.252	207	11.2971	698	yes	60500	Gm26660	no	no
46	69	chr2:25126260-25126410	496.342	665	16.1475	251	yes	18988	Gm13387	no	no
47	70	chr13:99444520-99444670	528.926	516	13.797	403	yes	31731	6430562O15Rik	no	yes
48	71	chr17:4908260-4908410	570.046	392	12.475	533	yes	85997	Arid1b	no	no
49	72	chr11:88139440-88139590	596.218	340	11.9924	592	yes	22746	Cuedc1	no	no
50	74	chr2:157464940-157465090	521.036	558	14.0155	389	yes	7930	Src	no	yes
51	75	chr11:120316180-120316330	593.224	345	11.8331	610	yes	26462	Bahcc1	no	no
52	76	chr19:44284240-44284390	831.684	81	10.2597	874	yes	9361	Scd2	no	no
53	77	chr10:39541120-39541270	489.244	700	16.0645	257	yes	7925	Fyn	no	no
54	78	chr17:37028680-37028830	831.418	82	10.1694	893	yes	5357	Mog	no	no
55	82	chr6:125088980-125089130	522.826	549	13.2818	461	yes	5618	RP24-503A2.8	no	no
56	84	chr19:26845360-26845510	903.904	62	9.88077	964	yes	21528	4931403E22Rik	yes	no
57	85	chr9:107612760-107612910	793.56	103	10.0026	932	yes	3212	Gnai2	no	no
58	87	chr2:33876640-33876790	466.416	841	16.7866	215	yes	10130	Mvb12b	yes	no
59	88	chr14:64440540-64440690	573.958	381	11.3571	684	yes	15288	Msra	no	yes
60	89	chr1:86442540-86442690	443.686	1009	22.1383	59	yes	16286	1700019O17Rik	no	no
61	91	chr6:90782500-90782650	450.166	951	18.8213	139	yes	11900	RP23-16J4.3	no	no
62	92	chr18:75434560-75434710	440.684	1036	22.5852	56	yes	59721	Smad7	no	yes
63	93	chr7:16048240-16048390	653.378	235	10.2984	865	yes	23627	Zfp541	no	no
64	94	chr18:5428280-5428430	524.548	536	12.2595	568	yes	92754	Gm10125	no	no
65	95	chr2:21918420-21918570	459.674	871	16.2128	247	yes	123440	Gm24886	no	no
66	96	chr18:38380280-38380430	507.892	623	12.7194	505	yes	23777	Gm24690	no	no
67	97	chr6:117879540-117879690	1031.76	41	9.29797	1112	yes	16531	Zfp239	no	no
68	98	chr11:88275060-88275210	438.136	1064	20.6421	91	yes	18923	1700106J16Rik	yes	no
69	99	chr15:76925560-76925710	715.818	159	9.72474	999	yes	7625	Zfp647	no	no
70	101	chr16:44530980-44531130	768.076	117	9.52528	1047	yes	27074	Mir3081	no	no
71	103	chr12:28817500-28817650	563.884	407	10.7853	774	yes	65747	Tssc1	yes	no
72	104	chr1:172349960-172350110	481.092	747	13.4947	435	yes	8825	Kcnj10	no	no
73	105	chr12:27566060-27566210	517.088	572	11.8305	611	yes	65668	Gm24326	yes	no
74	108	chr5:137734380-137734530	508.206	621	12.1712	579	yes	5543	Nyap1	no	yes
75	109	chr13:59092800-59092950	546.436	455	10.9127	752	yes	284975	Ntrk2	yes	no
76	110	chr9:72640040-72640190	429.482	1139	21.6878	68	yes	6668	Gm23057	no	no
77	112	chr13:103774480-103774630	614.614	303	10.0825	915	yes	10051	Srek1	no	no
78	115	chr1:86487520-86487670	1349.99	23	8.99087	1204	yes	13936	Rpl30-ps6	no	no
79	117	chr5:114467540-114467690	711.248	161	9.44125	1076	yes	15195	Mvk	no	no
80	118	chr11:71758580-71758730	527.166	524	11.1618	716	yes	7279	Wscd1	no	yes
81	120	chr17:87613440-87613590	506.17	631	11.8491	609	yes	22464	Epcam	no	no
82	121	chr2:30693300-30693450	421.626	1232	30.8209	11	yes	15364	Gm14486	no	no
83	122	chr5:115398480-115398630	681.156	190	9.51032	1053	yes	23945	RP24-132L16.12	no	no
84	124	chr15:85461640-85461790	554.494	431	10.4911	825	yes	41512	7530416G11Rik	no	yes
85	125	chr18:65520680-65520830	555.318	427	10.4469	829	yes	59475	Zfp532	no	no
86	127	chr16:35588020-35588170	555.06	428	10.3931	846	yes	14539	Gm5963	no	no
87	132	chr4:106839000-106839150	437.124	1074	16.5475	229	yes	8845	Gm12746	no	no
88	133	chr9:41273520-41273670	453.472	926	14.2105	377	yes	56647	1700063D05Rik	no	no
89	134	chr5:140584120-140584270	570.186	390	10.038	922	yes	19124	Grifin	no	no
90	136	chr7:63957180-63957330	582.318	364	9.79131	984	yes	18340	Klf13	yes	no
91	140	chr10:59899660-59899810	415.932	1294	20.5679	93	yes	20109	Dnajb12	no	yes
92	142	chr12:117257720-117257870	492.928	682	11.0172	736	yes	6978	Mir153	no	yes
93	143	chr14:40956360-40956510	411.62	1350	21.3149	75	yes	10372	Tspan14	no	no
94	144	chr5:115404380-115404530	479.84	757	11.4117	675	yes	18045	RP24-132L16.12	no	no
95	146	chr3:87960960-87961110	693.096	179	8.76075	1267	yes	7151	Gm3745	no	no
96	147	chr14:65343760-65343910	1223	24	8.34646	1432	yes	14841	Zfp395	no	no
97	149	chr2:34249640-34249790	485.708	719	11.0139	739	yes	38056	C79798	no	no
98	153	chr12:99011260-99011410	666.954	214	8.72073	1286	yes	35895	Rpl30-ps8	no	no
99	154	chr6:124903720-124903870	538.008	485	9.62178	1018	yes	6256	Lag3	no	yes
100	155	chr11:95991440-95991590	414.614	1311	17.1892	193	yes	8904	Igf2bp1	no	no
101	156	chr2:152411120-152411270	496.572	661	10.4161	843	yes	3832	Zcchc3	no	no
102	158	chr2:174917620-174917770	496.56	662	10.3313	856	yes	61406	Gm14616	no	no
103	159	chr8:93917980-93918130	444.226	1003	12.6052	515	yes	15881	Gm24159	no	no
104	163	chr12:117345400-117345550	493.324	677	10.2181	884	yes	8453	Gm5441	no	no
105	164	chr9:110250260-110250410	431.374	1123	13.4833	438	yes	3809	RP24-285I4.2	no	yes
106	166	chr1:133188080-133188230	544.216	461	9.26374	1124	yes	6834	Plekha6	no	no
107	167	chr11:88241060-88241210	549.588	447	9.189	1144	yes	36691	Mrps23	no	no
108	168	chr12:70367680-70367830	528.88	517	9.42685	1080	yes	20141	Trim9	no	no
109	170	chr9:41736040-41736190	411.974	1344	16.0022	262	yes	81812	Gm8707	yes	no
110	171	chr15:66239400-66239550	404.504	1437	17.2379	191	yes	46576	Kcnq3	no	no
111	172	chr12:27082780-27082930	436.8	1080	12.3247	556	yes	77456	Gm9866	no	no
112	173	chr6:112903300-112903450	472.806	801	10.4246	839	yes	43379	Srgap3	no	no
113	174	chr14:24779160-24779310	493.004	681	9.8827	962	yes	130179	Gm10398	no	no
114	175	chr8:69121740-69121890	494.618	673	9.84354	974	yes	11344	Gm15717	no	no
115	177	chr11:117479140-117479290	433.816	1105	12.3571	550	yes	5153	Gm11733	no	no
116	178	chr8:94994160-94994310	459.438	873	10.7442	783	yes	9836	Adgrg1	no	no
117	179	chr6:112810040-112810190	413.134	1329	14.5853	339	yes	19344	Srgap3	no	no
118	181	chr18:79049220-79049370	423.03	1219	13.2974	455	yes	60096	Setbp1	yes	no
119	183	chr11:80504160-80504310	527.852	521	9.09862	1168	yes	4871	C030013C21Rik	no	no
120	184	chr4:143162180-143162330	685.34	186	8.11998	1518	yes	4348	Gm13039	no	yes
121	185	chr8:124284480-124284630	394.238	1561	18.466	149	yes	10548	Galnt2	no	no
122	186	chr13:34149220-34149370	385.93	1678	24.2732	37	yes	13669	Psmg4	no	no
123	187	chr13:56582240-56582390	392.362	1585	19.0517	131	yes	27288	Tgfbi	no	no
124	188	chr1:128472580-128472730	510.69	612	9.28762	1115	yes	17385	Gm23902	no	no
125	189	chr11:54754360-54754510	491.986	687	9.52959	1044	yes	5904	Cdc42se2	no	yes
126	190	chr3:51701520-51701670	589.746	353	8.40421	1405	yes	7824	Gm10729	no	no
127	191	chr14:100284520-100284670	422.254	1226	12.4451	535	yes	65109	Gm16260	no	no
128	192	chr8:126666580-126666730	487.672	713	9.51554	1049	yes	72669	Irf2bp2	no	no
129	193	chr8:90496740-90496890	448.504	971	10.707	792	yes	148472	Tox3	yes	no
130	194	chr13:84059700-84059850	453.738	925	10.4208	840	yes	4997	Gm17750	yes	no
131	195	chr14:31933940-31934090	440.804	1035	11.0275	732	yes	27487	D830044D21Rik	no	no
132	197	chr4:136865200-136865350	529.528	515	8.75314	1269	yes	20912	C1qb	no	no
133	199	chr12:109948420-109948570	499.402	651	9.1091	1164	yes	200531	Mirg	no	no
134	200	chr18:37842140-37842290	411.302	1351	13.1755	467	yes	11192	Diap1	no	yes
135	202	chr6:51592380-51592530	412	1343	13.0211	480	yes	29177	Gm22914	no	no
136	203	chr8:70601400-70601550	549.768	445	8.50997	1378	yes	6839	Ssbp4	no	yes
137	204	chr2:165136180-165136330	513.096	598	8.85809	1234	yes	23157	Gm14397	no	yes
138	205	chr17:46857640-46857790	377.766	1818	29.1814	15	yes	26302	Gltscr1l	no	no
139	206	chr9:121332180-121332330	514.292	589	8.81048	1248	yes	34703	Trak1	no	no
140	207	chr13:28957900-28958050	455.422	909	10.0009	933	yes	4262	Sox4	no	no
141	210	chr12:80062720-80062870	751.702	133	7.62186	1744	yes	45239	Gm26669	no	no
142	212	chr12:108320680-108320830	741.658	145	7.61565	1748	yes	7275	4930478K11Rik	no	yes
143	214	chr13:51920760-51920910	524.406	538	8.53441	1364	yes	52379	Gm26651	yes	no
144	215	chr4:22835920-22836070	515.188	583	8.63862	1319	yes	88864	Gm24078	yes	no
145	217	chr11:117407660-117407810	391.472	1597	14.4824	350	yes	6654	Gm11729	no	no
146	218	chr11:20655860-20656010	403.844	1447	12.7243	504	yes	8780	Sertad2	no	no
147	223	chr1:133397820-133397970	521.24	555	8.35125	1429	yes	4625	Sox13	no	no
148	224	chr8:10761160-10761310	383.65	1714	15.8077	273	yes	47935	Rps16-ps3	no	no
149	225	chr17:29356640-29356790	384.624	1698	15.4027	290	yes	4199	Fgd2	no	no
150	228	chr11:112870360-112870510	787.218	107	7.35801	1886	yes	45256	4933434M16Rik	no	no
151	229	chr12:27151220-27151370	531.75	501	8.17097	1498	yes	9016	Gm9866	no	no
152	230	chr18:54828160-54828310	522.892	548	8.28242	1451	yes	153200	Gm26742	no	no
153	231	chr18:54902300-54902450	428.052	1156	10.3644	852	yes	79060	Gm26742	no	no
154	233	chr1:82283360-82283510	478.342	765	8.7492	1271	yes	7981	Irs1	no	no
155	236	chr3:95951000-95951150	526.664	526	8.11159	1523	yes	6871	Anp32e	no	no
156	237	chr6:114883320-114883470	389.458	1627	13.4115	441	yes	8288	Vgll4	no	no
157	238	chr4:149445400-149445550	566.402	403	7.75218	1675	yes	7949	Rbp7	no	no
158	240	chr7:48995280-48995430	403.874	1445	11.5473	661	yes	36258	Nav2	no	no
159	241	chr9:41890780-41890930	381.624	1750	14.4014	358	yes	83732	Sorl1	no	no
160	243	chr3:65974780-65974930	779.346	111	7.10884	2025	yes	4941	Gm37078	no	no
161	244	chr17:84096600-84096750	722.04	154	7.17736	1986	yes	79619	Gm37549	no	no
162	246	chr9:41228820-41228970	647.714	247	7.32777	1903	yes	11947	1700063D05Rik	no	no
163	247	chr11:35865060-35865210	442.926	1017	9.16024	1152	yes	10577	Wwc1	no	no
164	249	chr12:107980360-107980510	443.45	1012	9.07129	1183	yes	22979	Bcl11b	no	no
165	251	chr9:121371660-121371810	408.072	1392	10.5451	818	yes	4777	Trak1	no	no
166	253	chr5:111220720-111220870	402.6	1458	10.8164	771	yes	4663	Ttc28	no	no
167	254	chr6:88925940-88926090	375.372	1865	14.2649	373	yes	6307	RP23-82I13.10	no	no
168	255	chr5:142371620-142371770	378.942	1797	13.3717	449	yes	29802	Foxk1	no	no
169	256	chr18:67610860-67611010	416.942	1286	9.85787	971	yes	30401	Cep76	no	no
170	257	chr6:86472280-86472430	863.778	76	6.86923	2181	yes	8315	C87436	no	yes
171	258	chr16:37584740-37584890	432.468	1116	9.15062	1154	yes	4533	Hgd	no	no
172	260	chr17:47898520-47898670	667.964	210	7.04962	2069	yes	10162	Foxp4	no	no
173	262	chr13:34249020-34249170	390.296	1615	11.3144	692	yes	28157	Gm24530	yes	no
174	263	chr7:132247700-132247850	503.85	640	7.74064	1683	yes	30850	Chst15	no	yes
175	264	chr16:42190240-42190390	481.502	744	7.96126	1581	yes	46290	Lsamp	no	no
176	267	chr8:69716960-69717110	921.82	56	6.71247	2279	yes	6311	Zfp869	no	no
177	269	chr4:130547080-130547230	398.234	1509	10.3708	849	yes	10833	Nkain1	no	no
178	272	chr12:117173140-117173290	391.338	1599	10.7768	777	yes	21564	Gm10421	no	no
179	273	chr4:8911720-8911870	351.55	2321	22.2354	58	yes	29464	Rps18-ps2	no	no
180	275	chr4:98108760-98108910	557.772	418	7.19184	1977	yes	37764	Gm12691	yes	no
181	276	chr7:127254120-127254270	871.896	74	6.65052	2327	yes	6514	Dctpp1	no	yes
182	277	chr14:24826660-24826810	365.652	2014	14.0067	391	yes	82679	Gm10398	no	no
183	278	chr2:122348580-122348730	405.874	1421	9.77625	986	yes	5476	Shf	no	yes
184	283	chr8:87831760-87831910	372.686	1900	12.4386	537	yes	27396	Zfp423	no	no
185	286	chr8:125254200-125254350	666.482	215	6.76683	2247	yes	26952	Gm16237	no	no
186	290	chr7:99360200-99360350	380.424	1772	11.2273	710	yes	7045	Serpinh1	no	no
187	292	chr13:78163100-78163250	371.812	1909	12.188	578	yes	27268	Nr2f1	no	yes
188	294	chr8:91997140-91997290	573.51	382	6.94786	2128	yes	27227	Gm28516	no	no
189	295	chr4:150371800-150371950	403.016	1453	9.45569	1074	yes	34519	Rere	no	no
190	296	chr3:35340980-35341130	361.016	2114	13.5633	431	yes	15441	Gm25442	yes	no
191	297	chr8:120323180-120323330	511.1	611	7.26301	1940	yes	92719	Gse1	no	no
192	298	chr1:166282760-166282910	886.162	66	6.44599	2498	yes	26750	5330438I03Rik	no	no
193	300	chr9:77910660-77910810	457.074	893	7.71784	1696	yes	6629	Elovl5	no	no
194	301	chr5:21733120-21733270	471.944	804	7.55763	1787	yes	3946	Pmpcb	no	no
195	302	chr11:36697300-36697450	395.918	1536	9.47878	1066	yes	19630	Tenm2	no	no
196	303	chr9:72133200-72133350	474.54	790	7.46497	1830	yes	4688	Gm7863	no	no
197	306	chr8:90955320-90955470	380.492	1770	10.2918	868	yes	46980	Gm6658	no	no
198	307	chr14:76152600-76152750	802.748	96	6.39325	2550	yes	41784	Nufip1	no	no
199	308	chr14:28958740-28958890	496.836	660	7.1714	1988	yes	50984	Gm23999	no	no
200	309	chr1:138500300-138500450	509.348	618	7.1038	2032	yes	15240	Gm28501	yes	no
201	310	chr18:55015660-55015810	454.09	922	7.63482	1736	yes	25425	Gm4221	no	no
202	311	chr18:57262400-57262550	383.45	1720	9.98174	938	yes	92258	Prrc1	no	yes
203	313	chr15:98993140-98993290	444.294	1001	7.76714	1662	yes	7250	4930578M01Rik	no	no
204	314	chr10:45486480-45486630	463.096	858	7.51636	1810	yes	16354	Lin28b	no	no
205	317	chr6:49218080-49218230	1074.79	33	6.28319	2656	no	3198	Igf2bp3	no	no
206	318	chr19:44248200-44248350	1017.36	43	6.28237	2658	yes	44987	Scd3	no	no
207	319	chr11:62613800-62613950	814.82	91	6.32144	2613	yes	8108	Lrrc75aos2	no	no
208	320	chr3:52046960-52047110	501.65	648	7.04306	2073	yes	17209	C130089K02Rik	no	no
209	321	chr12:98562740-98562890	514.096	590	6.93427	2132	yes	15125	Kcnk10	no	no
210	322	chr12:25124700-25124850	655.7	234	6.44908	2492	yes	28683	Id2	yes	no
211	323	chr13:34814580-34814730	477.764	773	7.21045	1963	yes	60839	Prpf4b	no	no
212	324	chr14:60554320-60554470	687.58	185	6.38291	2560	yes	69187	Gm29266	no	no
213	325	chr11:61407940-61408090	414.028	1316	8.34333	1433	yes	8800	Gm12271	no	no
214	326	chr17:83954580-83954730	503.652	642	6.97406	2113	yes	7067	Gm23905	no	no
215	327	chr12:102730540-102730690	387.414	1655	9.2887	1114	yes	3282	Gm28373	no	no
216	329	chr4:100973800-100973950	459.888	869	7.31056	1917	yes	20736	Cachd1	no	yes
217	330	chr3:35088380-35088530	631.128	272	6.43404	2517	yes	165804	Mir6378	yes	no
218	331	chr16:18213820-18213970	512.208	604	6.837	2193	yes	4275	Gm7873	no	no
219	332	chr12:79719320-79719470	449.53	958	7.43727	1846	yes	244173	Gm28056	no	no
220	333	chr14:25585900-25586050	342.766	2530	15.6591	282	yes	21382	Zmiz1	yes	no
221	334	chr19:12011040-12011190	537.828	486	6.62171	2350	yes	25625	Olfr1423	no	no
222	335	chr19:53314240-53314390	634.616	268	6.36265	2573	no	3809	Mxi1	no	no
223	336	chr17:9906100-9906250	586.308	357	6.45517	2489	yes	236471	Pabpc6	no	no
224	339	chr11:68215220-68215370	459.858	870	7.11411	2023	yes	5597	Mir6406	no	no
225	340	chr13:73034660-73034810	739.548	148	6.19083	2758	yes	225744	Irx4	no	no
226	342	chr18:37880260-37880410	451.152	941	7.15277	1995	yes	17607	Diap1	no	no
227	343	chr17:63145380-63145530	384.52	1702	8.74598	1273	yes	48455	Gm25348	no	no
228	344	chr2:146834400-146834550	368.416	1972	9.6859	1005	yes	5257	Gm14114	no	no
229	345	chr8:120276520-120276670	429.162	1144	7.4577	1835	yes	46059	Gse1	no	no
230	347	chr14:21252380-21252530	418.388	1266	7.66945	1716	yes	11169	Gm26372	yes	no
231	348	chr4:110152580-110152730	410.51	1363	7.83056	1633	yes	70493	Elavl4	no	no
232	352	chr13:83745100-83745250	411.204	1353	7.72926	1687	yes	6312	C130071C03Rik	no	no
233	353	chr13:55190320-55190470	663.3	221	6.13026	2824	yes	19387	Nsd1	no	no
234	355	chr17:26503100-26503250	408.57	1386	7.77221	1661	yes	4548	Dusp1	no	no
235	357	chr8:25544980-25545130	520.754	561	6.44892	2493	yes	8505	Gm16159	yes	no
236	358	chrX:13242840-13242990	339.014	2623	13.1279	470	yes	4588	Gm16481	no	no
237	359	chr4:82304620-82304770	370.372	1934	9.08849	1175	yes	134715	n-R5s188	no	no
238	360	chr11:116811420-116811570	343.78	2509	11.9229	601	yes	16508	Mxra7	no	yes
239	361	chr6:112839020-112839170	381.082	1757	8.52993	1366	yes	9636	Srgap3	no	no
240	363	chr7:25179860-25180010	413.33	1325	7.53184	1804	yes	20013	Pou2f2	no	no
241	364	chr3:21935620-21935770	498.254	655	6.4683	2476	yes	62773	RP23-105M18.2	no	no
242	365	chr12:27140460-27140610	325.918	2959	17.6256	177	yes	19776	Gm9866	no	yes
243	366	chr11:54812880-54813030	386.26	1673	8.22441	1476	yes	6964	Lyrm7os	no	no
244	368	chr17:88255840-88255990	427.284	1164	7.14791	1997	yes	86567	Gm22542	no	no
245	371	chr15:86005800-86005950	489.258	699	6.44328	2501	yes	27902	Celsr1	no	no
246	372	chr7:99312780-99312930	370.904	1928	8.73995	1275	yes	8345	Map6	no	no
247	373	chr4:133729920-133730070	422.912	1220	7.15132	1996	yes	6116	Arid1a	yes	no
248	375	chr8:126826460-126826610	326.458	2947	15.6706	281	yes	118445	Gm26397	no	no
249	376	chr5:33695300-33695450	449.508	960	6.69767	2294	yes	12401	RP23-391P21.5	no	no
250	377	chr4:22477080-22477230	363.832	2065	9.03712	1190	yes	11211	Pou3f2	no	no
251	378	chr9:44482620-44482770	526.16	530	6.22014	2729	yes	3917	C030014I23Rik	no	no
252	379	chr15:96709740-96709890	909.6	59	5.76125	3202	yes	9642	Gm38144	no	no
253	381	chr13:109822480-109822630	542.492	465	6.14167	2811	yes	65334	Pde4d	no	no
254	382	chr6:91346140-91346290	566.542	402	6.07473	2882	yes	18839	Wnt7a	no	no
255	385	chr4:23983280-23983430	503.586	643	6.28091	2661	yes	49401	Gm28448	no	no
256	387	chr2:26487340-26487490	313.938	3310	26.8737	18	yes	16407	Notch1	no	yes
257	389	chr4:148384320-148384470	483.684	730	6.34095	2599	yes	24935	Gm13200	no	no
258	391	chr9:121314160-121314310	353.612	2276	9.44109	1077	yes	37038	Ulk4	no	no
259	393	chr13:26155180-26155330	731.544	149	5.74793	3217	yes	39446	Gm11352	yes	no
260	394	chr4:108363040-108363190	369.25	1958	8.38122	1414	yes	20234	Fam159a	no	no
261	395	chr7:6362660-6362810	1077.97	32	5.63222	3340	yes	8629	Zfp78	no	no
262	396	chr7:73400200-73400350	397.452	1518	7.41957	1854	yes	9048	Rgma	no	no
263	397	chr7:58399160-58399310	835.562	79	5.65956	3301	yes	251008	Gm26288	no	no
264	398	chr1:168358120-168358270	428.938	1148	6.7768	2241	yes	7387	Gm38381	yes	no
265	400	chr11:114040460-114040610	352.896	2290	9.33331	1105	yes	25440	Sdk2	no	no
266	402	chr11:88481680-88481830	335.552	2706	11.1769	714	yes	48241	Gm11510	no	yes
267	403	chr4:105170820-105170970	355.428	2237	9.06919	1184	yes	13548	Ppap2b	no	no
268	406	chr19:44267020-44267170	384.542	1701	7.62386	1743	yes	26581	Scd2	no	no
269	407	chr16:44687420-44687570	346.464	2449	9.62101	1019	yes	36806	BC027231	no	no
270	408	chr19:56062280-56062430	424.364	1200	6.72691	2268	yes	163802	Tcf7l2	no	no
271	409	chr2:30758560-30758710	391.796	1591	7.37538	1877	yes	37425	Mir3089	no	no
272	410	chr3:127294280-127294430	343.812	2507	9.87578	966	yes	5318	RP23-50E10.1	no	no
273	412	chr2:103625420-103625570	337.246	2675	10.5891	805	yes	59185	Abtb2	yes	no
274	413	chr5:24344140-24344290	310.652	3444	24.0786	39	yes	7389	Kcnh2	yes	no
275	418	chr8:47242700-47242850	672.662	200	5.65209	3308	yes	46627	Stox2	no	no
276	420	chr16:33606380-33606530	489.186	701	6.13169	2820	yes	9828	Slc12a8	no	yes
277	421	chr18:36286980-36287130	400.642	1478	7.07464	2051	yes	5958	Pura	no	yes
278	422	chr8:92134200-92134350	467.716	834	6.24325	2701	yes	94358	Gm24254	no	no
279	423	chr4:155173540-155173690	321.796	3061	12.8109	495	yes	14681	Ski	no	no
280	424	chr5:115374040-115374190	465.894	844	6.22887	2720	yes	13992	4930401G09Rik	no	no
281	425	chr15:89180700-89180850	412.358	1339	6.79192	2227	yes	4762	Mir6958	no	no
282	426	chr3:52007700-52007850	375.78	1858	7.68003	1712	yes	3750	Gm37465	no	no
283	427	chr2:157341660-157341810	417.698	1276	6.69628	2295	yes	4309	Ghrh	no	no
284	428	chr15:80798480-80798630	671.004	203	5.60118	3375	no	87236	Tnrc6b	no	no
285	430	chr4:108360300-108360450	468.602	828	6.19773	2752	yes	22974	Fam159a	no	no
286	431	chr13:59041020-59041170	387.266	1657	7.30123	1924	yes	233195	Ntrk2	no	no
287	432	chr12:27065080-27065230	328.404	2892	11.2995	695	yes	95156	Gm9866	no	no
288	433	chr8:12430220-12430370	458.38	882	6.23591	2710	yes	33892	Gm25239	no	yes
289	434	chr13:54303760-54303910	317.794	3193	13.8352	401	yes	67514	Cplx2	no	no
290	435	chr5:111755440-111755590	416.904	1288	6.6643	2314	yes	6185	E130006D01Rik	no	no
291	437	chr13:84571460-84571610	587.61	356	5.7054	3253	yes	119406	Gm26913	yes	no
292	439	chr12:53032860-53033010	365.97	2008	7.83076	1632	yes	13891	n-R5s58	no	no
293	440	chr10:38553800-38553950	669.044	208	5.54949	3443	yes	61606	Gm22911	yes	no
294	441	chr12:117054060-117054210	332.686	2777	10.2426	881	yes	97080	Gm10421	no	no
295	442	chr5:127324000-127324150	333.78	2747	10.0925	912	yes	15058	RP23-71M14.1	no	no
296	443	chr6:37592520-37592670	429.214	1142	6.42953	2521	yes	51181	RP24-549J13.2	no	no
297	444	chr1:81593700-81593850	354.814	2245	8.3414	1434	yes	36292	Gm6198	no	no
298	445	chr5:124043660-124043810	445.084	992	6.25331	2688	yes	8617	RP24-492O4.8	no	no
299	447	chr16:37684820-37684970	725.518	151	5.44827	3555	yes	30442	Ndufb4	no	no
300	448	chrX:152336720-152336870	451.306	938	6.17944	2768	yes	5006	Tspyl2	no	yes
301	449	chr13:55471480-55471630	466.628	839	6.08071	2872	yes	6221	Mir6944	no	yes
302	450	chr13:104518440-104518590	408.16	1390	6.64377	2333	yes	166416	2610204G07Rik	no	no
303	451	chr12:86801260-86801410	307.308	3550	17.6593	176	yes	8622	Gm25888	yes	no
304	454	chr7:73606900-73607050	471.414	807	5.97333	2972	yes	39114	Gm26176	no	no
305	456	chr9:41951220-41951370	450.454	948	6.11667	2833	yes	23292	Sorl1	no	no
306	457	chr5:125134900-125135050	359.06	2157	7.83988	1628	yes	10075	Ncor2	no	no
307	458	chr7:73595240-73595390	538.24	483	5.65778	3304	yes	36920	1810026B05Rik	no	no
308	460	chr2:101978980-101979130	550.348	442	5.60121	3374	yes	60574	Gm13919	no	no
309	462	chr10:80159900-80160050	858.196	78	5.30556	3742	yes	6010	Cirbp	no	yes
310	463	chr18:67497980-67498130	356.986	2200	7.86454	1620	yes	33206	Slmo1	no	yes
311	466	chr10:17230360-17230510	384.902	1696	6.94312	2129	yes	113631	Gm25382	yes	no
312	467	chr18:5819820-5819970	376.238	1849	7.18008	1982	yes	88814	Zeb1	no	no
313	468	chr18:35887800-35887950	306.546	3575	15.8973	269	yes	56782	Gm29417	no	no
314	470	chr9:16500100-16500250	355.422	2239	7.89276	1609	yes	121944	Fat3	no	no
315	471	chr13:56221340-56221490	417.764	1274	6.35063	2586	yes	22525	4930550C17Rik	no	yes
316	472	chr17:29437320-29437470	328.772	2883	9.66417	1009	yes	53417	Pim1	no	no
317	476	chr14:103899220-103899370	615.36	300	5.40246	3610	yes	48801	Gm37910	no	no
318	477	chr5:111509100-111509250	403.974	1442	6.47228	2469	yes	72247	C130026L21Rik	no	no
319	480	chr15:84654320-84654470	474.306	791	5.80676	3146	yes	15225	Prr5	no	no
320	481	chr11:43575820-43575970	448.61	969	5.95889	2986	yes	5221	Gm12150	no	no
321	482	chr11:32113240-32113390	626.18	282	5.35021	3675	yes	12087	Gm12108	no	no
322	484	chr18:33890620-33890770	364.038	2060	7.32238	1906	yes	95531	Gm23639	no	yes
323	486	chr10:84685980-84686130	420.798	1242	6.21327	2733	yes	63477	Gm17249	no	no
324	487	chr14:79203640-79203790	360.86	2117	7.40003	1866	yes	20161	Zfp957	no	yes
325	488	chr11:94468840-94468990	615.412	299	5.34253	3685	yes	4726	Cacna1g	no	no
326	492	chr15:103519440-103519590	300.064	3796	16.8609	212	yes	16217	Pde1b	no	yes
327	494	chr3:8866300-8866450	525.222	534	5.4916	3507	yes	14824	Gm15467	yes	no
328	496	chr8:105445980-105446130	358.516	2167	7.36488	1882	yes	18415	Lrrc36	no	yes
329	497	chr19:12009660-12009810	520.716	562	5.50358	3488	no	27005	Olfr1423	no	no
330	500	chr9:48649440-48649590	579.878	370	5.33732	3696	yes	44362	Nnmt	no	no
331	501	chr3:137683640-137683790	703.114	170	5.19006	3909	yes	7272	RP24-134B9.3	no	no
332	502	chr17:15248140-15248290	503.89	639	5.54945	3444	yes	7432	Gm5091	no	no
333	504	chr17:5189800-5189950	470.214	816	5.68589	3281	yes	77765	Gm15599	no	no
334	505	chr5:149380700-149380850	383.192	1724	6.58286	2383	yes	4063	BC028471	no	no
335	506	chr5:129156140-129156290	385.46	1686	6.52621	2427	yes	27698	Rps16-ps2	no	no
336	507	chr8:120417100-120417250	303.128	3688	13.4176	440	yes	26374	Gm22715	no	no
337	509	chr9:40616520-40616670	551.04	440	5.33789	3695	yes	54018	Gm21915	no	no
338	511	chr8:69395520-69395670	449.982	955	5.7661	3200	yes	4130	Gm25661	no	no
339	512	chr9:37054200-37054350	495.822	668	5.50051	3493	yes	27876	n-R5s82	yes	no
340	514	chr13:29371020-29371170	419.828	1250	6.02715	2919	yes	103512	Cdkal1	no	no
341	515	chr8:12400900-12401050	316.254	3235	9.98775	934	yes	4572	Gm25239	no	yes
342	516	chr11:88119320-88119470	296.526	3928	16.3261	242	yes	20105	Cuedc1	no	no
343	517	chr6:114290320-114290470	425.248	1187	5.9622	2983	yes	7605	Slc6a1	no	no
344	518	chr10:79803780-79803930	315.33	3265	10.0895	914	yes	10283	Palm	no	no
345	520	chr6:51077300-51077450	418.48	1264	6.01318	2929	yes	110107	RP23-460N4.2	yes	no
346	521	chr11:69040260-69040410	512.886	599	5.40019	3612	yes	5312	Aurkb	no	no
347	522	chr16:90143800-90143950	711.054	162	5.08875	4050	yes	76867	Sod1	no	no
348	523	chr7:73192040-73192190	473.112	798	5.57689	3415	yes	6722	Gm28746	no	no
349	524	chr17:25803200-25803350	379.218	1792	6.52339	2429	yes	5810	Fbxl16	no	no
350	525	chr5:149320800-149320950	332.72	2774	8.23271	1470	yes	33007	WI1-1993I8.1	yes	no
351	526	chr11:35506000-35506150	331.424	2810	8.28333	1449	yes	38610	Slit3	no	no
352	527	chr11:58302160-58302310	657.81	229	5.09497	4041	yes	4834	Zfp692	no	no
353	528	chr2:65415120-65415270	483.306	733	5.46016	3539	yes	38913	Gm24138	no	no
354	529	chr5:33705360-33705510	347.076	2433	7.44905	1841	yes	16239	Fgfr3	no	no
355	530	chr16:42781520-42781670	526.16	531	5.30475	3746	yes	93992	4932412D23Rik	yes	no
356	532	chr11:113439760-113439910	315.236	3268	9.6312	1016	yes	28142	Gm16487	no	no
357	533	chr18:35920340-35920490	288.302	4277	26.8326	19	yes	32409	Gm23882	no	no
358	534	chr5:142440560-142440710	392.22	1586	6.23045	2719	yes	23309	Ap5z1	no	no
359	536	chr14:24500660-24500810	553.542	433	5.19408	3902	yes	10054	Rps24	no	no
360	537	chr18:35938640-35938790	296.404	3935	13.7813	407	yes	14109	Gm23882	no	no
361	538	chr13:23445880-23446030	626.812	281	5.0718	4072	yes	14933	C230035I16Rik	no	no
362	539	chr7:144628180-144628330	504.948	635	5.32262	3718	yes	19960	Ano1	no	no
363	541	chr9:60267040-60267190	378.714	1801	6.38404	2559	yes	125895	Thsd4	no	no
364	543	chr8:84655720-84655870	320.474	3107	8.78225	1258	yes	7057	Ier2	no	no
365	544	chr15:53311080-53311230	469.28	821	5.45396	3545	yes	34504	Ext1	no	no
366	545	chr3:49866300-49866450	334.998	2719	7.80372	1652	yes	85488	Gm37550	no	no
367	547	chr17:9764840-9764990	326.506	2944	8.34662	1431	yes	95211	Pabpc6	no	no
368	548	chr7:109196660-109196810	468.57	830	5.44836	3554	yes	26427	Lmo1	no	no
369	549	chr11:119515060-119515210	351.012	2333	7.0633	2060	yes	13157	Endov	no	no
370	550	chr7:44360080-44360230	509.854	616	5.27664	3777	yes	9393	Shank1	no	yes
371	551	chr19:55143680-55143830	327.344	2921	8.22629	1475	yes	36978	Tectb	no	no
372	552	chr11:69553060-69553210	384.91	1695	6.2411	2704	yes	4025	Dnah2	no	no
373	553	chr11:88252340-88252490	317.138	3206	9.01593	1197	yes	41643	1700106J16Rik	no	no
374	555	chr2:51066540-51066690	353.078	2286	6.95704	2125	yes	82479	Rnd3	no	no
375	557	chr10:97313060-97313210	541.206	473	5.16632	3948	yes	110343	mmu-mir-3966	no	no
376	558	chr6:94773960-94774110	293.126	4066	14.4207	355	yes	25397	RP24-576J4.2	no	no
377	560	chr2:152029320-152029470	538.688	481	5.16693	3947	yes	29498	Slc52a3	no	no
378	561	chr5:113307200-113307350	329.59	2866	7.96108	1582	yes	3422	Sgsm1	no	no
379	562	chr4:32074700-32074850	379.228	1791	6.27851	2662	yes	23037	Gm11927	no	no
380	563	chr9:56506100-56506250	383.57	1717	6.21105	2736	yes	87531	Hmg20a	no	no
381	564	chr2:30647420-30647570	294.918	3986	13.1195	471	yes	17840	9330198N18Rik	no	no
382	565	chr18:38144780-38144930	443.582	1010	5.5295	3461	yes	58308	Pcdh1	no	no
383	566	chr3:83980560-83980710	326.65	2943	8.08688	1534	yes	12407	D930015E06Rik	no	no
384	567	chr6:89008660-89008810	307.65	3538	9.95559	943	yes	58052	4933427D06Rik	no	no
385	568	chr13:43531220-43531370	458.722	878	5.40327	3609	yes	28896	Mcur1	no	no
386	569	chr16:4586740-4586890	929.116	55	4.83436	4434	yes	7898	Glis2	no	no
387	570	chr11:63898600-63898750	346.568	2445	7.07381	2052	yes	23615	Hs3st3b1	no	no
388	571	chr15:81523280-81523430	365.276	2024	6.46599	2478	yes	23807	Gm5218	no	no
389	572	chr18:82812520-82812670	591.738	349	5.00935	4157	yes	43299	4930445N18Rik	no	no
390	573	chr19:36896980-36897130	375.814	1856	6.25665	2683	yes	16482	Tnks2	no	no
391	574	chr4:82511600-82511750	373.346	1889	6.28899	2653	yes	3659	Gm11266	no	no
392	575	chr11:117975560-117975710	311.382	3413	9.21687	1134	yes	5588	Socs3	no	no
393	577	chr14:103778060-103778210	342.046	2555	7.1554	1994	yes	65561	Ednrb	no	no
394	578	chr5:111555120-111555270	342.088	2551	7.14594	2000	yes	26227	C130026L21Rik	no	no
395	581	chr19:46529000-46529150	302.734	3697	10.189	890	yes	27427	Trim8	no	yes
396	582	chr3:157321240-157321390	423.754	1212	5.60007	3377	yes	44683	Gm22458	no	no
397	583	chr4:54029140-54029290	325.218	2976	7.88401	1613	yes	25158	Gm24177	no	no
398	585	chr9:44457480-44457630	541.228	472	5.02783	4125	yes	2788	Upk2	no	no
399	586	chr2:173173200-173173350	311.916	3391	8.97986	1207	yes	20193	Pck1	no	no
400	587	chr10:75872940-75873090	513.686	594	5.11571	4014	yes	12765	Mif	no	no
401	588	chr10:20285700-20285850	290.54	4190	13.6574	423	yes	11913	Mir6413	no	no
402	589	chr10:87488880-87489030	570.3	389	4.97017	4225	yes	4705	Ascl1	no	no
403	590	chr3:108410460-108410610	281.264	4586	23.8549	42	yes	5017	Celsr2	yes	yes
404	594	chr5:125405620-125405770	441.484	1027	5.39943	3614	yes	10202	Dhx37	no	no
405	597	chrX:95967900-95968050	330.764	2831	7.47465	1826	yes	11013	Las1l	no	no
406	598	chr4:44247640-44247790	320.156	3118	8.06568	1542	yes	13926	Rnf38	no	no
407	599	chr15:27937680-27937830	393.992	1565	5.82662	3122	yes	88093	Trio	no	no
408	601	chr8:120335040-120335190	297.698	3896	10.6145	801	yes	104579	Gse1	no	no
409	602	chr16:32516160-32516310	310.122	3460	8.82859	1242	yes	16624	Zdhhc19	no	no
410	603	chr12:12723280-12723430	451.008	943	5.29084	3760	yes	23316	Gm25538	no	no
411	604	chr4:141902020-141902170	326.466	2945	7.59509	1760	yes	16441	Fhad1os2	no	yes
412	605	chr9:75261580-75261730	427.944	1159	5.44961	3551	yes	29641	Myo5c	no	yes
413	607	chr15:89211380-89211530	334.714	2725	7.13736	2006	yes	3557	Gm26798	no	yes
414	608	chr3:90446600-90446750	424.634	1195	5.46274	3536	yes	4908	Gm16048	no	no
415	609	chr9:65153360-65153510	286.982	4329	13.7951	404	yes	12281	Igdcc3	no	no
416	610	chr13:28416260-28416410	397.51	1517	5.74281	3222	yes	64506	2610307P16Rik	yes	no
417	611	chr4:141049560-141049710	307.444	3545	8.99454	1202	yes	4026	Crocc	no	no
418	614	chr13:97252660-97252810	450.7	945	5.23604	3839	yes	11630	Enc1	no	yes
419	615	chr18:55549820-55549970	574.874	377	4.85562	4407	yes	32781	Gm37337	no	no
420	619	chr8:36155600-36155750	314.114	3301	8.12744	1515	yes	60814	D8Ertd82e	no	no
421	620	chr1:89550120-89550270	314.664	3286	8.06557	1543	yes	13165	Gm25180	no	no
422	621	chr5:120231840-120231990	337.86	2658	6.87556	2176	yes	23343	RP23-213H20.1	no	no
423	622	chr14:105483420-105483570	346.05	2459	6.58675	2381	yes	15293	4930449E01Rik	no	no
424	624	chr14:25397300-25397450	351.168	2327	6.4266	2525	yes	18740	Gm26660	no	no
425	625	chr15:73021400-73021550	295.802	3956	10.1578	897	yes	34337	Trappc9	no	no
426	626	chr12:29049260-29049410	323.806	3013	7.4208	1853	yes	14041	Gm23342	no	no
427	627	chr11:120305200-120305350	628.274	278	4.74372	4605	yes	15482	Bahcc1	no	no
428	628	chr7:130367560-130367710	439.956	1051	5.23951	3836	yes	13273	Gm5903	no	no
429	629	chr4:136160200-136160350	539.538	478	4.85149	4410	yes	12119	E2f2	no	no
430	630	chr4:139821560-139821710	344.318	2497	6.56967	2397	yes	11372	Pax7	no	no
431	631	chr6:72216760-72216910	372.8	1899	5.92932	3010	yes	18742	Atoh8	yes	no
432	634	chr8:90741420-90741570	305.106	3616	8.64179	1317	yes	49452	AC129321.1	yes	no
433	635	chr18:25645980-25646130	350.992	2334	6.33961	2600	yes	47601	Gm25845	no	no
434	636	chr4:143279720-143279870	306.428	3581	8.52476	1367	yes	19668	Pdpn	no	no
435	638	chr8:90862180-90862330	316.572	3226	7.64048	1731	yes	33420	Chd9	no	no
436	639	chr13:83884800-83884950	362.214	2095	6.0836	2868	yes	6333	2810049E08Rik	no	yes
437	642	chr13:107955340-107955490	401.346	1473	5.49665	3501	yes	65351	Zswim6	no	no
438	644	chr4:8799620-8799770	376.29	1847	5.81603	3133	yes	40627	Chd7	no	no
439	645	chr13:28782960-28783110	301.098	3763	8.84861	1237	yes	44088	Gm17528	no	no
440	646	chr8:89271760-89271910	388.878	1633	5.59691	3380	no	84275	Gm5356	no	no
441	647	chr10:69465660-69465810	347.884	2414	6.32836	2604	yes	68037	Ank3	no	no
442	648	chr12:79925320-79925470	278.21	4718	15.1158	304	yes	38173	Gm28056	no	no
443	649	chr5:115204820-115204970	349.834	2363	6.27436	2667	yes	6552	Gm13828	no	no
444	650	chr7:70346360-70346510	413.58	1323	5.32824	3709	yes	14158	Nr2f2	no	yes
445	651	chr7:35234780-35234930	1140	28	4.52767	5007	yes	17620	Gm24505	no	no
446	654	chr3:147181600-147181750	310.614	3445	7.82479	1637	yes	11243	Gm6074	no	no
447	657	chr12:29096180-29096330	378.206	1813	5.67235	3293	yes	60961	Gm23342	no	no
448	658	chr14:66320020-66320170	284.922	4417	11.2616	706	yes	22966	1700001G11Rik	no	no
449	659	chr3:121700400-121700550	328.046	2904	6.79531	2223	yes	9771	RP24-404P10.3	no	yes
450	661	chrX:94177860-94178010	434.784	1096	5.09371	4044	yes	34716	Eif2s3x	no	no
451	662	chr15:59041120-59041270	383.504	1718	5.56551	3424	yes	40831	Mtss1	no	no
452	664	chr10:37397360-37397510	344.324	2496	6.28687	2655	yes	59949	Gm26535	no	no
453	666	chr7:28375640-28375790	394.078	1564	5.41123	3603	yes	3116	Plekhg2	no	no
454	667	chr9:40638540-40638690	303.064	3690	8.21226	1480	yes	31998	Gm21915	no	no
455	669	chr15:101078760-101078910	272.81	4981	17.0865	202	yes	24436	Fignl2	no	no
456	670	chr11:117497960-117498110	280.216	4626	12.263	567	yes	13667	Gm11733	no	no
457	672	chr1:74111440-74111590	306.902	3566	7.81044	1648	yes	12932	Tns1	no	no
458	673	chr15:84300060-84300210	319.466	3139	7.03661	2078	yes	23217	Gm22890	no	no
459	676	chr2:93176980-93177130	273.818	4919	15.0546	311	yes	10493	Trp53i11	no	no
460	679	chr17:88938260-88938410	477.716	774	4.78896	4515	yes	146359	Lhcgr	no	no
461	680	chr17:56488160-56488310	409.328	1373	5.17284	3933	yes	11752	Ptprs	no	no
462	681	chr5:34941880-34942030	329.978	2853	6.48789	2456	yes	7490	Rgs12	no	no
463	682	chr18:54175160-54175310	352.022	2312	5.91627	3019	yes	190914	Gm5507	no	no
464	684	chr13:22050700-22050850	428.352	1153	4.98245	4204	yes	7087	Vmn1r-ps92	no	no
465	685	chr1:89577000-89577150	322.318	3046	6.6595	2322	yes	3161	Agap1	no	yes
466	686	chr10:37378080-37378230	343.5	2514	6.08416	2866	yes	40669	Gm26535	no	yes
467	687	chr11:119053380-119053530	425.73	1180	4.98353	4201	yes	12486	Cbx8	no	no
468	688	chr8:111732120-111732270	530.852	509	4.59276	4876	yes	11654	Bcar1	no	no
469	692	chr7:112826360-112826510	342.772	2529	6.06951	2890	yes	66889	Tead1	yes	no
470	695	chr11:120310940-120311090	707.148	165	4.39844	5271	yes	21222	Bahcc1	no	no
471	696	chr6:51172940-51173090	447.2	981	4.81628	4464	yes	96895	Mir148a	yes	no
472	697	chr15:84418020-84418170	314.874	3277	6.8542	2187	yes	25602	1810041L15Rik	no	yes
473	698	chr6:88938420-88938570	283.074	4501	9.86685	967	yes	12188	4933427D06Rik	no	no
474	700	chr13:47273540-47273690	434.558	1097	4.8745	4378	yes	79612	Rnf144b	no	no
475	701	chr13:60147380-60147530	380.078	1775	5.31373	3728	yes	29910	Gas1	yes	no
476	702	chr17:23924780-23924930	488.394	707	4.634	4806	yes	7397	Dcpp3	no	no
477	703	chr3:35084600-35084750	497.714	657	4.59429	4872	yes	162024	Mir6378	no	no
478	705	chr1:42243940-42244090	311.292	3416	6.9647	2117	yes	5320	Gm29664	yes	no
479	706	chr13:36283260-36283410	552.452	435	4.47997	5100	yes	165924	Fars2	no	no
480	707	chr2:18767040-18767190	346.368	2452	5.85618	3083	yes	6253	Gm20539	no	no
481	708	chr4:139807560-139807710	319.082	3148	6.54762	2410	yes	25372	Pax7	no	no
482	709	chr19:43879740-43879890	443.566	1011	4.77189	4551	yes	22464	Gm24400	no	no
483	710	chr8:90244860-90245010	398.11	1510	5.08502	4054	yes	103191	Tox3	yes	yes
484	711	chr2:154426780-154426930	282.882	4512	9.50396	1056	yes	9626	Cbfa2t2	no	no
485	714	chr9:113792700-113792850	292.15	4112	8.19272	1487	yes	16477	Gm25059	no	no
486	715	chr18:64013920-64014070	340.826	2590	5.92376	3013	yes	104839	Gm24384	no	no
487	716	chr18:36018160-36018310	421.232	1236	4.87548	4374	yes	31216	Psd2	no	yes
488	717	chr12:98574660-98574810	289.874	4215	8.434	1398	yes	3205	Kcnk10	no	no
489	720	chr5:113180220-113180370	483.856	729	4.57905	4905	yes	14061	RP23-4P1.2	no	no
490	721	chr4:106936860-106937010	274.498	4885	10.7262	788	yes	4763	Ssbp3	no	no
491	722	chr3:141819400-141819550	323.916	3011	6.25556	2685	yes	29623	Unc5c	no	yes
492	723	chr2:26133280-26133430	285.922	4371	8.62156	1332	yes	5191	1810012K08Rik	no	no
493	725	chr11:84043520-84043670	464.732	848	4.59405	4874	yes	16940	Synrg	no	yes
494	726	chr15:36938840-36938990	309.734	3472	6.74186	2260	yes	59099	Gm10384	no	no
495	727	chr13:78179500-78179650	287.6	4304	8.336	1437	yes	10868	Nr2f1	no	no
496	731	chr14:31662080-31662230	265.732	5332	13.2973	456	yes	20869	Hacl1	no	yes
497	733	chr6:91301940-91302090	310.462	3447	6.62656	2345	yes	36136	Fbln2	no	no
498	734	chr14:67344820-67344970	316.772	3215	6.34367	2596	yes	8967	1700120O09Rik	no	no
499	737	chr11:103841040-103841190	437.166	1073	4.66389	4755	yes	13684	Nsf	no	no
500	742	chr10:109684720-109684870	298.798	3863	7.13915	2004	yes	39006	Nav3	no	yes
501	744	chr7:143437980-143438130	334.928	2721	5.80575	3147	yes	9550	Gm27901	no	no
502	746	chr2:118533000-118533150	355.966	2219	5.34892	3678	yes	11512	Bmf	yes	yes
503	747	chr1:133080380-133080530	275.444	4843	9.49411	1061	yes	12050	Gm28609	yes	yes
504	749	chr9:32032220-32032370	427.014	1165	4.67115	4741	yes	34876	AC160635.1	no	no
505	751	chr4:124906320-124906470	391.258	1600	4.91194	4311	yes	6993	Epha10	no	yes
506	752	chr13:28718520-28718670	284.886	4421	8.17947	1493	yes	7722	Mir6368	yes	no
507	755	chr2:25168040-25168190	282.76	4515	8.37364	1421	yes	12643	Nrarp	no	no
508	756	chr3:127257680-127257830	549.242	448	4.30079	5490	yes	13980	RP23-50E10.4	no	no
509	758	chr6:127336820-127336970	271.07	5068	10.1154	907	yes	11038	RP23-387P23.9	no	no
510	759	chr2:32559740-32559890	272.284	5013	9.85892	970	yes	11043	Dpm2	no	yes
511	760	chr4:141335320-141335470	358.076	2175	5.25709	3811	yes	10769	Gm25690	no	no
512	761	chr1:4571760-4571910	352.034	2311	5.34426	3683	yes	14417	Gm37323	no	no
513	764	chr9:20697500-20697650	308.286	3519	6.46133	2482	yes	30644	Olfm2	no	no
514	768	chr10:39171840-39171990	488.914	702	4.36838	5339	yes	8121	Wisp3	no	no
515	769	chr5:125245740-125245890	262.006	5543	12.7705	499	yes	27000	RP23-363M4.1	no	no
516	771	chr10:13108140-13108290	434.552	1098	4.54691	4964	yes	5250	Plagl1	no	yes
517	774	chr12:79911240-79911390	364.054	2059	5.1005	4032	yes	52253	Gm28056	no	no
518	775	chr4:133439980-133440130	319.706	3131	5.97696	2970	yes	20083	Slc9a1	no	no
519	776	chr9:78520500-78520650	470.322	813	4.38782	5292	yes	31424	Eef1a1	no	no
520	777	chr9:120691680-120691830	309.49	3482	6.31446	2624	yes	100030	Gm23624	no	no
521	778	chr4:133047420-133047570	286.572	4352	7.59352	1761	yes	8002	Ahdc1	no	no
522	780	chr3:87566220-87566370	479.97	756	4.35149	5374	yes	11385	Etv3l	no	no
523	781	chr5:103778680-103778830	332.312	2790	5.6124	3360	yes	5604	Aff1	no	no
524	783	chr4:127235840-127235990	454.438	920	4.41521	5232	yes	7869	Smim12	no	yes
525	784	chr11:80577860-80578010	342.896	2525	5.38186	3632	yes	68829	C030013C21Rik	no	no
526	788	chr2:4452980-4453130	329.162	2874	5.6681	3296	yes	13615	Gm13175	no	no
527	789	chr9:65109500-65109650	291.598	4136	7.08876	2042	yes	8040	Igdcc4	no	no
528	790	chr5:99479540-99479690	557.59	419	4.18611	5764	yes	28774	RP23-380D12.1	no	no
529	791	chr10:82048340-82048490	498.396	654	4.28279	5536	yes	10002	Zfp873	no	no
530	792	chr1:63204460-63204610	384.116	1705	4.8037	4488	yes	3827	Platr12	no	no
531	793	chr5:149489240-149489390	403.878	1444	4.66554	4751	yes	13737	Gm2566	no	yes
532	794	chr9:99799420-99799570	363.232	2076	5.02475	4130	yes	48978	Gm23949	no	no
533	796	chr8:90076460-90076610	406.952	1402	4.62533	4817	yes	271591	Tox3	no	no
534	797	chr7:68085440-68085590	351.71	2320	5.1922	3904	yes	132656	Igf1r	no	no
535	799	chr3:98319260-98319410	318.446	3170	5.86711	3072	yes	9278	Phgdh	no	yes
536	802	chr13:99475540-99475690	291.908	4126	6.91024	2151	yes	40987	Map1b	no	no
537	803	chr4:97649400-97649550	319.824	3128	5.79449	3160	yes	41261	E130114P18Rik	no	no
538	804	chr1:157440480-157440630	376.032	1852	4.83087	4440	yes	18022	BC026585	no	no
539	805	chr9:90693260-90693410	400.906	1476	4.62389	4821	yes	40189	Gm2497	yes	no
540	806	chr2:125731800-125731950	513.434	595	4.21036	5703	yes	7727	Shc4	no	no
541	807	chr17:9580020-9580170	355.428	2238	5.07356	4069	yes	89609	Pabpc6	no	no
542	808	chr9:96989720-96989870	397.04	1523	4.64295	4790	yes	5600	Spsb4	no	no
543	810	chr9:102211780-102211930	675.558	193	4.04705	6125	yes	39117	Gm37945	no	no
544	811	chr6:88942700-88942850	408.948	1376	4.55242	4944	yes	7908	4933427D06Rik	no	no
545	812	chr6:127701140-127701290	291.916	4125	6.83239	2196	yes	56775	RP23-42M8.2	no	no
546	815	chr5:23414220-23414370	309.394	3487	6.10705	2838	yes	18192	RP23-443N7.7	no	no
547	816	chr11:80335820-80335970	312.134	3377	5.99314	2952	yes	10508	Rhbdl3	no	yes
548	819	chr10:91187980-91188130	485.484	721	4.24003	5640	yes	16473	Tmpo	no	no
549	821	chr1:90743920-90744070	307.73	3533	6.09867	2846	yes	29220	Col6a3	no	no
550	822	chr4:136750880-136751030	247.55	6355	24.9515	30	yes	56915	Ephb2	no	no
551	823	chr13:48227800-48227950	659.018	228	4.03383	6159	yes	33552	Id4	no	no
552	824	chr9:35331280-35331430	443.952	1006	4.34779	5381	yes	31758	2610105M22Rik	no	no
553	826	chr1:134557000-134557150	694.642	177	4.00207	6228	yes	3096	Kdm5b	no	no
554	827	chr7:68129120-68129270	592.954	347	4.07295	6059	yes	135038	Pgpep1l	no	no
555	829	chr5:111660580-111660730	379.972	1779	4.72858	4631	yes	67039	RP24-572L22.2	no	no
556	831	chr2:115855920-115856070	360.854	2119	4.91422	4306	yes	12872	Meis2	no	no
557	834	chr1:156752480-156752630	384.568	1700	4.6755	4731	yes	33469	Fam20b	no	no
558	835	chr8:61386780-61386930	257.098	5800	11.6663	635	yes	22372	Gm10015	no	no
559	836	chr4:139811200-139811350	345.874	2466	5.14178	3974	yes	21732	Pax7	no	no
560	837	chr9:63092100-63092250	318.358	3177	5.70036	3263	yes	41108	Gm25064	no	no
561	838	chr7:30051320-30051470	435.022	1093	4.35553	5366	yes	6369	Zfp82	no	no
562	842	chr6:113012560-113012710	292.508	4093	6.59345	2377	yes	20513	RP24-204J8.4	no	no
563	843	chr1:74816920-74817070	612.29	310	4.03336	6161	yes	23632	Wnt10a	no	no
564	847	chr10:29146920-29147070	257.958	5763	11.0962	720	yes	2801	Gm9996	no	yes
565	848	chr3:35404660-35404810	273.342	4946	8.06826	1541	yes	9098	RP24-141D20.1	no	no
566	849	chr2:51140620-51140770	300.324	3791	6.23834	2708	yes	8399	Rnd3	no	no
567	850	chr4:107084880-107085030	282.734	4518	7.17411	1987	yes	3962	Cyb5rl	no	yes
568	852	chrX:101332540-101332690	430.974	1126	4.34024	5397	yes	18224	Nlgn3	no	no
569	854	chr9:69714160-69714310	321.58	3068	5.51554	3476	yes	44505	B230323A14Rik	no	no
570	855	chr3:34647840-34647990	460.164	868	4.20647	5713	no	2490	Sox2	no	no
571	856	chr17:70747820-70747970	330.636	2841	5.28431	3763	yes	7687	5031415H12Rik	no	no
572	857	chr10:92556980-92557130	342.866	2526	5.06437	4081	yes	30159	Gm22582	yes	no
573	858	chr18:63864380-63864530	311.55	3405	5.7601	3204	yes	44701	Gm24384	no	no
574	859	chr17:33817640-33817790	646.128	249	3.95944	6362	yes	4115	Kank3	no	yes
575	860	chr2:50971360-50971510	337.666	2667	5.15982	3955	yes	61751	Gm13498	yes	no
576	861	chr6:134863280-134863430	765.96	120	3.90698	6502	yes	12197	Crebl2	no	no
577	862	chr1:41390280-41390430	623.768	287	3.96491	6337	yes	139188	Gm28634	yes	no
578	863	chr5:139536360-139536510	302.154	3724	6.03506	2915	yes	7059	Uncx	yes	yes
579	865	chr11:80622800-80622950	327.492	2918	5.3166	3725	yes	113769	C030013C21Rik	no	no
580	870	chr11:57962440-57962590	419.39	1257	4.33138	5424	yes	6827	Gm26025	yes	no
581	872	chr4:136861960-136862110	323.742	3015	5.34752	3680	yes	24152	C1qb	no	no
582	873	chr4:55294340-55294490	430.566	1129	4.26819	5577	yes	5430	Gm25419	no	no
583	875	chr1:177338960-177339110	414.87	1310	4.33886	5401	yes	69683	Gm38328	no	no
584	878	chr7:71383520-71383670	279.828	4641	7.03788	2077	yes	13262	Gm29328	no	yes
585	881	chr11:35856760-35856910	296.45	3932	6.15306	2797	yes	3281	Wwc1	no	no
586	882	chr4:34886600-34886750	324.678	2992	5.30761	3737	yes	3715	Zfp292	no	no
587	883	chr10:82354160-82354310	337.042	2682	5.08935	4048	yes	24358	Gm4924	no	no
588	886	chr15:77358780-77358930	443.702	1008	4.19658	5745	yes	33526	Gm20688	no	no
589	887	chr2:101723000-101723150	368.656	1967	4.64429	4787	yes	38860	Traf6	no	no
590	888	chr10:87447840-87447990	662.508	224	3.89443	6534	yes	45745	Ascl1	yes	no
591	892	chr11:115779360-115779510	278.264	4714	7.02056	2084	yes	3679	2310067B10Rik	no	no
592	893	chr12:86816300-86816450	270.134	5113	7.72248	1693	yes	6418	Gm25888	yes	no
593	894	chr4:129048980-129049130	302.496	3709	5.84484	3100	yes	8928	1700086P04Rik	no	no
594	895	chr14:79774200-79774350	643.686	253	3.88772	6561	yes	2963	Pcdh8	no	no
595	896	chr4:117484740-117484890	408.974	1375	4.32318	5442	yes	10196	Rnf220	no	no
596	897	chrX:36807940-36808090	374.644	1874	4.55072	4952	yes	6756	Gm14549	no	no
597	898	chr11:89298400-89298550	390.932	1606	4.41981	5222	yes	3857	Nog	no	no
598	901	chr9:48895960-48896110	342.58	2538	4.89525	4336	yes	15064	Htr3a	no	no
599	902	chr12:99220460-99220610	581.306	367	3.90414	6513	yes	25136	Gm19898	no	no
600	903	chr13:54758520-54758670	443.908	1007	4.14538	5874	yes	4472	Sncb	no	yes
601	904	chr19:36904360-36904510	456.388	899	4.10032	5988	yes	15180	Fgfbp3	no	no
602	905	chr9:61872340-61872490	272.692	4990	7.3287	1902	yes	42123	Rplp1	no	no
603	906	chr10:122884180-122884330	242.574	6628	15.9764	265	yes	11113	Ppm1h	no	no
604	907	chr12:3959920-3960070	469.442	820	4.06557	6081	yes	5044	Pomc	no	yes
605	908	chr2:152707800-152707950	296.826	3922	5.96981	2979	yes	11183	Gm26841	no	yes
606	909	chr2:166679100-166679250	296.834	3921	5.96913	2980	yes	2899	Gm25265	no	no
607	911	chr1:134713800-134713950	281.462	4576	6.6479	2331	yes	4575	Syt2	no	no
608	912	chr8:3221120-3221270	511.926	606	3.97754	6304	yes	38509	Gm16180	no	no
609	914	chr4:129701600-129701750	403.102	1452	4.31133	5467	yes	4837	Tmem39b	no	yes
610	915	chr19:40513800-40513950	656.188	232	3.84171	6692	no	40866	Aldh18a1	no	no
611	916	chr2:168838780-168838930	299.386	3828	5.84739	3096	yes	43313	Gm25214	no	no
612	917	chrX:13344780-13344930	266.25	5307	7.84766	1623	yes	17836	Gm7129	no	no
613	919	chr12:54192060-54192210	388.726	1636	4.38128	5312	yes	11725	Egln3	no	no
614	920	chr5:135957660-135957810	530.618	511	3.92448	6440	yes	4536	Ssc4d	no	no
615	923	chr8:126584660-126584810	324.01	3009	5.15922	3957	yes	9251	Irf2bp2	no	no
616	926	chr11:22348700-22348850	355.508	2234	4.67269	4738	yes	6483	Ehbp1	no	no
617	927	chr2:13399000-13399150	365.794	2011	4.54616	4968	yes	56552	Cubn	no	no
618	933	chr8:120505100-120505250	272.938	4977	7.104	2031	yes	15440	Gm26971	no	no
619	934	chr9:123924800-123924950	306.926	3565	5.54504	3450	yes	43817	Ccr1	no	no
620	935	chr1:161999940-162000090	385.478	1684	4.37031	5334	yes	4001	Dnm3	no	no
621	937	chr8:70691820-70691970	376.886	1837	4.43165	5205	yes	5844	Jund	no	no
622	938	chr2:30744080-30744230	256.692	5836	8.97529	1210	yes	22945	Mir3089	no	no
623	940	chr13:107541760-107541910	253.928	5989	9.49857	1059	yes	127068	Apoo-ps	no	no
624	941	chr1:131078860-131079010	363.848	2063	4.5359	4992	yes	5184	Gm25549	no	no
625	944	chr9:40730760-40730910	272.504	5000	7.00611	2093	yes	10849	Gm16095	no	no
626	946	chr7:34570600-34570750	348.252	2398	4.69398	4697	yes	23469	Gm12784	no	no
627	949	chr11:88534400-88534550	294.732	3995	5.83602	3112	yes	55672	Msi2	no	no
628	953	chr16:44672140-44672290	263.568	5456	7.78448	1657	yes	52086	BC027231	no	no
629	954	chr15:101093140-101093290	281.608	4572	6.3728	2567	yes	22540	Ankrd33	no	no
630	958	chr9:45657300-45657450	274.172	4899	6.70037	2292	yes	22563	Gm22069	no	no
631	960	chr2:109943260-109943410	329.646	2861	4.89128	4339	yes	25688	Lgr4	no	no
632	962	chr9:77750760-77750910	484.104	727	3.9112	6485	yes	3700	Gclc	no	no
633	963	chr6:142876680-142876830	311.476	3410	5.26179	3805	yes	6285	St8sia1	no	yes
634	964	chr8:120497600-120497750	330.95	2827	4.86069	4398	yes	9228	Gse1	no	no
635	965	chr19:44388540-44388690	423.74	1213	4.09057	6014	yes	19094	Scd1	no	no
636	968	chr13:51314600-51314750	266.168	5315	7.30653	1921	yes	93943	S1pr3	no	no
637	971	chr5:135794680-135794830	342.002	2558	4.68538	4711	yes	12135	Srrm3	no	no
638	972	chr9:20544560-20544710	421.01	1238	4.08499	6031	yes	23218	Zfp266	no	no
639	973	chr8:123790180-123790330	359.524	2149	4.4631	5127	yes	15730	Rab4a	no	no
640	974	chr5:120322480-120322630	346.014	2462	4.6233	4822	yes	20004	RP23-213H20.2	no	no
641	976	chr16:29683580-29683730	373.932	1881	4.33649	5407	yes	67030	Opa1	no	no
642	977	chr6:127330260-127330410	585.458	358	3.76248	6933	yes	4478	RP23-387P23.9	no	no
643	978	chr2:38584820-38584970	276.602	4786	6.43588	2513	yes	18541	RP23-42H18.6	no	yes
644	981	chr14:48073640-48073790	420.538	1247	4.07332	6058	yes	6037	Gm6055	no	no
645	984	chr16:21333280-21333430	335.196	2714	4.73216	4625	yes	36483	Gm16863	no	no
646	986	chr2:30711880-30712030	240.986	6731	11.6769	633	yes	5088	Gm14488	no	yes
647	987	chr5:92905600-92905750	396.526	1528	4.15627	5841	yes	7682	Shroom3	no	no
648	988	chr18:76542840-76542990	288.404	4271	5.84418	3101	yes	280423	Smad2	no	no
649	989	chr6:31596900-31597050	297.412	3905	5.51271	3480	yes	8236	RP24-414G20.1	no	no
650	990	chr11:105507980-105508130	385.958	1676	4.20624	5714	yes	51320	2016-03-10	no	no
651	991	chr10:94230720-94230870	446.096	988	3.9376	6405	yes	30764	Ndufa12	no	no
652	992	chr4:148885960-148886110	319.352	3143	4.94438	4264	yes	3346	Casz1	no	no
653	993	chr13:63554680-63554830	338.026	2655	4.66415	4753	yes	9060	Ptch1	yes	no
654	995	chr7:112883880-112884030	338.184	2646	4.64626	4784	yes	70007	Rassf10	no	no
655	996	chr13:34287880-34288030	327.876	2909	4.78601	4525	yes	10703	Gm24530	yes	no
656	999	chr14:64199880-64200030	257.088	5802	7.79148	1655	yes	85314	Gm17116	no	no
657	1000	chr11:68151140-68151290	521.92	552	3.771	6912	yes	44938	C78197	no	no
658	1001	chr5:111631620-111631770	288.006	4284	5.77397	3184	yes	38079	RP24-572L22.2	no	no
659	1004	chr7:116282820-116282970	331.2	2816	4.70421	4678	yes	25155	Plekha7	no	no
660	1005	chr13:71158600-71158750	406.092	1417	4.0655	6082	yes	51586	Mir466f-4	no	no
661	1006	chr11:117939780-117939930	423.838	1210	3.97768	6303	yes	17950	Gm11726	no	no
662	1007	chr4:25408820-25408970	385.65	1680	4.15604	5843	yes	10454	Gm11894	no	no
663	1008	chr8:108481500-108481650	320.606	3100	4.83918	4429	yes	221525	Zfhx3	no	no
664	1009	chr11:112811220-112811370	326.944	2933	4.74778	4599	yes	12287	Gm11681	no	no
665	1010	chr6:50821760-50821910	258.364	5737	7.54593	1797	yes	18804	RP23-210L10.3	yes	no
666	1011	chr4:106989280-106989430	277.012	4767	6.17472	2774	yes	22929	Ssbp3	no	no
667	1012	chr2:27442320-27442470	819.77	90	3.60647	7459	yes	8235	Mir7578	no	no
668	1013	chr12:26533060-26533210	266.794	5270	6.70896	2281	yes	63931	Cmpk2	no	no
669	1015	chr9:37093140-37093290	514.67	586	3.75127	6971	yes	9906	Pknox2	no	no
670	1017	chr6:144251540-144251690	354.498	2254	4.38393	5304	yes	42047	Sox5	no	no
671	1021	chr2:154421360-154421510	303.496	3673	5.19145	3905	yes	13336	Snta1	no	no
672	1022	chr15:73023000-73023150	387.498	1653	4.12421	5933	no	32737	Trappc9	no	no
673	1023	chr16:42575640-42575790	675.128	195	3.6207	7400	yes	235064	Gap43	no	no
674	1024	chr1:165281900-165282050	248.702	6289	8.58421	1341	yes	13814	Gpr161	no	no
675	1026	chr4:32303820-32303970	276.256	4800	6.10446	2840	yes	52134	Bach2it1	yes	no
676	1029	chr1:88840260-88840410	249.624	6237	8.38036	1415	yes	35075	Gm29337	no	no
677	1030	chr9:37359740-37359890	309.556	3480	4.99615	4175	yes	7553	Hepacam	no	no
678	1031	chr13:9796360-9796510	390.092	1616	4.07789	6055	yes	31114	Zmynd11	no	no
679	1032	chr10:96646420-96646570	242.168	6652	9.60181	1024	yes	29494	Btg1	no	no
680	1034	chr11:76450300-76450450	253.57	6014	7.75683	1671	yes	13155	Abr	no	no
681	1035	chr15:83735040-83735190	384.992	1693	4.09325	6007	yes	10094	Scube1	no	no
682	1038	chr17:6861800-6861950	293.112	4067	5.37289	3644	yes	33462	Mir692-1	no	no
683	1039	chr18:25554800-25554950	401.364	1472	3.99558	6246	no	43579	Gm25845	no	no
684	1040	chr5:30763280-30763430	265.488	5345	6.59653	2374	yes	4323	RP23-342N8.1	no	no
685	1041	chr8:117470380-117470530	356.712	2207	4.28923	5521	yes	11190	Mir7078	no	no
686	1042	chr3:134302820-134302970	365.822	2010	4.20337	5721	yes	30385	RP23-384A11.6	yes	no
687	1044	chr6:72677660-72677810	508.412	620	3.70208	7123	yes	6331	Tcf7l1	no	no
688	1045	chr14:75834300-75834450	311.694	3396	4.88488	4356	yes	10589	Gm4285	no	no
689	1048	chr13:48130860-48131010	343.85	2504	4.40124	5265	yes	112327	4931429P17Rik	no	no
690	1049	chr9:41326820-41326970	254.556	5953	7.48943	1823	yes	12646	Gm25401	no	no
691	1050	chr10:3892040-3892190	507.608	625	3.69287	7152	yes	11467	Plekhg1	no	no
692	1056	chr2:155050760-155050910	597.35	337	3.60085	7482	yes	3220	a	yes	yes
693	1058	chr1:75289520-75289670	288.624	4261	5.42283	3590	yes	11180	Resp18	no	no
694	1059	chr19:42316040-42316190	336.102	2697	4.45124	5157	yes	35945	Mir3085	no	no
695	1061	chr4:148940720-148940870	345.148	2481	4.34602	5386	yes	7681	Casz1	no	yes
696	1062	chr3:109782320-109782470	361.822	2100	4.18012	5778	yes	50864	Ntng1	no	yes
697	1064	chr16:90522020-90522170	255.514	5897	7.14133	2002	yes	32069	1110008E08Rik	no	no
698	1065	chr8:109361000-109361150	237.872	6948	9.91376	953	yes	64669	Gm23163	no	no
699	1066	chr6:51168160-51168310	328.692	2885	4.52122	5021	yes	101675	Mir148a	no	no
700	1068	chr6:22794500-22794650	299.732	3809	5.04798	4102	yes	4757	Gm25942	no	no
701	1071	chr4:139599140-139599290	271.546	5046	6.08183	2871	yes	3971	Gm21969	no	no
702	1073	chr8:119791980-119792130	280.504	4611	5.64781	3317	yes	13639	Tldc1	no	no
703	1074	chr7:144106460-144106610	312.25	3375	4.769	4559	yes	68994	Shank2	no	no
704	1076	chr9:120619700-120619850	627.112	280	3.54818	7666	yes	42429	5830454E08Rik	no	no
705	1077	chr4:126619940-126620090	341.716	2566	4.34508	5387	yes	10161	5730409E04Rik	no	no
706	1078	chr13:59657080-59657230	266.69	5280	6.25006	2691	yes	18629	Golm1	no	no
707	1079	chr11:69527320-69527470	241.424	6698	8.73966	1276	yes	10640	Dnah2	no	no
708	1080	chr7:49104540-49104690	405.218	1431	3.88907	6554	yes	90926	Gm37613	no	no
709	1081	chr11:24286800-24286950	348.292	2395	4.26178	5597	yes	84251	Gm12065	no	no
710	1082	chrX:12006820-12006970	229.822	7509	12.9245	489	yes	22427	Gm14512	no	no
711	1083	chr9:41805180-41805330	409.124	1374	3.86446	6626	yes	150952	Gm8707	no	no
712	1084	chr4:130520340-130520490	707.066	166	3.50096	7838	yes	37573	Nkain1	no	no
713	1085	chr2:71655820-71655970	386.598	1669	3.96432	6340	yes	63522	Platr26	no	no
714	1086	chr17:15990380-15990530	252.61	6069	7.25977	1943	yes	152800	Gm25598	no	no
715	1087	chr2:157801340-157801490	269.97	5123	6.06973	2889	yes	11551	Ctnnbl1	no	no
716	1088	chr11:68274400-68274550	320.644	3098	4.56571	4919	yes	3596	Gm12305	no	no
717	1089	chr8:88604200-88604350	437.114	1075	3.75585	6957	yes	31853	Snx20	no	no
718	1092	chr1:132582080-132582230	239.876	6803	8.82692	1243	yes	4985	Nfasc	no	yes
719	1093	chr7:97804660-97804810	305.086	3617	4.83232	4438	yes	38200	Pak1	no	no
720	1094	chr14:24770700-24770850	266.196	5311	6.20324	2749	yes	138639	Gm10398	no	no
721	1099	chr12:110446940-110447090	406.178	1414	3.8524	6658	yes	38724	Ppp2r5c	no	no
722	1100	chr1:64066960-64067110	341.984	2559	4.29303	5514	yes	11619	Gm13748	no	no
723	1103	chr11:108935400-108935550	323.248	3024	4.49712	5065	yes	3399	Axin2	no	no
724	1106	chr7:64272060-64272210	337.22	2676	4.33098	5426	yes	15535	Mtmr10	no	no
725	1107	chr15:10747260-10747410	270.184	5111	5.94038	2998	yes	30191	4930556M19Rik	no	no
726	1108	chr6:51612720-51612870	232.794	7289	10.5026	821	yes	8837	Gm22914	no	no
727	1109	chr7:35668180-35668330	495.73	669	3.60906	7452	no	20734	Pdcd5	no	no
728	1110	chr8:48342300-48342450	393.224	1577	3.88937	6551	yes	24988	Tenm3	no	yes
729	1112	chr11:32383780-32383930	263.216	5479	6.27317	2668	yes	36015	Sh3pxd2b	no	no
730	1114	chr18:55507260-55507410	269.19	5153	5.93257	3005	yes	9779	Gm37337	yes	no
731	1115	chr6:91617280-91617430	412.56	1335	3.79657	6830	yes	66712	Slc6a6	no	no
732	1119	chr2:102003460-102003610	229.73	7516	11.4603	669	yes	36094	Gm13919	no	no
733	1124	chr10:75837360-75837510	694.45	178	3.45121	8029	yes	2554	Gstt2	no	no
734	1125	chr6:51171020-51171170	786.446	108	3.43222	8101	no	98815	Mir148a	no	no
735	1128	chr10:43043580-43043730	268.034	5194	5.91528	3021	yes	103774	Scml4	no	no
736	1130	chr12:112552140-112552290	308.006	3524	4.69466	4694	yes	36569	Inf2	no	no
737	1131	chr6:93820060-93820210	294.672	3997	4.9616	4239	yes	26363	Gm23035	yes	no
738	1132	chr12:86942180-86942330	290.786	4173	5.07286	4070	yes	4788	Cipc	no	no
739	1134	chr4:57824780-57824930	296.736	3923	4.89748	4332	yes	4390	Akap2	no	no
740	1135	chr8:120407940-120408090	313.954	3309	4.55216	4947	yes	35534	Gm22715	no	no
741	1136	chr4:124668200-124668350	360.296	2134	4.04708	6124	yes	11106	Gm27247	no	no
742	1137	chr17:47521700-47521850	260.688	5604	6.27775	2664	yes	16534	Ccnd3	no	no
743	1138	chr4:54612420-54612570	267.014	5251	5.91978	3017	yes	33785	Gm29067	yes	no
744	1139	chr6:30616600-30616750	324.424	3002	4.40038	5266	yes	4120	Cpa5	no	no
745	1143	chr12:117688780-117688930	248.836	6277	7.12065	2013	yes	114513	Gm24741	no	yes
746	1144	chr18:78455140-78455290	446.73	985	3.64987	7305	yes	78243	Gm26430	yes	no
747	1145	chr3:94821440-94821590	361.266	2111	4.02306	6180	yes	11462	Gm15263	no	no
748	1146	chr1:74824960-74825110	384.124	1704	3.8748	6594	yes	25860	Gm16582	no	no
749	1148	chr1:180777700-180777850	362.3	2091	4.01005	6213	yes	9119	Gm38293	no	no
750	1149	chr15:80799100-80799250	260.48	5618	6.25414	2686	yes	87856	Tnrc6b	no	no
751	1150	chr1:106199760-106199910	294.112	4020	4.92629	4288	yes	19479	Gm38235	no	no
752	1153	chr18:35814840-35814990	234.812	7161	9.08907	1174	yes	14903	Cxxc5	no	no
753	1154	chr17:9775980-9776130	262.372	5519	6.12807	2825	yes	106351	Pabpc6	no	no
754	1155	chr3:88241160-88241310	223.238	7980	14.3678	364	yes	12452	Gm3764	no	yes
755	1157	chr2:32751140-32751290	265.03	5384	5.9831	2966	yes	6019	Tor2a	no	yes
756	1159	chr5:114571620-114571770	272.066	5021	5.63928	3333	yes	3678	Fam222a	no	no
757	1161	chr19:7070300-7070450	414.43	1314	3.72619	7046	yes	13607	Macrod1	no	no
758	1162	chr17:56814440-56814590	542.726	462	3.48549	7899	no	16493	Rfx2	no	no
759	1165	chr10:84710980-84711130	301.31	3755	4.72946	4629	yes	45007	Rfx4	no	no
760	1167	chr12:52835460-52835610	271.422	5051	5.62588	3345	yes	136152	Akap6	yes	no
761	1168	chr10:81570920-81571070	663.538	220	3.41372	8180	yes	3566	Tle2	no	no
762	1169	chr19:14890800-14890950	325.756	2963	4.31959	5447	yes	69891	Gm5513	yes	no
763	1170	chr8:25197160-25197310	273.838	4917	5.49958	3496	yes	4214	Tacc1	no	no
764	1172	chr15:101067080-101067230	222.676	8022	13.9037	398	yes	12756	Fignl2	no	no
765	1173	chr2:13385120-13385270	277.264	4757	5.35619	3666	yes	70432	Cubn	no	no
766	1174	chr16:44679520-44679670	240.568	6749	7.74796	1679	yes	44706	BC027231	yes	no
767	1175	chr8:120564300-120564450	240.216	6776	7.75755	1670	yes	6906	Gse1	no	yes
768	1178	chr18:55133740-55133890	312.186	3376	4.47641	5108	yes	9759	Gm34073	no	no
769	1180	chr7:62416300-62416450	257.018	5804	6.25014	2690	yes	3764	Mkrn3	no	no
770	1181	chr15:98994020-98994170	549.658	446	3.44367	8049	no	8130	4930578M01Rik	no	no
771	1183	chr19:12011580-12011730	653.17	238	3.38964	8266	no	25085	Olfr1423	no	no
772	1184	chr14:103764160-103764310	308.83	3501	4.52727	5008	yes	64793	Slain1os	yes	no
773	1187	chr12:108396200-108396350	601.038	328	3.40884	8194	yes	14267	Eml1	no	no
774	1189	chr7:98815660-98815810	472.986	800	3.52893	7730	yes	19377	Wnt11	no	no
775	1191	chr11:118998700-118998850	502.238	647	3.4848	7903	yes	10559	Enpp7	no	no
776	1192	chr16:31592100-31592250	278.52	4700	5.21382	3868	yes	71268	Dlg1	no	no
777	1196	chr8:45875380-45875530	445.648	990	3.56791	7595	yes	10030	Pdlim3	no	no
778	1197	chr6:87738420-87738570	303.318	3680	4.57271	4913	yes	5686	Efcc1	no	no
779	1198	chr5:135903640-135903790	429.54	1138	3.60615	7462	yes	7229	RP23-11P12.2	no	no
780	1199	chr12:110591600-110591750	1005.44	45	3.32472	8565	yes	9777	Dync1h1	no	no
781	1201	chr8:88454120-88454270	289.216	4237	4.8727	4381	yes	67149	Nkd1	no	no
782	1203	chr4:9184640-9184790	310.162	3458	4.44879	5162	yes	25288	Gm23423	no	no
783	1204	chr12:52671540-52671690	249.008	6268	6.6144	2358	yes	27768	Akap6	no	no
784	1205	chr12:86787300-86787450	320.974	3086	4.28187	5540	yes	22582	Gm25888	no	no
785	1207	chr15:57976000-57976150	613.244	308	3.37341	8338	no	9344	Fam83a	no	no
786	1212	chr12:53065260-53065410	319.52	3136	4.271	5570	yes	18509	n-R5s58	no	no
787	1213	chr3:127749440-127749590	340.514	2596	4.0511	6114	yes	17921	Gm23279	no	no
788	1214	chr4:125729400-125729550	238.064	6930	7.55486	1789	yes	169507	2610028E06Rik	no	no
789	1215	chr7:16880280-16880430	242.082	6657	7.05777	2062	yes	5038	Dact3	no	no
790	1216	chr10:128096740-128096890	424.276	1202	3.59025	7525	yes	4032	Baz2a	no	yes
791	1218	chr13:113918200-113918350	269.45	5148	5.4013	3611	yes	123770	Arl15	no	no
792	1221	chr4:120252600-120252750	322.096	3054	4.20798	5712	yes	34674	Foxo6	no	no
793	1222	chr4:122955520-122955670	294.956	3983	4.64522	4785	yes	4395	Mfsd2a	no	no
794	1223	chr12:112333640-112333790	226.568	7743	9.57517	1032	yes	16352	Gm38123	no	no
795	1225	chr2:33543480-33543630	342.852	2527	3.98828	6269	yes	53773	Gm13530	no	no
796	1231	chr6:55444420-55444570	285.678	4383	4.82941	4442	yes	7483	Adcyap1r1	no	no
797	1232	chr16:30510600-30510750	348.816	2382	3.92213	6444	yes	30234	Tmem44	no	no
798	1233	chr9:61361280-61361430	667.032	213	3.3092	8614	yes	10272	Gm10655	no	no
799	1234	chr12:85455300-85455450	963.99	49	3.27181	8782	yes	18515	Fos	yes	no
800	1236	chr6:145340780-145340930	481.826	741	3.43308	8095	yes	24247	Gm15707	no	no
801	1238	chr4:107835120-107835270	226.826	7726	9.26602	1120	yes	4210	Lrp8	no	yes
802	1240	chr5:121115840-121115990	288.814	4257	4.72327	4641	yes	27720	Ptpn11	no	no
803	1242	chr1:41157780-41157930	290.852	4171	4.67488	4733	yes	23397	4930448I06Rik	no	no
804	1243	chr14:51065200-51065350	526.376	528	3.36464	8381	yes	6167	Olfr750	no	no
805	1244	chr1:132333820-132333970	231.13	7404	8.13283	1511	yes	6299	Nuak2	no	yes
806	1245	chr1:98190320-98190470	359.88	2141	3.81258	6775	yes	16747	Gm29461	yes	yes
807	1247	chr17:10745220-10745370	441.128	1032	3.48581	7898	yes	62539	Gm16169	yes	no
808	1249	chr17:29464260-29464410	299.06	3845	4.48144	5099	yes	26477	Pim1	yes	yes
809	1250	chr1:128687340-128687490	283.462	4486	4.81861	4460	yes	63511	Gm29599	no	no
810	1252	chr19:15801960-15802110	371.42	1918	3.72601	7048	yes	107677	Psat1	yes	no
811	1256	chr19:47301740-47301890	250.342	6190	6.15263	2800	yes	28226	Mir6995	no	no
812	1257	chr1:153641640-153641790	294.656	4000	4.53394	4996	yes	11310	Rgs8	no	no
813	1258	chr4:128737300-128737450	243.066	6597	6.56113	2404	yes	9393	Phc2	no	no
814	1259	chr6:86059240-86059390	229.54	7532	8.22694	1472	yes	7067	Add2	no	no
815	1261	chr9:16437860-16438010	311.33	3415	4.26282	5594	yes	59704	Fat3	no	no
816	1263	chr1:134093040-134093190	286.994	4326	4.69597	4692	yes	6044	Gm38140	no	no
817	1264	chr15:77343520-77343670	260.652	5608	5.57817	3412	yes	36542	Rbfox2	no	no
818	1265	chr8:10921800-10921950	365.014	2036	3.74665	6986	yes	6582	3930402G23Rik	no	no
819	1269	chr18:79071560-79071710	227.604	7666	8.5351	1363	yes	37756	Setbp1	no	no
820	1270	chr4:44557900-44558050	239.136	6859	6.8763	2175	yes	49593	Mir5120	no	no
821	1272	chr14:122406860-122407010	241.79	6681	6.61475	2357	yes	18775	Gm25464	no	no
822	1274	chr7:6435480-6435630	399.752	1493	3.58276	7548	yes	4281	Olfr1344	no	no
823	1275	chr9:65744360-65744510	285.158	4407	4.72789	4634	yes	43291	Zfp609	no	no
824	1277	chr9:61368660-61368810	526.33	529	3.33037	8534	no	2892	Gm10655	no	no
825	1279	chr2:170218600-170218750	223.024	8002	9.45792	1073	yes	24622	Gm17619	no	no
826	1281	chr14:24841960-24842110	244.622	6521	6.36549	2571	yes	67379	Gm10398	no	no
827	1283	chr19:46444340-46444490	408.862	1381	3.5311	7721	no	13491	Sufu	no	no
828	1284	chr13:110062840-110062990	651.096	245	3.25706	8864	yes	127603	Pde4d	no	no
829	1285	chr13:78207880-78208030	319.372	3142	4.10983	5968	yes	5168	A830082K12Rik	no	no
830	1286	chr18:28077880-28078030	284.164	4456	4.71672	4655	yes	231805	Gm24246	no	no
831	1287	chr11:32010440-32010590	288.358	4274	4.60866	4851	yes	10013	Nsg2	no	no
832	1289	chr12:111668480-111668630	555.868	425	3.29075	8705	yes	3783	Ckb	no	yes
833	1290	chr8:86390060-86390210	415.266	1302	3.5025	7829	yes	97634	Gm24490	no	no
834	1292	chr19:7264220-7264370	239.452	6837	6.66769	2310	no	3030	Rcor2	no	no
835	1294	chr1:77502600-77502750	289.418	4230	4.55559	4941	yes	5907	Mir6352	no	no
836	1297	chr5:30111260-30111410	230.228	7474	7.64616	1727	yes	5249	3110082J24Rik	no	no
837	1298	chr2:51087700-51087850	226.232	7780	8.35942	1425	yes	61319	Rnd3	no	no
838	1300	chr18:5990040-5990190	596.714	339	3.25564	8870	yes	44592	Arhgap12	no	no
839	1301	chr6:97666860-97667010	266.508	5288	5.17532	3929	yes	49394	Frmd4b	no	no
840	1302	chr3:87987040-87987190	1089.2	31	3.18963	9188	yes	7340	Bcan	no	yes
841	1303	chr12:117196840-117196990	330.214	2849	3.9533	6373	yes	45264	Gm10421	no	no
842	1307	chr3:17489860-17490010	337.254	2674	3.87754	6587	yes	94056	Gm19694	no	no
843	1308	chr14:98073220-98073370	280.276	4623	4.72486	4639	yes	45214	Gm16331	yes	no
844	1312	chr5:111894140-111894290	243.648	6569	6.23684	2709	yes	50020	RP23-427D2.1	no	no
845	1313	chr9:13425500-13425650	274.56	4882	4.85456	4408	yes	5786	Phxr4	no	no
846	1315	chr7:44970260-44970410	452.824	928	3.36734	8366	yes	4516	Cpt1c	no	yes
847	1316	chr8:109437160-109437310	247.022	6390	6.046	2908	yes	11491	Gm23163	yes	no
848	1317	chr10:67003340-67003490	253.332	6027	5.68742	3276	yes	82513	Gm26576	no	no
849	1318	chr16:21310900-21311050	250.726	6160	5.80692	3145	yes	14103	Gm16863	no	no
850	1319	chr8:120298740-120298890	215.158	8643	11.4277	674	yes	68279	Gse1	no	no
851	1320	chr4:47438120-47438270	621.738	289	3.21714	9044	yes	15437	Gm12430	no	no
852	1321	chr17:32891600-32891750	542.498	464	3.25501	8874	no	5592	Zfp870	no	no
853	1322	chr13:34239520-34239670	250.196	6201	5.81033	3140	yes	37657	Gm24530	no	no
854	1323	chr2:5314600-5314750	418.802	1260	3.4352	8083	yes	31025	Gm13197	no	no
855	1325	chr2:76070460-76070610	470.426	811	3.32959	8541	yes	64492	Pde11a	no	no
856	1326	chr5:142386800-142386950	230.954	7419	7.23482	1953	yes	14622	Foxk1	no	no
857	1328	chr18:65530580-65530730	281.204	4589	4.62789	4815	yes	49575	Zfp532	no	no
858	1330	chr14:27050860-27051010	238.98	6870	6.39113	2553	yes	11934	Il17rd	no	no
859	1331	chr5:121948680-121948830	226.716	7733	7.71705	1698	yes	23834	Cux2	no	no
860	1332	chr5:120440860-120441010	364.7	2044	3.62242	7394	no	9168	Gm27199	no	yes
861	1333	chr3:84938120-84938270	307.652	3537	4.13249	5908	yes	12715	Fbxw7	yes	no
862	1334	chr11:69040960-69041110	536.77	491	3.2362	8959	no	4612	Aurkb	no	no
863	1335	chr17:50006780-50006930	270.224	5110	4.88929	4344	yes	87477	Rftn1	no	no
864	1336	chr17:56507740-56507890	578.17	373	3.21087	9086	yes	4668	Znrf4	no	no
865	1340	chr6:36776060-36776210	424.468	1197	3.38572	8284	yes	34044	Ptn	no	no
866	1342	chr15:67176880-67177030	426.892	1167	3.37451	8333	yes	49814	1700012I11Rik	no	no
867	1343	chr18:82902220-82902370	282.024	4548	4.54777	4961	yes	8584	Zfp516	no	no
868	1344	chr9:52149440-52149590	253.31	6028	5.50719	3484	yes	18596	Zc3h12c	yes	no
869	1345	chr8:12478020-12478170	306.624	3574	4.11489	5957	yes	81692	Gm25239	no	no
870	1346	chr12:112221840-112221990	261.536	5564	5.1369	3980	yes	42761	Kif26a	no	no
871	1347	chr16:18687000-18687150	364.996	2038	3.59471	7506	yes	57137	2016-09-05	no	no
872	1351	chr1:119033940-119034090	222.354	8044	8.1542	1506	yes	19324	Gli2	no	no
873	1356	chr11:81613380-81613530	440.428	1043	3.33077	8532	yes	26094	Gm11418	yes	no
874	1358	chr2:116009260-116009410	359.512	2150	3.61283	7438	yes	32711	Meis2	no	no
875	1360	chr14:66325040-66325190	393.894	1568	3.45055	8031	yes	19181	Stmn4	no	no
876	1361	chr9:41365380-41365530	215.796	8582	9.61184	1021	yes	10942	2610203C20Rik	no	no
877	1363	chr4:117409760-117409910	316.742	3218	3.94327	6391	yes	34378	Rnf220	no	no
878	1364	chr10:52742760-52742910	439.536	1054	3.32607	8559	yes	52302	Slc35f1	yes	no
879	1365	chr2:30613720-30613870	222.742	8015	7.90506	1602	yes	8578	Cstad	no	no
880	1366	chr11:59264260-59264410	395.038	1546	3.4379	8072	yes	26417	Wnt3a	no	no
881	1367	chr2:163195920-163196070	365.22	2027	3.56831	7594	yes	7130	Tox2	no	no
882	1368	chr12:16789980-16790130	301.562	3745	4.14473	5877	yes	10629	Greb1	no	no
883	1370	chr4:32042220-32042370	337.206	2677	3.75819	6947	yes	9443	Gm11927	no	no
884	1373	chr13:26932800-26932950	285.076	4412	4.42018	5221	yes	32879	Gm11355	no	no
885	1374	chr12:72375060-72375210	215.218	8641	9.67641	1006	yes	33919	Rtn1	no	no
886	1377	chr12:53253520-53253670	204.786	9509	17.7982	171	yes	4918	Npas3	no	no
887	1378	chr4:9135920-9136070	461.942	864	3.26379	8825	yes	74008	Gm23423	no	no
888	1379	chr6:37642940-37643090	236.134	7070	6.31686	2619	yes	44180	RP23-245J24.1	no	no
889	1380	chr3:108405660-108405810	270.406	5102	4.75088	4593	yes	3146	Celsr2	no	yes
890	1382	chr4:140219220-140219370	272.464	5002	4.69305	4699	yes	27489	Igsf21	yes	no
891	1383	chr15:102744020-102744170	241.862	6675	5.89651	3040	yes	21917	Calcoco1	no	no
892	1386	chr4:154946460-154946610	395.032	1548	3.41653	8170	yes	14388	Hes5	no	no
893	1389	chr10:84383320-84383470	325.486	2969	3.81348	6772	yes	8993	Nuak1	no	no
894	1390	chr9:62531780-62531930	208.692	9180	12.2481	570	yes	5105	Coro2b	no	no
895	1393	chr6:88980240-88980390	415.57	1298	3.3499	8456	yes	29632	4933427D06Rik	no	no
896	1395	chr6:90988760-90988910	771.204	113	3.09964	9647	no	28594	Nup210	no	no
897	1396	chr5:113503420-113503570	220.86	8172	7.9362	1590	yes	12743	Wscd2	no	no
898	1397	chr4:8647480-8647630	568.592	395	3.15633	9370	yes	26027	Gm11809	no	no
899	1398	chr12:108240980-108241130	208.732	9178	12.0615	589	yes	34362	Ccdc85c	no	no
900	1399	chrX:12839760-12839910	241.644	6686	5.855	3084	yes	30527	Gm25063	no	no
901	1400	chr9:48696860-48697010	301.528	3748	4.08904	6024	yes	91782	Nnmt	no	no
902	1402	chr17:70872660-70872810	448.524	970	3.26621	8811	yes	3105	Gm9320	no	no
903	1403	chr5:111446820-111446970	261.104	5583	4.97662	4211	yes	23306	RP23-131F7.4	no	no
904	1404	chr3:8685280-8685430	353.79	2274	3.59128	7521	yes	5878	Gm23670	no	no
905	1405	chr15:79193100-79193250	227.174	7696	6.99572	2101	yes	16136	Gm10863	no	no
906	1406	chr17:46027720-46027870	252.634	6067	5.30843	3736	yes	2914	Vegfa	no	yes
907	1409	chr12:111143280-111143430	286.168	4364	4.3183	5450	yes	23015	Traf3	yes	no
908	1410	chr9:101472740-101472890	284.872	4424	4.34316	5390	yes	23462	Gm5161	no	no
909	1411	chr11:16591600-16591750	329.782	2858	3.75071	6973	no	44391	Gm12663	no	no
910	1412	chr4:54021520-54021670	258.616	5723	5.03746	4114	yes	17538	Gm24177	no	no
911	1413	chr9:37179020-37179170	337.138	2679	3.68962	7160	yes	6101	Gm25273	no	no
912	1414	chr8:91806180-91806330	242.94	6606	5.72553	3236	yes	4080	Irx3os	no	yes
913	1416	chr4:54073020-54073170	269.788	5132	4.66259	4759	yes	69038	Gm24177	no	no
914	1418	chr9:74277820-74277970	228.914	7573	6.6482	2329	yes	3761	Wdr72	no	no
915	1419	chr9:102545100-102545250	444.242	1002	3.24802	8906	yes	2591	Gm25669	no	yes
916	1421	chr1:74387120-74387270	452.822	929	3.22935	8982	yes	3595	Slc11a1	no	no
917	1423	chr2:142589840-142589990	273.026	4970	4.5495	4955	yes	12987	Rbmx2-ps	no	no
918	1424	chr17:15831000-15831150	205.506	9454	13.0317	476	yes	4489	Rgmb	no	no
919	1426	chr3:141936740-141936890	280.308	4621	4.37363	5325	yes	5292	Bmpr1b	no	no
920	1428	chr4:148867260-148867410	280.73	4604	4.36578	5345	yes	22046	Casz1	no	no
921	1429	chr11:88216300-88216450	336.62	2686	3.6566	7280	yes	11931	Mrps23	no	no
922	1430	chr10:117095060-117095210	234.04	7218	6.18425	2765	yes	31321	Cct2	no	no
923	1431	chr9:50452520-50452670	481.802	742	3.17979	9242	yes	41930	Plet1	no	no
924	1432	chr11:75573460-75573610	514.492	588	3.15209	9397	yes	6719	Slc43a2	no	yes
925	1433	chr4:106785840-106785990	251.652	6112	5.20954	3878	yes	11099	Gm12745	no	no
926	1435	chr7:144653920-144654070	272.302	5011	4.53234	4998	yes	15382	Ano1	no	yes
927	1439	chr12:112329700-112329850	239.66	6815	5.76647	3198	yes	20292	Gm38123	no	no
928	1440	chr9:123924200-123924350	249.968	6214	5.26182	3804	no	44417	Ccr1	no	no
929	1442	chr2:152047280-152047430	208.092	9238	10.7266	787	yes	29453	AA387200	no	no
930	1443	chr5:21725000-21725150	287.318	4315	4.20818	5711	yes	12066	Pmpcb	no	no
931	1444	chr13:46975360-46975510	273.074	4966	4.498	5063	yes	5285	Gm24769	no	no
932	1445	chr12:53065520-53065670	315.284	3266	3.81561	6764	no	18769	n-R5s58	no	no
933	1446	chr7:109191860-109192010	274.754	4877	4.45227	5153	yes	21627	Lmo1	no	no
934	1447	chr9:41447700-41447850	230.092	7487	6.37755	2565	yes	27054	2610203C20Rik	no	no
935	1449	chr11:113612440-113612590	235.468	7114	5.99163	2956	yes	6827	Sstr2	no	no
936	1451	chr12:80998840-80998990	281.958	4552	4.28594	5528	yes	27893	Smoc1	no	no
937	1452	chr2:152069120-152069270	216.264	8552	8.10003	1528	yes	7613	AA387200	no	no
938	1454	chr6:100563900-100564050	340.882	2589	3.59548	7500	yes	36575	1700049E22Rik	no	no
939	1456	chr18:75502880-75503030	205.04	9489	11.8567	608	yes	11690	Gm10532	yes	no
940	1457	chr15:101098060-101098210	242.794	6612	5.49232	3505	yes	17620	Ankrd33	no	no
941	1459	chr2:32966840-32966990	286.588	4350	4.17935	5781	yes	3624	Snora65	no	no
942	1460	chr7:24950360-24950510	363.8	2066	3.43487	8086	yes	19640	Mir7046	no	no
943	1462	chr14:20661080-20661230	752.494	132	3.02563	10041	yes	3419	Synpo2l	no	yes
944	1464	chr9:72880280-72880430	248.454	6307	5.18994	3911	yes	8690	Gm37234	no	no
945	1466	chr8:126538740-126538890	427.496	1161	3.2145	9069	yes	28155	Gm26759	no	no
946	1472	chr13:65240820-65240970	691.12	183	3.02019	10077	yes	18644	Gm10775	no	no
947	1477	chr15:78634520-78634670	303.914	3666	3.86755	6614	no	37548	Cyth4	no	no
948	1478	chr10:61534880-61535030	229.408	7544	6.20678	2740	yes	57262	Gm28447	no	no
949	1481	chr11:19920300-19920450	313.232	3342	3.75359	6964	yes	4000	Spred2	no	no
950	1482	chr4:105181400-105181550	216.146	8561	7.61063	1750	yes	24128	Ppap2b	no	no
951	1484	chr15:77367300-77367450	440.582	1039	3.17259	9285	yes	25006	Gm20688	no	no
952	1486	chr1:88668900-88669050	283.316	4492	4.15771	5836	yes	12667	Gm29336	no	no
953	1487	chr15:85625880-85626030	236.226	7061	5.69829	3268	yes	13792	D130051D11Rik	no	no
954	1488	chr6:112885660-112885810	241.45	6695	5.38116	3634	yes	56276	Srgap3	no	no
955	1489	chr18:67606200-67606350	250.97	6143	4.99009	4187	yes	35061	Cep76	no	no
956	1490	chr13:37312660-37312810	606.746	316	3.03004	10018	no	32610	Ly86	no	no
957	1492	chr3:55588140-55588290	248.99	6269	5.06771	4079	yes	5485	WI1-49P9.2	no	no
958	1494	chr9:16399100-16399250	263.802	5450	4.58032	4900	yes	20944	Fat3	no	no
959	1498	chr10:122932000-122932150	255.87	5878	4.7986	4499	yes	36707	Ppm1h	no	no
960	1500	chr7:139140020-139140170	277.862	4731	4.2276	5667	yes	48422	Stk32c	no	no
961	1502	chr11:117963520-117963670	571.49	386	3.02822	10028	yes	5591	Socs3	no	no
962	1503	chr2:66178360-66178510	245.144	6489	5.17051	3938	yes	9401	Gm13618	no	no
963	1507	chr8:87152500-87152650	364.292	2055	3.36142	8403	yes	37930	Gm27246	no	no
964	1508	chr2:6261220-6261370	389.654	1621	3.26173	8838	yes	4029	Gm13383	yes	no
965	1510	chr12:54034760-54034910	233.386	7254	5.75578	3208	yes	44557	1700060O08Rik	no	no
966	1511	chr9:103595320-103595470	425.238	1188	3.1729	9284	no	4769	Gm38032	no	no
967	1512	chr18:43509320-43509470	220.026	8242	6.7877	2231	yes	31599	Eif3j2	no	no
968	1514	chr1:86501720-86501870	366.47	2003	3.34562	8476	no	24931	Ptma	no	no
969	1515	chr3:89196640-89196790	571.47	387	3.01457	10096	yes	4558	Gm23269	no	no
970	1516	chr12:29872480-29872630	301.732	3738	3.81593	6763	yes	65481	Pxdn	no	no
971	1517	chr5:120146100-120146250	362.546	2087	3.35863	8421	yes	6912	Gm10390	no	no
972	1518	chr17:83861860-83862010	558.106	417	3.01461	10095	yes	7542	C430042M11Rik	no	no
973	1519	chr2:29856540-29856690	195.3	10342	17.7118	173	yes	10888	Mir219a-2	no	no
974	1520	chr4:136739360-136739510	246.244	6435	5.06415	4082	yes	45395	Ephb2	no	no
975	1521	chr6:119492240-119492390	369.702	1950	3.32405	8568	yes	12647	Fbxl14	no	no
976	1522	chr5:103161380-103161530	242.992	6603	5.18251	3922	yes	44474	Mapk10	no	yes
977	1523	chr2:106194520-106194670	468.916	825	3.08789	9702	yes	27462	Dcdc5	no	yes
978	1526	chr18:55695380-55695530	234.722	7172	5.59598	3382	yes	50773	Gm26959	no	no
979	1528	chr15:99664880-99665030	218.692	8352	6.815	2206	yes	5763	Asic1	no	no
980	1532	chr11:101696180-101696330	209.612	9107	8.21341	1479	yes	30714	Arl4d	no	no
981	1534	chr16:37788420-37788570	323.466	3019	3.57594	7570	yes	11343	Fstl1	no	no
982	1535	chr4:55651160-55651310	322.86	3034	3.57783	7562	yes	46086	Gm12506	no	no
983	1537	chr7:123098140-123098290	432.322	1118	3.13205	9481	yes	25670	Tnrc6a	no	no
984	1538	chr17:25561720-25561870	210.286	9054	8.04782	1554	yes	8419	Sox8	no	no
985	1540	chr14:67242160-67242310	233.96	7225	5.58915	3396	yes	7591	Ebf2	no	no
986	1542	chr8:71476460-71476610	235.614	7106	5.47083	3526	yes	6124	Dda1	no	yes
987	1545	chr13:72815300-72815450	314.208	3297	3.64171	7342	yes	182778	Irx2	no	no
988	1547	chr2:13372360-13372510	222.178	8059	6.34391	2595	yes	83192	Cubn	no	no
989	1548	chr9:101690280-101690430	491.01	689	3.03791	9967	no	172092	Gm29521	no	no
990	1549	chr4:54601800-54601950	309.654	3476	3.68334	7182	yes	37252	Tpt1-ps2	no	no
991	1550	chr13:54212220-54212370	313.246	3340	3.64668	7320	yes	10728	Gm16578	no	no
992	1551	chr2:166671120-166671270	287.998	4286	3.94927	6377	yes	10879	Gm25265	no	no
993	1555	chr12:118855240-118855390	416.728	1289	3.15349	9385	yes	8986	Sp8	no	no
994	1556	chr2:168861060-168861210	405.602	1427	3.17886	9249	yes	21033	Gm25214	no	no
995	1557	chr4:133042680-133042830	208.34	9219	8.1602	1502	yes	3262	Ahdc1	no	no
996	1558	chr14:118180380-118180530	309.39	3488	3.66646	7246	yes	43328	Gpr180	no	no
997	1561	chr17:28040740-28040890	236.638	7027	5.31521	3726	yes	27661	Tcp11	no	no
998	1562	chr18:54952500-54952650	281.73	4564	4.01667	6194	yes	28860	Gm26742	no	no
999	1563	chr18:5160120-5160270	222.154	8061	6.24416	2700	yes	5536	Gm26682	no	no
1000	1565	chr2:122377960-122378110	417.14	1284	3.1316	9484	yes	7605	Gm24409	no	no
1001	1568	chr3:5237500-5237650	350.958	2335	3.35338	8440	yes	4097	Zfhx4	no	no
1002	1569	chr5:142974700-142974850	225.554	7844	6.00676	2937	yes	4690	Fscn1	no	no
1003	1571	chr3:95973040-95973190	264.768	5395	4.34431	5389	yes	8727	RP23-49O17.5	no	no
1004	1572	chr16:16912000-16912150	422.896	1221	3.11446	9566	yes	15501	Ppm1f	no	no
1005	1576	chr12:79879520-79879810	209.27	9135	7.77658	1660	yes	83903	Gm28056	no	no
1006	1578	chr9:27203300-27203450	411.01	1354	3.14189	9441	yes	9357	Gm29172	no	no
1007	1580	chr4:124035860-124036010	230.976	7416	5.59306	3388	yes	109701	Gm12902	yes	no
1008	1581	chr18:54453100-54453250	213.334	8784	7.1017	2034	yes	30880	Redrum	no	yes
1009	1582	chr13:56259700-56259850	239.422	6843	5.13949	3976	yes	7612	Neurog1	no	no
1010	1583	chr5:120424140-120424290	311.22	3418	3.6198	7408	yes	7484	Lhx5	no	no
1011	1584	chr6:34887260-34887410	345.798	2468	3.36823	8363	yes	9275	3110062M04Rik	no	yes
1012	1587	chr4:150426640-150426790	209.052	9162	7.74305	1682	yes	20321	Rere	no	no
1013	1588	chr3:66326120-66326270	224.08	7932	6.04008	2913	yes	29358	Veph1	no	no
1014	1590	chr4:154949720-154949870	280.248	4625	4.00528	6222	yes	11128	Hes5	no	no
1015	1592	chr2:170319320-170319470	391.716	1594	3.17525	9266	yes	30345	Bcas1	no	no
1016	1593	chr15:103323500-103323650	305.512	3598	3.65954	7266	yes	13137	Gpr84	no	no
1017	1594	chr4:148114880-148115030	304.668	3637	3.67037	7229	yes	15429	Mad2l2	no	yes
1018	1595	chr8:120265560-120265710	226.158	7789	5.85455	3085	yes	35099	Gse1	no	no
1019	1596	chr5:140549820-140549970	278.034	4724	4.03783	6153	yes	3460	RP23-462C22.1	no	no
1020	1597	chr13:55405540-55405690	463.814	856	3.02907	10022	yes	5967	Slc34a1	yes	no
1021	1598	chr19:7134680-7134830	228.356	7612	5.69936	3266	yes	29026	Flrt1	no	no
1022	1600	chr13:39524180-39524330	349.338	2371	3.33503	8517	yes	274778	Gm38206	yes	no
1023	1602	chr2:73278580-73278730	448.74	968	3.04345	9939	yes	6689	Sp9	no	no
1024	1603	chr3:96278080-96278230	430.132	1131	3.07308	9778	yes	7866	Gm20628	no	yes
1025	1605	chr1:74397420-74397570	664.666	217	2.91194	10699	yes	3185	Mir26b	no	yes
1026	1608	chr3:65929560-65929710	305.194	3612	3.64887	7310	yes	4273	Gm37037	yes	no
1027	1609	chr5:125268180-125268330	233.604	7243	5.34809	3679	yes	4560	RP23-363M4.1	no	no
1028	1610	chr8:125569900-125570050	779.93	110	2.89226	10822	yes	77265	Sipa1l2	no	no
1029	1611	chr14:105732420-105732570	243.536	6572	4.88062	4366	yes	50667	Gm10076	no	no
1030	1614	chr1:56833440-56833590	278.168	4720	4.00282	6227	yes	136325	Satb2	no	no
1031	1616	chr6:98049240-98049390	240.068	6791	5.0077	4159	yes	57394	Mitf	no	no
1032	1618	chr7:49120240-49120390	327.374	2920	3.44698	8041	yes	75226	Gm37613	no	no
1033	1619	chr12:12709080-12709230	289.976	4209	3.81664	6758	yes	9116	Gm25538	yes	no
1034	1620	chr3:87983300-87983450	218.928	8329	6.29807	2643	yes	11080	Bcan	yes	no
1035	1621	chr15:102355560-102355710	222.544	8028	5.99807	2945	yes	4876	Aaas	no	no
1036	1622	chr16:42718140-42718290	271.372	5053	4.12212	5941	no	157372	4932412D23Rik	no	no
1037	1623	chr4:107674140-107674290	402.126	1466	3.12059	9529	yes	6745	Dmrtb1	no	no
1038	1624	chr13:93839160-93839310	257.154	5798	4.43146	5206	yes	48458	Mir5624	no	no
1039	1630	chr2:63702540-63702690	260.934	5588	4.32148	5445	yes	270421	Gm23503	no	no
1040	1631	chr2:34078680-34078830	254.688	5945	4.48659	5089	yes	28974	C230014O12Rik	no	no
1041	1632	chr18:37877420-37877570	338.212	2644	3.36308	8391	yes	20447	Diap1	no	no
1042	1633	chr13:55474640-55474790	350.14	2360	3.29578	8682	yes	3061	Mir6944	no	yes
1043	1634	chr1:177150640-177150790	266.746	5275	4.18278	5772	yes	15262	Gm38146	yes	no
1044	1635	chr7:97788360-97788510	345.578	2471	3.32205	8576	no	50188	Aqp11	no	no
1045	1636	chr12:108265900-108266050	191.798	10673	14.094	384	yes	9442	Ccdc85c	no	no
1046	1637	chr5:21263800-21263950	232.9	7278	5.27529	3780	yes	12716	Gsap	no	no
1047	1638	chr16:63857080-63857230	280.292	4622	3.92576	6437	yes	7003	Epha3	no	no
1048	1644	chr7:78882440-78882590	348.18	2403	3.29541	8683	no	5762	Mir7-2	no	no
1049	1645	chr8:120509260-120509410	627.864	279	2.89495	10808	yes	11280	Gm26971	no	no
1050	1646	chr4:154952960-154953110	528.118	520	2.93454	10570	yes	7888	Hes5	no	no
1051	1647	chr8:87715900-87716050	239.338	6848	4.95899	4242	yes	79318	Gm24841	no	no
1052	1648	chr4:41628340-41628490	210.65	9021	7.04372	2072	yes	3229	Dnaic1	no	no
1053	1651	chr6:97577060-97577210	199.414	9961	9.16933	1148	yes	3957	RP24-401P10.1	no	no
1054	1652	chr9:41011920-41012070	244.472	6529	4.75748	4581	yes	7367	Crtam	no	yes
1055	1654	chr4:140658260-140658410	195.21	10347	10.8449	768	yes	7677	Arhgef10l	no	no
1056	1656	chr6:88976680-88976830	214.392	8698	6.53281	2422	yes	26072	4933427D06Rik	no	no
1057	1657	chr5:117493140-117493290	293.718	4042	3.71625	7084	yes	27484	RP23-429P17.1	no	no
1058	1658	chr2:146291060-146291210	261.58	5563	4.27161	5567	yes	14412	Gm14117	no	no
1059	1659	chr2:30708300-30708510	189.434	10926	17.0007	207	yes	8638	Gm14488	no	no
1060	1661	chr19:41656080-41656230	356.206	2216	3.24411	8925	yes	47625	Slit1	no	no
1061	1662	chr10:119691680-119691830	254.494	5957	4.43798	5187	yes	69944	Grip1os2	no	no
1062	1663	chr14:14070620-14070770	269.834	5129	4.0902	6017	yes	45855	Psmd6	no	no
1063	1664	chr8:47284820-47284970	237.252	6987	5.0013	4169	yes	4507	Stox2	no	no
1064	1667	chr2:157487260-157487410	238.998	6869	4.9161	4303	yes	30250	Src	no	no
1065	1668	chr8:87663500-87663650	298.212	3881	3.65333	7293	yes	26918	Gm24841	no	yes
1066	1669	chr18:75342960-75343110	295.94	3951	3.66693	7243	yes	24053	Gm20544	no	no
1067	1671	chr1:165814240-165814390	324.684	2990	3.40467	8209	yes	4573	Gm23402	no	no
1068	1674	chr10:81571660-81571810	757.556	127	2.8483	11102	no	2826	Tle2	no	no
1069	1675	chr14:62880240-62880390	253.716	6003	4.41713	5226	yes	10601	n-R5s47	no	no
1070	1676	chr11:25356960-25357110	198.554	10052	9.07872	1179	yes	27078	4933427E13Rik	yes	yes
1071	1677	chr11:68144920-68145070	207.63	9280	7.22846	1954	yes	49031	Gm12304	no	no
1072	1678	chr6:72730540-72730690	314.852	3279	3.47052	7955	yes	21299	Gm37736	no	no
1073	1680	chr17:29451080-29451230	357.272	2191	3.21695	9046	yes	39657	Pim1	no	no
1074	1682	chr2:17933360-17933510	261.582	5562	4.21908	5681	yes	63523	H2afb1	no	no
1075	1683	chr7:51928840-51928990	234.31	7201	5.08924	4049	yes	2479	Gas2	no	no
1076	1687	chr6:124805720-124805870	361.804	2101	3.18611	9211	yes	2866	Spsb2	no	no
1077	1688	chr2:142334600-142334750	246.994	6393	4.56557	4921	yes	47313	Gm23179	no	no
1078	1690	chr14:20734560-20734710	342.132	2549	3.27111	8785	yes	4308	Ndst2	no	no
1079	1691	chr6:115123420-115123570	219.214	8311	5.91349	3024	yes	11340	Gm17733	no	no
1080	1692	chr1:68047180-68047330	268.98	5161	4.02513	6177	yes	23012	Gm15671	yes	no
1081	1694	chr10:120745200-120745350	411.282	1352	3.03201	10000	yes	13460	Gm37505	no	no
1082	1696	chr7:140061360-140061510	208.86	9173	6.85192	2188	yes	12346	Msx3	no	no
1083	1697	chr12:112746760-112746910	240.482	6756	4.74074	4610	yes	13513	Mir6940	no	yes
1084	1698	chr13:81641860-81642010	285.302	4401	3.75249	6968	yes	8781	Adgrv1	no	no
1085	1699	chr13:37311600-37311750	252.032	6096	4.39379	5282	yes	33670	Ly86	no	no
1086	1700	chr6:49218520-49218670	235.13	7138	4.95841	4244	no	3638	Igf2bp3	no	no
1087	1702	chr13:78427820-78427970	351.72	2319	3.21465	9066	yes	48767	Gm6317	no	no
1088	1703	chr4:106866980-106867130	287.57	4305	3.71594	7085	yes	19135	Gm12746	no	no
1089	1705	chr7:78884240-78884390	310.93	3435	3.46159	7991	yes	3962	Mir7-2	no	no
1090	1706	chr11:113046300-113046450	307.004	3562	3.49326	7868	yes	126702	2610035D17Rik	no	no
1091	1710	chr8:92134580-92134730	228.768	7580	5.21401	3866	no	94738	Gm24254	no	no
1092	1711	chr2:142303420-142303570	336.158	2695	3.27892	8753	yes	78493	Gm23179	no	no
1093	1714	chr19:41699040-41699190	241.796	6679	4.6359	4801	yes	44371	Slit1	no	no
1094	1715	chr15:85498000-85498150	200.746	9842	7.81508	1645	yes	5152	7530416G11Rik	no	yes
1095	1716	chr5:23418460-23418610	239.094	6862	4.72782	4635	yes	14774	5031425E22Rik	no	no
1096	1717	chr11:32087520-32087670	274.334	4894	3.87058	6606	yes	13633	Gm12108	no	no
1097	1719	chr12:70969120-70969270	577.384	374	2.84171	11140	no	5426	Psma3	no	no
1098	1720	chr4:110051020-110051170	499.254	652	2.886	10864	yes	73042	Dmrta2	no	no
1099	1725	chr15:38199500-38199650	204.024	9569	7.20419	1967	yes	19628	Odf1	no	no
1100	1726	chr17:78501360-78501510	259.424	5675	4.14931	5865	yes	6628	Vit	no	no
1101	1730	chr9:71879600-71879750	224.552	7907	5.36742	3651	yes	5036	Tcf12	no	no
1102	1731	chr11:88472080-88472230	220.988	8163	5.58878	3397	yes	38641	Gm11510	no	no
1103	1732	chr4:148327460-148327610	247.504	6361	4.42298	5214	yes	20682	Gm13206	no	no
1104	1733	chr2:170772140-170772290	242.366	6642	4.55151	4950	yes	40408	Dok5	no	no
1105	1734	chr1:171111080-171111230	669.784	206	2.8042	11398	yes	2763	Cfap126	no	no
1106	1735	chr7:109579760-109579910	297.88	3893	3.53278	7714	yes	36733	St5	no	no
1107	1736	chr4:127640320-127640470	265.438	5348	3.98754	6274	yes	95294	A630031M04Rik	no	no
1108	1737	chr6:145855780-145855930	651.808	242	2.8058	11387	yes	7442	RP24-238C11.4	no	no
1109	1738	chr7:12803600-12803750	293.896	4032	3.56679	7606	yes	4400	Zfp329	no	no
1110	1739	chr1:177555840-177555990	359.456	2152	3.13047	9493	yes	38607	Gm37280	no	no
1111	1740	chr11:118744880-118745030	220.234	8225	5.5596	3429	yes	16086	Rbfox3	no	no
1112	1742	chr1:86532480-86532630	668.492	209	2.79605	11449	yes	5748	Ptma	no	no
1113	1743	chr3:107740720-107740870	289.632	4223	3.61327	7436	yes	9946	Csf1	no	yes
1114	1745	chr18:55816120-55816270	328.158	2900	3.27296	8779	yes	22754	Gm8614	no	no
1115	1747	chr2:65995240-65995390	258.176	5750	4.12162	5942	yes	41245	Gm13617	no	no
1116	1749	chr2:122375600-122375750	770.684	115	2.7757	11584	yes	6513	Shf	no	no
1117	1754	chr14:76883020-76883170	358.18	2173	3.11888	9544	yes	152986	Lacc1	no	no
1118	1755	chr4:63389200-63389350	261.59	5561	4.034	6158	yes	7917	Aknaos	no	no
1119	1756	chr9:108213340-108213490	200.57	9861	7.38665	1873	yes	22067	Gm37230	no	no
1120	1758	chr9:61385220-61385370	518.66	567	2.83786	11171	yes	9766	Tle3	no	no
1121	1762	chr11:88087000-88087150	721.654	155	2.77372	11602	yes	10983	Cuedc1	no	no
1122	1763	chr2:152406200-152406350	590.908	350	2.79877	11432	yes	8212	Sox12	no	no
1123	1765	chr4:126707240-126707390	309.008	3498	3.3828	8296	yes	28925	Tfap2e	no	yes
1124	1767	chr18:13397340-13397490	254.908	5935	4.14664	5869	yes	187607	Gm22251	no	no
1125	1769	chr2:92425160-92425310	230.942	7422	4.86827	4389	yes	7157	Cry2	no	yes
1126	1770	chr7:116034480-116034630	303.114	3689	3.4253	8127	no	2576	Sox6os	no	no
1127	1771	chr2:33973540-33973690	237.012	7002	4.62287	4823	yes	4631	Gm13404	no	no
1128	1772	chr2:157058800-157058950	229.214	7556	4.93769	4277	yes	18636	Soga1	no	no
1129	1773	chr3:52088500-52088650	200.666	9850	7.17818	1984	yes	15188	5430420F09Rik	no	no
1130	1777	chr11:66984980-66985130	369.642	1952	3.05044	9899	yes	17031	Gm12299	no	no
1131	1779	chr7:49923520-49923670	410.066	1368	2.94885	10486	no	11895	Slc6a5	no	no
1132	1780	chr6:37589720-37589870	556.146	423	2.79788	11437	yes	48381	RP24-549J13.2	no	no
1133	1785	chr12:53917020-53917170	222.17	8060	5.23031	3844	yes	162297	1700060O08Rik	no	no
1134	1786	chr14:20225640-20225790	257.228	5791	4.05117	6113	yes	25603	Gm24912	no	no
1135	1788	chr7:51748720-51748870	268.19	5185	3.82749	6731	no	2098	Gm7336	no	no
1136	1791	chr1:153532340-153532490	211.998	8904	5.90978	3027	yes	17296	Npl	no	no
1137	1792	chr2:168694480-168694630	235.73	7099	4.61945	4834	yes	18358	Atp9a	yes	no
1138	1794	chr2:92008400-92008550	540.266	475	2.7913	11469	yes	16027	Creb3l1	no	no
1139	1795	chr14:60643260-60643410	238.002	6936	4.52541	5012	yes	8580	Spata13	no	no
1140	1797	chr7:143428640-143428790	309.85	3468	3.34006	8495	yes	18890	Gm27901	no	no
1141	1798	chr14:30594460-30594610	238.386	6915	4.50145	5055	yes	5672	Prkcd	no	no
1142	1799	chr6:91729960-91730110	207.682	9276	6.2476	2697	yes	45968	Slc6a6	no	no
1143	1800	chr13:46633920-46634070	246.59	6419	4.26981	5573	yes	6063	Cap2	no	no
1144	1801	chr3:53207260-53207410	243.944	6552	4.32281	5443	yes	21990	Lhfp	no	no
1145	1802	chr9:64605860-64606010	450.078	953	2.85568	11055	yes	54524	Megf11	no	no
1146	1804	chr13:36282200-36282350	311.96	3385	3.30769	8628	no	164864	Fars2	no	no
1147	1805	chr9:29864980-29865130	249.958	6215	4.17324	5798	yes	98064	Ntm	no	no
1148	1806	chr18:38068040-38068190	371.764	1911	3.01112	10111	yes	70541	Arap3	no	no
1149	1809	chr13:43365460-43365610	529.738	514	2.78272	11532	yes	5175	Sirt5	no	no
1150	1811	chr10:23674800-23674950	230.51	7450	4.74787	4598	yes	110600	Snora33	no	no
1151	1812	chr15:13393200-13393350	390.536	1611	2.95481	10439	yes	219636	Cdh6	yes	no
1152	1813	chr6:128838360-128838510	472.026	803	2.8255	11248	no	4736	RP24-127M20.11	no	no
1153	1814	chr15:76715300-76715450	493.216	678	2.80754	11378	yes	3041	Lrrc24	no	yes
1154	1815	chr3:127705560-127705710	314.762	3284	3.2727	8780	no	11392	RP23-182M12.4	no	no
1155	1816	chr19:40873420-40873570	670.8	204	2.73736	11865	yes	5109	E030044B06Rik	no	yes
1156	1817	chr12:110187640-110187790	214.306	8706	5.60661	3366	yes	90414	Mir1247	no	no
1157	1819	chr3:88758300-88758450	202.988	9657	6.53182	2424	yes	4009	Syt11	no	no
1158	1820	chr17:45724340-45724490	469.152	824	2.82377	11261	yes	9429	1600014C23Rik	no	no
1159	1821	chr5:132074400-132074550	216.406	8542	5.45586	3543	yes	24066	Auts2	no	no
1160	1822	chr8:90870540-90870690	213.454	8772	5.65017	3313	yes	37800	Gm6658	no	no
1161	1823	chr18:34561420-34561570	246.692	6411	4.2234	5676	yes	17588	Nme5	no	no
1162	1827	chr9:4376300-4376450	1063.18	34	2.70986	12068	yes	5040	Gm23992	no	no
1163	1828	chr18:12974320-12974470	248.788	6281	4.16171	5826	no	2143	Impact	no	no
1164	1829	chr7:132262820-132262970	208.932	9172	6.00808	2936	yes	15730	Chst15	no	yes
1165	1831	chr19:61226060-61226210	435.298	1091	2.85931	11034	no	2283	Csf2ra	no	no
1166	1832	chr2:172935160-172935310	248.896	6276	4.15534	5849	yes	4857	Bmp7	no	no
1167	1834	chr18:7692980-7693130	321.242	3077	3.21504	9062	yes	66192	Mpp7	no	no
1168	1836	chr10:80190520-80190670	217.978	8406	5.30492	3744	yes	11113	Efna2	no	yes
1169	1837	chr19:41716360-41716510	240.196	6779	4.34976	5378	yes	27051	Slit1	no	no
1170	1838	chr12:29882940-29883090	367.5	1986	2.99825	10175	yes	55021	Pxdn	no	no
1171	1843	chr3:96500360-96500510	582.18	365	2.74412	11818	yes	11706	Gm22614	no	no
1172	1844	chr6:89013140-89013290	189.948	10866	8.64027	1318	yes	62532	4933427D06Rik	no	no
1173	1845	chr12:69908100-69908250	196.186	10258	7.29197	1927	yes	13316	Gm6316	no	yes
1174	1847	chr11:20650120-20650270	307.878	3528	3.29858	8667	yes	3040	Sertad2	no	yes
1175	1848	chr11:107012740-107012890	901.592	63	2.6999	12135	yes	8075	Gm11708	no	no
1176	1851	chr15:31536200-31536350	255.866	5879	3.96234	6348	yes	5238	2016-03-06	no	no
1177	1852	chr7:72774480-72774630	246.07	6445	4.17926	5782	yes	60934	Gm7693	no	no
1178	1853	chr8:128654760-128654910	291.062	4164	3.43791	8071	yes	3838	Gm26002	no	no
1179	1854	chr6:50890820-50890970	182.314	11664	12.1077	584	yes	12818	RP23-210L10.1	yes	no
1180	1857	chr4:125696300-125696450	299.754	3808	3.35138	8450	yes	191626	Mir692-2	no	no
1181	1858	chr15:83710080-83710230	351.46	2323	3.04381	9936	yes	14866	Scube1	no	no
1182	1859	chr7:142089000-142089150	193.174	10532	7.64233	1729	yes	6197	Dusp8	no	yes
1183	1860	chr13:47277780-47277930	306.068	3590	3.29637	8677	yes	83852	Rnf144b	no	no
1184	1861	chr12:8364440-8364590	410.352	1365	2.8797	10905	yes	51082	Hs1bp3	no	no
1185	1864	chr12:12694200-12694350	311.444	3411	3.25679	8865	yes	5764	Gm25538	no	no
1186	1865	chr7:16365360-16365510	284.38	4443	3.50149	7835	yes	22362	Sae1	no	no
1187	1866	chr12:79807720-79807870	250.222	6197	4.06461	6084	yes	155773	Gm28056	no	no
1188	1867	chr4:95161380-95161530	292.736	4084	3.40804	8197	yes	9715	Gm28096	no	yes
1189	1869	chr4:34993340-34993490	213.734	8754	5.4628	3535	yes	31195	Gm12364	no	no
1190	1870	chr18:54720180-54720330	247.616	6350	4.12244	5940	yes	261180	Gm26742	no	no
1191	1871	chr15:7194820-7194970	201.404	9784	6.44017	2507	yes	28174	Egflam	no	yes
1192	1872	chr7:115568840-115568990	226.652	7737	4.76691	4562	yes	255792	Sox6	no	no
1193	1873	chr2:161339500-161339650	250.618	6167	4.04155	6141	yes	8261	Gm14241	no	no
1194	1874	chr8:55026240-55026390	290.914	4168	3.42126	8146	yes	71587	Gpm6a	no	no
1195	1875	chr6:112930140-112930290	222.252	8054	4.94461	4262	yes	16539	Srgap3	no	no
1196	1876	chr2:169297960-169298110	192.846	10567	7.60292	1752	yes	63044	9430093N23Rik	no	no
1197	1879	chr10:17331820-17331970	202.87	9669	6.27131	2669	yes	215091	Gm25382	no	no
1198	1881	chr10:126957840-126957990	428.268	1154	2.83203	11201	yes	20802	Ctdsp2	no	no
1199	1882	chr2:69418500-69418650	345.294	2476	3.05456	9879	yes	38130	Dhrs9	no	no
1200	1884	chr10:3863560-3863710	269.862	5127	3.66627	7248	yes	5972	Gm16149	no	no
1201	1885	chr7:95688820-95688970	229.442	7542	4.61824	4835	yes	246438	Gm25684	no	no
1202	1886	chr4:21689020-21689170	190.07	10849	8.0767	1540	yes	3132	Prdm13	no	no
1203	1887	chr11:107413400-107413550	332.188	2793	3.10904	9598	yes	3085	Gm11713	no	yes
1204	1889	chr7:30143600-30143750	342.086	2552	3.06053	9848	yes	18060	Zfp382	no	no
1205	1890	chr1:61139360-61139510	246.364	6431	4.10685	5976	yes	15431	Gm11590	no	no
1206	1891	chr6:51057320-51057470	239.538	6828	4.26718	5580	yes	90127	RP23-460N4.2	no	no
1207	1893	chr6:90989120-90989270	492.858	683	2.75515	11736	no	28234	Nup210	no	no
1208	1894	chr3:88138380-88138530	429.274	1140	2.81935	11292	yes	3917	Mef2d	yes	no
1209	1896	chr17:21532200-21532350	263.444	5463	3.74584	6990	yes	3603	9330136K24Rik	no	no
1210	1897	chr1:36580540-36580690	222.48	8033	4.84032	4427	yes	7072	Fam178b	no	no
1211	1898	chr15:36967460-36967610	287.19	4317	3.42168	8144	yes	39867	Zfp706	no	no
1212	1899	chr2:166215900-166216050	248.304	6314	4.03431	6156	yes	7348	Gm11467	no	no
1213	1900	chr4:149255400-149255550	201.25	9801	6.26979	2670	yes	7496	Kif1b	no	no
1214	1901	chr5:99906200-99906350	590.372	351	2.70178	12123	yes	12933	RP23-57P23.4	no	no
1215	1902	chr19:46507280-46507430	188.326	11050	8.34728	1430	yes	5707	Trim8	no	no
1216	1904	chr5:142367340-142367490	638.138	263	2.68569	12224	yes	34082	Foxk1	no	no
1217	1908	chr8:120425620-120425770	191.854	10665	7.45499	1836	yes	17854	Gm22715	no	no
1218	1910	chr19:7068240-7068390	327.702	2914	3.10925	9595	no	11547	Macrod1	no	no
1219	1913	chr2:165215520-165215670	279.536	4652	3.49483	7865	yes	19258	Cdh22	no	no
1220	1914	chr5:136864080-136864230	202.748	9682	6.11175	2836	yes	5567	Gm20485	no	yes
1221	1917	chr10:122886320-122886470	183.508	11546	9.77558	987	yes	8973	Ppm1h	no	yes
1222	1918	chr1:84890120-84890270	328.342	2894	3.10017	9644	yes	21044	Fbxo36	no	no
1223	1920	chr4:133911060-133911210	646.164	248	2.671	12325	yes	23338	Rps6ka1	no	no
1224	1921	chr2:84737600-84737750	225.716	7832	4.6702	4742	yes	3448	Ypel4	no	yes
1225	1923	chr17:10109920-10110070	297.344	3908	3.29787	8673	yes	209366	Qk	no	no
1226	1924	chr1:86509520-86509670	347.058	2435	3.00266	10147	yes	17131	Ptma	no	no
1227	1926	chr17:88494620-88494770	209.15	9147	5.55107	3441	yes	35423	Ppp1r21	no	no
1228	1928	chr8:126839100-126839250	199.388	9964	6.3054	2636	yes	105805	Gm26397	no	no
1229	1929	chrX:11664660-11664810	203.932	9577	5.91345	3025	yes	19389	Gm14513	no	no
1230	1930	chr13:77892800-77892950	227.856	7643	4.54751	4962	yes	132027	Pou5f2	yes	no
1231	1932	chr11:80518640-80518790	294.408	4009	3.31308	8605	yes	9609	C030013C21Rik	no	no
1232	1935	chr4:155235400-155235550	217.756	8425	4.985	4198	yes	12883	Ski	yes	no
1233	1936	chr6:97529360-97529510	198.962	10015	6.31635	2622	yes	18132	Gm25852	no	yes
1234	1937	chr8:126497600-126497750	426.056	1177	2.78893	11478	yes	21263	Gm6091	no	no
1235	1938	chr14:76033260-76033410	239.058	6865	4.1727	5801	yes	22470	Gtf2f2	no	no
1236	1940	chr15:79883400-79883550	388.724	1637	2.85745	11047	yes	8184	Apobec3	no	no
1237	1943	chr4:105475200-105475350	381.88	1748	2.87068	10964	yes	35957	Gm12723	no	no
1238	1946	chr15:97606700-97606850	253.42	6022	3.83499	6714	yes	99047	Rpap3	no	no
1239	1948	chr2:72529640-72529790	309.892	3467	3.17409	9276	yes	15497	Rps13-ps8	no	no
1240	1949	chr11:95001260-95001410	232.18	7336	4.33439	5413	yes	5271	Ppp1r9b	no	yes
1241	1951	chr12:29664780-29664930	203.306	9631	5.82324	3125	yes	129950	Myt1l	no	no
1242	1953	chrX:13230820-13230970	313.602	3325	3.14094	9444	yes	5388	2010308F09Rik	no	no
1243	1954	chr19:46523920-46524070	219.582	8281	4.8034	4490	yes	22347	Trim8	no	no
1244	1956	chr1:172047020-172047170	357.19	2193	2.92745	10605	no	10478	Nhlh1	no	no
1245	1959	chr17:29398200-29398350	336.758	2684	3.00787	10127	yes	21774	Fgd2	no	no
1246	1960	chr14:21369160-21369310	248.54	6299	3.89413	6536	yes	81239	Gm25864	no	yes
1247	1961	chr15:85634560-85634710	1111.97	30	2.61392	12809	no	5112	D130051D11Rik	no	no
1248	1964	chr13:53464500-53464650	207.99	9247	5.37077	3646	yes	8499	Msx2	yes	no
1249	1965	chr5:112844000-112844150	235.88	7090	4.16644	5812	yes	27511	Myo18b	no	yes
1250	1966	chr11:45921560-45921710	226.54	7746	4.45011	5159	yes	23300	Lsm11	no	no
1251	1968	chr14:70618120-70618270	339.656	2613	2.97837	10312	yes	8870	Dmtn	no	yes
1252	1969	chr13:59011620-59011770	212.296	8874	5.08263	4057	yes	203795	Ntrk2	no	no
1253	1970	chr4:108431260-108431410	229.852	7504	4.32951	5427	yes	20007	Gm12738	no	no
1254	1971	chr12:79504200-79504350	312.954	3348	3.11078	9585	yes	206924	Rad51b	no	no
1255	1974	chr1:126745680-126745830	242.556	6629	3.97187	6318	yes	7553	Nckap5	no	no
1256	1975	chr15:102377300-102377450	327.336	2923	3.02707	10036	yes	3495	Gm23590	no	no
1257	1976	chr2:79048040-79048190	298.842	3861	3.2071	9103	yes	9381	Gm14469	no	no
1258	1978	chr7:34939340-34939490	173.926	12618	14.3419	365	yes	4570	Gm25922	no	no
1259	1979	chr13:51229240-51229390	355.862	2224	2.9014	10769	yes	26250	Hist1h2al	no	no
1260	1980	chr10:96309120-96309270	314.74	3285	3.08686	9710	yes	99843	Gm20091	no	no
1261	1981	chr14:100459240-100459390	471.392	808	2.68971	12202	no	40832	Gm26367	no	no
1262	1982	chr1:97540800-97540950	383.292	1722	2.81933	11295	yes	4573	Gm37171	yes	no
1263	1983	chr8:86438740-86438890	474.132	794	2.68528	12227	yes	95932	Abcc12	no	no
1264	1985	chr8:94551800-94551950	431.904	1120	2.73229	11904	yes	10775	Cpne2	no	yes
1265	1986	chr9:48675260-48675410	288.002	4285	3.28174	8740	yes	70182	Nnmt	no	no
1266	1987	chr13:44751860-44752010	249.18	6261	3.81282	6774	yes	17895	Jarid2	no	no
1267	1991	chr18:44581880-44582030	302.536	3707	3.16234	9342	yes	62439	Mcc	no	no
1268	1992	chrX:12136700-12136850	179.69	11968	9.41415	1081	yes	8375	Bcor	no	no
1269	1995	chr1:182868880-182869030	177.534	12209	10.3312	857	yes	38755	Gm37542	no	no
1270	1996	chr3:21892220-21892370	269.072	5155	3.48087	7914	yes	91522	7530428D23Rik	no	no
1271	1997	chr2:93283600-93283750	187.958	11092	7.18879	1978	yes	28840	Tspan18	no	no
1272	1999	chr9:43761300-43761450	239.772	6807	3.98976	6267	yes	16799	Pvrl1	no	no
1273	2000	chr7:49066240-49066390	216.85	8506	4.76301	4569	yes	107218	Nav2	no	no
1274	2001	chr7:130269280-130269430	281.7	4567	3.33618	8512	yes	3092	Fgfr2	no	no
1275	2003	chr13:95807240-95807390	299.168	3838	3.17589	9261	yes	84607	Iqgap2	no	no
1276	2005	chr9:41935780-41935930	185.71	11319	7.55796	1786	yes	38732	Sorl1	no	no
1277	2006	chr4:117415280-117415430	211.42	8952	5.00969	4156	yes	30595	Gm12828	no	no
1278	2007	chr15:101060000-101060150	216.982	8495	4.73479	4620	yes	5676	Fignl2	no	no
1279	2009	chr11:117541340-117541490	239.68	6813	3.97526	6306	yes	17812	Gm11734	no	no
1280	2010	chr13:63487500-63487650	192.908	10559	6.37991	2562	yes	9703	Fancc	no	no
1281	2014	chr13:21222520-21222670	389.594	1623	2.78582	11506	yes	32503	Trim27	no	no
1282	2016	chr4:23787540-23787690	326.264	2951	2.99658	10188	no	127271	Gm11890	no	no
1283	2017	chr14:76222060-76222210	316.632	3224	3.04738	9917	yes	15218	Rps2-ps6	no	no
1284	2018	chr16:37682700-37682850	233.1	7269	4.14518	5875	no	28322	Ndufb4	no	no
1285	2020	chr18:34103120-34103270	354.624	2249	2.87845	10912	yes	9750	Gm24432	no	no
1286	2023	chr1:167803040-167803190	255.17	5917	3.66064	7262	yes	113558	Lmx1a	no	no
1287	2027	chr12:17556880-17557030	264.152	5428	3.51153	7796	yes	10809	Gm22748	no	no
1288	2028	chr3:38697880-38698030	191.89	10664	6.37457	2566	yes	83708	RP23-33I24.1	no	no
1289	2033	chr12:29368440-29368590	182.502	11649	7.90499	1603	yes	159869	Myt1l	no	no
1290	2034	chr13:18281180-18281330	226.86	7722	4.28548	5530	yes	94769	Pou6f2	no	no
1291	2036	chr10:84477760-84477910	435.734	1086	2.69163	12188	yes	10458	4930463O16Rik	no	no
1292	2038	chr19:5001900-5002050	366.916	1992	2.81916	11296	yes	12004	Npas4	no	no
1293	2039	chr10:22609180-22609330	264.302	5420	3.49277	7873	yes	35756	Slc2a12	no	no
1294	2040	chr4:143325660-143325810	248.308	6313	3.74676	6985	yes	14664	Gm26313	no	no
1295	2042	chr9:114527240-114527390	293.32	4058	3.17825	9252	yes	11618	C130032M10Rik	no	no
1296	2045	chr15:52413200-52413350	401.004	1475	2.73946	11849	yes	64953	Gm10020	no	no
1297	2046	chr7:16294920-16295070	504.28	637	2.6281	12695	yes	8200	Ccdc9	no	no
1298	2047	chr15:57975680-57975830	356.674	2208	2.84369	11128	no	9664	Fam83a	no	no
1299	2048	chr2:45225520-45225670	246.116	6443	3.77225	6909	yes	55129	Vis1	no	no
1300	2049	chr2:48539100-48539250	275.44	4844	3.33475	8519	yes	81930	Gm13481	no	no
1301	2050	chr7:73208960-73209110	193.406	10501	6.0858	2863	yes	23642	Gm28746	no	no
1302	2052	chr12:88801440-88801590	212.156	8888	4.80709	4482	yes	6076	Nrxn3	no	no
1303	2053	chr10:78396340-78396490	635.182	267	2.57826	13104	yes	3106	Gm10146	no	no
1304	2054	chr11:63180860-63181010	283.8	4476	3.25061	8896	yes	7021	B430319H21Rik	no	no
1305	2055	chr19:46321520-46321670	231.296	7391	4.10319	5984	yes	5561	Psd	no	yes
1306	2057	chr2:28525760-28525910	176.654	12314	9.47243	1068	yes	7520	Ralgds	no	no
1307	2058	chr10:42958280-42958430	281.65	4571	3.26605	8812	yes	18474	Scml4	no	yes
1308	2059	chr5:111393980-111394130	248.346	6311	3.7189	7074	yes	5766	RP23-131F7.5	no	no
1309	2062	chr13:53554300-53554450	378.676	1803	2.77437	11597	yes	28672	Gm5449	no	no
1310	2063	chr11:5318140-5318290	226.99	7711	4.21364	5695	yes	56657	Kremen1	no	no
1311	2064	chr4:32531520-32531670	173.982	12611	10.5696	807	yes	16808	Gm24371	no	no
1312	2065	chr5:112643720-112643870	259.57	5666	3.52242	7752	yes	3460	RP23-156K23.3	no	no
1313	2066	chr19:55838160-55838310	232.476	7315	4.04733	6122	yes	3437	Ppnr	no	no
1314	2067	chr1:133087740-133087890	299.434	3825	3.1046	9621	yes	19410	Gm28609	no	yes
1315	2068	chr5:113591900-113592050	215.438	8618	4.61811	4836	yes	13187	Wscd2	no	no
1316	2069	chr11:88702480-88702630	193.474	10489	5.96674	2981	yes	15546	Msi2	no	no
1317	2070	chr7:130646900-130647050	266.434	5294	3.41499	8176	yes	45581	Tacc2	no	no
1318	2072	chr8:23361020-23361170	257.262	5787	3.54136	7686	yes	50407	Sfrp1	no	no
1319	2073	chr14:79843260-79843410	572.192	385	2.57774	13107	yes	6623	Gm6999	no	no
1320	2074	chrX:143543320-143543470	216.45	8533	4.54741	4963	yes	24697	Pak3	no	no
1321	2078	chr3:89647640-89647790	207.43	9302	4.98296	4203	yes	14803	Kcnn3	no	no
1322	2080	chr2:93290760-93290910	199.224	9983	5.45665	3540	yes	21680	Tspan18	no	yes
1323	2081	chr3:40686160-40686310	222.788	8011	4.28769	5523	yes	13614	Intu	no	no
1324	2082	chr2:76029200-76029350	172.13	12832	11.2721	703	yes	23232	Pde11a	no	yes
1325	2086	chr6:136543240-136543390	241.374	6705	3.79268	6842	yes	7872	Atf7ip	no	no
1326	2087	chr1:180365260-180365410	464.016	855	2.62693	12703	yes	7334	Gm37390	no	no
1327	2090	chr11:104289460-104289610	266.28	5304	3.38937	8267	yes	7154	Mapt	no	yes
1328	2091	chr16:35613920-35614070	210.712	9017	4.76531	4565	yes	40439	Gm5963	no	no
1329	2092	chr11:109476340-109476490	217.516	8449	4.46067	5137	yes	2817	Slc16a6	no	no
1330	2093	chr7:37363900-37364050	222.912	8006	4.26616	5586	yes	64710	Gm28077	no	no
1331	2094	chr2:146062660-146062810	248.82	6278	3.64643	7324	yes	15484	Cfap61	no	no
1332	2095	chr7:73304920-73305070	248.732	6285	3.64647	7323	yes	70525	Rgma	no	no
1333	2100	chr2:49633460-49633610	172.552	12778	10.3637	853	yes	14237	Kif5c	no	no
1334	2103	chr6:127363500-127363650	533.834	496	2.57208	13146	yes	4904	RP23-387P23.8	no	no
1335	2104	chr13:28811200-28811350	210.99	8994	4.71601	4656	yes	15848	Gm17528	no	no
1336	2106	chr5:131645960-131646110	309.684	3475	2.99611	10195	no	3228	RP23-120C8.4	no	no
1337	2107	chr4:132945620-132945770	383.982	1708	2.72261	11965	yes	14378	Gm24913	no	no
1338	2108	chr17:56553100-56553250	276.592	4788	3.24916	8901	no	11341	Safb2	no	no
1339	2110	chr12:100242420-100242570	424.562	1196	2.64893	12504	yes	32681	Gm26723	no	no
1340	2111	chr2:154577480-154577630	184.08	11488	6.81069	2212	yes	7663	E2f1	no	no
1341	2112	chr3:101462380-101462530	310.358	3450	2.98677	10256	no	35519	RP23-347G20.6	no	yes
1342	2113	chr10:80566440-80566590	306.53	3577	3.00712	10130	yes	4955	Rexo1	no	yes
1343	2116	chr16:77406000-77406150	179.692	11967	7.59613	1759	yes	5228	Gm21816	no	no
1344	2118	chr2:74426820-74426970	244.85	6507	3.66674	7245	yes	106211	Lnp	no	no
1345	2119	chr9:78503820-78503970	197.06	10181	5.43328	3578	yes	14744	Eef1a1	no	no
1346	2122	chr14:101352420-101352570	235.56	7110	3.8485	6673	yes	69428	Gm26173	no	no
1347	2123	chr3:127625960-127626110	352.138	2310	2.79039	11474	no	7100	Neurog2	no	no
1348	2126	chr8:111062500-111062650	441.892	1023	2.6173	12780	yes	14663	Aars	no	yes
1349	2127	chr17:32180260-32180410	190.3	10819	5.94951	2992	yes	9128	Ephx3	no	no
1350	2129	chr5:147155580-147155730	310.238	3456	2.96618	10368	no	33041	Gsx1	yes	no
1351	2135	chr7:37564740-37564890	210.42	9041	4.63477	4804	yes	84829	Zfp536	no	no
1352	2136	chr5:113133360-113133510	184.294	11462	6.58104	2385	yes	9014	RP23-4P1.3	no	no
1353	2138	chr10:12869120-12869270	269.536	5143	3.28769	8717	yes	7460	Utrn	no	no
1354	2141	chr15:83056520-83056670	189.196	10952	6.02031	2923	yes	23289	Nfam1	no	no
1355	2143	chr1:42628920-42629070	210.87	9005	4.58993	4880	yes	22684	Pantr1	no	no
1356	2146	chr17:15993860-15994010	213.744	8750	4.45936	5139	yes	156280	Gm25598	no	no
1357	2147	chr16:37991000-37991150	170.218	13076	10.5505	814	yes	10988	Gm25140	no	yes
1358	2149	chr11:35528060-35528210	234.494	7188	3.83611	6710	yes	16550	Slit3	no	no
1359	2150	chr17:88326000-88326150	324.366	3003	2.87947	10907	yes	16407	Gm22542	no	no
1360	2151	chr17:8368040-8368190	173.408	12675	8.84953	1236	yes	4281	T2	no	no
1361	2152	chr2:4437100-4437250	186.226	11273	6.30387	2639	yes	29495	Gm13175	no	no
1362	2153	chr7:58844180-58844330	211.592	8938	4.54167	4976	yes	6317	Gm6226	no	no
1363	2156	chr17:29795120-29795270	179.354	12011	7.31865	1910	yes	40163	Mdga1	no	no
1364	2158	chr7:6434660-6434810	251.398	6125	3.51059	7799	no	5101	Olfr1344	no	no
1365	2159	chr13:29222380-29222530	223.168	7985	4.12147	5943	yes	14165	Gm11364	no	no
1366	2160	chr1:177322960-177323110	450.938	944	2.59418	12985	yes	53683	Gm38328	no	no
1367	2161	chr2:166000860-166001010	198.418	10070	5.21818	3859	yes	8298	Ncoa3	no	no
1368	2164	chr1:120644440-120644590	285.416	4392	3.11717	9552	yes	22775	RP24-358J4.2	no	no
1369	2165	chr4:123990780-123990930	230.148	7482	3.91544	6462	yes	64621	Gm12902	yes	no
1370	2166	chr19:12011840-12011990	618.658	296	2.50987	13654	no	24825	Olfr1423	no	no
1371	2167	chr11:77965320-77965470	208.642	9186	4.65951	4765	yes	3616	Sez6	no	no
1372	2168	chr13:60171020-60171170	260.364	5623	3.37612	8328	yes	6270	Gas1	no	no
1373	2169	chr11:104158020-104158170	308.694	3506	2.95288	10448	yes	25240	Crhr1	no	no
1374	2170	chr13:48878700-48878850	764.712	123	2.48886	13834	yes	7663	Phf2os1	no	yes
1375	2173	chr18:76011220-76011370	383.13	1725	2.68201	12249	yes	48163	Zbtb7c	no	yes
1376	2174	chr5:111257240-111257390	238.868	6880	3.70837	7099	yes	17779	Gm27602	yes	no
1377	2175	chr2:118203820-118203970	181.006	11817	6.89637	2165	yes	44887	Gm22800	no	yes
1378	2176	chr2:33585300-33585450	198.394	10073	5.18645	3918	yes	29023	Gm38011	no	no
1379	2177	chr12:39956560-39956710	282.97	4505	3.13091	9488	yes	57849	Arl4a	no	no
1380	2179	chr14:117930580-117930730	240.162	6783	3.67402	7218	no	23192	Mir6239	no	no
1381	2181	chr10:18375320-18375470	209.104	9156	4.60663	4854	yes	14927	Nhsl1	no	no
1382	2182	chr4:140406480-140406630	355.582	2232	2.7472	11796	yes	15407	Gm13017	no	no
1383	2183	chr16:30070320-30070610	204.23	9557	4.81146	4472	yes	4127	Hes1	no	no
1384	2184	chr19:5812180-5812330	197.194	10174	5.21512	3863	yes	9583	Malat1	yes	no
1385	2185	chr4:141274700-141274850	264.184	5425	3.30911	8615	yes	3664	Gm13056	no	no
1386	2186	chr15:103514180-103514330	355.308	2240	2.74627	11802	yes	10957	Pde1b	no	no
1387	2187	chr15:78532220-78532370	768.668	116	2.47949	13932	yes	2670	C1qtnf6	no	no
1388	2189	chr16:17807600-17807750	365.284	2023	2.71368	12036	yes	10393	Scarf2	no	yes
1389	2191	chr8:95001760-95001910	313.468	3330	2.90623	10732	no	15857	Adgrg3	no	no
1390	2192	chr2:165967900-165968050	212.79	8827	4.41087	5239	yes	8186	Gm11462	no	no
1391	2198	chr17:28013360-28013510	316.404	3231	2.88584	10866	yes	5003	Gm15598	no	no
1392	2200	chr2:160451580-160451730	270.476	5096	3.22505	9007	yes	84590	Mafb	yes	no
1393	2201	chr7:108972420-108972570	311.406	3412	2.9128	10692	yes	10960	Gm26599	no	no
1394	2202	chrX:102081960-102082110	177.498	12214	7.34699	1892	yes	9093	Nhsl2	no	yes
1395	2203	chr16:63091600-63091750	340.888	2588	2.7845	11519	yes	170208	Pros1	no	no
1396	2207	chrX:152197860-152198010	248.55	6298	3.50061	7842	yes	18971	Iqsec2	no	no
1397	2208	chr4:55005660-55005810	176.242	12367	7.57466	1778	yes	5631	Zfp462	no	no
1398	2209	chr6:146111520-146111670	193.378	10505	5.36459	3657	yes	35613	Itpr2	no	yes
1399	2210	chr1:59423140-59423290	209.554	9116	4.50317	5049	yes	26287	Gm37737	no	no
1400	2211	chr7:83201760-83201910	228.596	7597	3.88579	6569	yes	53191	A530021J07Rik	no	no
1401	2213	chr8:89272420-89272570	208.536	9201	4.53879	4987	yes	84935	Gm5356	no	no
1402	2215	chrX:42343440-42343590	206.058	9414	4.64722	4781	yes	3997	Gm14619	yes	no
1403	2216	chr18:56621160-56621310	237.222	6992	3.67594	7214	yes	32809	Tex43	no	no
1404	2220	chr13:54874360-54874510	259.506	5669	3.32834	8551	yes	13035	Gm29431	no	no
1405	2221	chr7:27798460-27798610	236.08	7074	3.69376	7149	yes	12278	Zfp626	no	no
1406	2222	chr2:119300260-119300410	264.184	5426	3.26801	8803	no	11548	Vps18	no	no
1407	2223	chr10:8762460-8762610	209.224	9140	4.48544	5091	yes	61612	Gm25410	no	no
1408	2224	chr12:80023160-80023310	219.64	8275	4.11399	5959	yes	59667	Gm28056	no	no
1409	2226	chr13:84285320-84285470	239.578	6821	3.61861	7414	yes	54718	Gm26927	no	no
1410	2227	chr17:16089320-16089470	205.968	9415	4.624	4820	yes	251740	Gm25598	no	no
1411	2231	chr11:99132140-99132290	182.456	11655	6.35002	2588	yes	22862	Ccr7	no	no
1412	2233	chr2:30783440-30783590	227.06	7704	3.89244	6540	yes	13149	1700001O22Rik	no	no
1413	2234	chr2:148677980-148678130	274.832	4876	3.15644	9369	yes	2968	Gzf1	no	no
1414	2236	chr12:17881760-17881910	429.152	1145	2.57812	13105	yes	42459	B430203G13Rik	no	no
1415	2237	chrX:99199260-99199410	182.922	11601	6.28998	2650	yes	61204	Efnb1	no	no
1416	2240	chr8:9157440-9157590	193.578	10482	5.27971	3772	yes	410734	n-R5s95	no	no
1417	2241	chr5:64314280-64314430	178.002	12158	6.98931	2105	yes	5901	Gm6044	no	no
1418	2242	chr4:134430480-134430630	172.32	12808	8.25878	1462	yes	19616	1700021N21Rik	no	no
1419	2243	chr4:97476940-97477090	210.93	9001	4.39584	5276	yes	45317	Gm12696	no	no
1420	2244	chr7:73222680-73222830	179.914	11927	6.6193	2352	yes	37362	Gm28746	no	no
1421	2246	chr1:90475220-90475370	212.69	8841	4.3176	5453	yes	20794	Gm28722	no	no
1422	2248	chr2:154677900-154678050	200.284	9889	4.84901	4413	yes	13095	Chmp4b	no	no
1423	2250	chrX:73915040-73915190	423.036	1218	2.57592	13119	yes	3779	Arhgap4	no	no
1424	2251	chr2:153497020-153497170	181.844	11709	6.30581	2633	yes	4305	4930404H24Rik	no	no
1425	2252	chr5:92698540-92698690	212.11	8896	4.31879	5448	yes	14990	Shroom3	no	no
1426	2253	chr19:47909740-47909890	176.762	12304	7.08619	2044	yes	9458	Gm22240	yes	no
1427	2255	chr13:44100760-44100910	599.032	334	2.46927	14022	yes	20332	Gm5083	no	no
1428	2256	chr6:47239700-47239850	344.216	2498	2.73575	11875	yes	4612	Cntnap2	no	no
1429	2257	chr2:146302400-146302550	309.904	3466	2.8787	10909	yes	3072	Gm14117	no	no
1430	2258	chr8:90441160-90441310	193.104	10539	5.23631	3837	yes	92892	Tox3	no	no
1431	2259	chr9:114797720-114797870	363.894	2061	2.67238	12319	no	15802	Cmtm7	no	no
1432	2260	chr16:77788040-77788190	200.264	9893	4.79562	4505	yes	58578	Gm17333	no	no
1433	2262	chr8:125218380-125218530	186.54	11232	5.77937	3177	yes	8868	Gm16237	yes	yes
1434	2263	chr19:58060900-58061050	239.052	6867	3.58113	7553	yes	9808	Mir5623	no	no
1435	2264	chr2:105612120-105612270	228.674	7589	3.79538	6833	yes	48497	Paupar	yes	no
1436	2265	chr5:139599300-139599450	218.44	8376	4.07912	6048	yes	55477	Uncx	no	no
1437	2269	chr13:99493100-99493250	199.108	9994	4.82689	4444	yes	23427	Map1b	no	no
1438	2270	chr11:114597240-114597390	225.47	7853	3.87545	6590	yes	67293	Gm11689	no	no
1439	2271	chr6:128838940-128839090	347.774	2418	2.71292	12040	yes	4156	RP24-127M20.11	no	no
1440	2272	chr1:168287700-168287850	163.542	13916	12.3732	545	yes	49896	Gm37524	no	no
1441	2273	chr13:36578620-36578770	284.438	4440	3.02959	10021	yes	75710	Gm26395	no	no
1442	2275	chr12:112164080-112164230	202.994	9656	4.62843	4814	yes	14999	Kif26a	no	yes
1443	2276	chr2:6547200-6547350	182.186	11677	6.15677	2794	yes	45525	Celf2	no	yes
1444	2277	chr14:68051640-68051790	267.146	5242	3.17971	9244	yes	32148	Nefl	no	no
1445	2278	chr12:108285060-108285210	195.552	10319	4.9995	4171	yes	9718	Ccdc85c	no	no
1446	2279	chr4:141560060-141560210	289.768	4219	2.98361	10272	no	13946	B330016D10Rik	no	no
1447	2280	chr3:127627400-127627550	467.33	835	2.50709	13681	yes	5660	Neurog2	yes	no
1448	2281	chr3:79417080-79417230	328.026	2905	2.76926	11633	yes	49050	Fnip2	no	no
1449	2282	chr7:80192520-80192670	231.152	7403	3.69663	7138	yes	5754	Sema4b	no	no
1450	2283	chrX:103533400-103533550	178.55	12110	6.52094	2431	yes	3992	Gm9157	no	no
1451	2284	chr11:119558980-119559130	163.484	13922	11.7159	627	yes	10425	Gm11762	no	no
1452	2285	chr2:29573700-29573850	185.132	11373	5.77852	3179	yes	45945	Rapgef1	no	no
1453	2286	chr4:138598100-138598250	197.02	10184	4.87527	4375	yes	8355	Vwa5b1	no	no
1454	2287	chr11:103810120-103810270	188.046	11082	5.51335	3479	yes	13905	Nsf	no	yes
1455	2288	chr1:119047540-119047690	170.652	13015	8.06294	1546	yes	5724	Gli2	no	no
1456	2289	chr8:26981800-26981950	349.994	2361	2.69002	12200	no	4539	Zfp703	no	no
1457	2290	chr5:125159440-125159590	162.958	13992	12.2256	572	yes	19538	Ncor2	no	no
1458	2291	chr7:110164880-110165030	429.802	1135	2.53623	13430	yes	13753	1600010M07Rik	no	no
1459	2293	chr1:137657240-137657390	302.228	3715	2.88745	10855	yes	77003	Gm22727	no	no
1460	2294	chr7:112823740-112823890	283.65	4482	3.01677	10089	yes	64269	Tead1	no	no
1461	2300	chr7:136083720-136083870	179.08	12041	6.38598	2557	yes	130997	Gm9341	yes	no
1462	2301	chr19:47493400-47493550	183.97	11497	5.8327	3115	yes	15298	Obfc1	no	no
1463	2302	chr18:60748620-60748770	182.5	11650	5.98495	2963	yes	25815	Rps14	no	no
1464	2303	chr17:5058460-5058610	270.998	5072	3.11884	9545	yes	17957	Arid1b	no	no
1465	2305	chr1:153703520-153703670	276.912	4771	3.06042	9851	yes	10939	Gm29529	no	no
1466	2306	chr3:148986380-148986530	271.806	5032	3.10931	9594	no	2697	RP24-224A19.1	no	no
1467	2307	chr10:96981140-96981290	208.098	9237	4.34235	5392	yes	125545	Gm24587	no	no
1468	2308	chr15:42607960-42608110	279.93	4632	3.03184	10003	yes	68225	Gm17473	no	no
1469	2309	chr3:35103360-35103510	287.414	4311	2.97435	10331	no	172696	RP23-477L20.1	yes	no
1470	2311	chr7:130750820-130750970	161.742	14129	12.517	522	yes	21757	Etos1	no	yes
1471	2313	chrX:166329280-166329430	191.8	10672	5.12957	3993	yes	15337	Gpm6b	no	no
1472	2314	chr11:88412540-88412690	235.938	7086	3.57006	7586	yes	20899	Gm11510	no	yes
1473	2316	chr17:70794400-70794550	218.698	8351	3.96678	6328	yes	38893	5031415H12Rik	no	no
1474	2318	chr9:13296580-13296730	348.146	2404	2.67739	12282	yes	21139	Gm26189	no	no
1475	2322	chr8:108454600-108454750	187.812	11106	5.42111	3592	yes	248425	Zfhx3	yes	no
1476	2324	chr18:60720000-60720150	238.286	6919	3.51276	7788	yes	6686	Ndst1	no	no
1477	2325	chr13:15486120-15486270	275.554	4836	3.05496	9876	yes	22215	Gli3	yes	no
1478	2330	chr7:49052980-49053130	259.854	5652	3.21141	9082	yes	93958	Nav2	no	no
1479	2331	chr7:62423340-62423490	232.622	7303	3.61136	7443	yes	3276	Mkrn3	no	no
1480	2332	chr9:29802380-29802530	217.592	8442	3.97447	6309	yes	160664	Ntm	no	no
1481	2333	chr12:28432520-28432670	280.952	4599	2.99998	10159	yes	41630	1700022F17Rik	no	no
1482	2334	chr2:116020100-116020250	163.092	13972	10.6882	795	yes	21871	Meis2	yes	no
1483	2339	chr13:71959600-71959750	196.448	10232	4.76544	4564	yes	4048	Irx1	no	yes
1484	2340	chr11:57298420-57298570	215.424	8620	4.02304	6181	yes	121977	Gria1	no	no
1485	2341	chr1:189187840-189187990	391.162	1603	2.56544	13198	yes	23098	2900042K21Rik	no	no
1486	2342	chr13:56208560-56208710	220.534	8196	3.87032	6607	yes	29750	Tifab	no	no
1487	2343	chr8:121382600-121382750	352.336	2303	2.64911	12502	yes	25839	Gm26815	no	no
1488	2347	chr14:100375020-100375170	249.948	6216	3.31407	8603	yes	43388	Gm26367	no	no
1489	2351	chr2:116071580-116071730	240.384	6763	3.43599	8078	no	3687	G630016G05Rik	no	no
1490	2352	chr6:88075160-88075310	653.28	237	2.40571	14608	yes	9247	Rpn1	no	no
1491	2353	chr6:30300460-30300610	227.356	7682	3.68808	7164	yes	3987	Ube2h	no	no
1492	2354	chr2:33593040-33593190	281.05	4595	2.98731	10254	yes	21283	Gm38011	no	no
1493	2356	chr8:22784560-22784710	287.88	4292	2.93027	10590	yes	21019	Ap3m2	no	no
1494	2357	chr15:66324460-66324610	173.022	12716	6.89323	2167	yes	37618	Gm27242	no	no
1495	2358	chr3:145890540-145890690	365.892	2009	2.60761	12874	yes	11595	Rpl36a-ps2	no	no
1496	2359	chr18:35875100-35875250	174.206	12594	6.69084	2297	yes	44082	Gm29417	no	no
1497	2360	chr7:79549040-79549190	190.794	10776	5.03485	4120	yes	21265	AI854517	no	no
1498	2363	chr14:64256880-64257030	196.874	10197	4.68577	4710	yes	142314	Gm17116	no	no
1499	2365	chr16:31509120-31509270	336.31	2694	2.68505	12230	yes	51079	Bdh1	no	no
1500	2367	chr12:12813020-12813170	213.354	8782	4.04046	6146	yes	25110	Platr19	no	no
1501	2368	chr4:148860220-148860370	242.72	6617	3.37966	8313	yes	29086	Casz1	no	no
1502	2369	chr5:125215960-125216110	188.014	11085	5.22572	3849	yes	36816	Ncor2	no	no
1503	2370	chr7:93062180-93062330	205.244	9477	4.31351	5461	yes	17624	Fam181b	no	no
1504	2372	chr17:58932760-58932910	264.416	5412	3.11977	9536	yes	39340	Pdzph1	no	yes
1505	2377	chr18:54611920-54612070	168.894	13242	7.63594	1735	yes	189700	Redrum	no	no
1506	2378	chr19:10709460-10709610	328.088	2902	2.70796	12081	yes	20720	Vps37c	no	yes
1507	2379	chr3:30515160-30515310	293.542	4047	2.87501	10938	yes	5413	Mecom	no	no
1508	2380	chr17:81670080-81670230	179.406	12000	5.95475	2990	yes	20548	Slc8a1	no	no
1509	2381	chr2:170838360-170838510	235.702	7100	3.48687	7891	yes	106628	Dok5	no	no
1510	2385	chr12:86798900-86799050	507.7	624	2.43012	14383	yes	10982	Gm25888	no	no
1511	2386	chr15:102747000-102747150	166.076	13628	8.48441	1383	yes	24897	Calcoco1	no	no
1512	2387	chr15:78582040-78582190	278.664	4693	2.97599	10323	yes	9332	Rac2	no	no
1513	2388	chr3:104541480-104541630	296.862	3919	2.84847	11101	yes	29637	Lrig2	no	no
1514	2389	chr4:128899480-128899630	169.03	13226	7.54961	1795	yes	15967	Trim62	no	yes
1515	2390	chr8:18694200-18694350	168.706	13283	7.6243	1742	yes	5272	Angpt2	no	yes
1516	2391	chr8:48278240-48278390	315.562	3255	2.75024	11775	no	21784	Tenm3	no	no
1517	2392	chr17:62853400-62853550	238.926	6874	3.41878	8160	yes	27669	Efna5	no	no
1518	2393	chr2:93278480-93278630	178.094	12150	6.07047	2888	yes	33960	Tspan18	no	no
1519	2394	chr1:20867500-20867650	185.528	11338	5.32949	3708	yes	22898	6720483E21Rik	no	no
1520	2396	chr4:154594860-154595010	192.046	10649	4.85636	4405	yes	6262	Gm13134	no	no
1521	2397	chr2:116979960-116980110	247.354	6364	3.29082	8704	yes	3607	Gm29340	no	no
1522	2398	chr11:88406720-88406870	179.18	12033	5.8946	3042	yes	26719	Gm11510	no	no
1523	2399	chr2:163190140-163190290	303.638	3671	2.80325	11405	yes	12910	Tox2	no	no
1524	2400	chr2:30682580-30682730	207.178	9318	4.18815	5760	yes	4644	Gm14486	no	no
1525	2403	chr6:39256820-39256970	379.912	1780	2.55174	13305	yes	9047	Gm26008	no	no
1526	2404	chr2:157328720-157328870	184.728	11417	5.35218	3669	yes	8631	Ghrh	no	yes
1527	2405	chr7:70331000-70331150	181.438	11767	5.6424	3326	yes	29518	Nr2f2	no	no
1528	2407	chr6:94631320-94631470	176.64	12316	6.17023	2778	yes	24130	Lrig1	no	yes
1529	2408	chr8:108245040-108245190	163.798	13891	8.96224	1212	yes	402664	Gm22825	no	no
1530	2410	chr14:54572980-54573130	354.444	2256	2.60918	12860	yes	4606	Ajuba	no	yes
1531	2412	chr3:127625420-127625570	359.224	2156	2.59614	12970	yes	7640	Neurog2	no	no
1532	2414	chr3:5388000-5388150	190.646	10787	4.88749	4348	yes	127258	4930555M17Rik	yes	no
1533	2415	chr4:138447540-138447690	474.94	789	2.43349	14346	yes	6699	Camk2n1	no	no
1534	2417	chr14:63586360-63586510	371.298	1921	2.56036	13232	yes	20068	Xkr6	no	no
1535	2418	chr8:8487820-8487970	304.224	3653	2.78625	11503	no	151468	Efnb2	no	no
1536	2424	chr15:103315080-103315230	348.34	2393	2.61504	12798	yes	4717	Gpr84	no	yes
1537	2425	chr15:82952460-82952610	259.196	5686	3.12635	9506	yes	6761	Mir3080	no	no
1538	2427	chr15:89152480-89152630	210.62	9023	4.02715	6174	yes	2949	Mapk11	no	no
1539	2428	chr11:74638020-74638170	204.056	9565	4.24317	5633	yes	11400	Cluh	no	yes
1540	2430	chr19:21165800-21165950	228.264	7618	3.57026	7584	yes	106403	Zfand5	no	no
1541	2431	chr15:77336540-77336690	406.046	1419	2.49443	13785	yes	29562	Rbfox2	no	no
1542	2432	chr8:31031740-31031890	386.748	1665	2.52136	13549	yes	57656	Dusp26	no	no
1543	2434	chr8:120309400-120309550	233.614	7242	3.46127	7994	yes	78939	Gse1	no	no
1544	2435	chr11:113165200-113165350	456.78	895	2.43355	14345	yes	7802	2610035D17Rik	no	no
1545	2439	chr2:32138020-32138170	1042.26	39	2.34473	15225	no	12987	Prrc2b	no	no
1546	2441	chr6:38207080-38207230	354.558	2252	2.58877	13023	yes	12733	D630045J12Rik	no	no
1547	2444	chr1:72871160-72871310	275.77	4824	2.9518	10458	yes	3040	Igfbp5	no	no
1548	2445	chr6:125157460-125157610	192.712	10581	4.69033	4706	yes	4187	Iffo1	no	no
1549	2446	chr8:120617040-120617190	219.57	8283	3.73951	7007	yes	17248	1190005I06Rik	no	no
1550	2447	chrX:11999140-11999290	198.55	10055	4.40986	5242	yes	14747	Gm14512	no	no
1551	2449	chr5:30915980-30916130	718.954	156	2.3496	15166	no	2316	Emilin1	no	no
1552	2452	chr2:26478920-26479070	195.844	10284	4.50236	5053	yes	8497	Notch1	no	yes
1553	2455	chr5:124036960-124037110	216.314	8549	3.80439	6805	yes	4674	RP24-492O4.9	no	yes
1554	2456	chr4:154604140-154604290	452.668	930	2.42168	14457	yes	2900	Gm13134	no	yes
1555	2457	chr18:60710760-60710910	394.19	1562	2.48924	13830	no	2554	Ndst1	no	no
1556	2458	chr18:72949500-72949650	229.05	7568	3.5035	7825	yes	49588	Gm25509	no	no
1557	2459	chr6:91284820-91284970	359.67	2145	2.55567	13269	no	19016	Fbln2	no	no
1558	2460	chr2:179537400-179537550	288.022	4282	2.84244	11135	yes	76092	Gm14300	no	no
1559	2462	chr10:43439800-43439950	199.132	9989	4.32335	5440	yes	16626	Gm3699	no	yes
1560	2464	chr1:132562600-132562750	158.57	14524	10.0736	917	yes	19419	Cntn2	no	no
1561	2466	chr9:102643960-102644110	188.76	11006	4.82604	4447	yes	15523	Anapc13	no	no
1562	2467	chr4:62275240-62275390	205.312	9472	4.10219	5985	yes	11001	Gm23148	no	no
1563	2472	chr11:98372520-98372670	269.918	5126	2.97043	10342	yes	2925	Stard3	no	yes
1564	2473	chr17:88257260-88257410	198.208	10086	4.34224	5393	no	85147	Gm22542	no	no
1565	2474	chr5:140767800-140767950	172.598	12772	6.23957	2707	yes	18592	Amz1	no	no
1566	2476	chr4:127227340-127227490	170.392	13046	6.50759	2439	yes	16369	Smim12	no	no
1567	2477	chr19:50440560-50440710	275.062	4866	2.92488	10621	yes	187957	Sorcs1	no	no
1568	2478	chr1:165641540-165641690	367.298	1988	2.52835	13500	no	3073	Gm18407	no	no
1569	2479	chrX:38473580-38473730	290.514	4192	2.8191	11299	yes	2806	Gm7598	no	no
1570	2480	chr16:20702620-20702770	247	6392	3.20721	9101	yes	6039	Clcn2	no	yes
1571	2481	chr7:79547200-79547350	341.796	2562	2.59972	12937	yes	19425	AI854517	no	no
1572	2482	chrX:11494060-11494210	203.81	9586	4.13094	5914	yes	107219	Gm14515	no	no
1573	2483	chr2:166179820-166179970	193.258	10518	4.53951	4984	yes	9802	Gm22687	no	no
1574	2484	chr11:88455260-88455410	248.156	6325	3.19135	9180	yes	21821	Gm11510	no	no
1575	2486	chr17:21516900-21517050	246.812	6403	3.20228	9132	yes	18903	9330136K24Rik	no	no
1576	2488	chr16:42269360-42269510	328.694	2884	2.6324	12654	no	6637	Gap43	no	no
1577	2489	chr14:105851460-105851610	275.932	4819	2.90787	10722	yes	34627	Gm22406	no	no
1578	2490	chr8:10794580-10794730	457.382	891	2.40088	14650	no	14515	Rps16-ps3	no	no
1579	2494	chr11:63455300-63455450	242.178	6651	3.24721	8916	yes	42206	B130011K05Rik	no	no
1580	2495	chr18:75716180-75716330	311.184	3423	2.69777	12148	yes	18559	Ctif	no	no
1581	2496	chr16:8539320-8539470	211.186	8977	3.87448	6596	yes	25910	Abat	no	no
1582	2497	chr12:44338200-44338350	232.244	7332	3.39529	8245	yes	9390	Nrcam	no	no
1583	2499	chr5:111368680-111368830	169.104	13216	6.60182	2368	yes	11414	Pitpnb	no	no
1584	2500	chr17:46619180-46619330	169.898	13121	6.47349	2466	yes	10249	Ptk7	no	no
1585	2501	chr6:89613780-89613930	160.386	14296	8.70747	1291	yes	18203	Chchd6	no	no
1586	2504	chr2:30771440-30771590	161.862	14117	8.21565	1477	yes	25149	1700001O22Rik	no	no
1587	2506	chr19:58350140-58350290	282.48	4527	2.85186	11076	yes	104251	Gfra1	no	no
1588	2507	chr5:142179400-142179550	292.01	4118	2.78746	11494	no	103631	Gm26970	no	no
1589	2508	chr13:113587340-113587490	240.188	6780	3.26186	8837	yes	31149	Snx18	no	no
1590	2509	chr16:35564640-35564790	256.214	5855	3.07734	9762	yes	8841	Gm5963	no	no
1591	2510	chr15:101246400-101246550	723.946	152	2.32145	15469	yes	20371	Nr4a1	no	no
1592	2511	chr19:44515040-44515190	514.58	587	2.36212	15044	no	5478	Sec31b	yes	no
1593	2512	chr6:112880280-112880430	169.316	13193	6.50575	2441	yes	50896	Srgap3	no	no
1594	2515	chr12:110992120-110992270	384.942	1694	2.47706	13957	yes	13155	Ankrd9	no	no
1595	2516	chr10:45784260-45784410	221.192	8143	3.59346	7513	yes	32526	Gm27410	no	no
1596	2518	chr2:30652680-30652830	156.196	14824	10.4181	841	yes	17153	Gm14486	no	no
1597	2520	chr12:26631920-26632070	168.41	13324	6.62923	2343	yes	162791	Cmpk2	no	no
1598	2521	chr11:121848040-121848190	302.804	3695	2.71988	11985	yes	8658	Gm12586	no	no
1599	2524	chr6:91839680-91839830	202.566	9699	4.09762	5996	yes	12505	Grip2	no	no
1600	2526	chr3:95986440-95986590	179.158	12034	5.35835	3664	yes	9153	Plekho1	no	no
1601	2528	chr3:130946100-130946250	217.774	8421	3.65235	7298	yes	15505	RP23-349J3.8	no	no
1602	2530	chr12:70968580-70968730	321.142	3079	2.63272	12648	yes	5966	Psma3	no	no
1603	2531	chr6:91720260-91720410	163.58	13913	7.51201	1814	yes	36268	Slc6a6	no	no
1604	2532	chr17:32891240-32891390	235.194	7134	3.31651	8595	yes	5232	Zfp870	no	no
1605	2533	chr18:72725160-72725310	396.458	1530	2.44749	14199	no	174752	Gm25509	yes	no
1606	2535	chr4:138464660-138464810	189.002	10973	4.6634	4756	yes	10421	Camk2n1	no	no
1607	2536	chr9:120011200-120011350	476.63	782	2.37082	14956	no	12323	Xirp1	no	no
1608	2538	chr19:24174260-24174410	490.088	696	2.36107	15053	yes	50691	Tjp2	no	no
1609	2541	chr13:60110580-60110730	354.096	2265	2.52933	13492	yes	66710	Gas1	no	no
1610	2544	chr8:25275140-25275290	383.804	1710	2.46556	14058	no	73766	Tacc1	no	no
1611	2545	chr7:145211720-145211870	299.672	3812	2.72285	11963	yes	72132	Tpcn2	no	no
1612	2548	chr18:57200760-57200910	310.792	3440	2.66763	12353	no	58049	Megf10	no	no
1613	2550	chr18:37218280-37218430	558.438	415	2.32982	15380	no	39833	Gm10544	no	no
1614	2551	chr8:111056200-111056350	470.226	815	2.36803	14983	yes	8363	Aars	no	yes
1615	2552	chr11:96862040-96862190	717.28	158	2.30578	15644	no	7984	Copz2	no	no
1616	2554	chr11:32162300-32162450	320.546	3104	2.62675	12705	yes	22630	Gm12109	no	no
1617	2555	chr14:21682940-21683090	270.018	5119	2.91307	10690	yes	31561	Dupd1	no	no
1618	2557	chr10:42834460-42834610	258.626	5720	3.01044	10114	no	13768	Gm26464	no	no
1619	2559	chr9:120602940-120603090	397.104	1522	2.43569	14324	no	25669	5830454E08Rik	no	no
1620	2561	chr13:54956180-54956330	373.436	1888	2.47657	13962	yes	6844	Unc5a	no	no
1621	2562	chr4:32479940-32480090	187.658	11121	4.67636	4729	yes	21490	Bach2	no	no
1622	2564	chr2:171587780-171587930	322.816	3036	2.6123	12827	yes	281424	Gm26489	no	no
1623	2566	chr10:96955680-96955830	218.514	8368	3.59334	7514	yes	100085	Gm24587	no	no
1624	2567	chr9:20662440-20662590	181.466	11764	5.03586	4118	yes	10385	Pin1	no	yes
1625	2568	chr11:78786060-78786210	272.778	4986	2.88032	10900	yes	31613	Gm23840	no	no
1626	2570	chr11:69012440-69012590	328.676	2886	2.59027	13013	yes	3396	Ctc1	no	no
1627	2571	chr2:181121160-181121310	184.45	11446	4.82027	4457	yes	6552	Kcnq2	no	no
1628	2572	chr6:39543400-39543550	169.682	13152	6.20026	2751	yes	14392	Dennd2a	no	yes
1629	2576	chr4:126248640-126248790	232.712	7296	3.30827	8622	yes	7562	Map7d1	no	no
1630	2578	chr14:22808380-22808530	275.234	4856	2.85131	11080	yes	230728	1700112E06Rik	no	no
1631	2579	chr15:74535860-74536010	426.418	1171	2.38989	14768	no	4462	Adgrb1	no	no
1632	2580	chr11:57549040-57549190	521.404	554	2.32876	15390	no	23397	Gm12243	no	no
1633	2581	chr14:121566840-121566990	252.104	6089	3.05926	9855	yes	61661	Slc15a1	no	no
1634	2582	chr2:116972680-116972830	256.72	5828	3.01032	10116	yes	3673	Gm29340	no	yes
1635	2583	chr1:133434500-133434650	235.246	7128	3.26465	8819	yes	10198	Sox13	no	no
1636	2585	chr3:34678920-34679070	313.668	3320	2.6338	12632	yes	3638	RP23-423J10.7	no	yes
1637	2587	chr19:26865820-26865970	218.776	8345	3.56405	7614	yes	20030	Gm815	no	no
1638	2589	chr8:87784420-87784570	189.372	10933	4.51374	5028	yes	19328	Zfp423	no	no
1639	2591	chr10:70485360-70485510	334.074	2733	2.55933	13240	yes	16068	Gm22320	no	no
1640	2592	chr18:33932540-33932690	228.746	7583	3.36118	8404	yes	74591	Epb4.1l4a	no	no
1641	2594	chr5:128483120-128483270	232.682	7299	3.28921	8709	yes	34291	CH36-12I15.3	no	no
1642	2595	chr7:70067980-70068130	405.412	1428	2.40613	14599	yes	110151	Gm24120	no	no
1643	2597	chr6:148992520-148992670	266.258	5306	2.90737	10726	yes	3866	Gm26540	no	yes
1644	2600	chr18:43452260-43452410	213.788	8748	3.65155	7301	yes	14049	Dpysl3	no	no
1645	2601	chr10:56114960-56115110	250.856	6150	3.04852	9910	yes	8118	Msl3l2	no	yes
1646	2603	chr12:117048000-117048150	234.446	7192	3.25616	8869	yes	103140	Gm10421	no	no
1647	2604	chr2:30545200-30545350	613.95	307	2.29699	15754	no	10546	Gm14487	no	no
1648	2607	chr4:154390440-154390590	178.762	12080	5.12309	4006	yes	42058	Prdm16	no	no
1649	2608	chr1:173389960-173390110	279.75	4646	2.79611	11448	yes	22340	Cadm3	no	no
1650	2609	chr12:103164740-103164890	362.676	2084	2.46935	14021	yes	30274	Unc79	no	no
1651	2610	chr1:132696420-132696570	164.902	13750	6.61097	2361	yes	10831	Nfasc	no	no
1652	2611	chr13:36727200-36727350	155.642	14907	8.98329	1206	yes	3393	Nrn1	no	yes
1653	2612	chr17:9726060-9726210	177.806	12185	5.1711	3936	yes	56431	Pabpc6	no	no
1654	2613	chr1:73641100-73641250	194.324	10415	4.20826	5710	yes	102772	6030407O03Rik	no	no
1655	2615	chr8:48278480-48278630	326.128	2952	2.56752	13179	no	21544	Tenm3	no	no
1656	2616	chr12:80168420-80168570	284.282	4453	2.76391	11680	yes	35651	2310015A10Rik	no	yes
1657	2617	chr12:91679440-91679590	282.472	4528	2.7731	11607	yes	5150	Gm16876	yes	no
1658	2618	chr11:98954380-98954530	202.64	9692	3.92155	6446	yes	5957	Rara	no	no
1659	2620	chr17:48042120-48042270	233.296	7260	3.25323	8888	yes	3902	1700122O11Rik	no	no
1660	2621	chr17:31790620-31790770	217.03	8489	3.54908	7661	yes	65097	Sik1	no	no
1661	2622	chr18:45015960-45016110	188.504	11033	4.47015	5117	yes	74279	Gm26928	no	no
1662	2623	chr16:33734720-33734870	222.526	8031	3.42559	8123	yes	3194	Heg1	no	yes
1663	2625	chr9:42898260-42898410	216.064	8564	3.56783	7597	yes	36206	Gm27509	no	no
1664	2626	chr18:57271060-57271210	342.598	2536	2.51184	13629	no	83598	Prrc1	no	no
1665	2627	chr15:102693000-102693150	396.526	1529	2.4019	14641	yes	16827	Calcoco1	no	no
1666	2628	chr11:114741540-114741690	286.776	4338	2.74185	11834	yes	4574	Dnaic2	no	no
1667	2629	chr11:69063040-69063190	697.022	174	2.27584	15998	no	2632	9330160F10Rik	no	no
1668	2631	chr7:74354620-74354770	385.276	1689	2.41497	14507	no	7464	Slco3a1	no	no
1669	2632	chr3:38663820-38663970	243.684	6566	3.10114	9638	yes	49648	RP23-33I24.1	no	no
1670	2633	chrX:12088720-12088870	151.06	15550	11.5598	658	yes	8242	Bcor	no	no
1671	2634	chr8:70869620-70869770	219.62	8276	3.47395	7937	yes	3795	Ccdc124	no	yes
1672	2636	chr8:36142140-36142290	172.832	12737	5.50248	3490	yes	47354	D8Ertd82e	no	no
1673	2638	chr6:86064800-86064950	158.47	14538	7.72757	1690	yes	12627	Add2	no	no
1674	2640	chr13:99837900-99838050	481.894	739	2.31832	15501	yes	62708	Cartpt	no	no
1675	2641	chr18:16038040-16038190	199.568	9947	3.98116	6293	yes	4369	Gm22389	no	no
1676	2645	chr17:15831920-15832070	186.454	11239	4.5272	5009	no	5409	Rgmb	no	no
1677	2648	chr2:31068260-31068410	166.742	13529	6.21343	2732	yes	12891	Fnbp1	no	no
1678	2650	chr18:73122200-73122350	280.37	4617	2.76696	11651	no	222288	Gm25509	no	no
1679	2651	chr6:122491720-122491870	536.122	492	2.29435	15781	yes	5290	Rimklb	no	no
1680	2653	chr15:28051340-28051490	390.32	1614	2.39914	14676	yes	25567	Trio	no	no
1681	2655	chr12:85486040-85486190	550.13	443	2.28746	15865	yes	11204	Fos	no	no
1682	2657	chr1:75458540-75458690	180.198	11893	4.84577	4418	yes	7916	Asic4	no	no
1683	2658	chr13:23446760-23446910	422.7	1224	2.35794	15094	no	15813	C230035I16Rik	no	no
1684	2659	chr7:92984760-92984910	313.244	3341	2.5922	13001	yes	22147	Gm26862	no	no
1685	2660	chr8:120281600-120281750	285.574	4387	2.72432	11955	yes	51139	Gse1	no	no
1686	2661	chr2:21964180-21964330	292.686	4087	2.67916	12268	yes	103571	Gm13337	no	no
1687	2662	chr1:73169500-73169650	394.114	1563	2.38724	14794	yes	39848	Gm38106	no	no
1688	2665	chr4:117645220-117645370	188.156	11067	4.38698	5294	yes	7957	Eri3	no	no
1689	2666	chr18:35848220-35848370	150.542	15623	10.9702	744	yes	17202	Gm29417	no	no
1690	2667	chr10:39659820-39659970	191.708	10682	4.21213	5698	yes	9340	Traf3ip2	yes	no
1691	2670	chr11:57531740-57531890	175.76	12422	5.14942	3964	yes	8851	Mfap3	no	yes
1692	2671	chr8:109417340-109417490	201.076	9812	3.88426	6576	no	8329	Gm23163	yes	no
1693	2672	chr4:33586500-33586710	200.062	9908	3.91214	6481	yes	42356	Gm23304	no	no
1694	2673	chr14:34549480-34549630	331.15	2819	2.51879	13571	yes	26754	9230112D13Rik	no	no
1695	2674	chr9:120456020-120456170	233.63	7240	3.19698	9152	yes	28689	Myrip	no	no
1696	2676	chr2:66044120-66044270	201.53	9776	3.86531	6623	yes	49876	Galnt3	no	no
1697	2677	chr8:8992880-8993030	305.92	3592	2.61406	12808	no	302418	Arglu1	no	no
1698	2678	chr5:122654040-122654190	210.684	9019	3.62858	7382	yes	3691	P2rx7	no	yes
1699	2680	chr19:47314740-47314890	281.006	4596	2.74467	11813	yes	41226	Mir6995	no	yes
1700	2681	chr4:133095520-133095670	178.422	12120	4.92416	4294	yes	10121	Gm26615	no	no
1701	2684	chr3:96500960-96501110	546.822	452	2.27686	15986	no	12306	Gm22614	no	no
1702	2685	chr13:83715080-83715230	279.49	4656	2.74837	11789	yes	6226	C130071C03Rik	no	no
1703	2686	chr11:113188360-113188510	174.646	12552	5.19795	3894	yes	13387	2610035D17Rik	no	no
1704	2687	chr2:130491700-130491850	293.82	4036	2.65977	12415	yes	39969	Gm23876	no	no
1705	2688	chr5:111770420-111770570	197.696	10132	3.96953	6322	yes	8770	E130006D01Rik	no	no
1706	2689	chr5:130938580-130938730	250.302	6193	2.98535	10265	yes	21380	RP23-323D23.2	no	no
1707	2690	chr15:78778560-78778710	436.752	1081	2.32977	15381	no	5160	Mfng	no	no
1708	2691	chr12:117107240-117107390	249.826	6222	2.98886	10243	yes	43900	Gm10421	no	no
1709	2692	chr1:130300080-130300230	293.504	4050	2.65919	12422	yes	18897	Gm16081	no	no
1710	2693	chr3:50882480-50882630	252.23	6083	2.96118	10394	yes	4504	Gm37548	no	no
1711	2696	chr7:101310780-101310930	952.822	52	2.23924	16438	yes	6231	Stard10	no	no
1712	2697	chr15:37135620-37135770	208.17	9232	3.66127	7261	yes	97341	Grhl2	no	no
1713	2699	chr12:99639960-99640110	238.266	6922	3.11057	9586	yes	12061	1700064M15Rik	no	no
1714	2700	chr17:85748780-85748930	213.084	8807	3.53566	7702	no	60581	Six2	no	no
1715	2701	chr14:122482540-122482690	181.518	11754	4.66096	4764	yes	4515	Zic2	no	no
1716	2704	chr5:114584540-114584690	174.41	12574	5.1472	3967	yes	16598	Fam222a	no	no
1717	2705	chr9:40241560-40241710	166.106	13626	6.01943	2925	yes	27581	Scn3b	no	no
1718	2707	chr1:133825680-133825830	177.39	12228	4.90175	4325	yes	3773	Gm10537	no	no
1719	2708	chr16:33584880-33585030	161.496	14157	6.56903	2398	yes	11607	Slc12a8	no	no
1720	2709	chr1:172049540-172049690	148.828	15886	11.3831	679	yes	7958	Nhlh1	no	no
1721	2710	chr10:59969840-59969990	188.7	11016	4.27649	5552	yes	18145	Ddit4	yes	no
1722	2711	chr11:55423860-55424010	196.566	10223	3.96275	6345	yes	3855	Sparc	no	no
1723	2714	chr11:117436880-117437030	237.73	6959	3.10561	9615	yes	10777	Gm11732	no	yes
1724	2715	chr4:9027900-9028050	429	1146	2.3252	15428	yes	86716	Rps18-ps2	no	no
1725	2716	chr15:74535640-74535790	429.82	1134	2.32406	15442	no	4682	Adgrb1	no	no
1726	2720	chr6:87545440-87545590	209.032	9165	3.61525	7428	yes	12108	RP24-180C9.3	no	no
1727	2722	chr9:96669940-96670090	642.6	257	2.24601	16358	yes	35813	A930006L05Rik	no	no
1728	2723	chr13:95869000-95869150	191.45	10709	4.13256	5907	yes	22847	Iqgap2	no	no
1729	2724	chr9:16484960-16485110	230.308	7465	3.19674	9154	no	106804	Fat3	no	no
1730	2730	chr2:29016740-29016890	172.658	12761	5.20999	3876	yes	22545	1700101E01Rik	no	no
1731	2731	chr2:150644060-150644210	148.044	16009	11.6972	630	yes	6020	Acss1	no	yes
1732	2732	chr2:38688920-38689070	380.498	1769	2.37863	14878	yes	16458	Gm13587	no	no
1733	2733	chr11:98747520-98747670	163.794	13892	6.18966	2762	yes	3362	Thra	yes	yes
1734	2734	chr2:170287580-170287730	275.6	4831	2.74284	11823	yes	2620	Gm14270	no	no
1735	2735	chr12:98478140-98478290	158.884	14480	6.86833	2183	yes	99725	Kcnk10	no	no
1736	2739	chr4:23490280-23490430	316.914	3208	2.5323	13465	yes	5535	Gm11888	no	no
1737	2740	chr8:34679960-34680110	180.642	11849	4.62065	4832	yes	127262	Dusp4	no	no
1738	2741	chr12:80858400-80858550	173.922	12621	5.07468	4068	yes	29199	Gm26545	no	no
1739	2742	chr11:11820360-11820510	605.866	319	2.24508	16371	no	2486	Ddc	no	no
1740	2744	chr16:97293420-97293570	340.57	2593	2.45902	14108	no	63233	Bace2	no	no
1741	2746	chr15:102742720-102742870	556.698	421	2.25157	16281	no	20617	Calcoco1	no	no
1742	2747	chr17:29736620-29736770	177.37	12232	4.81203	4470	yes	19683	Ccdc167	no	no
1743	2748	chr13:51580740-51580890	390.878	1607	2.35664	15106	yes	13731	Shc3	no	no
1744	2749	chr12:52010680-52010830	232.72	7295	3.1471	9419	yes	4254	Dtd2	no	no
1745	2750	chr2:173254160-173254310	153.242	15239	8.21461	1478	yes	19513	Pmepa1	no	no
1746	2751	chr4:117272620-117272770	167.63	13428	5.65935	3302	yes	7324	Tmem53	no	yes
1747	2752	chr10:17478780-17478930	214.14	8719	3.4546	8013	yes	244373	Cited2	no	no
1748	2753	chr16:23504500-23504650	185.848	11308	4.33111	5425	yes	16015	Masp1	yes	no
1749	2754	chr2:166489120-166489270	201.282	9800	3.76053	6938	yes	11573	Gm11469	no	no
1750	2756	chr6:120539180-120539330	385.748	1679	2.35996	15067	yes	7936	Cecr5	no	no
1751	2759	chr12:8641020-8641170	405.252	1430	2.33586	15318	yes	33039	Pum2	no	no
1752	2762	chr6:122495680-122495830	198.324	10082	3.84399	6686	yes	3006	Rimklb	no	no
1753	2763	chr19:10940480-10940630	350.31	2354	2.42645	14415	no	3395	Ptgdr2	no	yes
1754	2766	chr1:89942200-89942350	171.48	12911	5.21597	3861	yes	11096	Gbx2	no	no
1755	2767	chr12:8913080-8913230	186.552	11231	4.27886	5546	yes	8509	Laptm4a	no	no
1756	2768	chr6:49055500-49055650	226.49	7753	3.22063	9024	yes	8151	Gpnmb	no	yes
1757	2772	chr3:16847280-16847430	180.906	11825	4.54024	4978	yes	24043	Gm26485	no	no
1758	2773	chr12:84589860-84590010	515.246	582	2.2561	16224	no	20095	Vsx2	no	no
1759	2774	chr1:74858520-74858670	350.246	2357	2.42238	14451	yes	3661	Cdk5r2	no	no
1760	2777	chr7:16299780-16299930	357.492	2188	2.40225	14637	yes	9761	Bbc3	no	no
1761	2778	chr4:95684900-95685050	234.294	7203	3.10358	9624	yes	48088	Fggy	no	no
1762	2779	chr18:35930560-35930710	217.412	8459	3.36708	8369	yes	22189	Gm23882	no	no
1763	2783	chr10:61080360-61080510	318.736	3160	2.50777	13675	yes	8908	Pcbd1	no	no
1764	2784	chr11:69041220-69041370	515.516	579	2.25243	16265	no	4352	Aurkb	no	no
1765	2785	chr12:29357120-29357270	166.624	13556	5.6576	3305	yes	171189	Myt1l	no	no
1766	2786	chr4:98004260-98004410	166.886	13508	5.6158	3356	yes	93302	Nfia	no	no
1767	2789	chr11:57583280-57583430	230.846	7427	3.13833	9452	yes	10843	Gm12243	no	no
1768	2790	chr4:108339500-108339650	354.638	2248	2.40327	14631	no	11386	Coa7	no	yes
1769	2791	chr13:101801580-101801730	265.384	5354	2.78275	11531	yes	33438	Pik3r1	no	no
1770	2793	chr9:58061000-58061150	211.346	8961	3.47625	7928	yes	2713	Stra6	no	no
1771	2794	chr6:140336780-140336930	202.664	9691	3.67797	7206	yes	17225	n-R5s168	no	no
1772	2797	chr11:56247160-56247310	281.428	4578	2.67122	12324	yes	15848	Gm12240	no	no
1773	2798	chr19:55556340-55556490	628.608	277	2.2228	16625	yes	145789	4930552P12Rik	no	no
1774	2801	chr17:15208240-15208390	237.95	6941	3.03519	9984	yes	32468	Gm5091	no	no
1775	2802	chr5:122693480-122693630	154.33	15078	7.43536	1847	yes	4045	Gm10064	no	no
1776	2803	chr1:63763280-63763430	246.186	6439	2.94805	10490	yes	5912	4933402D24Rik	no	no
1777	2805	chr13:15759220-15759370	326.732	2939	2.47234	13993	yes	252556	Inhba	no	no
1778	2806	chr6:36858380-36858530	181.63	11732	4.43274	5200	yes	48235	Ptn	no	no
1779	2808	chr4:125282560-125282710	321.762	3064	2.4851	13874	no	54038	1700041M05Rik	no	no
1780	2809	chr6:72711640-72711790	198.148	10088	3.78968	6853	yes	12501	Gm15402	no	no
1781	2810	chr5:112240880-112241030	332.42	2786	2.45311	14157	no	10207	Cryba4	no	no
1782	2813	chr4:87368200-87368350	402.484	1461	2.31862	15499	yes	63997	Gm23154	no	no
1783	2815	chr14:34453820-34453970	161.33	14172	6.15047	2804	yes	6661	Bmpr1a	no	no
1784	2816	chr15:58976600-58976750	218.812	8339	3.30601	8639	yes	42865	Ndufb9	no	no
1785	2817	chr3:138500260-138500410	231.42	7385	3.10937	9593	yes	3877	RP24-129H9.1	no	no
1786	2820	chr2:119338080-119338230	343.96	2501	2.41854	14484	yes	9617	Dll4	no	no
1787	2821	chr5:118380860-118381010	169.446	13176	5.25658	3812	yes	16395	Gm28563	no	no
1788	2822	chr17:31073440-31073590	262.35	5523	2.79112	11470	yes	13911	Gm25447	no	no
1789	2823	chr3:86788820-86788970	270.28	5109	2.73415	11892	no	3420	Dclk2	no	yes
1790	2824	chr19:5463900-5464050	316.398	3232	2.49523	13774	yes	3368	Fibp	no	yes
1791	2826	chr12:77852780-77852930	262.822	5502	2.78463	11516	no	38046	Gm24070	no	no
1792	2835	chr4:133297800-133297950	248.274	6318	2.90839	10721	yes	16563	Gm13259	no	no
1793	2838	chr12:108255640-108255790	204.632	9524	3.59052	7524	yes	19702	Ccdc85c	no	no
1794	2839	chr7:71412280-71412430	284.736	4431	2.63563	12617	yes	42022	Gm29328	no	no
1795	2841	chr7:122478440-122478590	179.68	11970	4.48317	5093	yes	5905	Gm14389	no	no
1796	2844	chr12:53061860-53062010	193.274	10513	3.88718	6563	no	15109	n-R5s58	no	no
1797	2845	chr7:37689680-37689830	163.564	13915	5.79024	3165	yes	19956	4930505M18Rik	no	no
1798	2846	chr8:94703520-94703670	382.234	1745	2.33341	15343	no	5310	Gm22846	no	no
1799	2847	chr4:154471880-154472030	697.25	172	2.19685	16934	no	56810	Prdm16	no	no
1800	2850	chr9:120582700-120582850	486.906	717	2.24204	16399	yes	5429	5830454E08Rik	no	no
1801	2851	chr15:27788420-27788570	173.34	12683	4.83311	4436	yes	106953	Fam105a	no	no
1802	2853	chr13:11099400-11099550	365.406	2021	2.35577	15111	yes	327423	Gm25496	no	no
1803	2854	chr8:126517260-126517410	217.236	8476	3.30071	8657	yes	40923	Gm6091	no	no
1804	2855	chr14:52244500-52244650	636.928	265	2.20055	16870	no	6784	Chd8	no	no
1805	2856	chr2:61656720-61656870	176.79	12298	4.61718	4837	yes	12964	Tank	no	no
1806	2865	chr14:70659220-70659370	461.61	865	2.24804	16330	yes	6211	Npm2	no	yes
1807	2866	chr2:151576180-151576330	366.936	1991	2.34681	15205	yes	3633	Sdcbp2	no	no
1808	2867	chr14:104460460-104460610	454.75	918	2.2516	16280	yes	4830	Pou4f1	no	no
1809	2868	chr2:31807080-31807230	160.868	14239	5.98493	2964	yes	3425	Qrfp	no	yes
1810	2869	chr2:146325000-146325150	187.658	11122	4.0587	6094	yes	19528	Gm14117	yes	no
1811	2870	chr12:8326960-8327110	478.74	763	2.23752	16456	no	13602	Hs1bp3	no	no
1812	2871	chr7:142284760-142284910	766.05	119	2.18229	17109	no	3896	Gm10013	no	no
1813	2875	chr9:13652540-13652690	227.644	7661	3.11173	9580	yes	9845	Maml2	no	no
1814	2876	chr3:148343380-148343530	418.296	1267	2.27715	15980	no	10763	Gm23131	no	no
1815	2878	chr13:25403320-25403470	218.272	8386	3.25666	8866	yes	52327	Tpi-rs8	no	no
1816	2879	chr6:100335920-100336070	275.566	4834	2.65937	12420	yes	48510	Rybp	no	no
1817	2882	chr18:35855580-35855730	140.006	17241	25.4166	26	yes	24562	Gm29417	no	yes
1818	2883	chr13:74462680-74462830	305.21	3611	2.50942	13659	yes	20188	Zfp825	no	no
1819	2884	chr16:29720180-29720330	341.764	2564	2.39656	14706	yes	90803	Gm26834	yes	no
1820	2885	chr6:136467440-136467590	163.632	13908	5.60826	3365	no	19671	Gm6728	yes	no
1821	2888	chr16:90656680-90656830	247.116	6381	2.88011	10903	yes	54259	Gm23406	no	no
1822	2890	chr16:21701940-21702090	252.072	6092	2.83271	11198	yes	7350	2510009E07Rik	no	no
1823	2894	chr2:93303560-93303710	148.09	16003	8.69494	1296	yes	8880	Tspan18	no	no
1824	2896	chr7:123030960-123031110	292.41	4100	2.56226	13214	yes	40905	Rbbp6	no	no
1825	2898	chr2:166730260-166730410	164.028	13861	5.52962	3460	yes	16503	Prex1	no	no
1826	2899	chr1:190128820-190128970	196.582	10221	3.70706	7107	yes	39775	Gm28172	no	no
1827	2900	chr5:131645620-131645770	314.612	3287	2.46697	14046	no	2888	RP23-120C8.4	no	no
1828	2902	chr15:75648380-75648530	193.688	10472	3.78245	6876	yes	3792	2810039B14Rik	no	no
1829	2903	chr14:75863680-75863830	229.778	7511	3.06283	9839	yes	15850	Snora31	no	no
1830	2904	chr11:112501920-112502070	477.296	776	2.22641	16577	yes	167403	BC006965	no	no
1831	2906	chr10:125786980-125787130	223.59	7963	3.1524	9396	yes	179164	Lrig3	no	no
1832	2911	chr7:96718900-96719050	209.566	9115	3.38925	8269	yes	58959	Tenm4	no	no
1833	2912	chr5:24124300-24124450	164.264	13832	5.44957	3553	yes	5711	RP23-451E8.2	no	no
1834	2913	chr4:41528120-41528270	216.886	8500	3.25338	8887	yes	3425	Fam219a	no	no
1835	2915	chr9:106420760-106420910	233.23	7263	3.00467	10138	yes	8619	Rpl29	no	no
1836	2917	chr2:94289360-94289510	301.058	3766	2.51119	13638	yes	24677	E530001K10Rik	no	no
1837	2918	chr6:65311060-65311210	186.29	11267	4.04233	6138	yes	16970	RP23-9E15.1	no	no
1838	2919	chr10:17827460-17827610	212.458	8862	3.32846	8549	yes	10156	Gm7584	no	yes
1839	2920	chr17:70633600-70633750	470.336	812	2.22476	16603	yes	71888	Dlgap1	no	no
1840	2921	chr10:83914880-83915030	206.846	9347	3.43717	8076	yes	146803	Gm37908	no	no
1841	2922	chr5:103336080-103336230	193.118	10538	3.77814	6885	yes	7817	RP24-270K7.2	no	no
1842	2923	chr11:119215480-119215630	151.986	15410	7.10436	2029	yes	4605	Gm11752	no	no
1843	2924	chr1:79581500-79581650	308.998	3499	2.47848	13947	yes	39459	Gm37886	no	no
1844	2925	chr13:18282700-18282850	311.142	3425	2.46869	14028	no	96289	Pou6f2	no	no
1845	2926	chr6:51209100-51209250	429.194	1143	2.24945	16310	no	60735	Mir148a	no	no
1846	2927	chr3:153277480-153277630	198.464	10062	3.62075	7399	yes	21094	RP24-303G10.2	no	no
1847	2928	chr11:55023120-55023270	188.702	11015	3.91934	6452	yes	10220	Anxa6	no	no
1848	2929	chr7:130838120-130838270	260.044	5643	2.7427	11824	yes	27561	Plekha1	no	no
1849	2930	chr7:137303100-137303250	211.704	8929	3.32609	8558	no	11239	Ebf3	no	no
1850	2932	chr9:92930620-92930770	366.482	2002	2.31913	15493	yes	34863	Gm28054	no	no
1851	2933	chr17:47974200-47974350	254.086	5980	2.78414	11521	no	29297	Gm14871	no	no
1852	2934	chr12:27575740-27575890	169.3	13200	4.9163	4302	yes	55988	Gm24326	no	no
1853	2935	chr13:42103060-42103210	198.642	10043	3.60647	7460	yes	51114	Hivep1	no	no
1854	2938	chr7:28299340-28299490	302.01	3729	2.49441	13786	no	2357	Dll3	no	no
1855	2939	chr15:64044240-64044390	221.168	8145	3.15569	9373	yes	16133	Fam49b	no	no
1856	2940	chr7:70338040-70338190	218.814	8338	3.19076	9181	yes	22478	Nr2f2	no	no
1857	2941	chr8:91525400-91525550	261.906	5546	2.72186	11973	yes	57790	Fto	no	yes
1858	2947	chr12:117808820-117808970	231.594	7377	2.99897	10168	yes	4606	Cdca7l	no	no
1859	2948	chr3:108961340-108961490	215.412	8623	3.24242	8932	yes	20104	Henmt1	no	no
1860	2950	chr4:98243640-98243790	338.208	2645	2.37537	14911	no	8425	Gm12692	yes	no
1861	2952	chr7:81336520-81336670	218.362	8380	3.19043	9185	yes	7936	Rps17	no	no
1862	2953	chr8:94119140-94119290	176.31	12359	4.42101	5219	yes	17989	Mt4	no	no
1863	2954	chr5:112001920-112002070	171.742	12877	4.69062	4704	yes	57760	RP23-427D2.1	no	no
1864	2955	chr8:108886720-108886870	232.15	7337	2.98845	10246	yes	19233	Gm38318	no	no
1865	2957	chr10:62687140-62687290	230.016	7495	3.01463	10094	no	4707	mmu-mir-7215	no	no
1866	2958	chr7:70369440-70369590	174.03	12607	4.53965	4982	yes	2780	Nr2f2	no	no
1867	2960	chr2:4492640-4492790	260.592	5612	2.71974	11987	no	19521	Frmd4a	no	no
1868	2962	chr7:44405820-44405970	1419.71	21	2.14484	17579	no	20075	1700008O03Rik	no	no
1869	2964	chr2:29817820-29817970	393.608	1575	2.27287	16027	no	2180	Urm1	no	no
1870	2966	chr7:73141380-73141530	276.262	4799	2.61381	12812	yes	43938	Gm28746	no	no
1871	2967	chr9:106421920-106422070	496.27	666	2.1958	16946	no	7459	Rpl29	no	no
1872	2969	chr6:30526800-30526950	170.306	13062	4.7704	4554	yes	13177	Ssmem1	no	no
1873	2970	chr1:118911240-118911390	203.134	9644	3.46633	7973	yes	42905	Mir6346	no	no
1874	2971	chr2:32167960-32168110	161.902	14110	5.48141	3515	yes	5136	Gm27805	no	no
1875	2972	chr1:90051500-90051650	200.932	9829	3.51102	7798	no	15349	Iqca	no	no
1876	2973	chr3:133876440-133876590	423.876	1209	2.2405	16419	no	57997	RP23-437C24.2	no	no
1877	2974	chr2:168791180-168791330	219.074	8319	3.1677	9315	yes	23312	Sall4	no	no
1878	2975	chr9:78527400-78527550	364.328	2053	2.31076	15583	yes	38324	Eef1a1	no	no
1879	2976	chr7:80076120-80076270	162.336	14073	5.43621	3571	yes	19834	Idh2	no	no
1880	2977	chr14:28451200-28451350	409.96	1369	2.25173	16276	yes	53475	Wnt5a	no	no
1881	2978	chr13:108064460-108064610	208.064	9240	3.3605	8408	no	18111	Smim15	no	no
1882	2979	chr5:118666940-118667090	176.57	12326	4.37389	5323	yes	20603	RP23-155F13.2	no	no
1883	2982	chr3:55347700-55347850	164.742	13776	5.20622	3884	yes	6359	Dclk1	no	no
1884	2984	chr9:62363740-62363890	243.61	6571	2.84962	11090	yes	3123	Anp32a	no	no
1885	2986	chr9:113741360-113741510	281.498	4575	2.57934	13095	yes	33176	Pdcd6ip	no	no
1886	2987	chr7:27838460-27838610	364.456	2050	2.30765	15623	yes	4320	Zfp59	no	no
1887	2988	chr4:118260900-118261050	158.692	14508	5.7857	3169	yes	24530	Ptprf	no	no
1888	2989	chr13:48159160-48159310	270.34	5107	2.63944	12579	yes	102192	Id4	yes	no
1889	2990	chr13:21974260-21974410	476.608	783	2.19857	16906	yes	6859	Pom121l2	no	no
1890	2993	chr7:136220840-136220990	298.898	3857	2.48884	13835	yes	268117	Gm9341	no	no
1891	2994	chr7:112685020-112685170	185.498	11339	3.96032	6355	yes	5037	2310014F06Rik	no	no
1892	2995	chr4:129500860-129501010	348.256	2397	2.33793	15301	yes	8811	Gm12979	no	no
1893	2996	chr10:59920880-59921030	169.32	13191	4.78983	4513	yes	30815	Ddit4	no	no
1894	2997	chr8:70598440-70598590	247.06	6386	2.81637	11319	yes	4034	Isyna1	no	yes
1895	2998	chr7:137246640-137246790	192.156	10639	3.71949	7071	no	67699	Ebf3	no	no
1896	3000	chr11:78887220-78887370	199.382	9965	3.52261	7750	yes	33492	Nos2	no	no
1897	3001	chr11:120280380-120280530	184.434	11449	3.98828	6270	yes	5968	AL928567.1	no	yes
1898	3004	chr17:72925940-72926090	162.986	13987	5.30586	3740	yes	4827	Lbh	no	no
1899	3006	chr3:27863440-27863590	265.176	5369	2.66387	12383	yes	4598	Gm26040	no	no
1900	3009	chr11:96621320-96621470	276.492	4792	2.59634	12966	no	86840	Skap1	no	no
1901	3010	chr6:83268380-83268530	219.78	8262	3.12982	9496	yes	8938	Slc4a5	no	yes
1902	3012	chr19:53852740-53852890	283.154	4498	2.55519	13273	no	9605	Rbm20	no	no
1903	3013	chr14:52008960-52009110	377.198	1831	2.28052	15946	no	4446	Arhgef40	no	yes
1904	3015	chr19:22823760-22823910	262.13	5536	2.68315	12244	yes	73230	Mir204	no	no
1905	3016	chr13:76810660-76810810	524.246	540	2.17155	17242	no	14472	Mctp1	no	no
1906	3017	chr15:84227020-84227170	216.876	8501	3.1713	9297	yes	4948	Parvb	no	no
1907	3018	chr1:90222200-90222350	192.626	10589	3.67737	7210	yes	6251	Gm38277	no	no
1908	3019	chr12:86888220-86888370	215.054	8654	3.19616	9156	yes	3481	Irf2bpl	no	no
1909	3021	chr10:120552040-120552190	226.508	7749	3.02107	10072	no	53422	Gm24298	yes	no
1910	3025	chrX:162010040-162010190	223.044	7996	3.06078	9847	yes	59342	Gm26317	no	no
1911	3028	chr5:111519580-111519730	148.726	15903	7.24766	1949	yes	61767	C130026L21Rik	no	no
1912	3030	chr4:141273360-141273510	361.566	2105	2.29704	15753	no	5004	Gm13056	no	no
1913	3031	chr13:113734240-113734390	293.17	4063	2.49255	13804	yes	60190	Arl15	no	no
1914	3032	chr14:29179220-29179370	287.876	4293	2.5172	13583	yes	38344	Gm6043	no	no
1915	3033	chr12:100958140-100958290	265.438	5350	2.64672	12527	yes	16473	A630072L19Rik	no	no
1916	3035	chr11:20603160-20603310	157.174	14689	5.76843	3192	yes	28046	Gm12035	no	no
1917	3036	chr5:150906220-150906370	182.904	11605	3.98726	6276	yes	23653	RP23-336F4.5	no	no
1918	3037	chr9:86187220-86187370	360.258	2135	2.29787	15747	yes	129389	Gm16202	no	no
1919	3038	chr12:112543040-112543190	492.462	684	2.17448	17199	yes	31955	Tmem179	no	no
1920	3039	chr15:87544040-87544190	297.662	3897	2.47159	14001	no	81115	Fam19a5	no	no
1921	3042	chr10:94623700-94623850	412.524	1336	2.2266	16576	yes	11691	Tmcc3os	no	no
1922	3043	chr1:165075740-165075890	225.468	7854	3.02249	10059	yes	7701	4930568G15Rik	no	no
1923	3044	chr4:129877320-129877470	211.434	8947	3.23308	8972	yes	18178	Gm23845	no	no
1924	3045	chr1:64446140-64446290	378.25	1812	2.26555	16113	no	8362	Gm28980	no	no
1925	3046	chr14:123513500-123513650	380.81	1761	2.26084	16170	yes	113569	Nalcn	no	no
1926	3047	chr1:57862180-57862330	339.188	2621	2.33631	15311	no	16684	Spats2l	no	no
1927	3048	chr2:27414360-27414510	145.598	16374	8.00033	1561	yes	12477	Vav2	no	no
1928	3050	chr13:15714520-15714670	235.24	7129	2.8948	10809	no	250615	Gli3	no	no
1929	3052	chr8:104062140-104062290	237.494	6973	2.86987	10971	yes	39410	Cdh5	no	no
1930	3053	chr8:94703000-94703150	364.302	2054	2.28514	15896	yes	4790	Gm22846	no	no
1931	3055	chr11:85842080-85842230	274.498	4886	2.58273	13069	no	8178	Gm11444	no	no
1932	3056	chr13:36583540-36583690	154.084	15124	6.09795	2847	yes	70790	Gm26395	no	no
1933	3057	chr10:68136580-68136730	170.144	13093	4.59022	4879	yes	92687	Rtkn2	no	no
1934	3058	chr13:97439260-97439410	163.012	13981	5.13064	3991	yes	4365	Lincenc1	no	no
1935	3059	chr12:52413100-52413250	250.53	6173	2.74615	11803	yes	102902	Arhgap5	no	no
1936	3061	chr6:120716760-120716910	189.942	10869	3.70655	7109	yes	17723	Cecr2	no	no
1937	3065	chr8:108406740-108406890	315.746	3251	2.39141	14750	yes	296285	Zfhx3	no	no
1938	3066	chr10:127985760-127985910	160.088	14331	5.35088	3673	yes	14843	Hsd17b6	no	no
1939	3068	chr14:118436900-118437050	362.736	2082	2.28168	15930	yes	71097	1700044C05Rik	no	no
1940	3069	chr11:112860860-112861010	161.176	14201	5.25271	3819	yes	35756	4933434M16Rik	no	no
1941	3070	chr14:78732760-78732910	232.764	7291	2.90584	10736	yes	7746	Dgkh	no	no
1942	3071	chr12:91641960-91642110	193.742	10465	3.5767	7567	yes	42630	Gm16876	no	yes
1943	3072	chr10:45000920-45001070	234.546	7184	2.88786	10852	no	5115	Gm4795	no	no
1944	3074	chr10:87420120-87420270	307.666	3536	2.41392	14522	no	56049	Gm23191	no	no
1945	3076	chr11:62629400-62629550	138.654	17493	12.2075	575	yes	5229	Lrrc75aos1	no	no
1946	3078	chr14:118230540-118230690	830.524	83	2.10925	17994	no	5617	Gm4675	yes	no
1947	3079	chr11:95645800-95645950	251.312	6132	2.72522	11948	yes	21082	Phb	no	no
1948	3080	chr16:77662200-77662350	180.142	11898	4.02254	6185	yes	7744	9530003O04Rik	no	no
1949	3082	chr10:127339300-127339450	269.836	5128	2.59582	12971	no	2214	Gli1	no	no
1950	3083	chr4:150606580-150606730	155.864	14876	5.73328	3231	yes	10611	Rere	no	no
1951	3084	chr15:98691540-98691690	391.428	1598	2.23232	16517	yes	14154	Rnd1	no	no
1952	3085	chr15:76140100-76140250	162.752	14011	5.04463	4107	yes	13579	BC024139	no	no
1953	3086	chr4:154499820-154499970	168.528	13307	4.62988	4811	yes	28870	Prdm16	no	no
1954	3087	chr10:39209820-39209970	175.134	12499	4.24612	5623	yes	46101	Wisp3	no	no
1955	3089	chr11:57553200-57553350	250.036	6208	2.72997	11918	yes	19237	Gm12243	no	no
1956	3092	chr4:110129020-110129170	267.414	5231	2.60538	12895	yes	94053	Elavl4	no	no
1957	3093	chr9:13699560-13699710	183.264	11574	3.88927	6553	yes	37175	Maml2	yes	no
1958	3094	chr14:118231760-118231910	231.668	7374	2.90236	10760	yes	4397	Gm4675	no	no
1959	3095	chr11:88235860-88236010	165.916	13638	4.7952	4506	yes	31491	Mrps23	no	no
1960	3098	chr3:130962320-130962470	620.58	291	2.11916	17881	yes	31725	RP23-349J3.8	yes	no
1961	3099	chr9:44130180-44130330	256.482	5843	2.67066	12331	yes	4214	Mcam	no	no
1962	3101	chr15:30457540-30457690	265.286	5361	2.61285	12820	yes	132672	Gm23956	no	no
1963	3102	chr18:76160940-76161090	359.756	2142	2.27066	16053	yes	9537	Mir6358	yes	no
1964	3104	chr9:121300100-121300250	176.802	12295	4.13366	5903	yes	22978	Ulk4	no	no
1965	3105	chr14:122280600-122280750	186.928	11201	3.74153	6998	yes	47021	1700108J01Rik	no	no
1966	3107	chr14:75541040-75541190	149.062	15846	6.61745	2354	yes	50870	Spert	no	no
1967	3108	chr2:27765040-27765190	346.066	2458	2.29813	15744	no	24914	Rxra	no	no
1968	3109	chr19:56029720-56029870	142.926	16793	8.38825	1411	yes	131242	Tcf7l2	no	no
1969	3110	chr10:120882900-120883050	243.33	6582	2.77096	11623	yes	11823	Msrb3	no	no
1970	3114	chr5:103773320-103773470	170.454	13037	4.43472	5195	yes	10964	Aff1	no	no
1971	3118	chr14:25550320-25550470	195.606	10313	3.47539	7933	yes	3974	Gm26772	no	yes
1972	3120	chr7:79544240-79544390	138.124	17585	11.5414	662	yes	16465	AI854517	no	no
1973	3121	chr8:87690440-87690590	137.806	17658	11.9256	600	yes	53858	Gm24841	no	no
1974	3123	chr5:24486200-24486350	347.002	2436	2.29047	15824	no	6103	Agap3	no	no
1975	3124	chr15:98798120-98798270	749.552	136	2.10092	18130	yes	8338	Wnt1	no	no
1976	3125	chr10:70139520-70139670	173.902	12623	4.23728	5645	yes	34914	Ccdc6	no	no
1977	3126	chr3:96499500-96499650	515.662	577	2.13519	17697	no	10846	Gm22614	no	no
1978	3127	chr11:76290500-76290650	150.494	15631	6.28997	2652	yes	41363	Rnmtl1	no	no
1979	3128	chr13:59145800-59145950	228.058	7626	2.91742	10657	yes	304353	Agtpbp1	no	no
1980	3130	chr12:29291100-29291250	829.146	84	2.09506	18205	no	237209	Myt1l	no	no
1981	3132	chr11:95006660-95006810	186.408	11249	3.72732	7043	yes	3144	Samd14	no	yes
1982	3133	chr18:5979360-5979510	142.162	16905	8.45562	1391	yes	55272	Arhgap12	no	no
1983	3134	chr4:150730180-150730330	230.944	7421	2.8845	10876	no	51463	Gm16079	no	no
1984	3135	chr17:45767100-45767250	247.246	6375	2.72808	11932	no	10465	F630040K05Rik	no	no
1985	3136	chr7:136047620-136047770	150.568	15616	6.24779	2695	yes	94897	Gm9341	no	no
1986	3139	chr5:112416780-112416930	224.508	7911	2.95812	10416	yes	21989	Asphd2	no	no
1987	3140	chr10:59964680-59964830	170.874	12986	4.3671	5343	yes	12985	Ddit4	no	no
1988	3141	chr18:74951040-74951190	165.236	13709	4.73353	4621	yes	10148	Lipg	no	no
1989	3142	chr7:64840000-64840150	257.794	5769	2.63974	12577	yes	16322	Fam189a1	no	no
1990	3143	chr16:21246000-21246150	423.69	1214	2.18025	17133	yes	9991	Mir7680	no	no
1991	3145	chr12:99230460-99230610	182.692	11626	3.82643	6732	yes	15136	Gm19898	no	no
1992	3147	chr2:157475440-157475590	134.682	18206	18.1559	158	yes	18430	Src	no	no
1993	3150	chr13:28544540-28544690	185.942	11295	3.71824	7077	yes	23507	2610307P16Rik	no	no
1994	3151	chr6:58933320-58933470	231.716	7370	2.86451	11002	no	26133	Herc3	no	yes
1995	3152	chr9:40757860-40758010	264.194	5424	2.59777	12949	yes	16159	Clmp	no	no
1996	3153	chr1:127556200-127556350	154.978	15004	5.60133	3373	yes	18845	Tmem163	no	no
1997	3154	chr9:49873720-49873870	326.116	2953	2.3258	15424	yes	47820	Gm25633	no	no
1998	3155	chr19:55788380-55788530	220.318	8216	2.99939	10165	yes	45610	Tcf7l2	no	no
[truncated: 90,142 more rows]

## Sheet: Supplementary Table 22f
Supplementary Table 22f. Ranked limb e11.5 mouse elements
Prediction Number	Rank	DNase Peak	DNase Signal	Rank by DNase Only	H3K27ac Signal	Rank by H3K27ac Only	Predicted Region with H3K27ac	Distance to Nearest Gene	Nearest Gene	VISTA Overlap	Exon Overlap
1	1	chr5:149320640-149320790	742.988	57	16.2288	106	yes	32847	WI1-1993I8.1	yes	no
2	2	chr8:120276560-120276710	740.932	59	16.0788	115	yes	46099	Gse1	no	no
3	3	chr2:30658520-30658670	578.092	167	19.7564	40	yes	11313	Gm14486	no	yes
4	4	chr15:103305260-103305410	772.522	47	14.3521	175	yes	5103	Gpr84	no	yes
5	5	chr4:149893920-149894070	664.036	86	15.2545	136	yes	10011	Gm13070	yes	no
6	7	chr1:86504120-86504270	569.94	182	19.2909	48	yes	22531	Ptma	no	no
7	8	chr8:126826500-126826650	577.434	169	16.4025	99	yes	118405	Gm26397	no	no
8	9	chr6:51172980-51173130	714.362	66	13.391	247	yes	96855	Mir148a	yes	no
9	10	chr12:52503680-52503830	652.824	94	13.6149	229	yes	12322	Arhgap5	no	no
10	11	chr9:72640120-72640270	498.792	301	21.8884	23	yes	6748	Gm23057	no	no
11	12	chr18:78238400-78238550	651.864	97	13.5038	236	yes	29381	Slc14a2	yes	no
12	13	chr1:162017120-162017270	487.992	332	25.1722	6	yes	12023	2810442N19Rik	no	yes
13	14	chr11:113785760-113785910	532.286	238	16.1528	110	yes	24588	Sdk2	no	no
14	15	chr6:72711720-72711870	696.78	70	12.8584	287	yes	12581	Gm15402	no	no
15	17	chr13:56582200-56582350	556.332	201	14.7333	165	yes	27328	Tgfbi	no	no
16	19	chr9:41950680-41950830	530.792	240	14.0721	191	yes	23832	Sorl1	no	no
17	20	chr10:43722900-43723050	531.626	239	13.8315	213	yes	98256	Gm9034	yes	no
18	21	chr9:106356420-106356570	535.922	231	13.6147	230	yes	12137	Dusp7	no	no
19	22	chr19:45058380-45058530	1006.6	27	11.368	446	yes	10879	Sfxn3	no	no
20	23	chr2:166180320-166180470	480.368	352	15.6606	122	yes	9302	Gm22687	no	no
21	24	chr8:90862100-90862250	679.412	79	11.7651	399	yes	33340	Chd9	no	no
22	25	chr14:31661960-31662110	452.05	446	19.7748	39	yes	20749	Hacl1	no	yes
23	27	chr4:106865840-106865990	440.39	498	22.9702	12	yes	17995	Gm12746	no	no
24	28	chr7:73618460-73618610	637.396	109	11.5284	423	yes	27554	Gm26176	no	no
25	29	chr2:157464940-157465090	438.686	504	20.1532	35	yes	7930	Src	no	yes
26	30	chr8:84656200-84656350	429.046	539	27.8843	3	yes	6577	Ier2	no	no
27	32	chr13:53309800-53309950	521.15	268	12.8356	289	yes	23751	Ror2	no	no
28	33	chr3:101395460-101395610	428.74	541	22.2812	18	yes	12258	RP23-347G20.4	no	no
29	34	chr7:142547960-142548110	510.9	284	12.7974	292	yes	10561	Nctc1	yes	yes
30	36	chr2:152411120-152411270	449.944	454	15.2995	134	yes	3832	Zcchc3	no	yes
31	38	chr4:124709000-124709150	560.926	195	11.7433	403	yes	5701	Sf3a3	no	yes
32	39	chr5:125141300-125141450	434.684	520	16.8992	85	yes	16475	Ncor2	no	no
33	41	chr18:65520740-65520890	586.312	156	11.2633	460	yes	59415	Zfp532	no	no
34	42	chr4:139599180-139599330	544.316	216	11.6575	409	yes	3931	Gm21969	no	no
35	43	chr7:83814060-83814210	486.224	336	12.7237	303	yes	19255	1700026D08Rik	yes	no
36	44	chr8:126666600-126666750	477.032	364	12.9455	279	yes	72689	Irf2bp2	no	no
37	45	chr5:73782800-73782950	529.478	245	11.4973	427	yes	123614	Spata18	no	no
38	46	chr6:136468640-136468790	845.742	37	9.93352	642	yes	18471	Gm6728	yes	no
39	47	chr13:51259220-51259370	614.136	124	10.3312	585	yes	56230	Hist1h2al	no	no
40	48	chr17:83913800-83913950	494.656	312	11.6178	413	yes	33713	Gm23905	no	no
41	49	chr2:128713700-128713850	655.034	91	9.82075	665	yes	14819	Mertk	no	no
42	50	chr18:60670500-60670650	393.496	739	20.7068	28	yes	10433	Synpo	no	no
43	51	chr8:25543560-25543710	590.766	146	10.0569	625	yes	9925	Gm16159	yes	no
44	54	chr9:41890820-41890970	413.592	611	14.4414	171	yes	83692	Sorl1	no	no
45	55	chr4:108363040-108363190	468.006	388	11.4138	438	yes	20234	Fam159a	no	no
46	56	chr4:123411980-123412130	497.02	304	10.7846	522	yes	4540	Macf1	no	no
47	58	chr5:125393080-125393230	435.88	514	12.5104	319	yes	2953	Ubc	no	no
48	59	chr8:84742700-84742850	384.928	819	22.2006	19	yes	19768	G430095P16Rik	yes	no
49	60	chr12:102730540-102730690	483.766	342	10.8816	499	yes	3282	Gm28373	no	no
50	61	chr19:44284260-44284410	752.964	55	9.23004	787	yes	9341	Scd2	no	no
51	62	chr8:11586140-11586290	437.208	509	12.3842	334	yes	30149	Ing1	no	no
52	67	chr5:143001180-143001330	402.73	673	13.9268	202	yes	15519	Rnf216	no	no
53	69	chr9:41935800-41935950	386.208	803	17.0319	83	yes	38712	Sorl1	no	no
54	70	chr7:28375660-28375810	429.164	538	12.155	355	yes	3136	Plekhg2	no	no
55	74	chr1:86434480-86434630	591.776	143	9.15447	804	yes	8226	1700019O17Rik	no	no
56	78	chr5:136864100-136864250	376.836	871	16.6388	92	yes	5547	Gm20485	no	yes
57	79	chr13:51314580-51314730	644.982	102	8.95744	863	yes	93963	S1pr3	no	no
58	80	chr2:168169580-168169730	448.87	460	10.8441	509	yes	8597	Gm24561	no	no
59	82	chr2:59599820-59599970	423.63	561	11.5677	418	yes	12147	Tanc1	yes	no
60	83	chr7:73595300-73595450	671.31	83	8.69194	917	yes	36980	1810026B05Rik	no	no
61	84	chr10:91181700-91181850	639.396	108	8.81644	895	yes	10193	Tmpo	no	no
62	85	chr4:154709880-154710030	385.998	807	13.9154	205	yes	42088	Actrt2	no	no
63	86	chr7:99360200-99360350	488.43	331	9.7373	683	yes	7045	Serpinh1	no	no
64	87	chr13:56159740-56159890	390.386	765	13.3002	252	yes	7785	Gm25148	yes	no
65	88	chr7:123098100-123098250	666.014	84	8.54755	948	yes	25710	Tnrc6a	no	no
66	90	chr14:24263020-24263170	546.846	212	9.07751	825	yes	17175	Dlg5	no	no
67	95	chr9:41229080-41229230	599.74	134	8.54948	947	yes	12207	1700063D05Rik	no	no
68	96	chr13:53201760-53201910	466.536	393	9.70437	690	yes	73823	Ror2	no	no
69	101	chr16:15053000-15053150	587.816	153	8.43684	981	yes	146438	Efcab1	yes	no
70	103	chr17:29464160-29464310	483.73	343	9.15737	803	yes	26577	Pim1	yes	yes
71	106	chr14:65343760-65343910	872.098	34	8.05884	1114	yes	14841	Zfp395	no	no
72	107	chr16:17809820-17809970	370.432	923	13.4512	241	yes	12613	Scarf2	yes	no
73	108	chr11:120316180-120316330	442.416	487	9.75129	680	yes	26462	Bahcc1	no	no
74	110	chr10:59920820-59920970	428.958	540	9.88478	649	yes	30875	Ddit4	no	no
75	111	chr16:95848600-95848750	460.336	415	9.28084	776	yes	40358	2810404F17Rik	yes	no
76	112	chr9:40730780-40730930	411.668	624	10.4324	567	yes	10869	Gm16095	no	no
77	114	chr15:96709740-96709890	643.82	103	8.12276	1091	yes	9642	Gm38144	no	no
78	115	chr13:60409800-60409950	384.52	820	11.8997	377	yes	116203	Gm24999	no	no
79	116	chr15:77254780-77254930	442.392	488	9.59461	714	yes	12304	Gm24056	no	no
80	117	chr17:74994080-74994230	396.154	718	10.948	492	yes	11413	Ltbp1	no	no
81	118	chr14:27067900-27068050	415.518	602	10.1474	611	yes	28974	Il17rd	no	no
82	120	chr7:16048240-16048390	562	192	8.26607	1041	yes	23627	Zfp541	no	no
83	121	chr13:73833900-73834050	420.4	577	9.79274	673	yes	4043	Gm8062	no	no
84	124	chr14:19987140-19987290	435.734	515	9.44298	745	yes	9588	Gng2	no	no
85	125	chr10:122913000-122913150	342.102	1240	21.9945	22	yes	17707	Ppm1h	no	no
86	126	chr1:134060960-134061110	395.624	721	10.5291	552	yes	18085	Btg2	no	no
87	129	chr3:90446640-90446790	433.988	523	9.35337	760	yes	4868	Gm16048	no	no
88	130	chr14:70471260-70471410	387.03	797	10.8699	503	yes	12812	Phyhip	no	no
89	131	chr13:93839240-93839390	369.082	942	12.0762	363	yes	48538	Mir5624	no	no
90	132	chr12:86823980-86824130	370.112	927	11.8193	387	yes	14098	Gm25888	no	no
91	133	chr6:125089040-125089190	400.458	686	10.0302	633	yes	5678	RP24-503A2.8	no	no
92	134	chr10:120745200-120745350	356.592	1075	13.1826	263	yes	13460	Gm37505	no	no
93	136	chr7:111122700-111122850	514.594	280	8.172	1077	yes	39745	Eif4g2	no	no
94	138	chr9:120691680-120691830	382.89	832	10.699	528	yes	100030	Gm23624	no	no
95	139	chr6:114883360-114883510	396.788	713	9.86445	650	yes	8328	Vgll4	no	no
96	140	chr7:109672260-109672410	359.48	1038	12.4235	328	yes	31355	Akip1	no	no
97	142	chr15:97000840-97000990	358.578	1057	12.4813	320	yes	19407	Slc38a4	no	no
98	144	chr10:99268940-99269090	539.79	225	7.92408	1162	yes	5784	Dusp6	no	yes
99	146	chr1:74041820-74041970	363.572	997	11.7421	404	yes	4738	Tns1	no	no
100	147	chr4:32303120-32303270	392.16	750	9.86254	651	yes	51434	Bach2it1	yes	no
101	148	chr12:80230480-80230630	353.752	1102	12.7021	304	yes	29536	Actn1	no	no
102	149	chr4:155283240-155283390	332.46	1391	20.6694	29	yes	10273	Prkcz	no	no
103	150	chr11:85876520-85876670	429.448	537	8.85379	885	yes	9827	Tbx4	no	no
104	151	chr2:30758540-30758690	472.81	375	8.258	1047	yes	37405	Mir3089	no	no
105	152	chr4:58670680-58670830	583.132	161	7.61649	1280	yes	12163	Gm12580	yes	no
106	153	chr14:64440520-64440670	461.226	412	8.28054	1035	yes	15308	Msra	no	yes
107	155	chr2:152706160-152706310	331.528	1408	18.523	55	yes	9543	Gm26841	no	yes
108	157	chr10:67003380-67003530	336.732	1326	14.9194	155	yes	82553	Gm26576	no	no
109	158	chr6:51171020-51171170	747.61	56	7.22282	1454	no	98815	Mir148a	no	no
110	160	chr6:35354880-35355030	486.174	337	7.81604	1191	yes	24109	RP23-338E5.5	yes	no
111	164	chr17:17491360-17491510	406.032	653	8.8835	880	yes	42615	Lix1	no	no
112	166	chr12:79846820-79846970	426.604	550	8.34486	1013	yes	116673	Gm28056	yes	no
113	168	chr17:27800160-27800310	396.636	715	9.0007	848	yes	15808	Rps2-ps9	no	no
114	169	chr8:79208920-79209070	334.492	1359	13.8674	209	yes	30020	Zfp827	no	yes
115	170	chr9:43252860-43253010	329.512	1436	15.442	132	yes	6944	D630033O11Rik	no	no
116	171	chr6:72216800-72217090	724.276	63	7.12115	1512	yes	18632	Atoh8	yes	no
117	172	chr15:27779900-27780050	345.572	1197	11.8768	380	yes	98433	Fam105a	no	no
118	173	chr6:117879540-117879690	579.266	166	7.30698	1414	yes	16531	Zfp239	no	no
119	176	chr12:107980240-107980390	320.546	1581	19.329	47	yes	23099	Bcl11b	no	no
120	177	chr13:58058280-58058430	452.946	441	7.82166	1190	yes	35155	Mir874	no	no
121	180	chr10:86295620-86295770	357.994	1062	10.3823	576	yes	4677	Timp3	yes	yes
122	181	chr11:95991460-95991610	326.658	1478	14.7097	167	yes	8924	Igf2bp1	no	no
123	182	chr1:86442540-86442690	319.06	1608	19.83	38	yes	16286	1700019O17Rik	no	no
124	183	chr13:23446140-23446290	651.866	96	7.05146	1559	yes	15193	C230035I16Rik	no	no
125	184	chr4:106839020-106839170	389.708	772	8.85366	886	yes	8825	Gm12746	no	yes
126	186	chr11:68638300-68638450	337.976	1308	11.9757	371	yes	44320	Ccdc42	yes	no
127	188	chr11:102595540-102595690	429.72	534	7.88744	1167	yes	8781	Fzd2	yes	no
128	189	chr6:126115060-126115210	319.734	1595	15.0766	148	yes	49825	Ntf3	no	no
129	190	chr14:100284920-100285070	323.48	1527	13.7804	218	yes	65509	Gm16260	no	no
130	191	chr10:86425760-86425910	494.394	314	7.27277	1433	yes	66062	Syn3	no	no
131	192	chr9:37054220-37054370	444.696	477	7.59131	1286	yes	27896	n-R5s82	yes	no
132	194	chr4:128715960-128716110	339.054	1289	11.0901	479	yes	5871	Phc2	yes	no
133	196	chr13:103774480-103774630	433.18	526	7.70642	1246	yes	10051	Srek1	no	no
134	197	chr2:118533000-118533150	518.888	273	7.14143	1503	yes	11512	Bmf	yes	yes
135	203	chr9:72653100-72653250	337.926	1310	10.8748	500	yes	9171	Nedd4	no	no
136	206	chr11:114830240-114830390	329.366	1442	11.7563	400	yes	20837	Gprc5c	no	no
137	208	chr14:24900840-24900990	375.37	881	8.44258	976	yes	8499	Gm10398	no	no
138	209	chr1:93176720-93176870	342.056	1241	10.1291	617	yes	8070	Crocc2	no	no
139	210	chr9:102643980-102644130	324.064	1515	12.2589	345	yes	15543	Anapc13	no	no
140	211	chr8:87831800-87831950	312.884	1713	14.8999	158	yes	27436	Zfp423	no	no
141	212	chr5:111393980-111394130	344.84	1207	9.80758	668	yes	5766	RP23-131F7.5	no	no
142	213	chr17:83990560-83990710	367.444	957	8.6721	921	yes	26421	Gm37549	no	no
143	215	chr10:125810120-125810270	410.456	631	7.61614	1281	yes	156024	Lrig3	yes	no
144	216	chr4:108431280-108431430	400.442	687	7.73131	1226	yes	19987	Gm12738	no	no
145	217	chr2:30693260-30693410	306.84	1816	15.9741	118	yes	15324	Gm14486	no	no
146	218	chr16:21311000-21311150	310.864	1753	14.1351	185	yes	14203	Gm16863	no	no
147	220	chr6:30526700-30526850	316.536	1650	12.4231	329	yes	13077	Ssmem1	no	no
148	221	chr16:30070280-30070430	309.046	1780	13.98	200	yes	4017	Hes1	no	no
149	222	chr1:162074720-162074870	317.018	1636	12.249	347	yes	13673	Gm37767	yes	no
150	223	chr1:92791180-92791330	329.388	1441	10.5457	549	yes	30775	Gm29482	no	no
151	225	chr3:65974780-65974930	541.936	221	6.69252	1774	yes	4941	Gm37078	no	no
152	226	chr16:29894340-29894490	364.252	988	8.35207	1009	yes	52102	Gm26569	yes	no
153	227	chr17:80887420-80887570	395.168	725	7.62103	1274	yes	51219	Gm9386	no	no
154	229	chr8:10761280-10761430	312.26	1723	12.8318	290	yes	47815	Rps16-ps3	no	no
155	230	chr4:98108720-98108870	360.35	1028	8.40952	987	yes	37804	Gm12691	yes	no
156	231	chr18:54902300-54902450	396.474	716	7.50754	1317	yes	79060	Gm26742	no	yes
157	233	chr8:69716960-69717110	742.982	58	6.3154	2021	yes	6311	Zfp869	no	no
158	234	chr16:44666600-44666750	370.338	926	7.86183	1180	yes	57626	BC027231	no	no
159	236	chr7:68129120-68129270	619.044	115	6.33804	2005	yes	135038	Pgpep1l	no	no
160	237	chr19:53081060-53081210	350.536	1140	8.42286	984	yes	4883	1700054A03Rik	no	no
161	238	chr11:94928940-94929090	436.302	511	6.93995	1622	yes	7209	Col1a1	no	no
162	239	chr18:13601080-13601230	316.416	1655	11.0658	481	yes	371578	Zfp521	no	no
163	240	chr1:86487500-86487650	841.906	38	6.20221	2100	yes	13916	Rpl30-ps6	no	no
164	244	chr17:4908240-4908390	413.504	612	7.08132	1541	yes	86017	Arid1b	no	no
165	245	chr8:70691800-70691950	391.892	753	7.33116	1402	yes	5864	Jund	no	no
166	247	chr16:90143820-90143970	492.49	322	6.57942	1846	yes	76847	Sod1	no	no
167	251	chr16:74093280-74093430	366.732	964	7.74214	1225	yes	34322	Gm22163	no	no
168	252	chr4:98223540-98223690	483.862	341	6.5626	1856	yes	11675	Gm12692	yes	no
169	253	chr10:81570940-81571090	522.604	261	6.41683	1944	yes	3546	Tle2	no	no
170	255	chr5:107196140-107196290	397.766	707	7.15131	1499	yes	3848	Tgfbr3	no	no
171	256	chr6:4457700-4457850	604.892	129	6.19838	2106	yes	26423	Gm37883	yes	no
172	257	chr13:3709220-3709370	388.004	791	7.23848	1449	yes	60758	Gm23084	no	no
173	259	chr3:121589240-121589390	461.792	409	6.58445	1841	yes	54052	A730020M07Rik	no	no
174	260	chr6:48541720-48541870	383.4	831	7.28288	1427	yes	4130	Atp6v0e2	no	yes
175	261	chr19:53314240-53314390	616.988	121	6.14814	2142	no	3809	Mxi1	no	no
176	263	chr5:150840080-150840230	401.9	679	6.99513	1593	yes	17296	RP23-336F4.4	no	no
177	264	chr5:92997760-92997910	330.78	1416	8.97514	858	yes	5996	RP23-9D24.2	yes	no
178	265	chr13:45469780-45469930	311.75	1736	10.6329	540	yes	16475	Gm23387	no	no
179	266	chr7:112826400-112826550	419.66	583	6.79919	1708	yes	66929	Tead1	yes	no
180	267	chr17:46618500-46618650	293.158	2118	14.2979	179	yes	10929	Ptk7	no	no
181	268	chr18:37842120-37842270	329.142	1448	8.99973	849	yes	11212	Diap1	no	yes
182	269	chr5:136811080-136811230	369.802	935	7.4028	1369	yes	27154	Col26a1	no	no
183	270	chrX:13242860-13243010	292.562	2141	14.7342	163	yes	4608	Gm16481	no	no
184	271	chr11:118239320-118239470	288.536	2240	17.8375	66	yes	9107	Cyth1	no	no
185	272	chr9:32720520-32720670	482.674	347	6.39624	1962	yes	9424	Gm27240	no	no
186	277	chr13:51280100-51280250	317.214	1633	9.60724	708	yes	77110	Hist1h2al	no	no
187	278	chr3:101161560-101161710	336.804	1324	8.32671	1017	yes	45764	Gm12486	no	no
188	279	chr17:29416380-29416530	466.944	391	6.40848	1951	yes	39954	Fgd2	no	no
189	281	chr6:52967720-52967870	391.412	758	6.97846	1604	yes	42737	Gm26215	yes	no
190	282	chr7:105778300-105778450	326.006	1489	8.78947	898	yes	9175	Dchs1	no	no
191	283	chr11:120310960-120311110	617.706	117	5.96757	2277	yes	21242	Bahcc1	no	no
192	284	chr3:30420520-30420670	478.988	357	6.2843	2045	yes	67831	Gm37024	no	no
193	285	chr3:30108440-30108590	398.016	702	6.7951	1710	yes	31908	Mecom	yes	no
194	286	chr7:83060920-83061070	337.432	1315	8.09289	1099	yes	66160	Gm22934	yes	no
195	289	chr8:108027840-108027990	676.954	80	5.86818	2369	yes	185464	Gm22825	yes	no
196	290	chr7:82715800-82715950	330.748	1417	8.27301	1040	yes	39104	n-R5s154	no	no
197	291	chr1:54907200-54907350	356.504	1077	7.35177	1390	yes	9319	A130048G24Rik	no	no
198	292	chr18:82902100-82902250	312.91	1712	9.32494	768	yes	8704	Zfp516	no	no
199	293	chr3:98990960-98991110	419.108	585	6.50335	1895	yes	49779	5730437C11Rik	no	no
200	295	chr5:111770440-111770590	377.02	869	6.95242	1618	yes	8790	E130006D01Rik	no	no
201	298	chr19:55815080-55815230	474.318	370	6.17302	2123	yes	26517	Ppnr	no	no
202	299	chr11:8659200-8659350	319.404	1604	8.83478	891	yes	5260	Tns3	no	no
203	300	chr1:74386920-74387070	552.952	206	5.95475	2289	yes	3395	Slc11a1	no	no
204	301	chr16:90629260-90629410	308.732	1790	9.59428	715	yes	26839	Gm23406	no	no
205	302	chr10:125787100-125787250	366.588	965	7.07554	1545	yes	179044	Lrig3	no	no
206	304	chr3:121434280-121434430	415.336	604	6.47227	1912	yes	6309	RP24-277J22.3	no	no
207	306	chr17:5189800-5189950	347.424	1179	7.45843	1340	yes	77765	Gm15599	no	no
208	307	chr3:99666140-99666290	599.16	135	5.84649	2384	yes	41632	Gm22505	yes	no
209	308	chr6:91236440-91236590	341.914	1245	7.59083	1287	yes	19486	Fbln2	no	no
210	309	chr15:37053240-37053390	451.33	448	6.21	2091	yes	45792	Gm26766	yes	no
211	311	chr9:25527120-25527270	399.478	691	6.52455	1878	yes	12010	Gm25861	no	no
212	313	chr12:85455260-85455410	872.22	33	5.66253	2553	yes	18555	Fos	yes	no
213	315	chr9:41805620-41805770	321.272	1572	8.32292	1019	yes	151392	Gm8707	no	no
214	316	chr3:31212700-31212850	479.592	355	6.01491	2241	yes	45619	Slc7a14	no	no
215	317	chr3:98063540-98063690	275.958	2580	19.4132	46	yes	32928	RP23-97M20.1	no	no
216	318	chr2:30872780-30872930	336.248	1334	7.56317	1296	yes	6464	Prrx2	no	no
217	319	chr16:44616520-44616670	291.96	2154	11.0005	486	yes	57698	Boc	no	no
218	321	chr11:117963520-117963670	459.866	417	6.02098	2234	yes	5591	Socs3	no	no
219	322	chr10:59899700-59899850	294.422	2091	10.4386	566	yes	20149	Dnajb12	no	yes
220	323	chr5:111800140-111800290	317.008	1637	8.3091	1022	yes	6828	RP24-340B11.1	no	no
221	324	chr15:51798580-51798730	432.082	530	6.16589	2130	yes	66826	Eif3h	no	yes
222	326	chr14:21679920-21680070	326.184	1487	7.86332	1178	yes	34581	Dupd1	no	no
223	327	chr9:32672340-32672490	359.314	1041	6.93664	1626	yes	23607	Ets1	no	no
224	328	chr15:76925620-76925770	417.918	592	6.23542	2078	yes	7685	Zfp647	no	no
225	329	chr6:49218080-49218230	688.714	72	5.61693	2598	yes	3198	Igf2bp3	no	no
226	331	chr14:25108940-25109090	288.518	2241	11.4425	434	yes	199601	Gm10398	no	no
227	332	chr19:47314760-47314910	342.338	1237	7.23706	1450	yes	41246	Mir6995	no	yes
228	333	chr11:94880920-94881070	274.678	2621	17.7575	70	yes	19236	A430060F13Rik	no	no
229	334	chr16:95469840-95469990	397.406	708	6.36363	1988	yes	10567	Erg	no	no
230	335	chr4:154693740-154693890	337.926	1311	7.35015	1391	yes	25948	Actrt2	no	no
231	336	chr5:134014880-134015030	375.01	882	6.61068	1828	yes	76496	RP24-199E1.1	no	no
232	337	chr2:152925660-152925810	320.076	1589	8.02679	1129	yes	7473	Foxs1	no	no
233	338	chr3:139860380-139860530	305.088	1861	8.96005	861	yes	47691	RP23-434M21.2	no	no
234	339	chr3:57487520-57487670	305.686	1848	8.83245	892	yes	40637	Gm16016	no	no
235	342	chr7:73606920-73607070	423.168	564	6.059	2200	yes	39094	Gm26176	no	no
236	343	chr12:8856060-8856210	370.716	917	6.57735	1848	yes	21324	9930038B18Rik	no	no
237	345	chr5:151143040-151143190	348.948	1161	6.97466	1605	yes	15572	Stard13	no	no
238	347	chr15:77367300-77367450	350.43	1141	6.90765	1642	yes	25006	Gm20688	no	no
239	348	chr11:85918020-85918170	324.976	1505	7.61779	1279	yes	21330	Tbx4	no	yes
240	349	chr6:124903700-124903850	385.398	816	6.3812	1974	yes	6276	Lag3	no	yes
241	350	chr13:48227780-48227930	537.378	228	5.65517	2563	yes	33572	Id4	no	no
242	351	chr1:192799580-192799730	299.514	1985	9.12189	812	yes	21472	Gm38360	yes	no
243	353	chr9:32986900-32987050	483.054	345	5.7669	2460	yes	15938	Gm37192	no	no
244	354	chr8:121301100-121301250	380.886	844	6.38781	1972	yes	55661	Gm26815	yes	no
245	357	chr2:167596000-167596150	315.32	1681	7.9933	1141	yes	4680	Gm11475	no	no
246	358	chr16:32516000-32516150	288.132	2257	10.4178	569	yes	16464	Zdhhc19	no	no
247	360	chr13:53183400-53183550	311.114	1748	8.16491	1081	yes	92183	Ror2	no	no
248	361	chr18:78267560-78267710	663.78	87	5.46935	2744	yes	58541	Slc14a2	yes	no
249	364	chr2:27122080-27122230	336.46	1331	7.11751	1517	yes	17492	Adamtsl2	no	no
250	367	chr15:83678740-83678890	289.968	2200	9.84712	657	yes	46206	Scube1	no	no
251	368	chr8:11558260-11558410	617.306	118	5.47188	2740	no	2269	Ing1	no	no
252	369	chr16:31509120-31509270	341.436	1252	6.95925	1612	yes	51079	Bdh1	no	no
253	370	chr13:43930720-43930870	420.014	580	5.95729	2286	yes	57993	Gm23117	no	no
254	371	chr15:84654300-84654450	445.298	475	5.84052	2392	yes	15245	Prr5	no	no
255	373	chr4:105861380-105861530	473.398	373	5.72464	2503	yes	67236	Gm12728	yes	no
256	374	chr13:63171440-63171590	281.07	2450	11.4792	429	yes	110627	2010111I01Rik	no	yes
257	376	chr15:85166580-85166730	282.628	2400	10.9438	493	yes	34556	Ribc2	no	no
258	377	chr7:142552660-142552810	273.216	2670	13.5579	233	yes	5861	Nctc1	yes	yes
259	378	chr5:74266100-74266250	284.574	2340	10.4122	571	yes	16559	RP23-422P4.3	yes	no
260	379	chr15:101246380-101246530	699.444	69	5.37951	2846	yes	20391	Nr4a1	no	no
261	380	chr5:43896020-43896170	290.934	2176	9.41019	751	yes	13790	Gm16015	no	no
262	382	chr13:60110580-60110730	437.426	507	5.80419	2429	yes	66710	Gas1	no	no
263	383	chr5:129430040-129430190	280.426	2468	11.0923	478	yes	65995	RP24-158G19.1	no	no
264	384	chr11:76430080-76430230	292.942	2124	9.05093	832	yes	7065	Abr	no	no
265	385	chr11:45389560-45389710	364.646	986	6.37171	1982	yes	31149	Gm12162	yes	no
266	386	chr6:86472280-86472430	684.208	75	5.33842	2895	yes	8315	C87436	no	yes
267	389	chr15:103295980-103296130	276.362	2575	11.656	410	yes	10930	Mir148b	no	yes
268	390	chr11:108947540-108947690	435.204	518	5.74711	2478	yes	3994	Axin2	no	no
269	391	chr4:150371760-150371910	276.962	2565	11.4119	439	yes	34559	Rere	no	no
270	392	chr9:61618580-61618730	497.754	303	5.5	2713	yes	208718	Tle3	no	no
271	393	chr16:15085000-15085150	279.636	2492	10.6616	536	yes	132253	Gm7731	yes	no
272	394	chr17:83938720-83938870	282.39	2407	10.0786	624	yes	8793	Gm23905	no	no
273	395	chr9:107612780-107612930	572.162	179	5.37383	2853	yes	3192	Gnai2	no	no
274	397	chr7:83459640-83459790	342.664	1232	6.62765	1817	yes	90543	Gm10610	no	no
275	398	chr11:75147320-75147470	284.068	2355	9.62704	706	yes	12238	Smg6	no	no
276	399	chr4:57543820-57543970	325.396	1499	7.04787	1562	yes	24264	Palm2	no	no
277	403	chr3:21935580-21935730	354.548	1095	6.35031	1996	yes	62813	RP23-105M18.2	no	no
278	404	chr7:136214000-136214150	293.004	2122	8.37846	998	yes	261277	Gm9341	no	no
279	406	chr9:32495280-32495430	321.816	1557	6.99785	1590	yes	13058	Gm27201	no	no
280	408	chr7:135863940-135864090	398.418	698	5.74616	2479	yes	88783	Gm9341	no	no
281	410	chr17:87613460-87613610	340.518	1267	6.4531	1922	yes	22444	Epcam	no	no
282	411	chr8:120298700-120298850	344.642	1209	6.36873	1985	yes	68239	Gse1	no	no
283	412	chr12:13184940-13185090	606.18	128	5.18389	3067	yes	21252	Gm24208	no	no
284	413	chr4:95317960-95318110	425.178	555	5.56666	2645	yes	84755	Gm29064	yes	no
285	414	chr6:4557880-4558030	426.828	549	5.53931	2672	yes	13761	RP23-56M2.6	no	no
286	415	chr2:125731800-125731950	539.082	226	5.24138	2998	yes	7727	Shc4	no	no
287	418	chr6:51170540-51170690	421.952	568	5.5322	2679	yes	99295	Mir148a	no	no
288	419	chr9:14642680-14642830	347.208	1182	6.24178	2075	yes	27272	Amotl1	no	no
289	421	chr4:143162180-143162330	554.416	203	5.19155	3057	yes	4348	Gm13039	no	yes
290	422	chr1:180777680-180777830	324.018	1516	6.7526	1745	yes	9099	Gm38293	no	no
291	423	chr14:28972760-28972910	297.908	2016	7.69165	1251	yes	36964	Gm23999	yes	yes
292	426	chr1:59322580-59322730	369.874	932	5.84638	2385	yes	23719	Cdk15	no	no
293	427	chr14:76152640-76152790	683.11	76	5.04792	3248	yes	41824	Nufip1	no	no
294	431	chr6:127870400-127870550	320.706	1578	6.67054	1791	yes	6771	RP24-473H20.3	no	no
295	432	chr12:80022840-80022990	260.948	3122	13.2566	259	yes	59347	Gm28056	no	no
296	434	chr4:128899520-128899670	262.05	3084	12.6844	305	yes	16007	Trim62	no	yes
297	436	chr7:35234780-35234930	1091.7	23	4.92295	3390	yes	17620	Gm24505	no	no
298	437	chr7:25322160-25322310	304.412	1872	7.07424	1548	yes	5071	Megf8	no	no
299	438	chr13:51221440-51221590	266.32	2913	10.8482	508	yes	18450	Hist1h2al	no	no
300	440	chr6:127330300-127330450	370.094	928	5.72712	2500	yes	4518	RP23-387P23.9	no	no
301	441	chr2:106796360-106796510	387.432	795	5.57072	2636	yes	12900	SCARNA4	no	no
302	444	chr8:25368860-25369010	281.134	2449	8.35353	1008	yes	85338	Gm10689	no	no
303	445	chr18:35887820-35887970	261.784	3094	11.978	370	yes	56802	Gm29417	no	no
304	446	chr1:162186940-162187090	254.092	3404	17.7893	68	yes	30608	Dnm3os	no	no
305	447	chr9:78520520-78520670	414.73	606	5.36121	2871	yes	31444	Eef1a1	no	no
306	449	chr7:16880260-16880410	262.184	3081	11.3902	440	yes	5018	Dact3	no	no
307	451	chr10:34176340-34176490	371.666	910	5.57261	2634	yes	31136	Dse	no	no
308	452	chr17:5770620-5770770	326.952	1473	6.23022	2080	yes	27962	3300005D01Rik	no	no
309	453	chr10:80159920-80160070	573.67	177	4.93356	3377	yes	5990	Cirbp	no	no
310	454	chr16:4586740-4586890	612.282	125	4.88904	3430	yes	7898	Glis2	no	no
311	455	chr11:117497920-117498070	312.168	1726	6.59243	1836	yes	13627	Gm11733	no	no
312	456	chr10:88046260-88046410	338.216	1302	5.98703	2263	yes	44737	Pmch	no	no
313	457	chr18:35919640-35919790	265.482	2947	10.1254	618	yes	33109	Gm23882	no	no
314	458	chr8:120216960-120217110	348.562	1168	5.8256	2405	yes	11195	A330074K22Rik	no	no
315	459	chr9:33104660-33104810	342.67	1231	5.88611	2345	yes	55955	Gm37758	no	no
316	460	chr7:145206340-145206490	253.92	3411	14.445	170	yes	77512	Tpcn2	no	no
317	461	chr15:77298620-77298770	393.534	738	5.37675	2850	yes	8358	Rbfox2	no	no
318	462	chr11:62624580-62624730	270.624	2752	9.0014	847	yes	10049	Lrrc75aos1	no	no
319	466	chr14:100353260-100353410	358.708	1053	5.63708	2577	yes	65148	Gm26367	no	no
320	468	chr14:25042400-25042550	262.572	3057	10.3632	581	yes	133061	Gm10398	no	no
321	469	chr15:99420540-99420690	300.506	1953	6.79266	1713	yes	3918	Nckap5l	no	yes
322	471	chr7:70350760-70350910	262.47	3063	10.1818	608	yes	9758	Nr2f2	no	yes
323	472	chr15:101093160-101093310	310.47	1758	6.46189	1915	yes	22520	Ankrd33	no	no
324	473	chr10:56921480-56921630	315.844	1670	6.33611	2008	yes	176421	Gm9956	no	no
325	474	chr7:107690560-107690710	310.784	1755	6.44734	1929	yes	65474	5330417H12Rik	no	no
326	476	chr14:75834300-75834450	289.874	2204	7.09987	1531	yes	10589	Gm4285	no	no
327	477	chr19:44248200-44248350	755.2	53	4.72038	3682	yes	44987	Scd3	no	no
328	478	chr11:109270100-109270250	271.728	2714	8.27964	1036	yes	20024	Rgs9	yes	yes
329	479	chr2:167563820-167563970	266.518	2904	8.99204	854	yes	10581	Gm11476	no	no
330	482	chr17:23924560-23924710	351.27	1128	5.56223	2648	yes	7177	Dcpp3	no	no
331	483	chr12:86802320-86802470	266.194	2918	8.96786	859	yes	7562	Gm25888	yes	no
332	484	chr8:122658260-122658410	334.942	1352	5.80636	2428	yes	11869	Cbfa2t3	no	no
333	486	chr3:55496560-55496710	456.038	432	4.95278	3356	yes	12847	RP24-555P13.2	no	no
334	490	chr18:13031940-13032090	272.47	2689	8.02527	1130	yes	25025	Hrh4	no	no
335	491	chr9:49962620-49962770	275.098	2604	7.74955	1220	yes	136720	Gm25633	no	no
336	492	chr13:56381360-56381510	290.036	2197	6.90393	1643	yes	18534	Gm10782	no	no
337	493	chr2:152729720-152729870	274.248	2634	7.78406	1206	yes	6456	Id1	no	no
338	494	chr18:69794540-69794690	405.776	656	5.0914	3196	yes	16570	Gm22508	no	no
339	495	chr5:127324060-127324210	255.164	3371	10.9021	496	yes	15118	RP23-71M14.1	no	no
340	496	chr3:38884380-38884530	452.982	440	4.87904	3445	no	2485	Fat4	no	no
341	497	chr1:135659660-135659810	263.726	3012	8.90365	874	yes	28370	Gm38399	no	no
342	498	chr3:8717600-8717750	380.16	849	5.20716	3039	yes	18525	C230057A21Rik	no	no
343	499	chr17:15808940-15809090	328.56	1455	5.77937	2446	yes	17571	Rgmb	no	yes
344	500	chr3:87150700-87150850	245.732	3757	15.1147	147	yes	6918	Gm37855	no	no
345	502	chr2:145881520-145881670	282.758	2399	7.11836	1516	yes	3309	Gm25026	no	no
346	506	chr17:46086640-46086790	376.758	873	5.17773	3078	yes	24271	Mrps18a	no	no
347	507	chr8:77711840-77711990	331.578	1407	5.67459	2544	yes	12521	Ednra	no	no
348	508	chr11:120305220-120305370	547.768	209	4.68255	3748	yes	15502	Bahcc1	no	no
349	509	chr5:143657000-143657150	268.656	2825	8.0086	1136	yes	5834	Cyth3	no	no
350	511	chr7:142611200-142611350	264.972	2968	8.36865	1000	yes	33132	H19	no	no
351	512	chr10:79840780-79840930	256.67	3315	9.84339	660	yes	13572	Ptbp1	no	no
352	513	chr10:120720180-120720330	271.992	2706	7.63556	1271	yes	11560	Gm37505	no	no
353	514	chr14:24253660-24253810	246.624	3721	13.2102	262	yes	7815	Dlg5	no	no
354	518	chr1:11329620-11329770	324.742	1508	5.70821	2516	yes	37269	Gm37410	no	no
355	519	chr18:75462700-75462850	262.504	3061	8.46255	969	yes	51870	Gm10532	no	no
356	520	chr11:8624720-8624870	261.21	3112	8.67844	920	yes	39740	Tns3	no	no
357	522	chr17:37028700-37028850	775.568	46	4.53482	3991	yes	5377	Mog	no	no
358	523	chr11:99055700-99055850	332.894	1382	5.55203	2658	yes	8464	Igfbp4	no	yes
359	524	chr8:126584660-126584810	257.18	3286	9.39481	754	yes	9251	Irf2bp2	no	no
360	527	chr17:83861880-83862030	556.146	202	4.61759	3860	yes	7562	C430042M11Rik	no	no
361	529	chr4:108350920-108351070	262.6	3056	8.30459	1025	yes	22806	Coa7	no	no
362	530	chr6:88343560-88343710	301.344	1935	6.12626	2153	yes	9971	RP23-333I12.1	no	no
363	531	chr18:37880220-37880370	463.45	405	4.70837	3702	yes	17647	Diap1	no	no
364	532	chr4:149876100-149876250	268.412	2835	7.62577	1273	yes	27831	Gm13070	no	no
365	533	chr17:47974180-47974330	284.168	2350	6.67578	1784	yes	29317	Gm14871	no	no
366	534	chr6:72677560-72677710	257.294	3282	8.99313	853	yes	6231	Tcf7l1	no	no
367	536	chr17:12725500-12725650	284.572	2341	6.64226	1807	yes	15736	Airn	no	yes
368	537	chr7:145179900-145180050	308.966	1781	5.86916	2368	yes	103952	Tpcn2	no	no
369	538	chr12:79507200-79507350	375.968	876	5.0182	3279	yes	209924	Rad51b	yes	yes
370	540	chr8:102983320-102983470	300.512	1952	6.05043	2209	yes	117542	Gm8730	no	no
371	542	chr4:154731480-154731630	346.468	1188	5.2553	2989	yes	63688	Actrt2	no	no
372	544	chr2:122348580-122348730	261.142	3114	8.07549	1105	yes	5476	Shf	no	yes
373	545	chr10:59964760-59964910	261.272	3108	8.04446	1119	yes	13065	Ddit4	no	no
374	546	chr18:38380260-38380410	271.386	2722	7.13647	1505	yes	23757	Gm24690	no	no
375	547	chr14:46605260-46605410	352.536	1117	5.15449	3117	yes	29488	Rubie	no	no
376	548	chr19:12011020-12011170	478.78	358	4.59218	3900	yes	25645	Olfr1423	no	no
377	549	chr16:18555340-18555490	306.308	1832	5.80959	2427	yes	6672	Gnb1l	yes	no
378	553	chr8:70601380-70601530	323.99	1517	5.43631	2785	yes	6859	Ssbp4	no	yes
379	554	chr12:73367720-73367870	383.66	828	4.8638	3475	yes	3650	D830013O20Rik	no	no
380	555	chr5:118465600-118465750	286.506	2303	6.32292	2018	yes	21292	Gm15754	no	no
381	556	chr17:24639780-24639930	238.864	4081	13.4198	243	yes	5102	Slc9a3r2	no	yes
382	559	chr9:35327000-35327150	524.542	255	4.48263	4090	yes	36038	2610105M22Rik	no	no
383	560	chr1:73363700-73363850	367.156	960	4.92169	3393	yes	28471	Gm27315	no	no
384	561	chr5:142380640-142380790	362.96	1006	4.95251	3357	yes	20782	Foxk1	no	no
385	563	chr9:56506080-56506230	439.102	501	4.60935	3874	yes	87511	Hmg20a	no	no
386	564	chr5:99906200-99906350	588.458	152	4.42708	4225	yes	12933	RP23-57P23.4	no	no
387	565	chr8:120264980-120265130	239.314	4062	12.5104	318	yes	34519	Gse1	no	no
388	566	chr7:6799220-6799370	281.974	2417	6.38274	1973	yes	4292	Mir3099	no	no
389	568	chr9:63960340-63960490	242	3938	11.3	458	yes	56572	Smad6	no	no
390	571	chr3:52046960-52047110	341.888	1246	5.11998	3167	yes	17209	C130089K02Rik	no	no
391	572	chr15:83639340-83639490	356.762	1073	4.96647	3341	yes	44258	Ttll12	yes	yes
392	573	chr6:91200940-91201090	256.358	3323	8.10719	1096	yes	9029	RP24-239L16.4	no	no
393	574	chr9:44482640-44482790	345.74	1194	5.04915	3243	yes	3937	C030014I23Rik	no	yes
394	575	chr12:104814620-104814770	302.576	1914	5.68626	2538	yes	50381	Clmn	no	no
395	576	chr9:108587980-108588130	371.784	909	4.80759	3544	yes	2694	Gm38163	no	no
396	577	chr11:26490160-26490310	442.306	489	4.5451	3974	yes	21900	Fancl	yes	yes
397	580	chr1:179198560-179198710	271.354	2725	6.74947	1747	yes	50205	Smyd3	no	no
398	584	chr2:118520140-118520290	292.804	2129	5.87936	2351	yes	24372	Bmf	no	no
399	585	chrX:101261040-101261190	266.036	2921	7.04953	1561	yes	2860	Gm614	no	yes
400	586	chr6:51002820-51002970	356.848	1072	4.89744	3419	yes	35627	RP23-460N4.2	yes	no
401	587	chr5:113180220-113180370	398.286	700	4.65429	3792	yes	14061	RP23-4P1.2	no	no
402	588	chr1:183189160-183189310	286.568	2302	6.06953	2191	yes	17181	BC085271	no	no
403	589	chr17:46857720-46857870	230.86	4506	30.8086	1	yes	26382	Gltscr1l	no	no
404	591	chr1:162036580-162036730	235.344	4261	13.0491	272	yes	31483	2810442N19Rik	no	no
405	592	chr1:59270120-59270270	388.634	781	4.67579	3758	yes	13067	Cdk15	no	no
406	593	chr14:23015680-23015830	409.384	636	4.58601	3906	yes	78816	Gm10248	yes	no
407	595	chr15:77336520-77336670	405.74	658	4.60172	3886	yes	29542	Rbfox2	no	no
408	596	chr3:27863460-27863610	338.71	1295	5.04573	3251	yes	4578	Gm26040	no	no
409	597	chr1:75833480-75833630	412.466	618	4.56581	3940	yes	185201	Gm29065	yes	no
410	598	chr4:137931060-137931210	298.826	1999	5.65533	2562	yes	17453	Ece1	no	no
411	599	chr1:91601100-91601250	292.884	2126	5.77569	2449	yes	10231	Gm28380	no	no
412	600	chr2:168618300-168618450	296.522	2049	5.69398	2530	yes	16718	Nfatc2	no	no
413	601	chr17:67866620-67866770	303.368	1894	5.51736	2695	yes	6353	Arhgap28	no	no
414	602	chr3:95985320-95985470	255.898	3350	7.69029	1252	yes	10273	Plekho1	no	no
415	603	chr1:38760500-38760650	268.464	2833	6.70006	1771	yes	6609	2610300A13Rik	no	no
416	604	chr17:4498400-4498550	373.728	889	4.699	3718	yes	179545	Gm23186	no	no
417	605	chr8:77829280-77829430	385.246	817	4.65318	3794	yes	21820	Gm23981	no	no
418	609	chr9:121371660-121371810	289.092	2225	5.83027	2401	yes	4777	Trak1	no	no
419	610	chr8:90955320-90955470	331.972	1398	5.04996	3242	yes	46980	Gm6658	no	no
420	611	chr7:96657200-96657350	338.36	1300	4.95286	3355	yes	13103	Tenm4	no	no
421	612	chr14:67383780-67383930	435.68	516	4.45942	4145	yes	13887	4930438E09Rik	no	no
422	613	chr7:133037300-133037450	385.89	809	4.61504	3863	yes	7259	Ctbp2	no	no
423	616	chr16:29839420-29839570	315.118	1684	5.23484	3009	yes	28437	Gm26834	no	no
424	618	chrX:94177860-94178010	348.586	1167	4.81	3541	yes	34716	Eif2s3x	no	no
425	619	chr13:28629980-28630130	272.332	2694	6.32405	2016	yes	80818	Mir6368	no	no
426	620	chr15:57975980-57976130	650.992	98	4.24043	4615	yes	9364	Fam83a	no	no
427	621	chr1:179060360-179060510	233.486	4361	12.1691	354	yes	71090	Smyd3	no	no
428	622	chr15:89180760-89180910	299.628	1980	5.48113	2737	yes	4702	Mir6958	no	no
429	623	chr3:122518220-122518370	319.086	1607	5.15573	3113	yes	6073	Bcar3	no	no
430	624	chr11:88690120-88690270	351.498	1123	4.76527	3605	yes	27906	Msi2	no	no
431	625	chr17:83964980-83965130	240.968	3977	9.35234	761	yes	17467	Gm23905	no	no
432	626	chr8:126839100-126839250	259.36	3200	7.05489	1555	yes	105805	Gm26397	no	no
433	627	chr2:32408820-32408970	262.744	3054	6.80988	1702	yes	2840	Gm13413	no	no
434	628	chr9:41273520-41273670	316.786	1641	5.15221	3122	yes	56647	1700063D05Rik	no	no
435	629	chr9:96962200-96962350	251.92	3497	7.63682	1269	yes	9700	Spsb4	no	no
436	630	chr13:54303540-54303690	236.034	4232	10.6515	538	yes	67734	Cplx2	no	no
437	632	chr8:107827840-107827990	387.156	796	4.52851	4002	yes	13042	Gm23646	no	no
438	635	chr9:21767880-21768030	233.95	4337	10.959	491	yes	7669	Spc24	no	yes
439	636	chr10:25372580-25372730	266.61	2897	6.43249	1935	yes	12857	Epb4.1l2	no	no
440	638	chr15:83666520-83666670	483.938	340	4.29175	4496	yes	58426	Scube1	no	no
441	639	chr6:51196540-51196690	477.798	360	4.29713	4481	yes	73295	Mir148a	yes	no
442	641	chr12:27187680-27187830	345.432	1199	4.7258	3666	yes	27122	Gm9866	no	no
443	643	chr2:172933860-172934010	398.884	694	4.44867	4177	yes	6157	Bmp7	no	no
444	645	chr6:84191860-84192010	373.026	896	4.53838	3986	yes	18549	Dysf	yes	yes
445	646	chr17:85932900-85933050	325.764	1493	4.91298	3400	yes	108931	Gm29418	no	no
446	647	chr13:55963340-55963490	303.498	1889	5.22374	3019	yes	121106	H2afy	no	no
447	648	chr9:63980640-63980790	272.706	2682	6.02939	2227	yes	36272	Smad6	no	no
448	649	chr8:105622500-105622650	574.83	174	4.18695	4739	yes	7109	Mir1966	no	yes
449	650	chr8:27104400-27104550	266.482	2906	6.31921	2020	yes	9658	Adgra2	no	no
450	651	chr13:56289340-56289490	252.802	3461	7.19309	1471	yes	7136	Cxcl14	no	yes
451	653	chr12:109412760-109412910	248.366	3648	7.51055	1313	yes	39988	Dlk1	no	no
452	654	chr5:101426180-101426330	337.772	1312	4.73569	3655	yes	80074	RP23-336N16.1	no	no
453	655	chr2:139609020-139609170	282.558	2403	5.64673	2570	yes	20868	Gm27385	no	no
454	656	chr14:24779120-24779270	317.92	1623	4.95244	3358	yes	130219	Gm10398	no	no
455	657	chr19:15827740-15827890	263.844	3008	6.37851	1979	yes	81897	Psat1	no	no
456	660	chr7:81726740-81726890	344.116	1216	4.65943	3781	yes	19890	Homer2	no	no
457	666	chr7:136342960-136343110	231.432	4472	10.4955	557	yes	166298	Gm24444	no	no
458	667	chr2:173171620-173171770	322.416	1546	4.8493	3495	yes	18613	Pck1	no	no
459	668	chr2:80410060-80410210	276.75	2568	5.74843	2476	yes	15238	Gm13752	no	no
460	669	chr5:44943240-44943390	321.078	1574	4.8654	3474	yes	22885	4930431F12Rik	no	no
461	670	chr15:77214880-77215030	283.85	2365	5.52506	2688	yes	27596	Gm24056	no	no
462	671	chr16:33739420-33739570	374.478	886	4.4378	4202	yes	7894	Heg1	no	yes
463	672	chr9:72133160-72133310	289.362	2216	5.354	2878	yes	4648	Gm7863	no	no
464	673	chr11:113014320-113014470	386	806	4.38977	4303	no	158682	2610035D17Rik	yes	no
465	675	chr7:110297220-110297370	232.04	4443	9.77281	679	yes	42990	Sbf2	no	no
466	677	chr8:69395540-69395690	363.712	996	4.46185	4140	yes	4110	Gm25661	no	no
467	678	chr7:127254140-127254290	681.13	78	4.0392	5075	yes	6494	Dctpp1	no	yes
468	679	chr1:168392260-168392410	314.308	1690	4.8705	3466	yes	39169	Pbx1	no	no
469	680	chr1:82283320-82283470	325.576	1496	4.73011	3663	yes	8021	Irs1	no	no
470	681	chr1:93618200-93618350	304.738	1867	5.0053	3292	yes	7086	Stk25	no	yes
471	682	chr10:117583900-117584050	319.54	1600	4.79315	3563	yes	10378	Kifc5c-ps	no	no
472	684	chr6:50984600-50984750	248.374	3646	7.10515	1527	yes	17407	RP23-460N4.2	yes	no
473	685	chr13:55190320-55190470	459.496	421	4.17211	4770	yes	19387	Nsd1	no	no
474	687	chr4:117658900-117659050	408.328	640	4.25195	4585	yes	21637	Eri3	no	no
475	688	chr17:25594020-25594170	411.226	627	4.24709	4602	yes	14775	Lmf1	no	no
476	692	chr3:88138380-88138530	363.222	1001	4.40028	4274	yes	3917	Mef2d	yes	no
477	695	chrX:99449000-99449150	241.998	3939	7.38426	1374	yes	5278	Gm14812	no	no
478	696	chr10:45894000-45894150	435.92	513	4.15849	4802	yes	77214	Gm27410	yes	no
479	697	chr14:73415440-73415590	286.88	2294	5.21229	3032	yes	30244	Itm2b	no	no
480	698	chr5:113694500-113694650	248.17	3654	6.83821	1678	yes	9873	1700069L16Rik	no	no
481	699	chrX:152336720-152336870	349.162	1159	4.44251	4187	yes	5006	Tspyl2	no	yes
482	700	chr7:92777420-92777570	251.462	3527	6.61812	1822	yes	35892	Rab30	no	no
483	701	chr13:56600340-56600490	238.154	4115	7.71908	1235	yes	9188	Tgfbi	no	no
484	702	chr14:67378900-67379050	327.248	1471	4.60406	3879	yes	18767	4930438E09Rik	no	no
485	703	chr8:125218720-125218870	282.778	2398	5.28287	2957	yes	8528	Gm16237	yes	yes
486	704	chr4:129772260-129772410	413.666	610	4.18348	4746	yes	9899	Gm28017	no	no
487	705	chr16:29735000-29735150	290.402	2189	5.11598	3170	yes	75983	Gm26834	no	no
488	706	chr18:78485040-78485190	270.638	2750	5.59532	2610	yes	48343	Gm26430	no	no
489	707	chr5:36373540-36373690	289.454	2214	5.13192	3150	yes	7697	Sorcs2	no	no
490	708	chr12:33966500-33966650	249.37	3605	6.71502	1761	yes	8904	Twist1	yes	no
491	709	chr15:102377300-102377450	299.576	1982	4.92466	3385	yes	3495	Gm23590	no	no
492	711	chr13:104518440-104518590	251.944	3495	6.53217	1875	yes	166416	2610204G07Rik	no	no
493	712	chr12:86037420-86037570	331.608	1405	4.54585	3972	yes	31678	Gm37804	no	no
494	713	chr1:16249060-16249210	359.31	1042	4.36987	4338	yes	4457	Gm7568	no	no
495	714	chr3:49909100-49909250	284.442	2345	5.21055	3036	yes	92797	Gm37854	no	no
496	715	chr1:180286100-180286250	254.274	3397	6.35018	1997	yes	22737	Psen2	no	no
497	716	chr17:47988900-47989050	294.494	2086	4.98181	3316	yes	14597	Gm14871	yes	no
498	718	chr2:168158960-168159110	286.868	2295	5.15465	3116	yes	4522	E130018N17Rik	no	no
499	719	chr11:49764740-49764890	244.696	3809	6.96783	1608	yes	7018	Gm23813	no	no
500	721	chr6:116959800-116959950	287.034	2289	5.14181	3141	yes	6356	RP23-186F2.1	no	no
501	722	chr11:18877600-18877750	367.476	955	4.29347	4492	yes	3366	8430419K02Rik	no	no
502	723	chr11:99150040-99150190	319.476	1601	4.61926	3858	no	4962	Ccr7	no	no
503	724	chr9:32550680-32550830	242.592	3900	7.04173	1566	yes	7894	Fli1	no	no
504	726	chr12:8847020-8847170	223.738	4922	10.5344	551	yes	30364	9930038B18Rik	no	no
505	727	chr1:38512580-38512730	271.19	2729	5.46853	2746	yes	25136	Gm34727	no	no
506	731	chr9:78845420-78845570	461.044	413	4.02895	5098	yes	23657	Gm8116	no	no
507	732	chr12:17710460-17710610	314.002	1695	4.63824	3820	yes	19721	Hpcal1	no	no
508	733	chr4:149445380-149445530	494.932	311	3.99105	5204	yes	7969	Rbp7	no	no
509	735	chr2:59529620-59529770	257.044	3295	6.0065	2252	yes	34989	Gm13552	no	no
510	736	chr13:44420000-44420150	339.902	1280	4.39883	4277	yes	19637	1700029N11Rik	no	no
511	738	chr18:75342940-75343090	274.856	2616	5.29197	2947	yes	24073	Gm20544	no	no
512	739	chr19:43879740-43879890	305.492	1851	4.70272	3712	yes	22464	Gm24400	no	no
513	743	chr12:79929200-79929350	250.792	3550	6.30643	2031	yes	34293	Gm28056	no	no
514	744	chr5:140128660-140128810	233.05	4381	7.78554	1204	yes	13269	Mad1l1	no	no
515	745	chr9:121332240-121332390	263.252	3030	5.65989	2557	yes	34643	Trak1	no	no
516	746	chr18:34383000-34383150	275.432	2594	5.2486	2995	yes	9660	Reep5	no	no
517	748	chr15:10634280-10634430	233.718	4347	7.69471	1249	yes	72831	Gm8174	no	yes
518	750	chr3:66167020-66167170	363.936	992	4.24231	4609	yes	24150	Gm37330	no	no
519	751	chr4:41660960-41661110	330.992	1415	4.44108	4191	yes	2999	Cntfr	no	no
520	752	chr3:121577140-121577290	517.792	275	3.94634	5340	yes	44811	Slc44a3	no	no
521	755	chr11:51543580-51543730	360.29	1032	4.24089	4613	yes	30777	Col23a1	no	no
522	756	chr12:25534040-25534190	277.542	2556	5.16608	3098	yes	71220	Gm38052	no	no
523	757	chr1:74397420-74397570	544.592	215	3.90978	5445	yes	3185	Mir26b	no	yes
524	758	chr4:154390500-154390650	238.23	4112	7.06304	1550	yes	42118	Prdm16	no	no
525	759	chr9:41860780-41860930	228.432	4643	8.31992	1020	yes	113732	Sorl1	no	no
526	760	chr10:122886780-122886930	225.26	4826	9.03133	838	yes	8513	Ppm1h	no	yes
527	761	chr2:32966860-32967010	277.852	2543	5.15046	3125	yes	3644	Snora65	no	no
528	762	chr19:44267040-44267190	296.838	2041	4.74866	3635	yes	26561	Scd2	no	no
529	763	chr16:34935920-34936070	267.464	2865	5.40834	2816	yes	3334	1700119H24Rik	no	yes
530	764	chr7:143153960-143154110	337.21	1317	4.35876	4364	yes	13427	Gm28821	yes	no
531	765	chr16:18186080-18186230	366.766	963	4.19033	4723	yes	20985	Mir6366	no	no
532	766	chr2:68404760-68404910	307.108	1813	4.6036	3880	yes	18154	Stk39	no	no
533	767	chr7:107665340-107665490	215.212	5461	13.594	232	yes	40254	5330417H12Rik	no	no
534	768	chr18:80637240-80637390	240.188	4021	6.84543	1674	yes	70858	Nfatc1	no	yes
535	769	chr6:4489480-4489630	225.26	4825	8.90279	875	yes	5357	Gm37883	yes	no
536	772	chr16:95794520-95794670	233.6	4356	7.42126	1361	yes	13722	2810404F17Rik	no	no
537	775	chr17:48031580-48031730	389.98	771	4.08437	4976	yes	6638	1700122O11Rik	no	no
538	776	chr19:37907540-37907690	265.25	2955	5.41617	2805	yes	135962	Myof	no	yes
539	777	chr2:26494500-26494650	254.524	3388	5.85792	2377	yes	9247	Notch1	no	no
540	779	chr15:80798480-80798630	557.686	200	3.86366	5569	yes	87236	Tnrc6b	no	no
541	780	chr3:87960960-87961110	454.852	438	3.94947	5332	yes	7151	Gm3745	no	no
542	783	chr10:19105340-19105490	235.176	4271	7.10343	1528	yes	89758	Tnfaip3	no	no
543	784	chr14:105732420-105732570	348.894	1163	4.23062	4636	yes	50667	Gm10076	no	no
544	786	chr9:41924320-41924470	252.092	3490	5.92319	2316	yes	50192	Sorl1	no	no
545	787	chr15:93904280-93904430	357.174	1067	4.1835	4745	yes	308464	Prickle1	no	no
546	789	chr10:111540000-111540150	266.898	2888	5.2976	2936	yes	32379	Phlda1	no	no
547	791	chr3:99931360-99931510	252.018	3492	5.90585	2334	yes	46018	Spag17	no	no
548	792	chr11:58302520-58302670	661.624	88	3.80321	5752	yes	4474	Zfp692	no	no
549	796	chr15:83223700-83223850	260.64	3136	5.49074	2726	yes	27956	A4galt	no	no
550	797	chr2:166031160-166031310	443.086	484	3.93383	5379	no	16683	Ncoa3	no	no
551	798	chr6:134439760-134439910	250.152	3574	5.95297	2290	yes	15482	RP24-441P8.4	no	no
552	799	chr4:63582740-63582890	351.208	1131	4.18778	4735	yes	15047	Gm24448	no	no
553	800	chr13:60267660-60267810	324.896	1506	4.35814	4366	yes	25937	Gm24999	yes	no
554	802	chr12:26533060-26533210	547.22	211	3.82877	5674	yes	63931	Cmpk2	no	no
555	803	chr5:33692520-33692670	228.41	4645	7.69807	1248	yes	9621	RP23-391P21.5	no	no
556	804	chr18:38584160-38584310	342.054	1242	4.21862	4660	yes	9923	Gm27369	no	no
557	805	chr18:60664080-60664230	242.352	3916	6.36009	1990	yes	4013	Synpo	no	no
558	806	chr5:74793060-74793210	229.32	4583	7.46608	1334	yes	43253	RP23-88L6.1	no	no
559	808	chr4:54526340-54526490	287.416	2278	4.74063	3645	yes	38208	Tpt1-ps2	no	no
560	809	chr4:58722800-58722950	287.484	2276	4.7378	3652	yes	62845	Olfr267	no	no
561	810	chrX:13347080-13347230	252.168	3485	5.76036	2469	yes	20136	Gm7129	no	no
562	811	chr4:57738720-57738870	362.71	1008	4.09497	4956	no	3300	Akap2	no	no
563	812	chr4:130878660-130878810	348.242	1172	4.15503	4808	yes	20855	Gm22660	no	no
564	814	chr13:28958560-28958710	277.51	2557	4.87882	3446	yes	4922	Sox4	yes	no
565	816	chr1:163574940-163575090	341.126	1258	4.18086	4753	yes	32362	Gm29500	no	no
566	817	chr19:47330800-47330950	292.558	2142	4.6122	3869	yes	57286	Mir6995	no	no
567	818	chr8:65054140-65054290	285.648	2319	4.71216	3694	yes	16879	Apela	no	no
568	819	chr13:28957900-28958050	316.418	1654	4.35974	4360	no	4262	Sox4	no	no
569	821	chr1:44679080-44679230	277.89	2542	4.86376	3476	yes	9989	Gulp1	no	no
570	822	chr5:44975780-44975930	240.432	4011	6.30788	2029	yes	8387	Gm10205	no	no
571	823	chr7:98957400-98957550	824.492	40	3.71951	6009	no	21581	Gm23479	yes	no
572	824	chr13:63528480-63528630	289.572	2211	4.62018	3855	yes	14059	Ptch1	no	no
573	825	chr9:48823120-48823270	547.56	210	3.76357	5868	yes	12750	Zbtb16	no	no
574	826	chr13:28690840-28690990	421.436	572	3.88844	5507	no	19958	Mir6368	no	no
575	828	chr14:122200500-122200650	394.662	728	3.94231	5356	yes	18881	Clybl	no	no
576	834	chr6:124805720-124805870	303.516	1888	4.428	4222	yes	2866	Spsb2	no	no
577	837	chr7:108797660-108797810	448.462	462	3.83277	5662	yes	28262	Olfr514	yes	no
[truncated: 118,805 more rows]

## Sheet: Supplementary Table 22g
Supplementary Table 22g. Transgenic reporter assay results for e12.5 mouse as published in Gorkin et al.
[truncated: 151 more rows]

[truncated: 5 more sheets: Supplementary Table 22h, Supplementary Table 22i, Supplementary Table 22j, Supplementary Table 22k, Supplementary Table 22l]
