# Supplementary material for: Expanded encyclopaedias of DNA elements in the human and mouse genomes
Source: Nature. 2020 Jul 29;583(7818):699–710. doi: 10.1038/s41586-020-2493-4 (PMC7410828; doi:10.1038/s41586-020-2493-4)
Supplement: Supplementary file 25 — | Genome-wide association studies. [file 41586_2020_2493_MOESM25_ESM.xlsx]

## Sheet: Contents
Supplementary Table 23. Genome-wide association studies
Supplementary Table 23a	Genome-wide association studies included in SCREEN
Supplementary Table 23b	Genome-wide association studies with rs12740374

## Sheet: Supplementary Table 23a
Supplementary Table 23a. Genome-wide association studies included in SCREEN
Phenotype	First Author	PMID	Tissue-specific cCRE Enrichment Analysis
Adiponectin levels	Dastani Z	22479202	yes
Advanced age-related macular degeneration	Fritsche LG	26691988	yes
Age at loss of ambulation in Duchenne muscular dystrophy	Weiss RB	30014611	yes
Age-related disease endophenotypes	He L	27790247	yes
Age-related diseases, mortality and associated endophenotypes	He L	27790247	yes
Age-related hearing impairment	Fransen E	24939585	yes
Age-related hearing impairment (SNP x SNP interaction)	Fransen E	24939585	yes
Aggressiveness in attention deficit hyperactivity disorder	Brevik EJ	27021288	yes
Airflow obstruction	Wilk JB	22837378	yes
Albumin-globulin ratio	Kanai M	29403010	yes
Alcohol dependence (age at onset)	Kapoor M	24962325	yes
Alcoholic chronic pancreatitis	Rosendahl J	28754779	yes
Allergic disease (asthma, hay fever or eczema)	Ferreira MA	29083406	yes
Allergic rhinitis	Waage J	30013184	yes
Alopecia areata	Betz RC	25608926	yes
Alzheimer disease and age of onset	Herold C	26830138	yes
Alzheimer's disease (cognitive decline)	Sherva R	23535033	yes
Alzheimer's disease (late onset)	Lambert JC	24162737	yes
Alzheimer's disease or family history of Alzheimer's disease	Marioni RE	29777097	yes
Amyotrophic lateral sclerosis (sporadic)	Xie T	24529757	yes
Angiotensin-converting enzyme inhibitor intolerance	Mahmoudpour SH	28030426	yes
Asthma	Pickrell JK	27182965	yes
Atrial fibrillation	Christophersen IE	28416818	yes
Atrial fibrillation	Nielsen JB	30061737	yes
Attention deficit hyperactivity disorder and conduct disorder	Anney RJ	18951430	yes
Attention deficit hyperactivity disorder	Lesch KP	18839057	yes
Autism spectrum disorder, attention deficit-hyperactivity disorder, bipolar disorder, major depressive disorder, and schizophrenia (combined)	Smoller J	23453885	yes
Autism spectrum disorder or schizophrenia	Anney RJL	28540026	yes
Basal cell carcinoma	Chahal HS	27539887	yes
Basophil percentage of granulocytes	Astle WJ	27863252	yes
Basophil percentage of white cells	Astle WJ	27863252	yes
Bipolar disorder and schizophrenia	Wang KS	20889312	yes
Bipolar disorder (body mass index interaction)	Winham SJ	24322204	yes
Blood metabolite levels	Shin SY	24816252	yes
Blood metabolite ratios	Shin SY	24816252	yes
Blood pressure	Wain LV	21909110	yes
Blood protein levels	Emilsson V	30072576	yes
Blood protein levels	Suhre K	28240269	yes
Blood protein levels	Sun BB	29875488	yes
Blood urea nitrogen levels	Kanai M	29403010	yes
Body mass index	Speliotes EK	20935630	yes
Body mass index	Winkler TW	26426971	yes
Body mass index	Wood AR	26961502	yes
Bone ultrasound measurement (broadband ultrasound attenuation)	Mullin BH	28472463	yes
Breast cancer	Couch FJ	27117709	yes
Breast cancer (estrogen-receptor negative)	Milne RL	29058716	yes
Breast cancer	Michailidou K	23535729	yes
Breast cancer	Michailidou K	25751625	yes
Breast size	Eriksson N	22747683	yes
Cancer	Liu W	29299148	yes
Carotid plaque burden	Pott J	28282560	yes
Celiac disease	Dubois PC	20190752	yes
Chickenpox	Tian C	28928442	yes
Childhood body mass index	Felix JF	26604143	yes
Childhood ear infection	Tian C	28928442	yes
Chin dimples	Pickrell JK	27182965	yes
Cholesterol, total	Surakka I	25961943	yes
Cholesterol, total	Teslovich TM	20686565	yes
Cholesterol, total	Willer CJ	24097068	yes
Chronic inflammatory diseases (ankylosing spondylitis, Crohn's disease, psoriasis, primary sclerosing cholangitis, ulcerative colitis) (pleiotropy)	Ellinghaus D	26974007	yes
Chronic kidney disease	Kottgen A	20383146	yes
Chronic lymphocytic leukemia	Berndt SI	26956414	yes
Chronic lymphocytic leukemia	Law PJ	28165464	yes
Chronic obstructive pulmonary disease-related biomarkers	Kim DK	23144326	yes
Clostridium difficile infection in multiple myeloma	Apewokin S	29594489	yes
Cognitive ability	Lam M	29186694	yes
Cognitive ability (MTAG)	Lam M	29186694	yes
Cognitive decline rate in late mild cognitive impairment	Li QS	26252872	yes
Cognitive empathy	Warrier V	28584286	yes
Cognitive function	Davies G	25644384	yes
Cognitive performance	Lee JJ	30038396	yes
Cognitive performance (MTAG)	Lee JJ	30038396	yes
Colonoscopy-negative controls vs population controls	Hofer P	29228715	yes
Colorectal cancer	Hofer P	29228715	yes
Colorectal cancer	Schmit SL	29917119	yes
Colorectal cancer	Tanikawa C	29471430	yes
Colorectal cancer	Zeng C	26965516	yes
Colorectal or endometrial cancer	Cheng TH	26621817	yes
Coronary artery disease (myocardial infarction, percutaneous transluminal coronary angioplasty, coronary artery bypass grafting, angina or chromic ischemic heart disease)	Nelson CP	28714975	yes
Coronary heart disease	Schunkert H	21378990	yes
Creatine kinase levels	Kanai M	29403010	yes
Creatinine levels	Kanai M	29403010	yes
Crohn's disease	Barrett JC	18587394	yes
Crohn's disease	de Lange KM	28067908	yes
Crohn's disease	Franke A	21102463	yes
Crohn's disease	Jostins L	23128233	yes
Crohn's disease	Liu JZ	26192919	yes
Daytime sleep phenotypes	Spada J	27126917	yes
Dental caries	Shaffer JR	23064961	yes
Dental caries	Wang X	23259602	yes
Depressed affect	Nagel M	29942085	yes
Depression (broad)	Howard DM	29662059	yes
Depression	Nagel M	29942085	yes
Depression	Wray NR	29700475	yes
Depressive symptoms (MTAG)	Turley P	29292387	yes
Depressive symptoms	Turley P	29292387	yes
Diastolic blood pressure	Ehret GB	27618452	yes
Diastolic blood pressure	Evangelou E	30224653	yes
Diastolic blood pressure	Wain LV	28739976	yes
Diastolic blood pressure	Warren HR	28135244	yes
Diisocyanate-induced asthma	Yucesoy B	25918132	yes
Disc degeneration (lumbar)	Williams FM	22993228	yes
Disease progression in age-related macular degeneration	Yan Q	29346644	yes
Diverticular disease	Maguire LH	30177863	yes
Dupuytren's disease	Ng M	28886342	yes
Educational attainment (college completion)	Okbay A	27225129	yes
Educational attainment (MTAG)	Lee JJ	30038396	yes
Educational attainment	Rietveld CA	25201988	yes
Educational attainment (years of education)	Lee JJ	30038396	yes
Educational attainment (years of education)	Okbay A	27225129	yes
Endometrial cancer	O'Mara TA	30093612	yes
Endometriosis	Sobalska-Kwapis M	28881265	yes
Eosinophil counts	Astle WJ	27863252	yes
Eosinophil percentage of granulocytes	Astle WJ	27863252	yes
Eosinophil percentage of white cells	Astle WJ	27863252	yes
Eotaxin levels	Ahola-Olli AV	27989323	yes
Erosive tooth wear (severe vs non-severe)	Alaraudanjoki VK	29898447	yes
Family history of Alzheimer's disease	Marioni RE	29777097	yes
Fasting blood glucose (BMI interaction)	Manning AK	22581228	yes
Fasting blood glucose	Manning AK	22581228	yes
Fibrinogen levels	de Vries PS	26561523	yes
Fibrinogen levels	de Vries PS	28107422	yes
General cognitive ability	Davies G	29844566	yes
Glaucoma	MacGregor S	30054594	yes
Glomerular filtration rate (creatinine)	Gorski M	28452372	yes
Glomerular filtration rate (creatinine)	Pattaro C	26831199	yes
Glomerular filtration rate in non diabetics (creatinine)	Pattaro C	26831199	yes
Glomerular filtration rate	Kanai M	29403010	yes
Glucose homeostasis traits	Palmer ND	25524916	yes
Gout	Lai HM	22179738	yes
Granulocyte count	Astle WJ	27863252	yes
Granulocyte percentage of myeloid white cells	Astle WJ	27863252	yes
Gut microbiota (bacterial taxa)	Wang J	27723756	yes
Gut microbiota (functional units)	Bonder MJ	27694959	yes
Hand grip strength	Tikkanen E	29691431	yes
HDL cholesterol	Surakka I	25961943	yes
HDL cholesterol	Teslovich TM	20686565	yes
HDL cholesterol	Willer CJ	24097068	yes
Headache	Meng W	29397368	yes
Heart rate response to recovery post exercise	Ramirez J	29769521	yes
Heel bone mineral density	Kemp JP	28869591	yes
Height	Berndt SI	23563607	yes
Height	Gudbjartsson DF	18391951	yes
Height	He M	25429064	yes
Height	Lango Allen H	20881960	yes
Height	N'Diaye A	21998595	yes
Height	Okada Y	20189936	yes
Height	Rueger S	29782485	yes
Height	Wood AR	25282103	yes
Hematocrit	Astle WJ	27863252	yes
Hematological and biochemical traits	Kamatani Y	20139978	yes
Hemoglobin A1c levels	Kanai M	29403010	yes
Hemoglobin concentration	Astle WJ	27863252	yes
Hepatitis B	Tian C	28928442	yes
Hepcidin/ferritin ratio	Galesloot TE	27846281	yes
Heschl's gyrus morphology	Cai DC	25130324	yes
High density lipoprotein cholesterol levels	Kanai M	29403010	yes
Highest math class taken	Lee JJ	30038396	yes
Highest math class taken (MTAG)	Lee JJ	30038396	yes
High light scatter reticulocyte count	Astle WJ	27863252	yes
High light scatter reticulocyte percentage of red cells	Astle WJ	27863252	yes
Hip circumference adjusted for BMI	Shungin D	25673412	yes
Hip circumference	Shungin D	25673412	yes
HIV-1 control	Fellay J	20041166	yes
IgG glycosylation	Lauc G	23382691	yes
IgG glycosylation patterns	Wahl A	29535710	yes
Immature fraction of reticulocytes	Astle WJ	27863252	yes
Inflammatory bowel disease	de Lange KM	28067908	yes
Inflammatory bowel disease	Jostins L	23128233	yes
Inflammatory bowel disease	Liu JZ	26192919	yes
Inflammatory skin disease	Baurecht H	25574825	yes
Information processing speed	Luciano M	21130836	yes
Intelligence	Loo SK	22449649	yes
Intelligence (MTAG)	Hill WD	29326435	yes
Intelligence	Savage JE	29942086	yes
Interleukin-12p70 levels	Ahola-Olli AV	27989323	yes
Interleukin-18 levels	Ahola-Olli AV	27989323	yes
Intraocular pressure	Gao XR	29617998	yes
Intraocular pressure	Khawaja AP	29785010	yes
Intraocular pressure	MacGregor S	30054594	yes
Itch intensity from mosquito bite adjusted by bite size	Jones AV	28199695	yes
Itch intensity from mosquito bite	Jones AV	28199695	yes
Juvenile idiopathic arthritis (oligoarticular or rheumatoid factor-negative polyarticular)	Hinks A	23603761	yes
LDL cholesterol levels	Spracklen CN	28334899	yes
LDL cholesterol	Surakka I	25961943	yes
LDL cholesterol	Teslovich TM	20686565	yes
LDL cholesterol	Willer CJ	24097068	yes
Life satisfaction	Okbay A	27089181	yes
Lipoprotein (a) levels	Mack S	28512139	yes
Low density lipoprotein cholesterol	Kanai M	29403010	yes
Low tan response	Visconti A	29739929	yes
Lung adenocarcinoma	McKay JD	28604730	yes
Lung cancer in ever smokers	McKay JD	28604730	yes
Lung cancer	McKay JD	28604730	yes
Lung function (FEV1/FVC)	Wain LV	28166213	yes
Lung function (FEV1)	Wain LV	28166213	yes
Lymphocyte counts	Astle WJ	27863252	yes
Lymphocyte percentage of white cells	Astle WJ	27863252	yes
Macrophage inflammatory protein 1b levels	Ahola-Olli AV	27989323	yes
Major depressive disorder	GENDEP Investigators	23377640	yes
Major depressive disorder	Hall LS	29317602	yes
Major depressive disorder	Howard DM	29187746	yes
Major depressive disorder	Hyde CL	27479909	yes
Male-pattern baldness	Hagenaars SP	28196072	yes
Male-pattern baldness	Pickrell JK	27182965	yes
Male-pattern baldness	Pirastu N	29146897	yes
Mean arterial pressure	Kanai M	29403010	yes
Mean corpuscular hemoglobin	Astle WJ	27863252	yes
Mean corpuscular hemoglobin concentration	Astle WJ	27863252	yes
Mean corpuscular hemoglobin concentration	Kanai M	29403010	yes
Mean corpuscular hemoglobin	Kanai M	29403010	yes
Mean corpuscular volume	Astle WJ	27863252	yes
Mean corpuscular volume	Kanai M	29403010	yes
Mean platelet volume	Astle WJ	27863252	yes
Mean platelet volume	Gieger C	22139419	yes
Menarche (age at onset)	Elks CE	21102462	yes
Menarche (age at onset)	Horikoshi M	29773799	yes
Menarche (age at onset)	Perry JR	25231870	yes
Menarche (age at onset)	Pickrell JK	27182965	yes
Menopause (age at onset)	Day FR	26414677	yes
Menopause (age at onset)	Horikoshi M	29773799	yes
Metabolic traits	Suhre K	21886157	yes
Metabolite levels	Inouye M	22916037	yes
Metabolite levels (lipoprotein measures)	Kettunen J	27005778	yes
Metabolite levels (small molecules and protein measures)	Kettunen J	27005778	yes
Migraine	Anttila V	23793025	yes
Migraine - clinic-based	Anttila V	23793025	yes
Migraine	Gormley P	27322543	yes
Migraine	Pickrell JK	27182965	yes
Migraine without aura	Anttila V	23793025	yes
Monobrow	Pickrell JK	27182965	yes
Monocyte chemoattractant protein-1 levels	Ahola-Olli AV	27989323	yes
Monocyte count	Astle WJ	27863252	yes
Monocyte percentage of white cells	Astle WJ	27863252	yes
Morning vs. evening chronotype	Hu Y	26835600	yes
Mosquito bite size	Jones AV	28199695	yes
Motion sickness	Hromatka BS	25628336	yes
Moyamoya disease	Duan L	29273593	yes
Multiple sclerosis	Beecham AH	24076602	yes
Multiple sclerosis	Sawcer S	21833088	yes
Mumps	Tian C	28928442	yes
Myeloid white cell count	Astle WJ	27863252	yes
Myopia (age of diagnosis)	Tedja MS	29808027	yes
Myopia (pathological)	Meng W	23049088	yes
Myopia	Pickrell JK	27182965	yes
Nasopharyngeal carcinoma (SNP x SNP interaction)	Su WH	24376627	yes
Neuroticism	Luciano M	29255261	yes
Neuroticism (MTAG)	Turley P	29292387	yes
Neuroticism	Nagel M	29942085	yes
Neuroticism	Okbay A	27089181	yes
Neutrophil count	Astle WJ	27863252	yes
Neutrophil percentage of granulocytes	Astle WJ	27863252	yes
Neutrophil percentage of white cells	Astle WJ	27863252	yes
Night sleep phenotypes	Spada J	27126917	yes
Non-albumin protein levels	Kanai M	29403010	yes
Non-melanoma skin cancer	Visconti A	29739929	yes
Obesity	Berndt SI	23563607	yes
Obesity-related traits	Comuzzie AG	23251661	yes
Orofacial clefts	Ludwig KU	22863734	yes
Osteoarthritis (self-reported)	Zengini E	29559693	yes
Pancreatic cancer	Klein AP	29422604	yes
Parental extreme longevity (95 years and older)	Pilling LC	27015805	yes
Parental longevity (combined parental age at death)	Pilling LC	27015805	yes
Parental longevity (combined parental attained age, Martingale residuals)	Pilling LC	29227965	yes
Parental longevity (mother's age at death)	Pilling LC	27015805	yes
Parkinson's disease	Chang D	28892059	yes
Pediatric autoimmune diseases	Li YR	26301688	yes
Perceived unattractiveness to mosquitoes	Jones AV	28199695	yes
Periodontitis (Mean PAL)	Teumer A	24024966	yes
Photic sneeze reflex	Pickrell JK	27182965	yes
Plantar warts	Tian C	28928442	yes
Platelet count	Astle WJ	27863252	yes
Platelet count	Gieger C	22139419	yes
Platelet count	Kanai M	29403010	yes
Plateletcrit	Astle WJ	27863252	yes
Platelet distribution width	Astle WJ	27863252	yes
Pneumonia	Tian C	28928442	yes
Positive affect	Okbay A	27089181	yes
Primary biliary cholangitis	Cordell HJ	26394269	yes
Primary biliary cirrhosis	Liu JZ	22961000	yes
Primary sclerosing cholangitis	Ji SG	27992413	yes
Prostate cancer	Schumacher FR	29892016	yes
Prostate cancer (SNP x SNP interaction)	Tao S	22219177	yes
Prostate-specific antigen levels	Hoffmann TJ	28139693	yes
Protein quantitative trait loci	Melzer D	18464913	yes
Psoriasis	Tsoi LC	23143594	yes
Psoriasis vulgaris	Stuart PE	26626624	yes
Pulmonary function decline	Imboden M	22424883	yes
Pulmonary function (smoking interaction)	Hancock DB	23284291	yes
Pulmonary function	Soler Artigas M	21946350	yes
Pulse pressure	Evangelou E	30224653	yes
Pulse pressure	Wain LV	28739976	yes
Pulse pressure	Warren HR	28135244	yes
QRS duration	van der Harst P	27659466	yes
QT interval	Arking DE	24952745	yes
QT interval	Mendez-Giraldez R	29213071	yes
Reaction time	Davies G	29844566	yes
Red blood cell count	Astle WJ	27863252	yes
Red cell distribution width	Astle WJ	27863252	yes
Red cell distribution width	Pilling LC	28957414	yes
Renal cell carcinoma	Scelo G	28598434	yes
Response to paliperidone in schizophrenia (PANSS score)	Li Q	27846195	yes
Response to paliperidone in schizophrenia (positive Marder score)	Li Q	27846195	yes
Response to statin therapy	Barber MJ	20339536	yes
Response to tocilizumab in rheumatoid arthritis	Wang J	22491018	yes
Resting heart rate	Ramirez J	29769521	yes
Resting-state electroencephalogram vigilance	Jawinski P	29703947	yes
Reticulocyte count	Astle WJ	27863252	yes
Reticulocyte fraction of red cells	Astle WJ	27863252	yes
Rheumatoid arthritis (ACPA-positive)	Eyre S	23143596	yes
Rheumatoid arthritis	Eyre S	23143596	yes
Rheumatoid arthritis	Stahl EA	20453842	yes
Rosacea symptom severity	Aponte JL	29771307	yes
Rubella	Tian C	28928442	yes
Scarlet fever	Tian C	28928442	yes
Schizophrenia	Pardinas AF	29483656	yes
Schizophrenia	Ripke S	21926974	yes
Schizophrenia	Ripke S	23974872	yes
Selective IgA deficiency	Bronson PG	27723758	yes
Self-reported allergy	Hinds DA	23817569	yes
Self-reported math ability	Lee JJ	30038396	yes
Self-reported math ability (MTAG)	Lee JJ	30038396	yes
Self-reported risk-taking behaviour	Clifton EAD	30271922	yes
Self-reported risk-taking behaviour	Strawbridge RJ	30181555	yes
Serum alkaline phosphatase levels	Kanai M	29403010	yes
Serum metabolite concentrations in chronic kidney disease	Li Y	29545352	yes
Serum metabolite levels	Krumsiek J	23093944	yes
Serum metabolite ratios in chronic kidney disease	Li Y	29545352	yes
Shingles	Tian C	28928442	yes
Small cell lung carcinoma	McKay JD	28604730	yes
Smooth-surface caries	Zeng Z	24556642	yes
Squamous cell lung carcinoma	McKay JD	28604730	yes
Strep throat	Tian C	28928442	yes
Subcutaneous adipose tissue	Fox CS	22589738	yes
Subjective well-being (MTAG)	Turley P	29292387	yes
Subjective well-being	Okbay A	27089181	yes
Sudden cardiac arrest	Aouizerat BE	21658281	yes
Sum basophil neutrophil counts	Astle WJ	27863252	yes
Sum eosinophil basophil counts	Astle WJ	27863252	yes
Sum neutrophil eosinophil counts	Astle WJ	27863252	yes
Survival in pancreatic cancer	Tang H	28470677	yes
Systemic juvenile idiopathic arthritis	Ombrello MJ	27927641	yes
Systemic lupus erythematosus	Bentham J	26502338	yes
Systemic lupus erythematosus	Gateva V	19838195	yes
Systemic lupus erythematosus	Yang W	23273568	yes
Systolic blood pressure	Ehret GB	27618452	yes
Systolic blood pressure	Evangelou E	30224653	yes
Systolic blood pressure	Wain LV	28739976	yes
Systolic blood pressure	Warren HR	28135244	yes
Takayasu arteritis	Renauer PA	25604533	yes
Testicular germ cell tumor	Litchfield K	28604728	yes
Testicular germ cell tumor	Wang Z	28604732	yes
Thyroid hormone levels	Porcu E	23408906	yes
Tonsillectomy	Pickrell JK	27182965	yes
Tonsillectomy	Tian C	28928442	yes
Total cholesterol levels	Kanai M	29403010	yes
Total cholesterol levels	Spracklen CN	28334899	yes
Trans fatty acid levels	Mozaffarian D	25646338	yes
Triglycerides	Surakka I	25961943	yes
Triglycerides	Teslovich TM	20686565	yes
Triglycerides	Willer CJ	24097068	yes
Tuberculosis	Chimusa ER	24057671	yes
Tuberculosis	Tian C	28928442	yes
Type 1 diabetes	Barrett JC	19430480	yes
Type 1 diabetes	Onengut-Gumuscu S	25751624	yes
Type 2 diabetes	Morris AP	22885922	yes
Type 2 diabetes	Scott RA	28566273	yes
Type 2 diabetes	Voight BF	20581827	yes
Ulcerative colitis	Anderson CA	21297633	yes
Ulcerative colitis	de Lange KM	28067908	yes
Ulcerative colitis	Liu JZ	26192919	yes
Urate levels in lean individuals	Huffman JE	25811787	yes
Urate levels in obese individuals	Huffman JE	25811787	yes
Urate levels in overweight individuals	Huffman JE	25811787	yes
Urate levels	Kottgen A	23263486	yes
Urinary albumin excretion	Haas ME	30220432	yes
Urinary tract infection frequency	Tian C	28928442	yes
Uterine fibroids	Rafnar T	30194396	yes
Vascular endothelial growth factor levels	Ahola-Olli AV	27989323	yes
Velopharyngeal dysfunction	Chernus J	29855589	yes
Venous thromboembolism (SNP x SNP interaction)	Greliche N	23509962	yes
Verbal declarative memory	Debette S	25648963	yes
Visceral adipose tissue adjusted for BMI	Fox CS	22589738	yes
Visceral adipose tissue/subcutaneous adipose tissue ratio	Fox CS	22589738	yes
Visceral fat	Fox CS	22589738	yes
Vitiligo	Jin Y	27723757	yes
Waist circumference adjusted for body mass index	Shungin D	25673412	yes
Waist circumference	Shungin D	25673412	yes
Waist-hip ratio	Shungin D	25673412	yes
Waist-to-hip ratio adjusted for BMI	Winkler TW	26426971	yes
Waist-to-hip ratio adjusted for BMI x sex interaction	Winkler TW	26426971	yes
Waist-to-hip ratio adjusted for BMI x sex x age interaction (4df test)	Winkler TW	26426971	yes
Waist-to-hip ratio adjusted for body mass index	Shungin D	25673412	yes
White blood cell count	Astle WJ	27863252	yes
White blood cell count (basophil)	Astle WJ	27863252	yes
White blood cell count (basophil)	Kanai M	29403010	yes
White blood cell count	Kanai M	29403010	yes
Worry	Nagel M	29942085	yes
Yeast infection	Tian C	28928442	yes
1,5-anhydroglucitol levels	Li M	28588231	no
Abdominal aortic aneurysm	Bown MJ	22055160	no
Abdominal aortic aneurysm	Bradley DT	24046328	no
Abdominal aortic aneurysm	Gretarsdottir S	20622881	no
Abdominal aortic aneurysm	Jones GT	27899403	no
Abnormal white matter microstructure in first episode schizophrenia (multivariate analysis)	Ren HY	28924203	no
Accelerated cognitive decline after conversion of mild cognitive impairment to Alzheimer's disease (Alzhiemer's diagnosis trajectory interaction)	Lee E	28560309	no
Accelerometer-based physical activity measurement (average acceleration)	Klimentidis YC	29899525	no
Accelerometer-based physical activity measurement (fraction of time with accelerations >425 milli-gravities)	Klimentidis YC	29899525	no
Acenocoumarol maintenance dosage	Teichert M	19578179	no
Acne (severe)	He L	24399259	no
Acne (severe)	Navarini AA	24927181	no
Acoustic startle blink response	Vaidyanathan U	25387708	no
ACPA-positive rheumatoid arthritis (smoking interaction)	Jiang X	26272072	no
Activated partial thromboplastin time	Houlihan LM	20303064	no
Activated partial thromboplastin time	Kanai M	29403010	no
Activated partial thromboplastin time	Tang W	22703881	no
Acute graft versus host disease in bone marrow transplantation (donor effect)	Goyal RK	27595289	no
Acute graft versus host disease in bone marrow transplantation (recipient effect)	Goyal RK	27595289	no
Acute kidney injury in coronary artery bypass surgery (creatinine rise)	Stafford-Smith M	26083657	no
Acute kidney injury in critical illness	Zhao B	27576016	no
Acute lymphoblastic leukemia (B-cell precursor)	Clay-Gilmour AI	29296818	no
Acute lymphoblastic leukemia (B-cell precursor)	Migliorini G	23996088	no
Acute lymphoblastic leukemia (childhood)	Ellinghaus E	22076464	no
Acute lymphoblastic leukemia (childhood)	Evans TJ	25310577	no
Acute lymphoblastic leukemia (childhood)	Papaemmanuil E	19684604	no
Acute lymphoblastic leukemia (childhood)	Trevino LR	19684603	no
Acute lymphoblastic leukemia in childhood (B cell precursor)	Clay-Gilmour AI	29296818	no
Acute lymphoblastic leukemia in childhood (B cell precursor)	Vijayakrishnan J	27694927	no
Acute lymphoblastic leukemia in childhood (B cell precursor)	Vijayakrishnan J	29632299	no
Acute-on-chronic liver failure in hepatitis B	Tan W	28130311	no
Acylcarnitine levels	Draisma HHM	26068415	no
ADAMTS13 activity	de Vries PS	25934476	no
ADAMTS13 levels	Ma Q	29296746	no
Adenocarcinoma	Wang Z	26732429	no
Adiponectin levels (BMI-adjusted)	Li WD	26299439	no
Adiponectin levels	Chung CM	21771975	no
Adiponectin levels	Heid IM	20018283	no
Adiponectin levels in pregnancy	Hivert MF	28317342	no
Adiponectin levels	Jee SH	20887962	no
Adiponectin levels	Ling H	19165155	no
Adiponectin levels	Li WD	26299439	no
Adiponectin levels	Morisaki H	22065538	no
Adiponectin levels	Qi L	21700879	no
Adiponectin levels	Richards JB	20011104	no
Adiponectin levels	Wu Y	20876611	no
Adiponectin levels	Wu Y	24105470	no
Adiposity	Lindgren CM	19557161	no
Adolescent idiopathic scoliosis	Ogura Y	26211971	no
Adolescent idiopathic scoliosis (severe)	Miyake A	24023777	no
Adolescent idiopathic scoliosis	Sharma S	21216876	no
Adolescent idiopathic scoliosis	Sharma S	25784220	no
Adolescent idiopathic scoliosis	Zhu Z	26394188	no
Adolescent idiopathic scoliosis	Zhu Z	28334814	no
Advanced age-related macular degeneration	Persad PJ	28813576	no
Advanced glycation end-product levels	Maruthur NM	26083729	no
Adverse response to antithyroid drugs in Graves disease	Chang LC	30067105	no
Adverse response to carbamapezine	McCormack M	21428769	no
Adverse response to chemotherapy in breast cancer (alopecia) (anti-microtubule)	Chung S	24025145	no
Adverse response to chemotherapy in breast cancer (alopecia)	Chung S	24025145	no
Adverse response to chemotherapy in breast cancer (alopecia) (cyclophosphamide+doxorubicin+/-5FU)	Chung S	24025145	no
Adverse response to chemotherapy in breast cancer (alopecia) (cyclophosphamide+epirubicin+/-5FU)	Chung S	24025145	no
Adverse response to chemotherapy in breast cancer (alopecia) (docetaxel)	Chung S	24025145	no
Adverse response to chemotherapy in breast cancer (alopecia) (paclitaxel)	Chung S	24025145	no
Adverse response to chemotherapy (neutropenia/leucopenia) (5-fluorouracil)	Low SK	23648065	no
Adverse response to chemotherapy (neutropenia/leucopenia) (all anthracycline-based drugs)	Low SK	23648065	no
Adverse response to chemotherapy (neutropenia/leucopenia) (all antimetabolite drugs)	Low SK	23648065	no
Adverse response to chemotherapy (neutropenia/leucopenia) (all antimicrotubule drugs)	Low SK	23648065	no
Adverse response to chemotherapy (neutropenia/leucopenia) (all platinum-based drugs)	Low SK	23648065	no
Adverse response to chemotherapy (neutropenia/leucopenia) (all topoisomerase inhibitors)	Low SK	23648065	no
Adverse response to chemotherapy (neutropenia/leucopenia) (camptothecin)	Low SK	23648065	no
Adverse response to chemotherapy (neutropenia/leucopenia) (carboplatin)	Low SK	23648065	no
Adverse response to chemotherapy (neutropenia/leucopenia) (cisplatin)	Low SK	23648065	no
Adverse response to chemotherapy (neutropenia/leucopenia) (cyclophosphamide)	Low SK	23648065	no
Adverse response to chemotherapy (neutropenia/leucopenia) (docetaxel)	Low SK	23648065	no
Adverse response to chemotherapy (neutropenia/leucopenia) (doxorubicin)	Low SK	23648065	no
Adverse response to chemotherapy (neutropenia/leucopenia) (epirubicin)	Low SK	23648065	no
Adverse response to chemotherapy (neutropenia/leucopenia) (etoposide)	Low SK	23648065	no
Adverse response to chemotherapy (neutropenia/leucopenia) (gemcitabine)	Low SK	23648065	no
Adverse response to chemotherapy (neutropenia/leucopenia) (paclitaxel + carboplatin)	Low SK	23648065	no
Adverse response to chemotherapy (neutropenia/leucopenia) (paclitaxel)	Low SK	23648065	no
Adverse response to lamotrigine and phenytoin	McCormack M	22379998	no
Adverse response to radiation therapy	Kerns SL	23719583	no
Affective disorder and suicide attempts	Erlangsen A	30116032	no
Age at first birth	Barban N	27798627	no
Age at smoking initiation in chronic obstructive pulmonary disease	Siedlinski M	21685187	no
Age at voice drop	Pickrell JK	27182965	no
Age-related diseases and mortality	He L	27790247	no
Age-related hearing impairment	Hoffmann TJ	27764096	no
Age-related macular degeneration	Arakawa S	21909106	no
Age-related macular degeneration	Chen W	20385819	no
Age-related macular degeneration (choroidal neovascularisation)	Sobrin L	22705344	no
Age-related macular degeneration	Cipriani V	22694956	no
Age-related macular degeneration (CNV vs. GA)	Sobrin L	22705344	no
Age-related macular degeneration (extreme sampling)	Naj AC	23577725	no
Age-related macular degeneration (geographic atrophy)	Sobrin L	22705344	no
Age-related macular degeneration	Holliday EG	23326517	no
Age-related macular degeneration	Klein RJ	15761122	no
Age-related macular degeneration	Kopplin LJ	20861866	no
Age-related macular degeneration	Naj AC	23577725	no
Age-related macular degeneration (smoking status interaction)	Naj AC	23577725	no
Age-related macular degeneration (wet)	Dewan A	17053108	no
Age-related macular degeneration	Yu Y	21665990	no
Age-related nuclear cataracts	Liao J	24951543	no
Age spots	Endo C	29895819	no
Aggressive periodontitis	Munz M	28449029	no
Aggressive periodontitis (sex interaction)	Freitag-Wolf S	25256105	no
Aging (facial)	Le Clerc S	23223146	no
Aging (time to death)	Walter S	21782286	no
Aging (time to event)	Walter S	21782286	no
AIDS	Le Clerc S	19754311	no
AIDS progression	Limou S	19115949	no
AIDS progression	Troyer JL	21502085	no
Airway hyperresponsiveness	Himes BE	23984888	no
Airway responsiveness in chronic obstructive pulmonary disease	Hansel NN	25514360	no
Alanine transaminase levels	Kanai M	29403010	no
Alanine transaminase levels	Prins BP	28887542	no
Alcohol and nicotine co-dependence	Zuo L	23216389	no
Alcohol consumption	Baik I	21270382	no
Alcohol consumption	Clarke TK	28937693	no
Alcohol consumption (heavy vs. light/non-drinkers)	Schumann G	27911795	no
Alcohol consumption in current drinkers	Clarke TK	28937693	no
Alcohol consumption	Kapoor M	23743675	no
Alcohol consumption (maxi-drinks)	Gelernter J	29460428	no
Alcohol consumption (maxi-drinks)	Quillen EE	24277619	no
Alcohol consumption	McGue M	23942779	no
Alcohol consumption over the past year	Sanchez-Roige S	29058377	no
Alcohol consumption	Schumann G	21471458	no
Alcohol consumption	Schumann G	27911795	no
Alcohol consumption (transferrin glycosylation)	Kutalik Z	21665994	no
Alcohol dependence	Frank J	22004471	no
Alcohol dependence	Lydall GJ	21876473	no
Alcohol dependence	Mbarek H	26365420	no
Alcohol dependence	McGue M	23942779	no
Alcohol dependence or chronic alcoholic pancreatitis or alcohol-related liver cirrhosis	Treutlein J	28714907	no
Alcohol dependence	Park BL	23456092	no
Alcohol dependence	Quillen EE	24277619	no
Alcohol dependence symptom count	Gelernter J	29460428	no
Alcohol dependence	Treutlein J	19581569	no
Alcohol dependence	Treutlein J	28714907	no
Alcohol dependence	Wang KS	21703634	no
Alcohol dependence	Zuo L	23455491	no
Alcoholism (12-month weekly alcohol consumption)	Heath AC	21529783	no
Alcoholism (alcohol dependence factor score)	Heath AC	21529783	no
Alcoholism (alcohol use disorder factor score)	Heath AC	21529783	no
Alcoholism (heaviness of drinking)	Heath AC	21529783	no
Alcohol use disorder (consumption score)	Sanchez-Roige S	30336701	no
Alcohol use disorder (dependence and problematic use scores)	Sanchez-Roige S	30336701	no
Alcohol use disorder (total score)	Sanchez-Roige S	30336701	no
Allergic dermatitis (nickel)	Kim DS	23921680	no
Allergic rhinitis	Ramasamy A	22036096	no
Allergic sensitization	Bonnelykke K	23817571	no
Allergic sensitization	Waage J	30013184	no
Allergy	Pickrell JK	27182965	no
Alloimmunization response to pregnancy (HLA class I)	Seielstad M	29168253	no
Alopecia areata	Petukhova L	20596022	no
Alopecia areata	Redler S	25337690	no
Alzheimer's disease	Abraham R	18823527	no
Alzheimer's disease (age of onset)	Kamboh MI	22005931	no
Alzheimer's disease (age of onset)	Yashin AI	29107063	no
Alzheimer's disease	Antunez C	21627779	no
Alzheimer's disease	Beecham GW	19118814	no
Alzheimer's disease	Bertram L	18976728	no
Alzheimer's disease biomarkers	Cruchaga C	23562540	no
Alzheimer's disease biomarkers	Kim S	21123754	no
Alzheimer's disease biomarkers	Ramanan VK	23419831	no
Alzheimer's disease	Feulner TM	19125160	no
Alzheimer's disease	Harold D	19734902	no
Alzheimer's disease	Heinzen EL	20061627	no
Alzheimer's disease	Hollingworth P	21460840	no
Alzheimer's disease	Kamboh MI	22832961	no
Alzheimer's disease	Kramer PL	20452100	no
Alzheimer's disease	Lambert JC	19734903	no
Alzheimer's disease	Lambert JC	22430674	no
Alzheimer's disease (late onset)	Coon KD	17474819	no
Alzheimer's disease (late onset)	Hirano A	26049409	no
Alzheimer's disease (late onset)	Hu X	21390209	no
Alzheimer's disease (late onset)	Miyashita A	23565137	no
Alzheimer's disease (late onset)	Naj AC	21460841	no
Alzheimer's disease (late onset)	Sims R	28714976	no
Alzheimer's disease (late onset)	Tosto G	26339675	no
Alzheimer's disease (late onset)	Wijsman EM	21379329	no
Alzheimer's disease	Li H	17998437	no
Alzheimer's disease or small vessel stroke	Traylor M	26913989	no
Alzheimer's disease	Perez-Palma E	24755620	no
Alzheimer's disease progression score	Scelsi MA	29860282	no
Amino acid levels	Draisma HHM	26068415	no
Amyloid A serum levels	Marzi C	21124955	no
Amyotrophic lateral sclerosis (age of onset)	Ahmeti KB	22959728	no
Amyotrophic lateral sclerosis	Ahmeti KB	22959728	no
Amyotrophic lateral sclerosis (C9orf72 mutation interaction)	Ahmeti KB	22959728	no
Amyotrophic lateral sclerosis	Chen CJ	26580837	no
Amyotrophic lateral sclerosis	Cronin S	18057069	no
Amyotrophic lateral sclerosis	Cronin S	18987618	no
Amyotrophic lateral sclerosis	Deng M	23624525	no
Amyotrophic lateral sclerosis	Diekstra FP	24931836	no
Amyotrophic lateral sclerosis in C9orf72 mutation negative individuals	Ahmeti KB	22959728	no
Amyotrophic lateral sclerosis in C9orf72 mutation positive individuals	Ahmeti KB	22959728	no
Amyotrophic lateral sclerosis	Kwee LC	22470424	no
Amyotrophic lateral sclerosis	Laaksovirta H	20801718	no
Amyotrophic lateral sclerosis	Nicolas A	29566793	no
Amyotrophic lateral sclerosis or frontotemporal dementia	Diekstra FP	24931836	no
Amyotrophic lateral sclerosis	Schymick JC	17362836	no
Amyotrophic lateral sclerosis	Shatunov A	20801717	no
Amyotrophic lateral sclerosis (sporadic)	Fogh I	24256812	no
Amyotrophic lateral sclerosis	van Es MA	17827064	no
Amyotrophic lateral sclerosis	van Es MA	18084291	no
Amyotrophic lateral sclerosis	van Es MA	19734901	no
Amyotrophic lateral sclerosis	van Rheenen W	27455348	no
Androgen levels	Jin G	22936694	no
Anger	Mick E	24489884	no
Angiotensin-converting enzyme activity	Chung CM	20066004	no
Ankle-brachial index	Murabito JM	22199011	no
Ankylosing spondylitis	Evans DM	21743469	no
Ankylosing spondylitis	Lin Z	22138694	no
Ankylosing spondylitis	Reveille JD	20062062	no
Ankylosing spondylitis (SNP x SNP interaction)	Cortes A	23749187	no
Anorexia nervosa	Boraska V	24514567	no
Anorexia nervosa	Duncan L	28494655	no
Anorexia nervosa (excluding migration to or from binge-eating disorder or bulimia nervosa)	Li D	28630421	no
Anorexia nervosa or obsessive-compulsive disorder	Yilmaz Z	30087453	no
Anorexia nervosa	Wade TD	23568457	no
Anorexia nervosa	Wang K	21079607	no
Anterior chamber depth	Nongpiur ME	24603532	no
Anthracycline-induced cardiotoxicity in childhood cancer	Aminkeng F	26237429	no
Antibody level in response to infection	Rubicz R	25758998	no
Anticoagulant levels	Athanasiadis G	22216198	no
Anti-cyclic Citrullinated Peptide Antibody	Cui J	19287509	no
Antineutrophil cytoplasmic antibody-associated vasculitis	Lyons PA	22808956	no
Antineutrophil cytoplasmic antibody-associated vasculitis	Merkel PA	28029757	no
Antinuclear antibody levels	Terao C	25186300	no
antipsychotic drug dosage in schizophrenia or schizoaffective disorder	Koga AT	26821981	no
Antipsychotic drug-induced weight gain	Brandl EJ	26323598	no
Antipsychotic drug-induced weight gain (time interaction)	Brandl EJ	26323598	no
Anti-saccade response	Vaidyanathan U	25387707	no
Anti-thyroid drug induced agranulocytosis	Hallberg P	27157822	no
Antitragus size	Adhikari K	26105758	no
Anxiety and major depressive disorder	Schosser A	24047446	no
Anxiety disorder (factor score)	Otowa T	26754954	no
Anxiety disorder	Otowa T	26754954	no
Anxiety in major depressive disorder	Schosser A	24047446	no
Aortic root size	Vasan RS	19584346	no
Aortic root size	Wild PS	28394258	no
Aortic stiffness	Mitchell GF	22068335	no
Aortic-valve calcification	Thanassoulis G	23388002	no
Aortic valve stenosis	Helgadottir A	29511194	no
Apolipoprotein A1 levels	Saxena R	17463246	no
Apolipoprotein A-IV levels	Lamina C	27412012	no
Apolipoprotein Levels	Surakka I	23031429	no
Appendicular lean mass	Zillikens MC	28724990	no
Area under the curve of insulin levels	Prokopenko I	24699409	no
Arthritis (juvenile idiopathic)	Behrens EM	18576341	no
Arthritis (juvenile idiopathic)	Finkel TH	27005825	no
Arthritis (juvenile idiopathic)	Hinks A	19116933	no
Arthritis (juvenile idiopathic)	Thompson SD	22354554	no
Aspartate aminotransferase levels	Kanai M	29403010	no
Aspirin exacerbated respiratory disease in asthmatics	Park BL	23180272	no
Aspirin hydrolysis (plasma)	Zhou G	23508960	no
Asthma and hay fever	Ferreira MA	24388013	no
Asthma	Barreto-Luis A	26620591	no
Asthma (bronchodilator response)	Duan QL	23508266	no
Asthma (bronchodilator response)	Himes BE	22792082	no
Asthma (childhood onset)	Bonnelykke K	24241537	no
Asthma (childhood onset)	Ding L	23829686	no
Asthma (childhood onset)	Forno E	22560479	no
Asthma (childhood onset)	Hancock DB	19714205	no
Asthma (corticosteroid response)	Park HW	24486069	no
Asthma	Ferreira MA	21150878	no
Asthma	Ferreira MA	21907864	no
Asthma	Himes BE	19426955	no
Asthma	Hirota T	21804548	no
Asthma	Lasky-Su J	23181788	no
Asthma	Li X	20159242	no
Asthma	Moffatt MF	17611496	no
Asthma	Noguchi E	21814517	no
Asthma or chronic obstructive pulmonary disease	Smolonska J	24993907	no
Asthma	Ramasamy A	23028483	no
Asthma	Sleiman PM	20032318	no
Asthma	Tantisira KG	22538805	no
Asthma (toluene diisocyanate-induced)	Kim SH	19187332	no
Asthma	Wan YI	22561531	no
Asymmetrical dimethylarginine levels	Luneburg N	25245031	no
Asymmetrical dimethylarginine levels	Seppala I	24159190	no
Atopic dermatitis	Baurecht H	25574825	no
Atopic dermatitis	Esparza-Gordillo J	19349984	no
Atopic dermatitis	Hirota T	23042114	no
Atopic dermatitis	Paternoster L	22197932	no
Atopic dermatitis	Schaarschmidt H	25865352	no
Atopic dermatitis	Sun LD	21666691	no
Atopic dermatitis	Weidinger S	23886662	no
Atopic march	Marenholz I	26542096	no
Atopy	Castro-Giner F	19961619	no
Atopy	Sugier PE	28927820	no
Atrial fibrillation/atrial flutter	Gudbjartsson DF	17603472	no
Atrial fibrillation	Ellinor PT	20173747	no
Atrial fibrillation	Ellinor PT	22544366	no
Atrial fibrillation	Gudbjartsson DF	19597491	no
Atrial fibrillation	Low SK	28416822	no
Atrial fibrillation	Nielsen JB	29290336	no
Atrioventricular conduction	Denny JC	21041692	no
Atrioventricular septal defects in Down syndrome	Ramachandran D	26194203	no
Attention deficit hyperactivity disorder	Hinney A	22012869	no
Attention deficit hyperactivity disorder	Lasky-Su J	18821565	no
Attention deficit hyperactivity disorder	Martin J	29325848	no
Attention deficit hyperactivity disorder motor coordination	Fliers EA	21473668	no
Attention deficit hyperactivity disorder	Neale BM	20732625	no
Attention deficit hyperactivity disorder symptoms (maternal expressed emotions interaction)	Sonuga-Barke EJ	18846501	no
Attention deficit hyperactivity disorder (time to onset)	Lasky-Su J	18937294	no
Attention deficit hyperactivity disorder	Yang L	23728934	no
Attention function in attention deficit hyperactive disorder	Alemany S	26174813	no
Autism	Anney R	22843504	no
Autism	Ma D	19456320	no
Autism spectrum disorder	Anney RJL	28540026	no
Autism spectrum disorder	Kuo PH	26398136	no
Autism spectrum disorder	Liu X	26314684	no
Autism spectrum disorder-related traits	Chaste P	25534755	no
Autism	Wang K	19404256	no
Autism	Xia K	24189344	no
Autoimmune hepatitis in primary sclerosing cholangitis	Alberts R	28779025	no
Autoimmune hepatitis type-1	de Boer YS	24768677	no
Autoimmune thyroid diseases (Graves disease or Hashimoto's thyroiditis)	Cooper JD	22922229	no
Axial length	Cheng CY	24144296	no
Axial length	Miyake M	25823570	no
Bacteremia	Rautanen A	27236921	no
Bacterial meningitis	Tian C	28928442	no
Balding	Adhikari K	26926045	no
Barrett's esophagus	Gharahkhani P	27527254	no
Barrett's esophagus	Levine DM	24121790	no
Barrett's esophagus or Esophageal adenocarcinoma	Gharahkhani P	27527254	no
Barrett's esophagus	Su Z	22961001	no
Barrett's esophagus x BMI interaction	Dong J	29551738	no
Barrett's esophagus x pack-years of smoking exposure interaction	Dong J	29551738	no
Basal cell carcinoma	Lin Y	28177523	no
Basal cell carcinoma	Nan H	21700618	no
Basal cell carcinoma	Rafnar T	19151717	no
Basal cell carcinoma	Stacey SN	18849993	no
Basal cell carcinoma	Stacey SN	24403052	no
Basal cell carcinoma	Stacey SN	25855136	no
Basal metabolic rate	Lee M	26865924	no
Baseline cortisol levels in response to low dose short synacthen test in corticosteroid treated asthma	Hawcutt DB	29551627	no
B cell acute lymphoblastic leukaemia (abnormal cytogenetics)	Clay-Gilmour AI	29296818	no
B cell acute lymphoblastic leukaemia (hyperdiploid negative)	Clay-Gilmour AI	29296818	no
B cell acute lymphoblastic leukaemia in adulthood	Clay-Gilmour AI	29296818	no
B cell acute lymphoblastic leukaemia in young adulthood	Clay-Gilmour AI	29296818	no
B cell acute lymphoblastic leukaemia (normal cytogenetics)	Clay-Gilmour AI	29296818	no
B cell acute lymphoblastic leukaemia (Philadelphia chromosome negative)	Clay-Gilmour AI	29296818	no
B-cell malignancies (chronic lymphocytic leukemia, Hodgkin lymphoma or multiple myeloma) (pleiotropy)	Law PJ	28112199	no
B cell non-Hodgkin lymphoma	Tan DE	23749188	no
Beard thickness	Adhikari K	26926045	no
Behavioural changes in frontotemporal lobe dementia	Pottier C	29724592	no
Behavioural disinhibition (generation interaction)	McGue M	23942779	no
Behcet's disease	Hou S	23001997	no
Behcet's disease	Mizuki N	20622879	no
Benign prostatic hyperplasia and/or lower urinary tract symptoms	Na R	28656603	no
&beta;2-Glycoprotein I (&beta;2-GPI) plasma levels	Athanasiadis G	23279374	no
Beta-2 microglubulin plasma levels	Tin A	23417110	no
beta-nerve growth factor levels	Ahola-Olli AV	27989323	no
Beta thalassemia/hemoglobin E disease	Nuinoon M	20183929	no
Beta-trace protein levels	Tin A	23328707	no
Biliary atresia	Chen Y	30102696	no
Biliary atresia	Garcia-Barcelo MM	20460270	no
Bilirubin levels	Bielinski SJ	21646302	no
Bilirubin levels	Cox AJ	23642732	no
Bilirubin levels	Dai X	23371916	no
Bilirubin levels in extreme obesity	DiStefano JK	25246029	no
Bilirubin levels	Kang TW	20639394	no
Binge eating behaviour and bipolar disorder	McElroy SL	29391396	no
Binge eating behaviour and bipolar disorder	Winham SJ	24882193	no
Binge eating behaviour in bipolar disorder	McElroy SL	29391396	no
Binge eating behaviour in bipolar disorder	Winham SJ	24882193	no
Biomedical quantitative traits	Cho YS	19396169	no
Bipolar disorder (age of onset <21) or attention deficit hyperactivity disorder	van Hulzen KJE	27890468	no
Bipolar disorder (age of onset and psychotic symptoms)	Belmonte Mahon P	21305692	no
Bipolar disorder and eating disorder	Liu X	26433762	no
Bipolar disorder and schizophrenia	Bergen SE	22688191	no
Bipolar disorder and schizophrenia	Curtis D	21057379	no
Bipolar disorder	Baum AE	17486107	no
Bipolar disorder	Bergen SE	22688191	no
Bipolar disorder	Charney AW	28072414	no
Bipolar disorder	Cichon S	21353194	no
Bipolar disorder (early onset)	Nassan M	27769005	no
Bipolar disorder	Ferreira MA	18711365	no
Bipolar disorder	Hou L	27329760	no
Bipolar disorder	Jiang Y	21254220	no
Bipolar disorder	Kerner B	22205951	no
Bipolar disorder	Lee HJ	22925353	no
Bipolar disorder (mania)	Greenwood TA	23326512	no
Bipolar disorder	Muhleisen TW	24618891	no
Bipolar disorder or attention deficit hyperactivity disorder	van Hulzen KJE	27890468	no
Bipolar disorder or major depressive disorder	Liu Y	20351715	no
Bipolar disorder	Scott LJ	19416921	no
Bipolar disorder	Sklar P	21926972	no
Bipolar disorder	Smith EN	21738484	no
Bipolar disorder	Wellcome Trust Case Control Consortium	17554300	no
Bipolar disorder with mood-incongruent psychosis	Goes FS	23092984	no
Bipolar I disorder	Lee MT	20386566	no
Birdshot chorioretinopathy	Kuiper JJ	24957906	no
Birth length	van der Valk RJ	25281659	no
Birth weight	Freathy RM	20372150	no
Birth weight	Horikoshi M	23202124	no
Birth weight	Metrustry SJ	24950379	no
Bitter taste perception	Hwang LD	30223776	no
Bitter taste perception (multivariate analysis)	Hwang LD	30223776	no
Bitter taste response	Reed DR	20675712	no
Black vs. blond hair color	Han J	18483556	no
Black vs. non-black hair color	Lin BD	26184321	no
Black vs. red hair color	Han J	18483556	no
Bladder cancer	Figueroa JD	24163127	no
Bladder cancer	Garcia-Closas M	21824976	no
Bladder cancer	Matsuda K	25281661	no
Bladder cancer	Rafnar T	21750109	no
Bladder cancer	Rothman N	20972438	no
Bladder cancer (smoking interaction)	Figueroa JD	24662972	no
Bladder cancer	Wang M	27206850	no
Bladder cancer	Wu X	19648920	no
Blond vs. brown hair color	Sulem P	17952075	no
Blond vs. brown hair color	Sulem P	18488028	no
Blond vs non-blond hair color	Lin BD	26184321	no
Blood and toenail selenium levels	Cornelis MC	25343990	no
Blood glucose levels	Kulminski AM	29615537	no
Blood metabolite levels	Korostishevsky M	25898920	no
Blood pressure (age interaction)	Simino J	24954895	no
Blood pressure (anthropometric measures interaction)	Kim YK	24903457	no
Blood pressure	Kato N	21572416	no
Blood pressure	Kelly TN	24001895	no
Blood pressure	Kim YK	24903457	no
Blood pressure measurement (cold pressor test)	He J	24165912	no
Blood pressure measurement (high sodium and potassium intervention)	He J	24165912	no
Blood pressure measurement (high sodium intervention)	He J	24165912	no
Blood pressure measurement (low sodium intervention)	He J	24165912	no
Blood pressure	Simino J	24954895	no
Blood pressure traits (multi-trait analysis)	Liang J	28498854	no
Blood pressure	Zhang D	22763476	no
Blood sugar levels	Kanai M	29403010	no
Blood trace element (Cu levels)	Evans DM	23720494	no
Blood trace element (Se levels)	Evans DM	23720494	no
Blood trace element (Zn levels)	Evans DM	23720494	no
Blood urea nitrogen levels	Lee J	29558500	no
Blue vs. green eyes	Sulem P	18488028	no
Body fat mass	Pei YF	28224759	no
Body fat percentage	Nagy R	28270201	no
Body mass in chronic obstructive pulmonary disease	Wan ES	21037115	no
Body mass index (adult)	Ng MCY	28430825	no
Body mass index (age>50)	Winkler TW	26426971	no
Body mass index (age <50)	Winkler TW	26426971	no
Body mass index	Akiyama M	28892062	no
Body mass index and cholesterol (psychopharmacological treatment)	Athanasiu L	22417934	no
Body mass index and waist-hip ratio (pleiotropy)	Wu Y	29868124	no
Body mass index	Berndt SI	23563607	no
Body mass index	Croteau-Chonka DC	20966902	no
Body mass index	Fox CS	17903300	no
Body mass index	Frayling TM	17434869	no
Body mass index	Graff M	23669352	no
Body mass index in asthmatics	Melen E	23517042	no
Body mass index in non-asthmatics	Melen E	23517042	no
Body mass index	Johansson A	19851299	no
Body mass index	Kulminski AM	29615537	no
Body mass index	Lee M	26865924	no
Body mass index	Lee MR	30045251	no
Body mass index	Liu JZ	20397748	no
Body mass index	Loos RJ	18454148	no
Body mass index	Nagy R	28270201	no
Body mass index	Namjou B	24348519	no
Body mass index (SNP x SNP interaction)	Okada Y	22344221	no
Body mass index	Wang KS	22446040	no
Body mass index	Wen W	22344219	no
Body mass index	Wen W	24861553	no
Body mass index	Willer CJ	19079261	no
Body mass index x age interaction	Winkler TW	26426971	no
Body mass index x sex x age interaction (4df test)	Winkler TW	26426971	no
Body mass index	Yang F	24827717	no
Body mass index	Yang J	22982992	no
Body mass index	Zhu Y	28371326	no
Body mass (lean)	Guo YF	23108985	no
Body mass (lean)	Liu XG	19268274	no
Bone erosion in rheumatoid arthritis	Joo YB	28512992	no
Bone mineral accretion in asthma (oral corticosteroid dose interaction)	Park HW	26025128	no
Bone mineral density	Duncan EL	21533022	no
Bone mineral density (femoral neck)	Choi HJ	27424934	no
Bone mineral density (femoral neck) in inflammatory bowel disease	Naito T	29603369	no
Bone mineral density (femoral neck)	Mullin BH	26911590	no
Bone mineral density	Guo Y	19874204	no
Bone mineral density (hip) and age at menarche	Tan LJ	26312577	no
Bone mineral density (hip)	Liang X	30172743	no
Bone mineral density (hip)	Mullin BH	26911590	no
Bone mineral density (hip)	Pei YF	27311723	no
Bone mineral density (hip)	Rivadeneira F	19801982	no
Bone mineral density (hip)	Styrkarsdottir U	18445777	no
Bone mineral density (hip)	Styrkarsdottir U	19079262	no
Bone mineral density (hip)	Styrkarsdottir U	26733130	no
Bone mineral density	Kung AW	20096396	no
Bone mineral density (lumbar spine) in inflammatory bowel disease	Naito T	29603369	no
Bone mineral density	Medina-Gomez C	22792070	no
Bone mineral density (paediatric, lower limb)	Kemp JP	24945404	no
Bone mineral density (paediatric, skull)	Kemp JP	24945404	no
Bone mineral density (paediatric, total body less head)	Kemp JP	24945404	no
Bone mineral density (paediatric, total body less head)	Medina-Gomez C	28743860	no
Bone mineral density (paediatric, upper limb)	Kemp JP	24945404	no
Bone mineral density	Paternoster L	21124946	no
Bone mineral density	Paternoster L	23437003	no
Bone mineral density	Richards JB	18455228	no
Bone mineral density (spine) and age at menarche	Tan LJ	26312577	no
Bone mineral density (spine)	Choi HJ	27424934	no
Bone mineral density (spine)	Liang X	30172743	no
Bone mineral density (spine)	Mullin BH	26911590	no
Bone mineral density (spine)	Rivadeneira F	19801982	no
Bone mineral density (spine)	Styrkarsdottir U	18445777	no
Bone mineral density (spine)	Styrkarsdottir U	19079262	no
Bone mineral density (spine)	Styrkarsdottir U	26733130	no
Bone mineral density	Styrkarsdottir U	23644456	no
Bone mineral density (total hip)	Choi HJ	27424934	no
Bone mineral density (total hip)	Gregson CL	29883787	no
Bone mineral density (wrist)	Tan L	21104366	no
Bone mineral density x blood lead interaction in current smokers (1df test)	Lee HS	29518117	no
Bone mineral density x blood lead interaction in current smokers (2df test)	Lee HS	29518117	no
Bone mineral density	Xiong DH	19249006	no
Bone mineral density	Zheng HF	22792071	no
Bone mineral density	Zheng HF	23572186	no
Bone properties (heel)	Moayyeri A	24430505	no
Bone ultrasound measurement (velocity of sound)	Mullin BH	28472463	no
Borderline personality disorder	Witt SH	28632202	no
Bortezomib-induced peripheral neuropathy in multiple myeloma	Campo C	28317148	no
Brachial circumference	Boraska V	22479309	no
Brain connectivity	Jahanshad N	23471985	no
Brain cytoarchitecture	Kim S	20308991	no
Brain imaging in schizophrenia (dorsolateral prefrontal cortex interaction)	Potkin SG	19023125	no
Brain imaging measurements	Elliott LT	30305740	no
Brain imaging	Shen L	20100581	no
Brain lesion load	Baranzini SE	19010793	no
Brain structure (hippocampal volume)	Stein JL	20197096	no
Brain structure	Stein JL	20171287	no
Brain structure	Stein JL	22504417	no
Brain structure (temporal lobe volume)	Stein JL	20197096	no
Branched-chain amino acid levels (Isoleucine)	Lotta LA	27898682	no
Branched-chain amino acid levels (Leucine)	Lotta LA	27898682	no
Branched-chain amino acid levels (Valine)	Lotta LA	27898682	no
BRCA1/2-negative high-risk breast cancer	Lee JY	30323354	no
Breast cancer	Ahmed S	19330027	no
Breast cancer and/or colorectal cancer	Pande M	29698419	no
Breast cancer	Antoniou AC	20852631	no
Breast cancer	Cai Q	21908515	no
Breast cancer	Cai Q	25038754	no
Breast cancer (early onset)	Ahsan H	24493630	no
Breast cancer	Easton DF	17529967	no
Breast cancer	Elgazzar S	22951594	no
Breast cancer (estrogen-receptor negative)	Couch FJ	27117709	no
Breast cancer (estrogen-receptor negative, progesterone-receptor negative, and human epidermal growth factor-receptor negative)	Purrington KS	24325915	no
Breast cancer	Fejerman L	25327703	no
Breast cancer	Fletcher O	21263130	no
Breast cancer	Garcia-Closas M	23535733	no
Breast cancer	Han MR	27354352	no
Breast cancer	Hunter DJ	17529973	no
Breast Cancer in BRCA1 mutation carriers	Couch FJ	23544013	no
Breast Cancer in BRCA1 mutation carriers	Milne RL	29058716	no
Breast cancer in BRCA2 mutation carriers	Gaudet MM	21060860	no
Breast cancer in childhood cancer survivors	Morton LM	29059430	no
Breast cancer in childhood cancer survivors treated with less than 10 gray radiotherapy	Morton LM	29059430	no
Breast cancer in childhood cancer survivors treated with more than 10 gray radiotherapy	Morton LM	29059430	no
Breast cancer	Kim HC	22452962	no
Breast cancer	Li J	20872241	no
Breast cancer	Long J	20585626	no
Breast cancer	Long J	22383897	no
Breast cancer	Low SK	24143190	no
Breast cancer (male)	Orr N	23001122	no
Breast cancer (menopausal hormone therapy interaction)	Rudolph A	24080446	no
Breast cancer	Michailidou K	29059683	no
Breast cancer	Milne RL	29058716	no
Breast cancer (prognosis)	Rafiq S	23319801	no
Breast cancer	Sehrawat B	21424380	no
Breast cancer	Stacey SN	17529974	no
Breast cancer (survival)	Guo Q	25890600	no
Breast cancer (survival)	Rafiq S	25526632	no
Breast cancer (survival)	Shu XO	22232737	no
Breast cancer	Thomas G	19330030	no
Breast cancer	Turnbull C	20453838	no
Breast cancer	Zheng W	19219042	no
Breast size	Hirata T	29855537	no
Breast size	Pickrell JK	27182965	no
Bronchial hyperresponsiveness in asthma	Nieuwenhuis MA	27439200	no
Bronchodilator response in asthma (inhaled corticosteroid treatment interaction)	Wu AC	24280104	no
Bronchodilator response in asthma	Israel E	25562107	no
Brown vs. non-brown hair color	Lin BD	26184321	no
Brugada syndrome	Bezzina CR	23872634	no
B-type natriuretic peptide levels	Salo PP	29237677	no
B-type natriuretic peptide to N-terminal pro B-type natriuretic peptide ratio	Salo PP	29237677	no
Bulimia nervosa	Wade TD	23568457	no
Burning and freckling	Sulem P	18488028	no
Butyrylcholinesterase levels	Benyamin B	21862451	no
C4b binding protein levels	Buil A	20212171	no
Caffeine consumption	Cornelis MC	21490707	no
Caffeine metabolism (plasma 1,3,7-trimethylxanthine (caffeine) level)	Cornelis MC	27702941	no
Caffeine metabolism (plasma 1,3-dimethylxanthine (theophylline) level)	Cornelis MC	27702941	no
Caffeine metabolism (plasma 1,7-dimethylxanthine (paraxanthine) level)	Cornelis MC	27702941	no
Caffeine metabolism (plasma 1,7-dimethylxanthine (paraxanthine) to 1,3,7-trimethylxanthine (caffeine) ratio)	Cornelis MC	27702941	no
Caffeine metabolism (plasma 3,7-dimethylxanthine (theobromine) level)	Cornelis MC	27702941	no
Calcaneal bone ultrasound measurement (speed of sound)	Hwang JY	26686025	no
Calcium levels	Kanai M	29403010	no
Calcium levels	O'Seaghdha CM	20705733	no
Calcium levels	O'Seaghdha CM	24068962	no
Calcium levels	Vinayagamoorthy N	25972035	no
Callous-unemotional behaviour	Viding E	23874384	no
Cancer	Fehringer G	27197191	no
Cancer (pleiotropy)	Fehringer G	27197191	no
Cannabis dependence	Agrawal A	29112194	no
Cannabis dependence symptom count	Agrawal A	29112194	no
Cannabis use (age at onset)	Minica CC	25987507	no
Cannabis use (age at onset)	Minica CC	30003630	no
Cannabis use (initiation)	Minica CC	25987507	no
Cannabis use	Pasman JA	30150663	no
Cannabis use	Stringer S	27023175	no
Cardiac repolarization	Marjamaa A	22342860	no
Cardiac repolarization	Sinner MF	22683750	no
Cardiac structure and function	Vasan RS	19584346	no
Cardia gastric cancer	Hu N	26129866	no
Cardiometabolic and hematological traits	Iotchkova V	27668658	no
Cardiovascular disease in hypertension (ACE inhibitor interaction)	Bis JC	26516778	no
Cardiovascular disease in hypertension (calcium channel blocker interaction)	Bis JC	26516778	no
Cardiovascular disease risk factors	Middelberg RP	21943158	no
Cardiovascular disease risk factors	Schurks M	21779381	no
Cardiovascular heart disease in diabetics	Qi L	23982368	no
Cardiovascular risk factors (age interaction)	Smith EN	20838585	no
Cardiovascular risk factors	Smith EN	20838585	no
Carotenoid and tocopherol levels	Ferrucci L	19185284	no
Carotid atherosclerosis in HIV infection	Shrestha S	20009918	no
Carotid intima media thickness	Bis JC	21909108	no
Carotid intima media thickness	Xie G	26343869	no
Carotid plaque burden (smoking interaction)	Della-Morte D	24954085	no
Cataracts in type 2 diabetes	Lin HJ	23137000	no
Caudate nucleus volume	Stein JL	21502949	no
CD4:CD8 lymphocyte ratio	Ferreira MA	20045101	no
Celiac disease	Garner C	24999842	no
Celiac disease	Hunt KA	18311140	no
Celiac disease or Rheumatoid arthritis	Zhernakova A	21383967	no
Celiac disease	Ostensson M	23936387	no
Celiac disease	van Heel DA	17558408	no
Central corneal thickness	Fan BJ	29847655	no
Central corneal thickness	Gao X	23493294	no
Central corneal thickness	Gao X	28171582	no
Central corneal thickness	Hoehn R	22814818	no
Central corneal thickness	Lu Y	20485516	no
Central corneal thickness	Vitart V	20719862	no
Cephalic index	Roosenboom J	29698431	no
Cerebral amyloid deposition in APOEe4 non-carriers (PET imaging)	Li QS	26252872	no
Cerebral amyloid deposition (PET imaging)	Li QS	26252872	no
Cerebral amyloid deposition positivity (PET imaging)	Li QS	26252872	no
Cerebral blood flow	Ikram MA	28627999	no
Cerebrospinal AB1-42 levels in Alzheimer's disease dementia	Ramirez A	25027320	no
Cerebrospinal fluid AB1-42 levels	Han MR	20932310	no
Cerebrospinal fluid AB1-42 levels	Li J	28641921	no
Cerebrospinal fluid AB1-42 levels	Li QS	26252872	no
Cerebrospinal fluid beta-site APP cleaving enzyme levels	Hu H	29751835	no
Cerebrospinal fluid biomarker levels	Sasayama D	28031287	no
Cerebrospinal fluid p-Tau181p:AB1-42 ratio	Li QS	26252872	no
Cerebrospinal fluid t-tau:AB1-42 ratio	Li J	28641921	no
Cerebrospinal fluid t-tau:AB1-42 ratio	Li QS	26252872	no
Cerebrospinal fluid t-tau levels	Li J	28641921	no
Cerebrospinal fluid α-synuclein levels	Zhong XL	29959729	no
Cerebrospinal P-tau181p levels	Han MR	20932310	no
Cerebrospinal P-tau181p levels	Li QS	26252872	no
Cerebrospinal T-tau levels	Han MR	20932310	no
Cerebrospinal T-tau levels	Li QS	26252872	no
Cerivastatin-induced rhabdomyolysis	Marciante KD	21386754	no
Cervical artery dissection	Debette S	25420145	no
Cervical cancer	Chen D	23482656	no
Cervical cancer	Chen D	27285765	no
Cervical cancer	Leo PJ	28806749	no
Cervical cancer	Miura K	24700089	no
Cervical cancer	Shi Y	23817570	no
Change in intraocular pressure in response to steroid treatment (triamcinolone acetonide)	Jeong S	25813999	no
Change in LVEF in response to paclitaxel and trastuzumab in HER2+ breast cancer	Serie DJ	28763429	no
Chemerin levels	Bozaoglu K	20237162	no
Childhood and early adolescence aggressive behavior	Pappa I	26087016	no
Childhood dental caries in primary teeth	Haworth S	29931343	no
Childhood ear infection	Pickrell JK	27182965	no
Childhood onset systemic lupus erythematosus	Joo YB	29967481	no
Childhood onset ulcerative colitis	Venkateswaran S	29562276	no
Childhood steroid-sensitive nephrotic syndrome	Jia X	30012571	no
Chlamydia trachomatis seropositivity	Roberts CH	29967566	no
Chloride levels	Kanai M	29403010	no
Cholangiocarcinoma in primary sclerosing cholangitis (time to event)	Alberts R	28779025	no
Cholesterol and Triglycerides	Surakka I	23031429	no
Cholesterol	Igl W	20066028	no
Cholesterol, total	Andaleon A	29404214	no
Cholesterol, total	Aulchenko YS	19060911	no
Cholesterol, total	Below JE	26780889	no
Cholesterol, total	Ko A	24886709	no
Cholesterol, total	Lu X	26582766	no
Cholesterol, total	Nagy R	28270201	no
Chronic bronchitis in chronic obstructive pulmonary disease	Lee JH	25241909	no
Chronic central serous retinopathy	Schellevis RL	30073298	no
Chronic hepatitis B infection	Chang SW	24940741	no
Chronic hepatitis B infection	Jiang DK	25802187	no
Chronic hepatitis B infection	Kim YJ	23760081	no
Chronic hepatitis C infection	Miki D	21725309	no
Chronic hepatitis C infection	Miki D	24376798	no
Chronic hepatitis C infection	Rauch A	20060832	no
Chronic kidney disease and diabetic kidney disease in type 2 diabetes	van Zuydam NR	29703844	no
Chronic kidney disease and serum creatinine levels	Gudbjartsson DF	20686651	no
Chronic kidney disease (chronic kidney disease vs normal or mildly reduced eGFR) in type 1 diabetes	Sandholm N	27647854	no
Chronic kidney disease in diabetes	van Zuydam NR	29703844	no
Chronic kidney disease in type 2 diabetes	van Zuydam NR	29703844	no
Chronic kidney disease	Pattaro C	22479191	no
Chronic kidney disease	Pattaro C	26831199	no
Chronic kidney disease (severe chronic kidney disease vs normal kidney function) in type 1 diabetes	Sandholm N	27647854	no
Chronic kidney disease	Wuttke M	26420894	no
Chronic lymphocytic leukemia	Berndt SI	23770605	no
Chronic lymphocytic leukemia	Di Bernardo MC	18758461	no
Chronic lymphocytic leukemia	Slager SL	21131588	no
Chronic lymphocytic leukemia	Slager SL	22700719	no
Chronic lymphocytic leukemia	Speedy HE	24292274	no
Chronic mucus hypersecretion	Dijkstra AE	24714607	no
Chronic mucus hypersecretion	Dijkstra AE	25234806	no
Chronic myeloid leukemia	Kim DH	21540461	no
Chronic obstructive pulmonary disease	Burkart KM	29394082	no
Chronic obstructive pulmonary disease	Chen W	25584925	no
Chronic obstructive pulmonary disease	Cho MH	20173748	no
Chronic obstructive pulmonary disease	Cho MH	22080838	no
Chronic obstructive pulmonary disease	Lee JH	25241909	no
Chronic periodontitis (mean interproximal clinical attachment level)	Sanders AE	27601451	no
Chronic rhinosinusitis with nasal polyps	Bohman A	29253858	no
Chronic sinus infection	Tian C	28928442	no
Chronic venous disease	Ellinghaus E	28374850	no
Chronotype	Hammerschlag AR	28604731	no
Chronotype	Hu Y	26835600	no
Chronotype	Jones SE	27494321	no
Chronotype	Lane JM	26955885	no
Cingulate cortical amyloid beta load	Li J	26421299	no
Circulating chemerin levels	Tonjes A	25521368	no
Circulating fibroblast growth factor 23 levels	Robinson-Cohen C	30217807	no
circulating leptin levels adjusted for BMI	Kilpelainen TO	26833098	no
circulating leptin levels	Kilpelainen TO	26833098	no
Circulating myeloperoxidase levels (plasma)	Reiner AP	23620142	no
Circulating myeloperoxidase levels (serum)	Reiner AP	23620142	no
Circulating odd-numbered chain saturated fatty acid levels (C15:0+C17:0)	de Oliveira Otto MC	29738550	no
Circulating odd-numbered chain saturated fatty acid levels (C15:0)	de Oliveira Otto MC	29738550	no
Circulating odd-numbered chain saturated fatty acid levels (C17:0)	de Oliveira Otto MC	29738550	no
Circulating odd-numbered chain saturated fatty acid levels (C19:0)	de Oliveira Otto MC	29738550	no
Circulating odd-numbered chain saturated fatty acid levels (C23:0)	de Oliveira Otto MC	29738550	no
Circulating phylloquinone levels	Dashti HS	25411281	no
Circulating vasoactive peptide levels	Verweij N	23381795	no
Cirrhosis (alcohol related)	Buch S	26482880	no
Cisplatin-induced ototoxicity	Wheeler HE	28039263	no
Classic bladder exstrophy	Draaken M	25763902	no
Clinical laboratory measurements	Verma SS	27897004	no
Clinically amyopathic dermatomyositis	Kochi Y	29331962	no
Clozapine-induced agranulocytosis	Goldstein JI	25187353	no
Clozapine-induced agranulocytosis/granulocytopenia in treatment-resistant schizophrenia	Legge SE	27400856	no
Clozapine-induced agranulocytosis/granulocytopenia in treatment-resistant schizophrenia	Saito T	26876947	no
Clozapine-induced cytotoxicity	de With SA	25656473	no
Clubfoot	Zhang TX	24667120	no
Cluster headache	Bacchelli E	27957625	no
Coagulation factor levels	Desch KC	23267103	no
Coenzyme Q10 levels	Degenhardt F	27149984	no
Coffee consumption	Amin N	21876539	no
Coffee consumption	Cornelis MC	25288136	no
Coffee consumption (cups per day)	Cornelis MC	25288136	no
Coffee consumption	Nakagawa-Senda H	29367735	no
Coffee consumption	Sulem P	21357676	no
Cognitive decline	Davies G	23207651	no
Cognitive decline	De Jager PL	22054870	no
Cognitive function	LeBlanc M	22126837	no
Cognitive function	Trampush JW	28093568	no
Cognitive function	Xu C	28808816	no
Cognitive test performance	Seshadri S	17903297	no
Cold medicine-related Stevens-Johnson syndrome/toxic epidermal necrolysis (SJS/TEN) with severe mucosal involvement	Ueta M	25672763	no
Cold medicine-related Stevens-Johnson syndrome/toxic epidermal necrolysis (SJS/TEN) with severe ocular complications	Ueta M	28100913	no
Cold sores	Tian C	28928442	no
Collagenous colitis	Westerlind H	26525574	no
Colorectal adenoma (advanced)	Hofer P	29228715	no
Colorectal cancer (alcohol consumption interaction)	Gong J	27723779	no
Colorectal cancer	Al-Tassan NA	25990418	no
Colorectal cancer (aspirin and/or NSAID use interaction)	Nan H	25781442	no
Colorectal cancer	Broderick P	17934461	no
Colorectal cancer (calcium intake interaction)	Du M	25192705	no
Colorectal cancer	Cui R	21242260	no
Colorectal cancer (diet interaction)	Figueiredo JC	24743840	no
Colorectal cancer	Dunlop MG	22634755	no
Colorectal cancer	Fernandez-Rozadilla C	23350875	no
Colorectal cancer	Houlston RS	19011631	no
Colorectal cancer	Houlston RS	20972440	no
Colorectal cancer	Jia WH	23263487	no
Colorectal cancer (oestrogen-progestogen hormone therapy interaction)	Garcia-Albeniz X	26766742	no
Colorectal cancer	Peters U	21761138	no
Colorectal cancer	Peters U	23266556	no
Colorectal cancer	Schmit SL	27207650	no
Colorectal cancer	Schumacher FR	26151821	no
Colorectal cancer (SNP x SNP interaction)	Jiao S	23300701	no
Colorectal cancer	Takahashi Y	28869801	no
Colorectal cancer	Tanskanen T	28960316	no
Colorectal cancer	Tenesa A	18372901	no
Colorectal cancer	Tomlinson I	17618284	no
Colorectal cancer	Tomlinson IP	18372905	no
Colorectal cancer	Wang M	27145994	no
Colorectal cancer	Whiffin N	24737748	no
Colorectal cancer	Zhang B	24448986	no
Colorectal cancer	Zhang B	24836286	no
Colorectal carcinoma in primary sclerosing cholangitis	Alberts R	28779025	no
Common traits (Other)	Eriksson N	20585627	no
Complement C3 and C4 levels	Yang X	23028341	no
Comprehensive strength and appendicular lean mass	Han Y	22960237	no
Conduct disorder (maternal expressed emotions interaction)	Sonuga-Barke EJ	18846501	no
Congenital heart disease	Cordell HJ	23708191	no
Congenital heart disease (inherited effect)	Agopian AJ	28468790	no
Congenital heart disease (maternal effect)	Agopian AJ	28468790	no
Congenital heart malformation	Hu Z	23708190	no
Congenital left-sided heart lesions	Hanchard NA	26965164	no
Congenital left-sided heart lesions (maternal effect)	Mitchell LE	25138779	no
Congenital left-sided heart lesions	Mitchell LE	25138779	no
Conotruncal heart defects	Agopian AJ	24800985	no
Conotruncal heart defects (inherited effects)	Agopian AJ	28468790	no
Conotruncal heart defects (maternal effects)	Agopian AJ	28468790	no
Conscientiousness	de Moor MH	21173776	no
Conscientiousness	Lo MT	27918536	no
Contrast sensitivity	Goodbourn PT	24152035	no
Corneal astigmatism	Fan Q	22144915	no
Corneal astigmatism	Lopes MC	23322567	no
Corneal astigmatism	Yazar S	23761726	no
Corneal curvature	Chen P	24963161	no
Corneal curvature	Guggenheim JA	23401653	no
Corneal curvature	Han S	21665993	no
Corneal curvature	Mishra A	22969067	no
Corneal curvature	Miyake M	25823570	no
Corneal structure	Li X	21979947	no
Coronary arterial lesions in patients with Kawasaki disease	Kim JJ	23677057	no
Coronary artery aneurysm in Kawasaki disease	Kuo HC	27171184	no
Coronary artery aneurysm in Kawasaki disease	Lin YJ	26434682	no
Coronary artery calcification	O'Donnell CJ	22144573	no
Coronary artery calcification	van Setten J	23561647	no
Coronary artery disease	Han Y	29263402	no
Coronary artery disease in diabetes	Fall T	30003307	no
Coronary artery disease in type 1 diabetes	Charmet R	29695241	no
Coronary artery disease	Li Y	29472232	no
Coronary artery disease	Reilly MP	21239051	no
Coronary heart disease	Davies RW	22319020	no
Coronary heart disease	Erdmann J	19198612	no
Coronary heart disease	Erdmann J	21088011	no
Coronary heart disease	Kulminski AM	29615537	no
Coronary heart disease	Lee JY	23364394	no
Coronary heart disease	Lu X	22751097	no
Coronary heart disease	Samani NJ	17634449	no
Coronary heart disease (SNP X SNP interaction)	Slavin TP	21626137	no
Coronary heart disease	Takeuchi F	21971053	no
Coronary heart disease	Tregouet DA	19198611	no
Coronary heart disease	Wellcome Trust Case Control Consortium	17554300	no
Coronary heart disease	Wild PS	21606135	no
Coronary restenosis	Sampietro ML	21878436	no
Coronary spasm	Suzuki S	18075462	no
Corrected insulin response adjusted for insulin sensitivity index	Prokopenko I	24699409	no
Corrected insulin response	Prokopenko I	24699409	no
Cortical amyloid beta load	Scelsi MA	29860282	no
Cortical thickness	Bakken TE	21810643	no
Cortical thickness	Zheng HF	22792071	no
Corticosteroid-induced adrenal suppression (peak cortisol < 350 nmol/L)	Hawcutt DB	29551627	no
Corticosteroid-induced adrenal suppression (peak cortisol < 500 nmol/L)	Hawcutt DB	29551627	no
Cortisol levels (saliva)	Neumann A	28843169	no
Cotinine levels in smokers with chronic obstructive pulmonary disease	Obeidat M	29631575	no
Cough in response to angiotensin-converting enzyme inhibitor drugs	Hallberg P	28084903	no
C-peptide levels in type I diabetes	Roshandel D	29404672	no
Cranial base width	Shaffer JR	27560520	no
Craniofacial microsomia	Zhang YB	26853712	no
C-reactive protein	Dorajoo R	23844046	no
C-reactive protein levels	Dehghan A	21300955	no
C-reactive protein levels	Kanai M	29403010	no
C-reactive protein levels	Vinayagamoorthy N	24763700	no
C-reactive protein	Okada Y	21196492	no
C-reactive protein	Reiner AP	18439552	no
C-reactive protein	Ridker PM	18439548	no
C-reactive protein	Wu Y	21647738	no
Creatine kinase in statin users	Dube MP	25214527	no
Creatinine clearance	Chittoor G	28095793	no
Creatinine levels	Chambers JC	20383145	no
Creatinine levels	Nagy R	28270201	no
Creutzfeldt-Jakob disease	Mead S	19081515	no
Creutzfeldt-Jakob disease (sporadic)	Sanchez-Juan P	25918841	no
Creutzfeldt-Jakob disease (variant)	Sanchez-Juan P	22137330	no
Crohn's disease and celiac disease	Festen EA	21298027	no
Crohn's disease and psoriasis	Ellinghaus D	22482804	no
Crohn's disease and sarcoidosis (combined)	Franke A	18723019	no
Crohn's disease	Franke A	17684544	no
Crohn's disease	Huang J	22293688	no
Crohn's disease	Julia A	22936669	no
Crohn's disease	Jung ES	26891255	no
Crohn's disease	Libioulle C	17447842	no
Crohn's disease	McGovern DP	20570966	no
Crohn's disease (need for surgery)	Dubinsky MC	23665963	no
Crohn's disease	Ostrowski J	28008999	no
Crohn's disease-related phenotypes	Alonso A	25557950	no
Crohn's disease (time to surgery)	Dubinsky MC	23665963	no
Crohn's disease	Wellcome Trust Case Control Consortium	17554300	no
Crohn's disease	Yamazaki K	23266558	no
Crohn's disease	Yang SK	23850713	no
CTACK levels	Ahola-Olli AV	27989323	no
Current cigarettes per day in chronic obstructive pulmonary disease	Obeidat M	29631575	no
Current cigarettes per day in chronic obstructive pulmonary disease	Siedlinski M	21685187	no
Curve progression in adolescent idiopathic scoliosis	Ogura Y	29016859	no
Cutaneous lupus erythematosus	Kunz M	25827949	no
Cutaneous malignant melanoma	Law MH	26237428	no
Cutaneous nevi	Falchi M	19578365	no
Cutaneous nevi	Nan H	21478494	no
Cutaneous psoriasis	Stuart PE	26626624	no
Cutaneous squamous cell carcinoma	Chahal HS	27424798	no
Cystic fibrosis severity	Wright FA	21602797	no
Cytokine and corticosteroid-stimulated IL-6 production	Nakada TA	25896417	no
Cytokine-stimulated IL-6 production	Nakada TA	25896417	no
Cytomegalovirus antibody response	Kuparinen T	21993531	no
Daytime nap	Hammerschlag AR	28604731	no
Daytime sleepiness	Hammerschlag AR	28604731	no
D-dimer levels	Smith NL	21502573	no
DDT metabolite (p,p'-DDE levels)	Lind L	27839851	no
Decline in glucose metabolism in posterior cingulate cortex	Christopher L	29130521	no
Deep ovarian and/or rectovaginal disease with dense adhesions	Uimari O	28333195	no
Dehydroepiandrosterone sulphate levels	Prins BP	28887542	no
Dehydroepiandrosterone sulphate levels	Zhai G	21533175	no
Delta-5 desaturase activity	Dorajoo R	26584805	no
Delta-6 desaturase activity	Dorajoo R	26584805	no
Dementia with Lewy bodies	Guerreiro R	29263008	no
Dental caries	Shaffer JR	21940522	no
Depression and alcohol dependence	Edwards AC	22064162	no
Depression in response to interferon-based therapy in chronic hepatitis C	Matsunami K	27723809	no
Depression	Okbay A	27089181	no
Depression (quantitative trait)	Hek K	23290196	no
Depression (quantitative trait)	Terracciano A	20800221	no
Depressive and manic episodes in bipolar disorder	Fabbri C	26297903	no
Depressive episodes in bipolar disorder	Fabbri C	26297903	no
Depressive symptom measurement or major depressive disorder	Direk N	28049566	no
Depressive symptoms measurement (somatic complaints domain)	Demirkan A	26997408	no
Depressive symptoms	Otowa T	27529621	no
Depressive symptoms (stressful life events interaction)	Otowa T	27529621	no
Dermatomyositis	Miller FW	23983088	no
Dermatomyositis or juvenile dermatomyositis	Rothwell S	26362759	no
Dermatomyositis	Zhang CE	27153935	no
Developmental dysplasia of the hip	Hatzikotoulas K	30273415	no
Developmental dysplasia of the hip	Sun Y	25848760	no
Diabetes (gestational)	Kwak SH	22233651	no
Diabetes in response to antihypertensive drug treatment (treatment strategy interaction)	Chang SW	27670767	no
Diabetes mellitus	Kulminski AM	29615537	no
Diabetic kidney disease in type 2 diabetes (ESRD vs. no ESRD)	van Zuydam NR	29703844	no
Diabetic kidney disease in type 2 diabetes	van Zuydam NR	29703844	no
Diabetic macular edema in type 2 diabetes	Graham PS	29739359	no
Diabetic nephropathy in type 1 diabetes	Germain M	25476525	no
Diabetic retinopathy	Grassi MA	21441570	no
Diabetic retinopathy	Huang YC	21310492	no
Diabetic retinopathy in type 2 diabetes	Awata T	25364816	no
Diabetic retinopathy	Sheu WH	23562823	no
Diarrhoea in darapladib-treated cardiovascular disease (time to event)	Yeo A	28753643	no
diarrhoeal disease at age 1	Bustamante M	27559109	no
diarrhoeal disease at age 1 with doctor diagnosis	Bustamante M	27559109	no
diarrhoeal disease at age 2	Bustamante M	27559109	no
diarrhoeal disease at age 2 with doctor diagnosis	Bustamante M	27559109	no
Diastolic blood pressure (alcohol consumption interaction)	Simino J	24376456	no
Diastolic blood pressure	Ehret GB	21909115	no
Diastolic blood pressure in combination therapy (beta blocker and thiazide diuretic)	Magvanjav O	29097388	no
Diastolic blood pressure	Kanai M	29403010	no
Diastolic blood pressure	Kim M	29208002	no
Diastolic blood pressure	Kulminski AM	29615537	no
Diastolic blood pressure	Levy D	19430479	no
Diastolic blood pressure	Liang J	28498854	no
Diastolic blood pressure	Lin E	29212154	no
Diastolic blood pressure (long-term average)	Li C	28348047	no
Diastolic blood pressure	Lu X	25249183	no
Diastolic blood pressure	Newton-Cheh C	19430483	no
Diastolic blood pressure night-to-day ratio in hypertension	Rimpela JM	29973135	no
Diastolic blood pressure	Parmar PG	26969751	no
Diastolic blood pressure response to hydrochlorothiazide in hypertension	Salvi E	27802415	no
Diastolic blood pressure	Sofer T	28871152	no
Diastolic blood pressure x sodium interaction (1df test)	Li C	27271309	no
Diastolic blood pressure x sodium interaction (2df test)	Li C	27271309	no
Dietary macronutrient intake	Chu AY	23372041	no
Dietary macronutrient intake	Merino J	29988085	no
Dietary macronutrient intake	Tanaka T	23636237	no
Differentiated thyroid cancer	Son HY	28703219	no
Diffuse cutaneous systemic sclerosis	Mayes MD	24387989	no
Diffuse large B cell lymphoma	Cerhan JR	25261932	no
Diffusing capacity of the lung for carbon monoxide traits	Terzikhan N	30049742	no
Digestive system disease (Barrett's esophagus and esophageal adenocarcinoma combined)	Levine DM	24121790	no
Digit length ratio	Lawrance-Owen AJ	23263445	no
Digit length ratio (left hand)	Warrington NM	29659830	no
Digit length ratio	Medland SE	20303062	no
Digit length ratio (right hand)	Warrington NM	29659830	no
Digit length ratio	Warrington NM	29659830	no
Disc degeneration (lumbar)	Song YQ	24216480	no
Disease-free survival in breast cancer	Song N	25867717	no
Disease progression to choroidal neovascularization form in age-related macular degeneration	Yan Q	29346644	no
Disrupted circadian rhythm (low relative amplitude of rest-activity cycles)	Ferguson A	30120083	no
Disturbances of the gamma-frequency band of electroencephalography measures in schizophrenia	Konte B	28922980	no
DNA methylation (parent-of-origin)	Renteria ME	23725790	no
DNA methylation (variation)	Renteria ME	23725790	no
Docetaxel-induced peripheral neuropathy in metastatic castrate-resistant prostate cancer	Hertz DL	27143689	no
Double-edged eyelids	Endo C	29895819	no
Drinking behavior	Takeuchi F	21372407	no
Drinking behavior	Yang X	23364009	no
Drug-induced cholestatic/mixed liver injury	Nicoletti P	28043905	no
Drug-induced hepatocellular liver injury	Nicoletti P	28043905	no
Drug-induced liver injury (amoxicillin-clavulanate)	Lucena MI	21570397	no
Drug-induced liver injury (anti-tuberculosis drugs)	Nicoletti P	28043905	no
Drug-induced liver injury (diclofenac)	Nicoletti P	28043905	no
Drug-induced liver injury (flucloxacillin)	Daly AK	19483685	no
Drug-induced liver injury (fluoroquinolones)	Nicoletti P	28043905	no
Drug-induced liver injury in interferon-beta-treated multiple sclerosis	Kowalec K	30013178	no
Drug-induced liver injury	Nicoletti P	28043905	no
Drug-induced liver injury (nitrofurantoin)	Nicoletti P	28043905	no
Drug-induced liver injury (nonsteroidal anti-inflammatory drugs)	Nicoletti P	28043905	no
Drug-induced liver injury (statins)	Nicoletti P	28043905	no
Drug-induced Stevens-Johnson syndrome or toxic epidermal necrolysis (SJS/TEN)	Genin E	21801394	no
Drug-induced Stevens-Johnson syndrome or toxic epidermal necrolysis (SJS/TEN)	Shen Y	21221126	no
Drug-induced torsades de pointes	Behr ER	24223155	no
Duloxetine response in major depressive disorder (% change in symptom score)	Maciukiewicz M	28696415	no
Duodenal ulcer	Tanikawa C	22387998	no
Dupuytren's disease	Dolmans GH	21732829	no
Dupuytren's disease	Ojwang JO	20971583	no
Dysmenorrheic pain	Jones AV	27454463	no
Dysmenorrheic pain severity	Hirata T	29855537	no
Dysphagia	Raginis-Zborowska A	26116289	no
Early age at menarche	Horikoshi M	29773799	no
Early childhood aggressive behavior	Pappa I	26087016	no
Early diabetic kidney disease in diabetes	van Zuydam NR	29703844	no
Early diabetic kidney disease in type 2 diabetes	van Zuydam NR	29703844	no
Early onset atrial fibrillation	Lee JY	28460022	no
Early response to risperidone in schizophrenia	Sacchetti E	26856250	no
Ear morphology	Adhikari K	26105758	no
Ear protrusion	Adhikari K	26105758	no
Ease of getting up in the morning	Hammerschlag AR	28604731	no
Eating disorder in bipolar disorder	Liu X	26433762	no
Eating disorders	Boraska V	22911880	no
Eating disorders (purging via substances)	Wade TD	23568457	no
Eating disorders	Wade TD	23568457	no
Echocardiographic traits	Vasan RS	17903301	no
Economic and political preferences	Benjamin DJ	22566634	no
Economic and political preferences (environmentalism)	Benjamin DJ	22566634	no
Economic and political preferences (fairness)	Benjamin DJ	22566634	no
Economic and political preferences (feminism/equality)	Benjamin DJ	22566634	no
Economic and political preferences (immigration/crime)	Benjamin DJ	22566634	no
Economic and political preferences (time)	Benjamin DJ	22566634	no
Educational attainment	Davies G	27046643	no
Educational attainment	Rietveld CA	23722424	no
EGFR mutation-positive lung adenocarcinoma	Shiraishi K	27501781	no
Egg allergy	Hong X	25710614	no
Egg allergy (maternal genetic effects)	Liu X	29489655	no
Egg allergy (parent-of-origin effect)	Liu X	29489655	no
Ejection fraction	Kanai M	29403010	no
Electrocardiographic conduction measures	Ritchie MD	23463857	no
Electrocardiographic traits	Chambers JC	20062061	no
Electrocardiographic traits	Holm H	20062063	no
Electrocardiographic traits	Newton-Cheh C	17903306	no
Electrodermal activity	Vaidyanathan U	25387706	no
Electroencephalogram traits	Malone SM	25387704	no
Electroencephalogram traits	Smit DJA	29947131	no
Electroencephalographic traits in alcoholism	Kang SJ	22554406	no
Elevated fasting plasma glucose	Ge S	30004843	no
Elevated serum carcinoembryonic antigen levels	Liang Y	24941225	no
Elevated serum prostate-specific antigen levels in healthy men	Choe EK	28471803	no
Empathy quotient	Warrier V	29527006	no
Emphysema-related traits	Kong X	20709820	no
Endometrial cancer	Cheng TH	27135401	no
Endometrial cancer	Chen MM	27008869	no
Endometrial cancer	De Vivo I	24096698	no
Endometrial cancer ((endometrioid histology)	O'Mara TA	30093612	no
Endometrial cancer (Non-endometrioid histology)	O'Mara TA	30093612	no
Endometrial cancer	Spurdle AB	21499250	no
Endometrial endometrioid carcinoma	Cheng TH	27135401	no
Endometriosis	Adachi S	20844546	no
Endometriosis	Albertsen HM	23472165	no
Endometriosis	Painter JN	21151130	no
Endometriosis	Uimari O	28333195	no
Endometriosis	Uno S	20601957	no
Endometriosis	Wang W	27506219	no
Endothelial function traits	Vasan RS	17903301	no
Endothelial growth factor levels	Lieb W	25552591	no
End-stage coagulation	Williams FM	23381943	no
End-stage renal disease	Hanson RL	17395743	no
End-stage renal disease in Type 1 diabetics	Sandholm N	24029427	no
End-stage renal disease in type 2 diabetes	van Zuydam NR	29703844	no
Energy expenditure (24h)	Piaggi P	28476931	no
Energy expenditure	Jiang L	30071075	no
Energy intake	Jiang L	30071075	no
Entorhinal cortical thickness (Alzheimer's disease interaction)	Furney SJ	21116278	no
Entorhinal cortical thickness	Furney SJ	21116278	no
Entorhinal cortical volume (Alzheimer's disease interaction)	Furney SJ	21116278	no
Entorhinal cortical volume	Furney SJ	21116278	no
Eosinophil counts	Gudbjartsson DF	19198610	no
Eosinophil counts	Kanai M	29403010	no
Eosinophilic esophagitis	Kottyan LC	25017104	no
Eosinophilic esophagitis (pediatric)	Rothenberg ME	20208534	no
Eosinophilic esophagitis	Sleiman PM	25407941	no
Epilepsy and lamotrigine-induced maculopapular eruptions	Jang HW	26220383	no
Epilepsy (generalized)	EPICURE Consortium	22949513	no
Epilepsy	Guo Y	22116939	no
Epilepsy (remission after treatment)	Speed D	23962720	no
Epirubicin-induced leukopenia	Srinivasan Y	21799462	no
Epithelial ovarian cancer	Chen K	25134534	no
Epithelial ovarian cancer	Kuchenbaecker KB	25581431	no
Epithelial ovarian cancer	Phelan CM	28346442	no
Epstein-Barr virus immune response (EBNA-1)	Rubicz R	23326239	no
Epstein Barr virus nuclear antigen 1 IgG levels	Zhou Y	26819262	no
Erectile dysfunction in type 1 diabetes	Hotaling JM	22704111	no
Erosive tooth wear (severe vs none or mild)	Alaraudanjoki VK	29898447	no
Erythema nodosum in inflammatory bowel disease	Weizman A	24487271	no
Erythrocyte sedimentation rate	Kullo IJ	21700265	no
E-selectin levels	Qi L	20147318	no
Esophageal adenocarcinoma	Gharahkhani P	27527254	no
Esophageal adenocarcinoma	Levine DM	24121790	no
Esophageal adenocarcinoma x gastroesophageal reflux disease interaction	Dong J	29551738	no
Esophageal adenocarcinoma x smoking interaction	Dong J	29551738	no
Esophageal cancer (alcohol interaction)	Wu C	22960999	no
Esophageal cancer and gastric cancer	Abnet CC	20729852	no
Esophageal cancer	Cui R	19698717	no
Esophageal cancer (squamous cell)	Wu C	22960999	no
Esophageal cancer	Wu C	21642993	no
Esophageal squamous cell cancer (length of survival)	Wu C	23644492	no
Esophageal squamous cell carcinoma	Wu C	25129146	no
Essential tremor	Muller SH	27797806	no
Essential tremor	Stefansson H	19182806	no
Essential tremor	Thier S	22764253	no
Estimated glomerular filtration rate	Hishida A	29779033	no
Estradiol levels	Eriksson AL	29325096	no
Estradiol levels	Prescott J	22675492	no
Estrone levels	Eriksson AL	29325096	no
Eudaimonic well-being	Baselmans BML	30279531	no
Event free survival in diffuse large B-cell lymphoma treated with immunochemotherapy	Ghesquieres H	26460308	no
Ewing sarcoma	Machiela MJ	30093639	no
Ewing sarcoma	Postel-Vinay S	22327514	no
Excessive daytime sleepiness	Lane JM	27992416	no
Excessive hairiness	Endo C	29895819	no
Excessive sweating	Endo C	29895819	no
Executive function in ADHD	Sun X	29769613	no
Executive inhibition (Stroop WIT and CIT) in attention deficit hyperactivity disorder	Yang L	28416812	no
Exercise (leisure time)	De Moor MH	19727025	no
Exercise treadmill test traits	Vasan RS	17903301	no
Exfoliation glaucoma or exfoliation syndrome	Nakano M	24938310	no
Exfoliation syndrome	Aung T	25706626	no
Exhaled carbon monoxide levels in smokers with chronic obstructive pulmonary disease	Obeidat M	29631575	no
Exhaled nitric oxide levels	Fuchs O	28109725	no
Exhaled nitric oxide output	Fuchs O	28109725	no
Exploratory eye movement dysfunction in schizophrenia (cognitive search score)	Ma Y	26242244	no
Exploratory eye movement dysfunction in schizophrenia (mean eye scanning length)	Ma Y	26242244	no
Exploratory eye movement dysfunction in schizophrenia (number of eye fixations)	Ma Y	26242244	no
Exploratory eye movement dysfunction in schizophrenia (responsive search score)	Ma Y	26242244	no
Exploratory eye movement dysfunction in schizophrenia (total eye scanning length)	Ma Y	26242244	no
Expressive vocabulary in infants	St Pourcain B	25226531	no
Extraversion	Lo MT	27918536	no
Extremely high intelligence	Zabaneh D	29731509	no
Extrinsic epigenetic age acceleration	Lu AT	29374233	no
Exudative age-related macular degeneration	Cheng CY	25629512	no
Eyebrow thickness	Adhikari K	26926045	no
Eye color	Candille SI	23118974	no
Eye color	Eriksson N	20585627	no
Eye color traits	Liu F	20463881	no
Eye color	Zhang M	23548203	no
Eye morphology	Cha S	29921221	no
Eye morphology	Shaffer JR	27560520	no
Eye movement (horizontal position gain)	Kikuchi M	30120336	no
Eye movement in schizophrenia (horizontal position gain)	Kikuchi M	30120336	no
Facial depth	Shaffer JR	27560520	no
Facial emotion recognition (angry faces)	Coleman JRI	28608620	no
Facial emotion recognition	Coleman JRI	28608620	no
Facial emotion recognition (fearful faces)	Coleman JRI	28608620	no
Facial emotion recognition (happy faces)	Coleman JRI	28608620	no
Facial emotion recognition (sad faces)	Coleman JRI	28608620	no
Facial morphology	Cha S	29921221	no
Facial morphology (factor 10, width of nasal floor)	Lee MK	28441456	no
Facial morphology (factor 11, projection of the nose)	Lee MK	28441456	no
Facial morphology (factor 12, vertical position of sublabial sulcus relative to central midface)	Lee MK	28441456	no
Facial morphology (factor 13, vertical position of alar curvature relative to upper lip)	Lee MK	28441456	no
Facial morphology (factor 14, intercanthal width)	Lee MK	28441456	no
Facial morphology (factor 15, philtrum width)	Lee MK	28441456	no
Facial morphology (factor 16)	Lee MK	28441456	no
Facial morphology (factor 17, height of vermillion upper lip)	Lee MK	28441456	no
Facial morphology (factor 18)	Lee MK	28441456	no
Facial morphology (factor 19)	Lee MK	28441456	no
Facial morphology (factor 1, breadth of lateral portion of upper face)	Lee MK	28441456	no
Facial morphology (factor 20)	Lee MK	28441456	no
Facial morphology (factor 21, depth of nasal alae)	Lee MK	28441456	no
Facial morphology (factor 22)	Lee MK	28441456	no
Facial morphology (factor 23)	Lee MK	28441456	no
Facial morphology (factor 2, vertical position of orbits relative to midface)	Lee MK	28441456	no
Facial morphology (factor 3, length of philtrum)	Lee MK	28441456	no
Facial morphology (factor 4, facial height related to vertical position of gnathion)	Lee MK	28441456	no
Facial morphology (factor 5, width of mouth relative to central midface)	Lee MK	28441456	no
Facial morphology (factor 6, height of vermillion lower lip)	Lee MK	28441456	no
Facial morphology (factor 7, width of cartilaginous portion of nose)	Lee MK	28441456	no
Facial morphology (factor 8, orbital inclination due to vertical and horizontal position of exocanthion)	Lee MK	28441456	no
Facial morphology (factor 9, facial height related to vertical position of nasion)	Lee MK	28441456	no
Facial morphology	Paternoster L	22341974	no
facial morphology traits (multivariate analysis)	Adhikari K	27193062	no
Facial pigmentation	Jacobs LC	25705849	no
Factor VIII levels	Smith NL	20231535	no
Factor VII levels	Smith NL	20231535	no
Factor VII	Yang Q	17903294	no
Factor XI	Sennblad B	28053049	no
Familial hepatitis B virus-related hepatocellular carcinoma	Lin YY	28662289	no
Familial lung adenocarcinoma	Byun J	29924316	no
Familial lung cancer	Byun J	29924316	no
Familial squamous cell lung carcinoma	Byun J	29924316	no
Fast beta electroencephalogram	Meyers JL	28040410	no
Fasting blood glucose	Dupuis J	20081858	no
Fasting blood glucose	Lin E	29212154	no
Fasting blood glucose	Loomis SJ	29844224	no
Fasting blood glucose	Spracklen CN	29621232	no
Fasting blood glucose	Zhu Y	28371326	no
Fasting blood insulin (BMI interaction)	Manning AK	22581228	no
Fasting blood insulin	Dupuis J	20081858	no
Fasting blood insulin	Manning AK	22581228	no
Fasting blood insulin	Spracklen CN	29621232	no
Fasting insulin (dietary factor interaction)	Zheng JS	24204828	no
Fasting plasma glucose	Bouatia-Naji N	18451265	no
Fasting plasma glucose	Bouatia-Naji N	19060909	no
Fasting plasma glucose	Chambers JC	19651812	no
Fasting plasma glucose	Chen WM	18521185	no
Fasting plasma glucose (childhood)	Go MJ	25223902	no
Fasting plasma glucose	Hwang JY	25187374	no
Fasting plasma glucose	Nagy R	28270201	no
Fasting plasma glucose	Prokopenko I	19060907	no
Fat distribution (HIV)	Irvin MR	21897333	no
F-cell distribution	Menzel S	17767159	no
Febrile seizures	Feenstra B	25344690	no
Febrile seizures (MMR vaccine-related)	Feenstra B	25344690	no
Febrile seizures (MMR vaccine-unrelated)	Feenstra B	25344690	no
Femoral neck bone geometry and menarche (age at onset)	Ran S	23593202	no
Femoral neck bone geometry	Sun L	22087292	no
Femoral neck bone mineral density	Liang X	30172743	no
Femoral neck bone mineral density	Zheng HF	26367794	no
Fentanyl consumption in laparoscopic-assisted colectomy (first 24 hours)	Mieda T	26566055	no
Ferritin levels	Liao M	25162662	no
Fetal hemoglobin levels	Uda M	18245381	no
Fibrinogen	Danik JS	20031577	no
Fibrinogen	Dehghan A	20031576	no
Fibrinogen levels	Kanai M	29403010	no
Fibrinogen levels (smoking status, alcohol consumption or body mass index interaction)	Baumert J	25551457	no
Fibrinogen	Sabater-Lleal M	23969696	no
Fibroblast growth factor basic levels	Ahola-Olli AV	27989323	no
Folate pathway vitamin levels	Hazra A	19744961	no
Folate pathway vitamin levels	Tanaka T	19303062	no
Folding of antihelix	Adhikari K	26105758	no
Follicular lymphoma	Conde L	20639881	no
Follicular lymphoma	Skibola CF	19620980	no
Follicular lymphoma	Skibola CF	25279986	no
Follicular lymphoma	Smedby KE	21533074	no
Follicule stimulating hormone	Chen Z	24049095	no
Follicule stimulating hormone levels in polycystic ovary syndrome	Hayes MG	26284813	no
Food addiction	Cornelis MC	27106561	no
Food allergy	Asai Y	29030101	no
Food allergy	Hong X	25710614	no
Food allergy	Marenholz I	29051540	no
Food allergy (maternal genetic effects)	Liu X	29489655	no
Food allergy (parent-of-origin effect)	Liu X	29489655	no
Food antigen IgG levels	Rubicz R	24962563	no
Foot ulcer and neuropathy in diabetes	Meng W	28672053	no
Foot ulcer in diabetes and neuropathy	Meng W	28672053	no
Forced expiratory volume in 1 second (environmental tobacco smoke interaction)	de Jong K	28738859	no
Forearm bone mineral density	Zheng HF	26367794	no
Forehead morphology	Cha S	29921221	no
Formal thought disorder in schizophrenia	Wang KS	22648509	no
Fractional excretion of metabolites in chronic kidney disease	Li Y	29545352	no
Fractional excretion of uric acid	Chittoor G	28095793	no
Fractional exhaled nitric oxide levels	Bouzigon E	25431337	no
Fractional shortening	Kanai M	29403010	no
Fractures (vertebral)	Alonso N	29170203	no
Freckles	Endo C	29895819	no
Freckles	Sulem P	18488028	no
Freckling	Eriksson N	20585627	no
Free cholesterol levels in medium VLDL	Davis JP	29084231	no
Free thyroxine concentration	Kwak SH	24722205	no
Frontotemporal dementia (age at onset)	Ferrari R	28128768	no
Frontotemporal dementia (age at onset)	Pottier C	29724592	no
Frontotemporal dementia	Diekstra FP	24931836	no
Frontotemporal dementia	Ferrari R	24943344	no
Frontotemporal dementia	Ferrari R	26154020	no
Frontotemporal dementia	Pottier C	29724592	no
Frontotemporal dementia with GRN mutation (age at onset)	Pottier C	29724592	no
Frontotemporal dementia with GRN mutation	Pottier C	29724592	no
Fructosamine levels	Loomis SJ	29844224	no
Fuchs's corneal dystrophy	Afshari NA	28358029	no
Fuchs's corneal dystrophy	Baratz KH	20825314	no
Functional impairment in major depressive disorder, bipolar disorder and schizophrenia	McGrath LM	24039173	no
Gait speed in old age	Ben-Avraham D	28077804	no
Gallbladder cancer	Cha PC	22318345	no
Gallbladder cancer	Mhatre S	28274756	no
Gallstone disease	Buch S	17632509	no
Gallstone disease	Joshi AD	27094239	no
Gambling	Lind PA	22780124	no
Gamma glutamyl transferase levels	Kanai M	29403010	no
Gamma glutamyl transferase levels	Middelberg RP	22010049	no
Gamma glutamyl transpeptidase	Kim YJ	21909109	no
Gastric adenocarcinoma (histologically verified)	Helgason H	26098866	no
Gastric cancer	Helgason H	26098866	no
Gastric cancer	Hu N	26129866	no
Gastric cancer	Shi Y	22037551	no
Gastric cancer	Tanikawa C	30281874	no
Gastritis	Oh S	25317112	no
Gastroesophageal reflux disease	Bonfiglio F	27485664	no
Gene methylation in lung tissue	Leng S	25713168	no
General cognitive ability	Kirkpatrick RM	25383866	no
General cognitive ability	Lencz T	24342994	no
Gestational age at birth (child effect)	Bacelis J	27490719	no
Gestational age at birth in labor-initiated deliveries (child effect)	Bacelis J	27490719	no
Gestational age at birth in labor-initiated deliveries (maternal effect)	Bacelis J	27490719	no
Gestational age at birth in premature rupture of membrane-initiated deliveries (child effect)	Bacelis J	27490719	no
Gestational age at birth in premature rupture of membrane-initiated deliveries (maternal effect)	Bacelis J	27490719	no
Gestational age at birth (maternal effect)	Bacelis J	27490719	no
Gestational age at birth (maternal effect)	Zhang G	28877031	no
Giant cell arteritis	Carmona FD	25817017	no
Giant cell arteritis	Carmona FD	28041642	no
GIP levels in response to oral glucose tolerance test (120 minutes)	Almgren P	29093273	no
GIP levels in response to oral glucose tolerance test (fasting)	Almgren P	29093273	no
Glaucoma	Burdon KP	21532571	no
Glaucoma (exfoliation)	Thorleifsson G	17690259	no
Glaucoma (high intraocular pressure)	Bailey JN	26752265	no
Glaucoma (high intraocular pressure)	Chen Y	25173107	no
Glaucoma (low intraocular pressure)	Bailey JN	26752265	no
Glaucoma	Meguro A	20363506	no
Glaucoma (primary angle closure)	Vithana EN	22922875	no
Glaucoma (primary open-angle)	Bailey JN	26752265	no
Glaucoma (primary open-angle)	Gharahkhani P	25173105	no
Glaucoma (primary open-angle)	Gharahkhani P	29449654	no
Glaucoma (primary open-angle)	Nakano M	22428042	no
Glaucoma (primary open-angle)	Osman W	22419738	no
Glaucoma (primary open-angle)	Shiga Y	29452408	no
Glaucoma (primary open-angle)	Thorleifsson G	20835238	no
Glaucoma (primary open-angle)	Verma SS	27623284	no
Glaucoma (primary open-angle)	Vishal M	27001270	no
Glaucoma (primary open-angle)	Wiggs JL	22570617	no
Glaucoma	Takamoto M	22792221	no
Glioblastoma	Kinnersley B	26424050	no
Glioblastoma	Melin BS	28346443	no
Glioblastoma	Ostrom QT	29743610	no
Glioblastoma	Xiao Y	22472174	no
Glioma (high-grade)	Walsh KM	24908248	no
Glioma (high-grade)	Wrensch M	19578366	no
Glioma	Kinnersley B	26424050	no
Glioma	Melin BS	28346443	no
Glioma	Ostrom QT	29743610	no
Glioma	Rajaraman P	22886559	no
Glioma	Sanson M	21531791	no
Glioma	Shete S	19578367	no
Glioma	Yang TH	21827660	no
Global electrical heterogeneity phenotypes	Tereshchenko LG	29622589	no
Glomerular filtration rate (cystatin C)	Pattaro C	26831199	no
Glomerular filtration rate in chronic kidney disease	Wuttke M	26420894	no
Glomerular filtration rate in diabetes	van Zuydam NR	29703844	no
Glomerular filtration rate in diabetics (creatinine)	Pattaro C	26831199	no
Glomerular filtration rate in type 2 diabetes	van Zuydam NR	29703844	no
Glomerular filtration rate	Tin A	23535967	no
Glomerular load of uric acid	Chittoor G	28095793	no
GLP-1 levels in response to oral glucose tolerance test (120 minutes)	Almgren P	29093273	no
GLP-1 levels in response to oral glucose tolerance test (fasting)	Almgren P	29093273	no
Glucagon levels in response to oral glucose tolerance test (120 minutes)	Almgren P	29093273	no
Glucagon levels in response to oral glucose tolerance test (fasting)	Almgren P	29093273	no
Glycated hemoglobin levels	An P	24405752	no
Glycated hemoglobin levels	Chen P	24244560	no
Glycated hemoglobin levels	Chen P	24647736	no
Glycated hemoglobin levels	Franklin CS	20849430	no
Glycated hemoglobin levels	Hachiya T	29170429	no
Glycated hemoglobin levels	Pare G	19096518	no
Glycated hemoglobin levels	Prins BP	28887542	no
Glycated hemoglobin levels	Ryu J	22290723	no
Glycated hemoglobin levels	Soranzo N	20858683	no
Glycated hemoglobin levels	Spracklen CN	29621232	no
Glycemic traits	Go MJ	23575436	no
Glycemic traits (multi-trait analysis)	Wu B	29743933	no
Glycerophospholipid levels	Draisma HHM	26068415	no
Gout	Chen CJ	29453348	no
Gout in chronic kidney disease	Jing J	30181573	no
Gout	Kottgen A	23263486	no
Gout	Li C	25967671	no
Gout	Matsuo H	25646370	no
Gout	Nakayama A	27899376	no
Gout	Sulem P	21983786	no
Gout vs. Hyperuricemia	Chen CJ	29453348	no
Granulocyte-colony stimulating factor levels	Ahola-Olli AV	27989323	no
Graves' disease	Chu X	21841780	no
Graves' disease	Cooper JD	22922229	no
Graves' disease	Nakabayashi K	21900946	no
Graves' disease	Zhao SX	23612905	no
Gray matter volume (schizophrenia interaction)	Wang Q	24086445	no
Growth differentiation factor-15 levels (conditioned on rs888663)	Jiang J	29628937	no
Growth differentiation factor-15 levels	Ho JE	22997280	no
Growth differentiation factor-15 levels	Jiang J	29628937	no
Growth-regulated protein alpha levels	Ahola-Olli AV	27989323	no
Gut microbiota (bacterial taxa)	Bonder MJ	27694959	no
Gut microbiota (beta diversity)	Wang J	27723756	no
Hair color	Adhikari K	26926045	no
Hair color	Eriksson N	20585627	no
Hair color	Hysi PG	29662168	no
Hair color	Zhang M	23548203	no
Hair greying	Adhikari K	26926045	no
Hair morphology	Medland SE	19896111	no
Hair shape	Liu F	29220522	no
Handedness	Armour JA	24065183	no
Hand grip strength	Chan JP	25637336	no
Hand grip strength	Matteini AM	27325353	no
Hand grip strength	Willems SM	29313844	no
Haptoglobin levels	Froguel P	22403646	no
Hashimoto thyroiditis	Cooper JD	22922229	no
Hashimoto thyroiditis versus Graves' disease	Oryoji D	25429627	no
HbA2 levels	Menzel S	23043469	no
HDL cholesterol	Andaleon A	29404214	no
HDL cholesterol	Aulchenko YS	19060911	no
HDL cholesterol	Below JE	26780889	no
HDL cholesterol	Heid IM	20031538	no
HDL cholesterol	Hiura Y	19359809	no
HDL cholesterol	Kathiresan S	18193044	no
HDL cholesterol	Kathiresan S	19060906	no
HDL cholesterol	Kim YJ	21909109	no
HDL cholesterol	Ko A	24886709	no
HDL cholesterol levels	Kurano M	26763881	no
HDL cholesterol levels	Saxena R	17463246	no
HDL cholesterol levels	Spracklen CN	28334899	no
HDL cholesterol	Lin E	29212154	no
HDL cholesterol	Lu X	26582766	no
HDL cholesterol	Nagy R	28270201	no
HDL cholesterol	Ridker PM	20031564	no
HDL cholesterol	Sabatti C	19060910	no
HDL Cholesterol - Triglycerides (HDLC-TG)	Kraja AT	21386085	no
HDL cholesterol	Waterworth DM	20864672	no
HDL cholesterol	Weissglas-Volkov D	23505323	no
HDL cholesterol	Willer CJ	18193043	no
HDL cholesterol	Zhu Y	28371326	no
Head circumference (infant)	Taal HR	22504419	no
Hearing function	Wolber LE	25060954	no
Hearing impairment	Van Laer L	20068591	no
Heart rate	Kerr KF	28610988	no
Heart rate	Kulminski AM	29615537	no
Heart rate response to exercise	Ramirez J	29769521	no
Heart rate variability traits	Newton-Cheh C	17903306	no
Heart rate variability traits (pvRSA/HF)	Nolte IM	28613276	no
Heart rate variability traits	Rankinen T	22174390	no
Heart rate variability traits (RMSSD)	Kerr KF	28610988	no
Heart rate variability traits (RMSSD)	Nolte IM	28613276	no
Heart rate variability traits (SDNN)	Kerr KF	28610988	no
Heart rate variability traits (SDNN)	Nolte IM	28613276	no
Heavy vaginal discharge	Hirata T	29855537	no
Hedonic well-being	Baselmans BML	30279531	no
Heel bone mineral density	Kim SK	30048462	no
Height	Cho YS	19396169	no
Height	Croteau-Chonka DC	20966902	no
Height	Estrada K	19570815	no
Height	Hao Y	23456168	no
Height	Johansson A	18952825	no
Height	Kim JJ	19893584	no
Height	Lei SF	19030899	no
Height	Lettre G	18391950	no
Height	Liu JZ	20397748	no
Height	Nagy R	28270201	no
Height	Sanna S	18193045	no
Height	Soranzo N	19343178	no
Height	Weedon MN	17767157	no
Height	Weedon MN	18391952	no
Helicobacter pylori serologic status	Mayerle J	23652523	no
Helix rolling	Adhikari K	26105758	no
Hematocrit	Ganesh SK	19862010	no
Hematocrit	Hodonsky CJ	28453575	no
Hematocrit	Kanai M	29403010	no
Hematocrit	Kulminski AM	29615537	no
Hematological parameters	Soranzo N	19820697	no
Hematology traits	Ferreira MA	19853236	no
Hematology traits	Hong KW	23303382	no
Hematoma volume in lobar spontaneous intracerebral hemorrhage	Marini S	29915124	no
Hematoma volume in non-lobar spontaneous intracerebral hemorrhage	Marini S	29915124	no
Hemoglobin A1c levels	Loomis SJ	29844224	no
Hemoglobin	Ganesh SK	19862010	no
Hemoglobin	Hodonsky CJ	28453575	no
Hemoglobin	Kanai M	29403010	no
Hemostatic factors and hematological phenotypes	Oudot-Mellakh T	22443383	no
Hemostatic factors and hematological phenotypes	Yang Q	17903294	no
Hen's egg allergy	Marenholz I	29051540	no
Heparin-induced thrombocytopenia	Witten A	29934777	no
Hepatic lipid content in extreme obesity	DiStefano JK	25246029	no
Hepatitis A	Tian C	28928442	no
Hepatitis B	Hu Z	24162738	no
Hepatitis B	Kamatani Y	19349983	no
Hepatitis B	Liu L	22004137	no
Hepatitis B	Mbarek H	21750111	no
Hepatitis B surface antigen seroclearance in chronic hepatitis B infection	Kim TH	29975729	no
Hepatitis B vaccine response	Pan L	24282030	no
Hepatitis B (viral clearance)	Nishida N	22737229	no
Hepatitis B virus-related hepatocellular carcinoma	Li Y	29246937	no
Hepatitis C induced liver cirrhosis	Urabe Y	23321320	no
Hepatitis C induced liver fibrosis	Patin E	22841784	no
Hepatitis	Hong Y	25705159	no
Hepatocellular carcinoma	Clifford RJ	21105107	no
Hepatocellular carcinoma in hepatitis B infection	Jiang DK	23242368	no
Hepatocellular carcinoma in hepatitis B infection	Qu LS	26870257	no
Hepatocellular carcinoma in hepatitis B infection	Sawai H	29784950	no
Hepatocellular carcinoma in hepatitis C infection	Lee MH	28921602	no
Hepatocellular carcinoma in post hepatitis C eradication by interferon therapy	Matsuura K	28163062	no
Hepatocellular carcinoma	Kumar V	21499248	no
Hepatocellular carcinoma	Li S	22807686	no
Hepatocellular carcinoma	Zhang H	20676096	no
Hepatocyte growth factor levels	Ahola-Olli AV	27989323	no
Hepcidin levels	Galesloot TE	27846281	no
Hepcidin/transferrin saturation ratio	Galesloot TE	27846281	no
HER2 status in breast cancer	Pivot X	28649644	no
Hereditary hemochromatosis-related traits (HFE mutation homozygotes)	de Tayrac M	25457201	no
Heroin dependence	Kalsi G	27936112	no
High altitude adaptation	Yang J	28373541	no
High density lipoprotein cholesterol levels	Kulminski AM	29615537	no
High-grade serous ovarian cancer	Phelan CM	28346442	no
High serum lipase activity	Weiss FU	25028398	no
Hip bone size	Liu YZ	18776929	no
Hip minimal joint space width	Castano-Betancourt MC	27701424	no
Hippocampal atrophy	Mather KA	25625606	no
Hippocampal atrophy	Melville SA	22745009	no
Hippocampal volume	Bis JC	22504421	no
Hippocampal volume	Furney SJ	21116278	no
Hippocampal volume	Hibar DP	28098162	no
Hippocampal volume	Mather KA	25625606	no
Hippocampal volume	Scelsi MA	29860282	no
Hirschsprung disease	Fadista J	29379196	no
Hirschsprung disease	Garcia-Barcelo MM	19196962	no
Hirschsprung disease	Kim JH	25310821	no
Hirschsprung disease	Virtanen VB	30031151	no
HIV-1 progression	Herbeck JT	20064070	no
HIV-1 replication	Bol SM	21364930	no
HIV-1 susceptibility	Lingappa JR	22174851	no
HIV-1 susceptibility	McLaren PJ	23935489	no
HIV-1 susceptibility	Petrovski S	21160409	no
HIV-1 viral setpoint	Lingappa JR	22174851	no
HIV-1 viral setpoint	Wei Z	26039976	no
HIV-associated dementia	Levine AJ	22628157	no
Hoarding	Perroud N	21302353	no
Hodgkin's lymphoma	Cozen W	24920014	no
Hodgkin's lymphoma	Enciso-Mora V	21037568	no
Hodgkin's lymphoma	Frampton M	24149102	no
Hodgkin's lymphoma	Sud A	29196614	no
Hodgkin's lymphoma	Urayama KY	22286212	no
Homeostasis model assessment of beta-cell function (dietary factor interaction)	Zheng JS	24204828	no
Homeostasis model assessment of beta-cell function	Dupuis J	20081858	no
Homeostasis model assessment of insulin resistance (dietary factor interaction)	Zheng JS	24204828	no
Homeostasis model assessment of insulin resistance	Dupuis J	20081858	no
Homoarginine levels	Kleber ME	24047826	no
Homocysteine levels	Pare G	20031578	no
Homocysteine levels	van Meurs JB	23824729	no
Hormone measurements	Chen Z	24049095	no
HPV seropositivity	Chen D	21896673	no
Huntington's disease progression	Hensman Moss DJ	28642124	no
Hyperactive-impulsive symptoms	Lasky-Su J	18821565	no
Hyperemesis gravidarum	Fejzo MS	29563502	no
Hyperopia	Simpson CL	25233373	no
Hypersomnia during a major depressive episode in bipolar disorder	Cho CH	26207136	no
Hypersomnia (HLA-DQB1*06:02 negative)	Khor SS	23646285	no
Hypertension	Ehret GB	21909115	no
Hypertension	Guo Y	22384028	no
Hypertension	Levy D	19430479	no
Hypertension	Liang J	28498854	no
Hypertension	Liu X	27480026	no
Hypertension	Lu X	25249183	no
Hypertension	Org E	19304780	no
Hypertension	Park YM	28273873	no
Hypertension risk in short sleep duration	Kim SJ	22322875	no
Hypertension (SNP x SNP interaction)	Slavin TP	21626137	no
Hypertension	Wellcome Trust Case Control Consortium	17554300	no
Hypertension (young onset)	Yang HC	19421330	no
Hypertriglyceridemia	Johansen CT	20657596	no
Hypertriglyceridemia	Weissglas-Volkov D	23505323	no
Hyperuricemia	Chen CJ	29453348	no
Hyperuricemia	Son CN	28776340	no
Hypospadias	Geller F	25108383	no
Hypothyroidism	Denny JC	21981779	no
Hypothyroidism	Eriksson N	22493691	no
Hypothyroidism	Pickrell JK	27182965	no
Ideal cardiovascular health (clinical)	Allen NB	27179730	no
Ideal cardiovascular health (clinical and behavioural)	Allen NB	27179730	no
Idiopathic dilated cardiomyopathy	Villard E	21459883	no
Idiopathic inflammatory myopathy	Rothwell S	26362759	no
Idiopathic membranous nephropathy	Stanescu HC	21323541	no
Idiopathic osteonecrosis of the femoral head	Baek SH	28000841	no
Idiopathic osteonecrosis of the femoral head	Sakamoto Y	29118346	no
Idiopathic pulmonary fibrosis	Allen RJ	29066090	no
Idiopathic pulmonary fibrosis	Mushiroda T	18835860	no
Idiopathic pulmonary fibrosis	Noth I	24429156	no
IgA levels	Yang C	22864923	no
IgA nephropathy	Li M	26028593	no
IgA nephropathy	Yu XQ	22197929	no
IgE grass sensitization	Ramasamy A	22036096	no
IgE levels	Granada M	22075330	no
IgE levels in asthmatics (D.f. specific)	Kim JH	23967269	no
IgE levels in asthmatics (D.p. specific)	Kim JH	23967269	no
IgE levels in asthmatics	Kim JH	23967269	no
IgE levels	Weidinger S	18846228	no
IgE levels	Yatagai Y	24324648	no
IgG levels	Buck D	23225573	no
IgG levels	Liao M	22673310	no
IgM levels	Yang M	23118916	no
Ileal carcinoids	Walsh KM	21139019	no
Illicit drug use	McGue M	23942779	no
Immune response to anthrax vaccine	Pajewski NM	22658931	no
Immune response to measles-mumps-rubella vaccine	Kennedy RB	24811271	no
Immunoglobulin A	Ferreira RC	20694011	no
Immunoglobulin A vasculitis	Lopez-Mejias R	28698626	no
Immunoglobulin G index levels in multiple sclerosis	Goris A	25616667	no
Immunoglobulin M against phosphorylcholine (IgM anti-PC) levels	Chen X	29547969	no
Immunoglobulin measurement (zinc sulfate turbidity test)	Kanai M	29403010	no
Inattentive symptoms	Lasky-Su J	18821565	no
Incident atrial fibrillation	Christophersen IE	28416818	no
Incident coronary heart disease	Dehghan A	26950853	no
Incident myocardial infarction	Dehghan A	26950853	no
Incremental insulin	Prokopenko I	24699409	no
Infantile hypertrophic pyloric stenosis	Fadista J	30281099	no
Infantile hypertrophic pyloric stenosis	Feenstra B	22306654	no
[truncated: 1,753 more rows]

## Sheet: Supplementary Table 23b
Supplementary Table 23b. Genome-wide association studies with rs12740374
Phenotype	Author	PMID	Reported SNP
Abdominal aortic aneurysm	Jones GT	27899403	rs602633
Age-related disease endophenotypes	He L	27790247	rs629301
Age-related diseases, mortality and associated endophenotypes	He L	27790247	rs629301
Blood protein levels	Suhre K	28240269	rs646776
Blood protein levels	Sun BB	29875488	rs12740374,rs4970836,rs629301,rs646776
Cardiovascular disease risk factors	Middelberg RP	21943158	rs660240
Cholesterol, total	Aulchenko YS	19060911	rs646776
Cholesterol, total	Below JE	26780889	rs7528419
Cholesterol, total	Nagy R	28270201	rs12740374
Cholesterol, total	Surakka I	25961943	rs646776
Cholesterol, total	Teslovich TM	20686565	rs629301
Cholesterol, total	Willer CJ	24097068	rs629301
Coronary artery disease (myocardial infarction, percutaneous transluminal coronary angioplasty, coronary artery bypass grafting, angina or chromic ischemic heart disease)	Nelson CP	28714975	rs7528419
Coronary artery disease	Reilly MP	21239051	rs646776
Coronary heart disease	Samani NJ	17634449	rs599839
Coronary heart disease	Schunkert H	21378990	rs599839
LDL cholesterol	Aulchenko YS	19060911	rs646776
LDL cholesterol	Below JE	26780889	rs660240
LDL cholesterol	Kathiresan S	18193044	rs646776
LDL cholesterol	Kathiresan S	19060906	rs12740374
LDL cholesterol levels	Spracklen CN	28334899	rs599839
LDL cholesterol	Sabatti C	19060910	rs646776
LDL cholesterol	Sandhu MS	18262040	rs599839
LDL cholesterol	Surakka I	25961943	rs646776
LDL cholesterol	Teslovich TM	20686565	rs629301
LDL cholesterol	Wallace C	18179892	rs599839
LDL cholesterol	Waterworth DM	20864672	rs660240
LDL cholesterol	Willer CJ	18193043	rs599839
LDL cholesterol	Willer CJ	24097068	rs629301
Lipid metabolism phenotypes	Chasman DI	19936222	rs646776
Lipoprotein-associated phospholipase A2 activity and mass	Chu AY	23118302	rs12740374
Lipoprotein-associated phospholipase A2 activity and mass	Grallert H	22003152	rs7528419
Lipoprotein-associated phospholipase A2 activity and mass	Suchindran S	20442857	rs599839
Low density lipoprotein cholesterol	Kanai M	29403010	rs660240
Metabolite levels	Kim YJ	21909109	rs599839
Myocardial infarction (early onset)	Kathiresan S	19198609	rs646776
Parental longevity (combined parental attained age, Martingale residuals)	Pilling LC	29227965	rs602633
Parental longevity (father's attained age)	Pilling LC	29227965	rs602633
Progranulin levels	Carrasquillo MM	21087763	rs646776
Progranulin levels	Tonjes A	29186428	rs660240
Ratio of apolipoprotein A1 to apolipoprotein B	Davis JP	29084231	rs599839
Response to statin therapy	Barber MJ	20339536	rs646776
Total cholesterol levels	Kanai M	29403010	rs646776
Total cholesterol levels	Spracklen CN	28334899	rs599839
